# Supplementary material for: A nucleophilic beryllyl complex via metathesis at [Be–Be]2+
Source: Nat Chem. 2024 May 17;16(8):1295–300. doi: 10.1038/s41557-024-01534-9 (PMC11321998; doi:10.1038/s41557-024-01534-9)
Supplement: Supplementary file 2 — Cartesian coordinates of the optimized structures. [file 41557_2024_1534_MOESM2_ESM.zip]

Archive with 4 entries (4 files):
- complex1.xyz
- complex2.xyz
- complex3.xyz
- complexd.xyz
