# Supplementary material for: A nucleophilic beryllyl complex via metathesis at [Be–Be]2+
Source: Nat Chem. 2024 May 17;16(8):1295–300. doi: 10.1038/s41557-024-01534-9 (PMC11321998; doi:10.1038/s41557-024-01534-9)
Supplement: Supplementary file 2 — Cartesian coordinates of the optimized structures. [file 41557_2024_1534_MOESM2_ESM.zip › complex1.xyz]

Complex 1
Free Energy: –416.998808063663 Eh

  Be  6.07532008500246      2.45977689338742      2.20273800246051
  Be  7.89986786620247      2.43637172742399      3.14773957654565
  C   8.72295665719373      2.56017023653347      4.91840088375154
  H   8.17518465030222      2.68818759572111      5.84184311557989
  C   9.17479314148642      3.60115345671017      4.06783513904426
  H   9.03116091431724      4.66047210168856      4.23026417207326
  C   9.75810156866362      3.00696285293050      2.91987102870861
  H   10.13602726649374      3.53468133259237      2.05507457908347
  C   9.66665788288205      1.59884268165880      3.06086303429876
  H   9.96292404864714      0.86677721605390      2.32228731660589
  C   9.02692488535839      1.32266962980387      4.29601231468681
  H   8.75109395427939      0.34353265143868      4.66261751722224
  C   5.19476592632372      3.05502847317773      0.56012623433937
  H   5.69136119676751      3.57210600519213     -0.24932869842748
  C   5.09867912557411      1.64850734865559      0.71421224420914
  H   5.50934320453386      0.90721287658225      0.04263478702361
  C   4.45865800111855      1.38600526258153      1.95222628063609
  H   4.29704997390369      0.40986711124368      2.38837090205620
  C   4.15914189326093      2.63020578709736      2.56321338769261
  H   3.72974215734919      2.76719726167572      3.54609009191386
  C   4.61410290351051      3.66170857649148      1.70292451722862
  H   4.59144269682870      4.72156292135959      1.91598357326698
