# Supplementary material for: A nucleophilic beryllyl complex via metathesis at [Be–Be]2+
Source: Nat Chem. 2024 May 17;16(8):1295–300. doi: 10.1038/s41557-024-01534-9 (PMC11321998; doi:10.1038/s41557-024-01534-9)
Supplement: Supplementary file 2 — Cartesian coordinates of the optimized structures. [file 41557_2024_1534_MOESM2_ESM.zip › complex2.xyz]

Complex 2
Free Energy: –613.782804708877 Eh

  C   -1.07207299702478      0.01111178526273     13.57119268584060
  C   0.26812498187518      0.22310904367703     14.01338317090891
  C   1.14661613169513     -0.14746096899675     12.95162254528438
  C   0.34953438171053     -0.58851994258238     11.85321110438841
  C   -1.02175068578165     -0.49040720345552     12.23599797928913
  C   -2.31334813780022      0.29380539335423     14.35867213512124
  H   -2.62390343683021     -0.58817057301908     14.93306906290073
  H   -3.14626935408503      0.57243094029229     13.70710720891353
  H   -2.15962557921952      1.11151246055374     15.06832433176556
  C   0.67935975264669      0.76785218388380     15.34567291471020
  H   0.82624376195053     -0.04079268875301     16.07282374544684
  H   -0.07804894421437      1.44335688316413     15.75303813157900
  H   1.61823503988732      1.32449312622109     15.27799506689144
  C   2.64077569322977     -0.05966689004099     12.97430228962629
  H   2.98444375664278      0.74018477158365     13.63610354219160
  H   3.04542271434684      0.13740334395477     11.97758124657378
  H   3.08454193396983     -0.99761426854242     13.33146716075026
  C   0.86174374140099     -1.04596673526500     10.52309026903040
  H   1.80812065843283     -0.55977100464227     10.27022158107924
  H   0.15058179033766     -0.82491054721027      9.72228299911513
  H   1.03591484081003     -2.12944407901664     10.52044197185627
  C   -2.20094790872790     -0.82718447568986     11.37758815862786
  H   -2.48504661353232     -1.88057057656518     11.49560996943751
  H   -1.98606518879136     -0.66087621255621     10.31827515714082
  H   -3.07220822227850     -0.22006839620362     11.63865221707895
  C   -1.38787619092789      4.64374499501478     11.39319123211566
  H   -2.43925537586064      4.63962774782239     11.64586095646373
  C   -0.32462718856259      4.99686322942546     12.26248628090941
  H   -0.42456499482178      5.30871132997879     13.29302524811028
  C   0.89558908180293      4.77436660500835     11.57516974219774
  H   1.88748304709615      4.88692506333030     11.99075895617923
  C   0.58648646097041      4.28380242407730     10.28111403140325
  H   1.30175708465454      3.95715251202897      9.53886468659845
  C   -0.82474236680224      4.20299080006489     10.16863694619989
  H   -1.37228209381238      3.80434351468152      9.32571035487615
  Be  -0.17201313569643      3.13343633223863     11.67565371402980
  Be  -0.11352643869031      1.20880007692028     12.39410120536737
