# Supplementary material for: A nucleophilic beryllyl complex via metathesis at [Be–Be]2+
Source: Nat Chem. 2024 May 17;16(8):1295–300. doi: 10.1038/s41557-024-01534-9 (PMC11321998; doi:10.1038/s41557-024-01534-9)
Supplement: Supplementary file 2 — Cartesian coordinates of the optimized structures. [file 41557_2024_1534_MOESM2_ESM.zip › complex3.xyz]

Complex 3
Free Energy: – 3269.994430592048 Eh

  O   9.49685653283993      3.65150721716992      3.74549012713785
  N   7.69986084485326      2.34804800681072      2.61103815219696
  N   7.03063165897987      4.34169716561091      3.53645606482963
  C   8.41358309428866      1.18930862723311      2.23663886458793
  C   6.87194653155855      5.69235967877198      3.95578596058857
  C   5.91841078364816      3.64147089711853      3.03632009932632
  H   4.91905705135152      4.04784796210983      3.11352437346134
  C   9.46549548227494      1.31327973143519      1.29371061948204
  C   8.14506264371357     -0.04733330216270      2.86449072188647
  C   6.30637432102772      2.46851736100810      2.49593486669066
  H   5.69929231071762      1.70464762823343      2.02996197341071
  C   7.16823647599429      6.06106745347568      5.27942159926883
  C   6.36269671520099      6.63814274078011      3.03199107284248
  C   9.70430462551521      2.62664401432005      0.56785544840866
  H   9.53833821591504      3.44122637829722      1.27892233409745
  C   7.69618550282756      5.07289365212198      6.30298740128219
  H   7.92971472150994      4.13735468234219      5.78618926033136
  C   10.24264368782200      0.18723608814689      1.01602878443206
  H   11.06181867491783      0.26175711375192      0.30777566261843
  C   8.93549406105885     -1.15304316835620      2.52862685427629
  H   8.74048977682327     -2.11195678057496      3.00228866658229
  C   6.09963900880907      7.93071707422019      3.48576412864017
  H   5.69984646142282      8.67016415931541      2.79897904244961
  C   6.92051585108900      7.37937905680522      5.67490911443386
  H   7.13752671383290      7.67753134282343      6.69739000249789
  C   7.06987017407319     -0.20652650538688      3.92806603516574
  H   6.60752723347830      0.77006745478040      4.09824785905263
  C   6.37366971721554      8.30312683518641      4.79785374217945
  H   6.17122174662823      9.31804775914699      5.12894692306138
  C   6.21173432040894      6.30090841564388      1.55536112493253
  H   5.92807258287054      5.24858694200964      1.46420583084447
  C   9.98273177230955     -1.03896372058330      1.62458089597469
  H   10.59745262474692     -1.90350922130934      1.38937892606483
  C   8.67767761446757      2.77942335594615     -0.56630985324019
  H   8.79614202455192      1.97540355557591     -1.30250185560334
  H   8.81802079679123      3.73847678770768     -1.07710418231506
  H   7.65463300786552      2.74509651582122     -0.17752046107580
  C   11.13020084794906      2.79287083265102      0.03986257220517
  H   11.87312893304585      2.63351297138364      0.83068904751795
  H   11.26037818740504      3.81314107870725     -0.33535744839643
  H   11.35073985694530      2.10756370868977     -0.78680992279403
  B   8.23222488119039      3.52155615489146      3.33462353428362
  C   8.99286208048868      5.57541593608216      6.94810208062167
  H   9.73875530196779      5.80923890348998      6.17840933788457
  H   9.41178019650459      4.80915177916560      7.60915485044692
  H   8.82527290241525      6.47718248604137      7.54862679570644
  C   6.62805812630622      4.76677327644769      7.36277339547000
  H   6.36258459316318      5.66970024170428      7.92486859870134
  H   7.00008354066165      4.02116754974208      8.07556039967739
  H   5.71535683799378      4.37616487813861      6.89938865217475
  C   7.56735125817008      6.45625106075361      0.84759074566243
  H   7.87542481813916      7.50848372276384      0.84246664674520
  H   7.49511129673335      6.11560984615794     -0.19196480120506
  H   8.34885048051877      5.87542851943662      1.35071128634243
  C   5.13703887517869      7.11961248380682      0.83592100086124
  H   4.17609594498326      7.07120569728761      1.35966256995802
  H   4.99470826854716      6.72719404033535     -0.17666717766912
  H   5.42032674871226      8.17343911547638      0.73731138829374
  C   7.65675751885186     -0.66802768886709      5.27030094317482
  H   8.17319468665254     -1.63037533723289      5.18384315083120
  H   6.85748284236837     -0.77970687370987      6.01096495242045
  H   8.36728256360986      0.06232973656833      5.67624944592960
  C   5.97175607027312     -1.17050004861400      3.45757435988782
  H   6.36829230287491     -2.18232350174299      3.31517931829272
  H   5.54086271666813     -0.84175928473737      2.50626268281251
  H   5.16811764961228     -1.22387468979193      4.19997567564850
  K   10.62674699985668      1.23954643695471      4.25513119427288
  O   11.82575592299936      3.60261644417683      4.81295060366871
  N   13.42527305662550      2.35554922503180      6.25553676615931
  N   14.17169633445622      4.39716073771273      5.53645148509537
  C   12.77154587091591      1.10659769197603      6.38172534998099
  C   14.47686709451682      5.68706540130188      5.01322691183265
  C   15.16139924866998      3.76757680335526      6.31253401657097
  H   16.10959994556163      4.25069005029306      6.50625790098099
  C   11.65332226107514      0.99365363710018      7.23937056617809
  C   13.20647017143452      0.01626639128674      5.59753647964477
  C   14.72988111121882      2.55953393138459      6.72736853527335
  H   15.24235389158501      1.82464702815071      7.33347633988050
  C   14.76625751798259      5.82958832455437      3.64581545246696
  C   14.60062069644223      6.76654302099266      5.91170162906876
  C   11.21839519700137      2.17428335065839      8.09101872227867
  H   11.30647995910768      3.07464595046073      7.46892463229466
  C   14.63734514982105      4.64589823946904      2.70357457492855
  H   13.79719789351859      4.03781286231311      3.05982558109859
  C   10.97930547746406     -0.23015164591888      7.28814627008900
  H   10.11252919044938     -0.34509916497699      7.93095656705759
  C   12.50521448980211     -1.19150915846510      5.68813286455788
  H   12.81678794371402     -2.04245728862245      5.08950332107416
  C   15.09459708125798      7.97715964797884      5.42331019484951
  H   15.21654010142839      8.82213829794806      6.09383202974225
  C   15.23704571905918      7.06612375261454      3.19794652788208
  H   15.47899464072206      7.20227748875547      2.14805313927682
  C   14.33388970597464      0.17536749285049      4.59010288221451
  H   14.99226528051793      0.97718706693752      4.94076266884369
  C   15.42028376957944      8.12384059990219      4.07911173608119
  H   15.80306453537358      9.07345461348378      3.71473012456382
  C   14.12898195573739      6.62081046374021      7.34913521009552
  H   14.41639701732891      5.62250017636931      7.70016911062851
  C   11.39975825170719     -1.31339017625257      6.52116595187394
  H   10.86061209731100     -2.25531467893165      6.57405935708995
  C   12.16625758323104      2.33934781239608      9.29081067021559
  H   12.12284136994488      1.45272456144223      9.93455023362897
  H   11.87208365934997      3.21090373790302      9.88611070392284
  H   13.20034441078063      2.48201560838889      8.96501385835968
  C   9.76979347601544      2.08242572151075      8.57361785971148
  H   9.06596473220680      1.95878748095965      7.74160472494600
  H   9.50282016390111      3.00209960966791      9.10340759270443
  H   9.62444633288947      1.25291863803089      9.27495600944244
  B   13.00332200756023      3.51719534575066      5.44953104676086
  C   14.31806483932312      5.04025588440051      1.26018823689641
  H   13.42015118962436      5.66544292170540      1.21087987863747
  H   14.13354016410710      4.13727370716825      0.66786223276972
  H   15.14724482526690      5.57663551486688      0.78517154454215
  C   15.90904115055364      3.78391626765397      2.75817935610440
  H   16.77903915286017      4.36976786978443      2.43776265506926
  H   15.81521154242499      2.91994157631218      2.08984023038712
  H   16.09724785403202      3.41690527699374      3.77258186212741
  C   12.59260924307710      6.69181396164517      7.39271427524393
  H   12.24840336174669      7.69281081987233      7.10541955477338
  H   12.22617026352298      6.48081829684831      8.40446602070328
  H   12.14130889863829      5.97313376469227      6.70119361052651
  C   14.73885991960259      7.63876498741938      8.31357578706285
  H   15.83337702063896      7.63537485633786      8.26717521469448
  H   14.44017853593604      7.39705964859512      9.33909672313474
  H   14.38999446370403      8.65661576404618      8.10516685777325
  Be  10.78103903878120      4.51486312458405      4.05690164864068
  Be  10.93556856845234      6.59047884838957      3.53488714772793
  C   13.76460195121430      0.61803486105406      3.23008799331768
  H   13.04106299208481     -0.11741308022165      2.85147626456576
  H   14.56642913848082      0.70415067149097      2.48926808929781
  H   13.28287289451099      1.60144971856653      3.29739678595366
  C   15.18404341120942     -1.08780657993446      4.42783944621600
  H   14.63379917805893     -1.89281214456668      3.92803043208856
  H   15.53170283337715     -1.46110549357541      5.39673378506080
  H   16.06110860275918     -0.86278516934777      3.81244082779050
  C   9.70240350914294      8.09088767967628      3.19008670316642
  H   8.62791856241968      7.98571700818899      3.15884608615864
  C   10.59556706451649      7.90797702715880      2.10513727942471
  H   10.32178953635617      7.65016237322432      1.09144228314674
  C   11.91841192480479      8.02576053697789      2.60281410237996
  H   12.82941804358994      7.87946962529143      2.04089953836070
  C   11.84285649213348      8.27804250940699      3.99477613584629
  H   12.68614581370330      8.34103329295718      4.66653562493475
  C   10.47298609276902      8.31637381397584      4.35768435452865
  H   10.08012691914182      8.41692917735065      5.36053377136960
