# Supplementary material for: A nucleophilic beryllyl complex via metathesis at [Be–Be]2+
Source: Nat Chem. 2024 May 17;16(8):1295–300. doi: 10.1038/s41557-024-01534-9 (PMC11321998; doi:10.1038/s41557-024-01534-9)
Supplement: Supplementary file 2 — Cartesian coordinates of the optimized structures. [file 41557_2024_1534_MOESM2_ESM.zip › complexd.xyz]

Complex D
Free Energy: – 1687.498266767850 Eh

  C   -2.34195889111632      3.14744486613277     -0.92688598842236
  C   -3.37755365430828      2.15645911020890     -0.37521751669541
  C   -1.15236196778800      1.17748917470566     -0.19474566425356
  C   -0.95713323600135      2.67961787063875     -0.42056479961862
  H   -2.56781873855237      4.17878075596649     -0.63544746454068
  H   -2.35390093058894      3.09737070445390     -2.02298383614456
  N   -2.50638430683754      0.95561576641976     -0.16108974011476
  C   -4.02066506635818      2.67337488048521      0.92172408863823
  H   -4.57861003612839      3.58896362990833      0.69668796678856
  H   -4.72754847397755      1.94586518882690      1.32985603772948
  H   -3.27913984402291      2.91206046849093      1.68689070801460
  C   -0.55037200905550      3.37880495876648      0.89090321665062
  H   0.48145636343077      3.11808810170980      1.14504990301332
  H   -0.60948180638095      4.46909304430810      0.77604161425458
  H   -1.18207169400275      3.08020049577331      1.73217532947307
  C   0.11981891189438      2.97412707838870     -1.46570928268818
  H   0.23925237894519      4.05789825689101     -1.59796336817831
  H   1.08648085287719      2.56400071435438     -1.15613680586242
  H   -0.14489100738030      2.53392062308287     -2.43197455289135
  C   -4.50577937602495      1.88187651788325     -1.36931038182877
  H   -5.14429616911076      1.05912083186034     -1.02773363775950
  H   -5.13076548934468      2.77684937386222     -1.45639095086533
  H   -4.12146403597399      1.64245691079373     -2.36186940158941
  C   -2.98312143282603     -0.38768651233981     -0.03900564547414
  C   -3.30293341221349     -0.91167618157002      1.23158931945353
  C   -3.05171418209707     -1.19958404018414     -1.19627915922030
  C   -3.75113771956955     -2.23363782775914      1.31505584779855
  C   -3.48677898895177     -2.51986419672124     -1.05453329348774
  C   -3.84459954448858     -3.03231848341360      0.18532020551551
  H   -4.01054762185448     -2.64710613736856      2.28625591388616
  H   -3.55485402484214     -3.15499081939790     -1.93403390482261
  H   -4.18785638596888     -4.05995949708175      0.27083214903690
  C   -3.16317192688519     -0.10912574091839      2.51211483241448
  H   -2.85989764284702      0.90260574679777      2.23863087126827
  C   -2.71634065425298     -0.69333022786702     -2.59047535749678
  H   -2.44290447102138      0.36303610476534     -2.50716339155842
  C   -2.05965444524463     -0.67060872612135      3.41999354523633
  H   -1.98634551002208     -0.06728323471620      4.33250653428736
  H   -2.26915310796729     -1.70619044923030      3.71326479714098
  H   -1.09221143834513     -0.64405096952375      2.91019641826973
  C   -4.49037267894129     -0.03416305618758      3.28200940065790
  H   -4.40521180619883      0.67441118998738      4.11355017699805
  H   -5.31773410866864      0.28445149188894      2.64004234235204
  H   -4.75542506491563     -1.01009706216077      3.70408980836492
  C   -1.50920573173998     -1.41714736314384     -3.20246245845356
  H   -0.62205801375751     -1.28508102864432     -2.57562875893858
  H   -1.70227897867441     -2.49058372517553     -3.31673169569123
  H   -1.29614879553306     -1.00606718121779     -4.19640415639954
  C   -3.92417973266649     -0.82481812490040     -3.53381052131501
  H   -4.83218641166154     -0.39539119416930     -3.10105027877061
  H   -3.71757193957615     -0.31677319677663     -4.48274601037577
  H   -4.12785694686170     -1.87731103642317     -3.75987637336438
  C   1.15233950824090     -1.17731276268921      0.19534765068570
  C   0.95697388477261     -2.67935935803669      0.42162563807919
  C   2.34192517553642     -3.14727931425988      0.92751539628419
  C   3.37744131537113     -2.15659063425031      0.37518014392771
  H   2.56750357376552     -4.17872328845224      0.63624278171859
  H   2.35431908136372     -3.09692887260020      2.02359521915456
  N   2.50638511607167     -0.95561496453948      0.16123758683227
  C   2.98330269477502      0.38759845617009      0.03876289522396
  C   3.30264210578858      0.91136019961193     -1.23204409071107
  C   3.05252121031935      1.19967624476727      1.19588798723433
  C   3.75114646133910      2.23319614858329     -1.31588538791580
  C   3.48779255797302      2.51984671855528      1.05375892163432
  C   3.84526135455466      3.03202065865758     -0.18630934484985
  H   4.01018971601092      2.64648296329656     -2.28726223589454
  H   3.55635986321727      3.15509099815194      1.93313612526583
  H   4.18869442272514      4.05957810002612     -0.27212097893489
  C   -0.11959202930603     -2.97337577511750      1.46731878103215
  H   0.14553841846588     -2.53278920121233      2.43329527160554
  H   -1.08635544674042     -2.56329890393540      1.15797651748015
  H   -0.23903671854178     -4.05708602618385      1.60006067592817
  C   0.54953097987759     -3.37885766580938     -0.88945208076096
  H   -0.48229048294429     -3.11787034042972     -1.14335182321948
  H   1.18105729629572     -3.08077931545502     -1.73103970420682
  H   0.60829876363039     -4.46912496825772     -0.77422446981044
  C   4.50620461482044     -1.88206700802330      1.36867035090437
  H   5.13109714219194     -2.77712504767220      1.45554100152359
  H   5.14467736136360     -1.05945225232826      1.02667469619348
  H   4.12244021235893     -1.64247625434941      2.36139518189061
  C   4.01983074008073     -2.67391128912925     -0.92195867976607
  H   4.72674841335769     -1.94668008226230     -1.33052515988558
  H   4.57761287977055     -3.58962217247062     -0.69700867688602
  H   3.27790283607335     -2.91251825631052     -1.68676289169102
  C   2.71765887099335      0.69373182480703      2.59031987169818
  H   2.44427832719114     -0.36267960164385      2.50736190125326
  C   3.16189709138768      0.10876127816726     -2.51242137286209
  H   2.85838012150844     -0.90282230835683     -2.23869784768554
  C   2.05809557727096      0.67060103581423     -3.41974007109904
  H   1.98391686247249      0.06711591752892     -4.33207816910079
  H   1.09095567744443      0.64462724414428     -2.90932875211899
  H   2.26793446332714      1.70601754450679     -3.71335798525807
  C   4.48865033593786      0.03321719998583     -3.28302092681096
  H   5.31621322003549     -0.28578149095765     -2.64150010029955
  H   4.40272401634827     -0.67531085675096     -4.11452356761124
  H   4.75391860792881      1.00903406896282     -3.70523569176728
  C   1.51069062616988      1.41762165919630      3.20254353127243
  H   1.70370634562869      2.49111011998517      3.31640383754600
  H   0.62331835143973      1.28528437691356      2.57609112346755
  H   1.29805328693158      1.00683979775333      4.19669692396327
  C   3.92581026291170      0.82558299546579      3.53320817167518
  H   3.71960652452393      0.31770109164322      4.48231815196704
  H   4.83372979080060      0.39621226938065      3.10022108512814
  H   4.12941151731433      1.87815250820807      3.75898963231684
  Be  0.00001104425326      0.00010474686207      0.00025332583825
