# Supplementary material for: A nucleophilic beryllyl complex via metathesis at [Be–Be]2+
Source: Nat Chem. 2024 May 17;16(8):1295–300. doi: 10.1038/s41557-024-01534-9 (PMC11321998; doi:10.1038/s41557-024-01534-9)
Supplement: Supplementary file 3 — Crystallographic data for compound 2; CCDC reference no. 2324716. [file 41557_2024_1534_MOESM3_ESM.cif]

data_005jtbjtb_autored
_audit_creation_date               2024-02-18
_audit_creation_method
;
Olex2 1.5
(compiled 2023.08.24 svn.re1ec1418 for OlexSys, GUI svn.r6817)
;
_shelx_SHELXL_version_number       '2018/3'
_audit_contact_author_address      ?
_audit_contact_author_email        ?
_audit_contact_author_name         ''
_audit_contact_author_phone        ?
_publ_contact_author_id_orcid      ?
_publ_section_references
;
Dolomanov, O.V., Bourhis, L.J., Gildea, R.J, Howard, J.A.K. & Puschmann, H.
 (2009), J. Appl. Cryst. 42, 339-341.

Sheldrick, G.M. (2015). Acta Cryst. C71, 3-8.
;
_chemical_name_common              ?
_chemical_name_systematic          ?
_chemical_formula_moiety           'C15 H20 Be2'
_chemical_formula_sum              'C15 H20 Be2'
_chemical_formula_weight           218.33
_chemical_melting_point            ?
_chemical_oxdiff_formula           'Be2 C20 H30'
loop_
  _atom_type_symbol
  _atom_type_description
  _atom_type_scat_dispersion_real
  _atom_type_scat_dispersion_imag
  _atom_type_scat_source
 'C' 'C' 0.0181 0.0091 'International Tables Vol C Tables 4.2.6.8 and 6.1.1.4'
 'H' 'H' 0.0000 0.0000 'International Tables Vol C Tables 4.2.6.8 and 6.1.1.4'
 'Be' 'Be' 0.0038 0.0014 'International Tables Vol C Tables 4.2.6.8 and 6.1.1.4'

_shelx_space_group_comment
;
The symmetry employed for this shelxl refinement is uniquely defined
by the following loop, which should always be used as a source of
symmetry information in preference to the above space-group names.
They are only intended as comments.
;
_space_group_crystal_system        'triclinic'
_space_group_IT_number             2
_space_group_name_H-M_alt          'P -1'
_space_group_name_Hall             '-P 1'
loop_
  _space_group_symop_operation_xyz
 'x, y, z'
 '-x, -y, -z'

_cell_length_a                     8.6287(4)
_cell_length_b                     12.8408(6)
_cell_length_c                     13.2334(5)
_cell_angle_alpha                  98.098(4)
_cell_angle_beta                   97.174(3)
_cell_angle_gamma                  96.751(4)
_cell_volume                       1426.57(11)
_cell_formula_units_Z              4
_cell_measurement_reflns_used      6634
_cell_measurement_temperature      150.01(10)
_cell_measurement_theta_max        76.2750
_cell_measurement_theta_min        4.4440
_shelx_estimated_absorpt_T_max     0.981
_shelx_estimated_absorpt_T_min     0.915
_exptl_absorpt_coefficient_mu      0.391
_exptl_absorpt_correction_T_max    1.000
_exptl_absorpt_correction_T_min    0.711
_exptl_absorpt_correction_type     gaussian
_exptl_absorpt_process_details
;
CrysAlisPro 1.171.42.49 (Rigaku Oxford Diffraction, 2022)
Numerical absorption correction based on gaussian integration over
a multifaceted crystal model
Empirical absorption correction using spherical harmonics,
implemented in SCALE3 ABSPACK scaling algorithm.
;
_exptl_absorpt_special_details     ?
_exptl_crystal_colour              'clear colourless'
_exptl_crystal_colour_lustre       clear
_exptl_crystal_colour_modifier     .
_exptl_crystal_colour_primary      colourless
_exptl_crystal_density_diffrn      1.017
_exptl_crystal_density_meas        ?
_exptl_crystal_density_method      ?
_exptl_crystal_description         plate
_exptl_crystal_F_000               472
loop_
  _exptl_crystal_face_index_h
  _exptl_crystal_face_index_k
  _exptl_crystal_face_index_l
  _exptl_crystal_face_perp_dist
 2 2 7 0.0181
 -5 -1 -1 0.1070
 3 -1 -8 0.0969
 -1 5 6 0.0502
 1 8 -1 0.0153
 0 7 -5 0.0198
 -2 8 1 0.0217
 -1 6 -6 0.0157
 -4 6 4 0.0753
 -2 2 -7 0.0377
 -2 -4 -6 0.0391
 0 -8 -1 0.0341
 -2 -7 4 0.0703
 0 -8 4 0.0405
 2 -8 3 0.0485
 1 -7 6 0.0371
 5 -4 2 0.0742

_exptl_crystal_size_max            0.23
_exptl_crystal_size_mid            0.07
_exptl_crystal_size_min            0.05
loop_
  _exptl_oxdiff_crystal_face_indexfrac_h
  _exptl_oxdiff_crystal_face_indexfrac_k
  _exptl_oxdiff_crystal_face_indexfrac_l
  _exptl_oxdiff_crystal_face_x
  _exptl_oxdiff_crystal_face_y
  _exptl_oxdiff_crystal_face_z
 1.7957 1.5738 7.0862 -0.1564 -0.6552 0.7391
 -5.2779 -0.6553 -1.0477 0.2322 0.9678 0.0973
 2.9285 -1.2725 -7.5694 -0.0351 -0.1422 -0.9892
 -1.2807 4.9996 6.0681 0.3848 -0.2943 0.8748
 1.0429 7.9119 -0.7146 0.7865 -0.6031 0.1327
 -0.1414 7.4643 -4.8654 0.9338 -0.2241 -0.2790
 -1.6107 8.0502 0.6534 0.8905 -0.2133 0.4019
 -1.1966 6.2742 -6.1945 0.9070 0.0714 -0.4150
 -3.5020 5.7761 3.7781 0.6506 0.1211 0.7497
 -2.2245 1.6845 -7.3950 0.5241 0.5524 -0.6483
 -1.8548 -3.9884 -5.5642 -0.1387 0.7473 -0.6498
 -0.4040 -7.7377 -1.3790 -0.7334 0.5625 -0.3818
 -1.9347 -7.0452 4.0239 -0.7588 0.5819 0.2928
 -0.1340 -7.8492 3.8969 -0.9284 0.3285 0.1739
 1.9358 -7.8937 2.6906 -0.9985 0.0259 -0.0491
 0.8148 -6.6527 5.9535 -0.9190 0.0237 0.3935
 5.0871 -3.5784 1.6827 -0.6797 -0.7164 -0.1571

_exptl_transmission_factor_max     ?
_exptl_transmission_factor_min     ?
_diffrn_reflns_av_R_equivalents    0.0515
_diffrn_reflns_av_unetI/netI       0.0401
_diffrn_reflns_Laue_measured_fraction_full  1.000
_diffrn_reflns_Laue_measured_fraction_max  0.988
_diffrn_reflns_limit_h_max         10
_diffrn_reflns_limit_h_min         -10
_diffrn_reflns_limit_k_max         16
_diffrn_reflns_limit_k_min         -16
_diffrn_reflns_limit_l_max         16
_diffrn_reflns_limit_l_min         -15
_diffrn_reflns_number              23718
_diffrn_reflns_point_group_measured_fraction_full  1.000
_diffrn_reflns_point_group_measured_fraction_max  0.988
_diffrn_reflns_theta_full          67.684
_diffrn_reflns_theta_max           76.306
_diffrn_reflns_theta_min           3.510
_diffrn_ambient_environment        N~2~
_diffrn_ambient_temperature        150.01(10)
_diffrn_detector                   'CCD plate'
_diffrn_detector_area_resol_mean   10.5035
_diffrn_detector_type              Atlas
_diffrn_measured_fraction_theta_full  1.000
_diffrn_measured_fraction_theta_max  0.988
_diffrn_measurement_details
;
List of Runs (angles in degrees, time in seconds):

  # Type    Start    End  Width  t~exp~   \w     \q     \k     \f   Frames
--------------------------------------------------------------------------
  1  \w    -44.00  18.00   1.00    5.00    --  -41.65  57.00 -30.00   62
  2  \w    -16.00  16.00   1.00    5.00    --  -41.65  37.00 120.00   32
  3  \w     -4.00  36.00   1.00    5.00    --  -41.65  19.00  60.00   40
  4  \w    -13.00  25.00   1.00    5.00    --  -41.65  37.00 150.00   38
  5  \w     10.00  36.00   1.00    5.00    --  -41.65  19.00-180.00   26
  6  \w     -4.00  33.00   1.00    5.00    --  -41.65  19.00 -90.00   37
  7  \w      0.00  36.00   1.00    5.00    --  -41.65  19.00-150.00   36
  8  \w     29.00  94.00   1.00    5.00    --   41.65-125.00  90.00   65
  9  \w     28.00  77.00   1.00    5.00    --   41.65-125.00 -90.00   49
 10  \w     61.00 108.00   1.00   20.00    --  111.00-111.00 -60.00   47
 11  \w    104.00 130.00   1.00   20.00    --  111.00  77.00  90.00   26
 12  \w     41.00  69.00   1.00   20.00    --  111.00 -45.00  90.00   28
 13  \w    118.00 144.00   1.00   20.00    --  111.00  30.00   0.00   26
 14  \w     33.00  71.00   1.00   20.00    --  111.00 -94.00  30.00   38
 15  \w     41.00 109.00   1.00   20.00    --  111.00-111.00  90.00   68
 16  \w    133.00 177.00   1.00   20.00    --  111.00  61.00-120.00   44
 17  \w     87.00 177.00   1.00   20.00    --  111.00  30.00 -60.00   90
 18  \w     76.00 109.00   1.00   20.00    --  111.00-111.00-150.00   33
 19  \w     63.00 109.00   1.00   20.00    --  111.00-111.00   0.00   46
 20  \w     42.00  93.00   1.00   20.00    --  111.00 -61.00-180.00   51
 21  \w     40.00  71.00   1.00   20.00    --  111.00 -45.00-120.00   31
 22  \w     46.00 104.00   1.00   20.00    --  111.00-111.00  60.00   58
 23  \w     85.00 158.00   1.00   20.00    --  111.00  61.00-150.00   73
 24  \w     87.00 175.00   1.00   20.00    --  111.00  45.00-180.00   88
 25  \w     77.00 103.00   1.00   20.00    --  111.00 -94.00-150.00   26
 26  \w     67.00  92.00   1.00   20.00    --  111.00 -61.00  30.00   25
 27  \w     43.00 107.00   1.00   20.00    --  111.00 -94.00 120.00   64
 28  \w     56.00  88.00   1.00   20.00    --  111.00-111.00 -30.00   32
 29  \w     63.00 109.00   1.00   20.00    --  111.00-111.00 -90.00   46
 30  \w     41.00  66.00   1.00   20.00    --  111.00 -61.00  60.00   25
 31  \w     65.00  93.00   1.00   20.00    --  111.00 -61.00 120.00   28
 32  \w     95.00 128.00   1.00   20.00    --  111.00  61.00-120.00   33
 33  \w    105.00 156.00   1.00   20.00    --  111.00 111.00  90.00   51
 34  \w    108.00 176.00   1.00   20.00    --  111.00 111.00 120.00   68
 35  \w     -1.00  24.00   1.00    5.00    --   34.00  88.00 171.01   25
 36  \w    -51.00  -6.00   1.00    5.00    --  -41.65 -19.00 150.00   45
 37  \w   -110.00 -58.00   1.00    5.00    --  -41.65 -19.00 150.00   52
 38  \w    -54.00 -25.00   1.00    5.00    --  -41.65 -37.00  90.00   29
 39  \w   -114.00 -88.00   1.00    5.00    --  -41.65 -37.00  90.00   26
 40  \w     15.00  42.00   1.00    5.00    --   41.65  78.00-128.49   27
 41  \w     54.00  82.00   1.00    5.00    --   41.65  57.00 -30.00   28
 42  \w     16.00  47.00   1.00    5.00    --   41.65  57.00 -30.00   31
 43  \w     13.00  38.00   1.00    5.00    --   46.00  82.00 -17.26   25
 44  \w     14.00  39.00   1.00    5.00    --   46.00  81.00 103.12   25
 45  \w     27.00  53.00   1.00    5.00    --   54.00  69.00  52.70   26
 46  \w     28.00  54.00   1.00    5.00    --   58.00  71.00 -77.04   26
 47  \w     29.00  56.00   1.00    5.00    --   58.00  71.00 164.80   27
 48  \w     34.00  60.00   1.00    5.00    --   62.00  71.00-151.15   26
 49  \w     35.00  60.00   1.00    5.00    --   62.00  64.00 133.57   25
 50  \w     39.00  66.00   1.00    5.00    --   66.00  70.00 -63.55   27
 51  \w     37.00  64.00   1.00    5.00    --   66.00  70.00  -3.41   27
 52  \w     93.00 135.00   1.00    5.00    --   66.00  70.00  -3.41   42
 53  \w     40.00  67.00   1.00    5.00    --   70.00  71.00-138.63   27
 54  \w     40.00  67.00   1.00    5.00    --   70.00  71.00  72.02   27
 55  \w     41.00  75.00   1.00    5.00    --   70.00  67.00  33.91   34
 56  \w     78.00 104.00   1.00    5.00    --   70.00  71.00  72.02   26
 57  \w     49.00  78.00   1.00    5.00    --   74.00  62.00  46.05   29
 58  \w     45.00  71.00   1.00    5.00    --   74.00  68.00 -43.56   26
 59  \w     49.00  75.00   1.00   20.00    --   78.00  68.00-170.66   26
 60  \w    111.00 137.00   1.00   20.00    --   78.00  68.00-170.66   26
 61  \w     52.00  78.00   1.00   20.00    --   82.00  71.00  97.89   26
 62  \w     53.00  79.00   1.00   20.00    --   82.00  68.00 154.82   26
 63  \w     56.00  93.00   1.00   20.00    --   82.00  61.00 -12.38   37
 64  \w     53.00  78.00   1.00   20.00    --   82.00  67.00-111.47   25
 65  \w     60.00  87.00   1.00   20.00    --   90.00  70.00 123.00   27
 66  \w     62.00  88.00   1.00   20.00    --   90.00  65.00 100.31   26
 67  \w     64.00  89.00   1.00   20.00    --   90.00  58.00 -56.53   25
 68  \w     62.00  91.00   1.00   20.00    --   90.00  64.00-132.08   29
 69  \w     62.00  87.00   1.00   20.00    --   90.00  63.00 -93.13   25
 70  \w     64.00  90.00   1.00   20.00    --   94.00  70.00  63.73   26
 71  \w     84.00 119.00   1.00   20.00    --  111.00  61.00  90.00   35
 72  \w     39.00  65.00   1.00   20.00    --  111.00-111.00 -90.00   26
 73  \w    115.00 177.00   1.00   20.00    --  111.00  61.00   0.00   62
 74  \w     64.00  68.00   1.00   20.00    --  111.00 -61.00  90.00    4
;
_diffrn_measurement_device         'four-circle diffractometer'
_diffrn_measurement_device_type    'SuperNova, Dual, Cu at home/near, Atlas'
_diffrn_measurement_method         '\w scans'
_diffrn_orient_matrix_type        
 'CrysAlisPro convention (1999,Acta A55,543-557)'
_diffrn_orient_matrix_UB_11        -0.0504082000
_diffrn_orient_matrix_UB_12        0.1031480000
_diffrn_orient_matrix_UB_13        -0.0322071000
_diffrn_orient_matrix_UB_21        -0.1689199000
_diffrn_orient_matrix_UB_22        -0.0572982000
_diffrn_orient_matrix_UB_23        -0.0369346000
_diffrn_orient_matrix_UB_31        -0.0439439000
_diffrn_orient_matrix_UB_32        0.0323411000
_diffrn_orient_matrix_UB_33        0.1082475000
_diffrn_radiation_monochromator    mirror
_diffrn_radiation_probe            x-ray
_diffrn_radiation_type             'Cu K\a'
_diffrn_radiation_wavelength       1.54184
_diffrn_source                     'micro-focus sealed X-ray tube'
_diffrn_source_type                'SuperNova (Cu) X-ray Source'
_reflns_Friedel_coverage           0.000
_reflns_Friedel_fraction_full      .
_reflns_Friedel_fraction_max       .
_reflns_number_gt                  4249
_reflns_number_total               5907
_reflns_special_details
;
 Reflections were merged by SHELXL according to the crystal
 class for the calculation of statistics and refinement.
 
 _reflns_Friedel_fraction is defined as the number of unique
 Friedel pairs measured divided by the number that would be
 possible theoretically, ignoring centric projections and
 systematic absences.
;
_reflns_threshold_expression       'I > 2\s(I)'
_computing_cell_refinement         'CrysAlisPro 1.171.42.49 (Rigaku OD, 2022)'
_computing_data_collection         'CrysAlisPro 1.171.42.49 (Rigaku OD, 2022)'
_computing_data_reduction          'CrysAlisPro 1.171.42.49 (Rigaku OD, 2022)'
_computing_molecular_graphics      'Olex2 1.5 (Dolomanov et al., 2009)'
_computing_publication_material    'Olex2 1.5 (Dolomanov et al., 2009)'
_computing_structure_refinement    'SHELXL 2018/3 (Sheldrick, 2015)'
_computing_structure_solution      'SHELXT 2018/2 (Sheldrick, 2018)'
_refine_diff_density_max           0.225
_refine_diff_density_min           -0.198
_refine_diff_density_rms           0.036
_refine_ls_extinction_coef         .
_refine_ls_extinction_method       none
_refine_ls_goodness_of_fit_ref     1.034
_refine_ls_hydrogen_treatment      constr
_refine_ls_matrix_type             full
_refine_ls_number_parameters       317
_refine_ls_number_reflns           5907
_refine_ls_number_restraints       0
_refine_ls_R_factor_all            0.0741
_refine_ls_R_factor_gt             0.0496
_refine_ls_restrained_S_all        1.034
_refine_ls_shift/su_max            0.000
_refine_ls_shift/su_mean           0.000
_refine_ls_structure_factor_coef   Fsqd
_refine_ls_weighting_details      
 'w=1/[\s^2^(Fo^2^)+(0.0732P)^2^+0.2023P] where P=(Fo^2^+2Fc^2^)/3'
_refine_ls_weighting_scheme        calc
_refine_ls_wR_factor_gt            0.1308
_refine_ls_wR_factor_ref           0.1463
_refine_special_details            ?
_olex2_refinement_description
;
1. Fixed Uiso
 At 1.2 times of:
  All C(H) groups
 At 1.5 times of:
  All C(H,H,H) groups
2.a Ternary CH refined with riding coordinates:
 C11(H11), C12(H12), C13(H13), C14(H14), C15(H15), C26(H26), C27(H27),
 C28(H28), C29(H29), C30(H30)
2.b Idealised Me refined as rotating group:
 C6(H6A,H6B,H6C), C7(H7A,H7B,H7C), C8(H8A,H8B,H8C), C9(H9A,H9B,H9C), C10(H10A,
 H10B,H10C), C21(H21A,H21B,H21C), C22(H22A,H22B,H22C), C23(H23A,H23B,H23C),
 C24(H24A,H24B,H24C), C25(H25A,H25B,H25C)
;
_atom_sites_solution_hydrogens     geom
_atom_sites_solution_primary       ?
_atom_sites_solution_secondary     ?
loop_
  _atom_site_label
  _atom_site_type_symbol
  _atom_site_fract_x
  _atom_site_fract_y
  _atom_site_fract_z
  _atom_site_U_iso_or_equiv
  _atom_site_adp_type
  _atom_site_occupancy
  _atom_site_site_symmetry_order
  _atom_site_calc_flag
  _atom_site_refinement_flags_posn
  _atom_site_refinement_flags_adp
  _atom_site_refinement_flags_occupancy
  _atom_site_disorder_assembly
  _atom_site_disorder_group
 C1 C 0.10571(19) 0.16900(13) 1.04606(14) 0.0373(4) Uani 1 1 d . . . . .
 C2 C 0.26871(19) 0.18899(12) 1.08342(12) 0.0344(3) Uani 1 1 d . . . . .
 C3 C 0.35111(19) 0.15177(13) 1.00299(13) 0.0370(4) Uani 1 1 d . . . . .
 C4 C 0.2381(2) 0.10836(13) 0.91545(13) 0.0415(4) Uani 1 1 d . . . . .
 C5 C 0.0868(2) 0.11919(13) 0.94231(14) 0.0423(4) Uani 1 1 d . . . . .
 C6 C -0.0241(3) 0.19787(19) 1.1070(2) 0.0639(6) Uani 1 1 d . . . . .
 H6A H -0.060032 0.138108 1.140847 0.096 Uiso 1 1 calc R U . . .
 H6B H -0.112579 0.213931 1.060436 0.096 Uiso 1 1 calc R U . . .
 H6C H 0.015944 0.260290 1.159376 0.096 Uiso 1 1 calc R U . . .
 C7 C 0.3433(3) 0.24137(17) 1.18992(15) 0.0581(5) Uani 1 1 d . . . . .
 H7A H 0.357088 0.187056 1.234159 0.087 Uiso 1 1 calc R U . . .
 H7B H 0.275251 0.290352 1.218621 0.087 Uiso 1 1 calc R U . . .
 H7C H 0.446363 0.280865 1.186430 0.087 Uiso 1 1 calc R U . . .
 C8 C 0.5268(2) 0.15774(18) 1.0093(2) 0.0614(6) Uani 1 1 d . . . . .
 H8A H 0.577714 0.220134 1.058758 0.092 Uiso 1 1 calc R U . . .
 H8B H 0.557330 0.163548 0.941231 0.092 Uiso 1 1 calc R U . . .
 H8C H 0.560264 0.093441 1.032135 0.092 Uiso 1 1 calc R U . . .
 C9 C 0.2737(4) 0.06240(19) 0.81129(17) 0.0752(8) Uani 1 1 d . . . . .
 H9A H 0.341869 0.115776 0.784969 0.113 Uiso 1 1 calc R U . . .
 H9B H 0.175076 0.041471 0.763531 0.113 Uiso 1 1 calc R U . . .
 H9C H 0.327514 0.000009 0.817517 0.113 Uiso 1 1 calc R U . . .
 C10 C -0.0683(3) 0.08685(18) 0.8733(2) 0.0732(8) Uani 1 1 d . . . . .
 H10A H -0.122326 0.022032 0.891477 0.110 Uiso 1 1 calc R U . . .
 H10B H -0.049994 0.073543 0.801339 0.110 Uiso 1 1 calc R U . . .
 H10C H -0.133966 0.143878 0.882204 0.110 Uiso 1 1 calc R U . . .
 C11 C 0.1016(3) 0.51075(15) 0.88279(15) 0.0481(5) Uani 1 1 d . . . . .
 H11 H -0.000008 0.522121 0.908847 0.058 Uiso 1 1 calc R U . . .
 C12 C 0.2535(3) 0.54889(14) 0.93556(15) 0.0528(5) Uani 1 1 d . . . . .
 H12 H 0.278814 0.592360 1.005905 0.063 Uiso 1 1 calc R U . . .
 C13 C 0.3641(2) 0.51132(14) 0.87472(14) 0.0454(4) Uani 1 1 d . . . . .
 H13 H 0.481347 0.523872 0.893820 0.054 Uiso 1 1 calc R U . . .
 C14 C 0.2800(2) 0.45034(14) 0.78399(13) 0.0393(4) Uani 1 1 d . . . . .
 H14 H 0.326823 0.411222 0.727066 0.047 Uiso 1 1 calc R U . . .
 C15 C 0.1178(2) 0.45000(14) 0.78917(13) 0.0410(4) Uani 1 1 d . . . . .
 H15 H 0.029546 0.410169 0.736690 0.049 Uiso 1 1 calc R U . . .
 Be1 Be 0.2227(3) 0.39529(17) 0.90529(16) 0.0364(5) Uani 1 1 d . . . . .
 Be2 Be 0.2186(3) 0.25439(17) 0.96398(17) 0.0372(5) Uani 1 1 d . . . . .
 C16 C 0.31155(16) 0.76959(13) 0.50706(12) 0.0307(3) Uani 1 1 d . . . . .
 C17 C 0.30297(16) 0.65738(13) 0.49848(12) 0.0319(3) Uani 1 1 d . . . . .
 C18 C 0.30418(16) 0.61591(12) 0.39383(13) 0.0323(3) Uani 1 1 d . . . . .
 C19 C 0.31301(16) 0.70185(13) 0.33708(12) 0.0311(3) Uani 1 1 d . . . . .
 C20 C 0.31756(16) 0.79698(12) 0.40738(12) 0.0298(3) Uani 1 1 d . . . . .
 C21 C 0.3167(2) 0.84596(15) 0.60445(13) 0.0422(4) Uani 1 1 d . . . . .
 H21A H 0.212650 0.868558 0.607814 0.063 Uiso 1 1 calc R U . . .
 H21B H 0.394849 0.908089 0.605242 0.063 Uiso 1 1 calc R U . . .
 H21C H 0.346085 0.811190 0.664000 0.063 Uiso 1 1 calc R U . . .
 C22 C 0.2939(2) 0.59504(16) 0.58572(15) 0.0465(4) Uani 1 1 d . . . . .
 H22A H 0.360168 0.634817 0.647890 0.070 Uiso 1 1 calc R U . . .
 H22B H 0.331115 0.526567 0.567523 0.070 Uiso 1 1 calc R U . . .
 H22C H 0.184369 0.582978 0.598772 0.070 Uiso 1 1 calc R U . . .
 C23 C 0.2989(2) 0.50110(14) 0.34868(16) 0.0469(4) Uani 1 1 d . . . . .
 H23A H 0.332421 0.461102 0.403446 0.070 Uiso 1 1 calc R U . . .
 H23B H 0.369729 0.495364 0.296375 0.070 Uiso 1 1 calc R U . . .
 H23C H 0.190936 0.472010 0.316783 0.070 Uiso 1 1 calc R U . . .
 C24 C 0.3214(2) 0.69403(16) 0.22386(13) 0.0446(4) Uani 1 1 d . . . . .
 H24A H 0.363123 0.628658 0.199690 0.067 Uiso 1 1 calc R U . . .
 H24B H 0.391061 0.755473 0.211419 0.067 Uiso 1 1 calc R U . . .
 H24C H 0.215641 0.692846 0.186457 0.067 Uiso 1 1 calc R U . . .
 C25 C 0.3299(2) 0.90677(14) 0.38104(15) 0.0438(4) Uani 1 1 d . . . . .
 H25A H 0.223938 0.925546 0.364150 0.066 Uiso 1 1 calc R U . . .
 H25B H 0.386577 0.909703 0.321548 0.066 Uiso 1 1 calc R U . . .
 H25C H 0.387370 0.957074 0.440158 0.066 Uiso 1 1 calc R U . . .
 C26 C 0.88151(19) 0.85225(14) 0.57557(15) 0.0429(4) Uani 1 1 d . . . . .
 H26 H 0.859770 0.900768 0.636641 0.051 Uiso 1 1 calc R U . . .
 C27 C 0.90967(18) 0.74632(14) 0.57381(14) 0.0380(4) Uani 1 1 d . . . . .
 H27 H 0.911583 0.706411 0.633512 0.046 Uiso 1 1 calc R U . . .
 C28 C 0.92720(17) 0.70491(14) 0.47243(14) 0.0367(4) Uani 1 1 d . . . . .
 H28 H 0.944263 0.630523 0.447371 0.044 Uiso 1 1 calc R U . . .
 C29 C 0.90992(18) 0.78550(14) 0.41150(14) 0.0402(4) Uani 1 1 d . . . . .
 H29 H 0.912313 0.778293 0.335499 0.048 Uiso 1 1 calc R U . . .
 C30 C 0.88163(19) 0.87601(14) 0.47520(15) 0.0432(4) Uani 1 1 d . . . . .
 H30 H 0.859851 0.944523 0.452393 0.052 Uiso 1 1 calc R U . . .
 Be3 Be 0.4854(2) 0.71901(17) 0.44788(16) 0.0318(4) Uani 1 1 d . . . . .
 Be4 Be 0.7256(2) 0.75532(17) 0.47735(17) 0.0325(4) Uani 1 1 d . . . . .

loop_
  _atom_site_aniso_label
  _atom_site_aniso_U_11
  _atom_site_aniso_U_22
  _atom_site_aniso_U_33
  _atom_site_aniso_U_23
  _atom_site_aniso_U_13
  _atom_site_aniso_U_12
 C1 0.0378(8) 0.0298(8) 0.0471(9) 0.0158(7) 0.0066(7) 0.0046(6)
 C2 0.0412(9) 0.0269(8) 0.0349(8) 0.0097(6) 0.0014(6) 0.0022(6)
 C3 0.0378(8) 0.0293(8) 0.0466(9) 0.0139(7) 0.0070(7) 0.0053(6)
 C4 0.0674(12) 0.0257(8) 0.0324(8) 0.0080(7) 0.0066(8) 0.0078(7)
 C5 0.0477(10) 0.0278(8) 0.0476(10) 0.0143(7) -0.0112(8) -0.0009(7)
 C6 0.0577(12) 0.0552(13) 0.0928(17) 0.0297(12) 0.0333(12) 0.0195(10)
 C7 0.0754(14) 0.0506(12) 0.0417(10) 0.0060(9) -0.0071(9) -0.0002(10)
 C8 0.0424(11) 0.0525(12) 0.0992(18) 0.0315(12) 0.0212(11) 0.0115(9)
 C9 0.137(2) 0.0499(13) 0.0430(12) 0.0057(10) 0.0249(13) 0.0216(14)
 C10 0.0720(15) 0.0468(12) 0.0869(17) 0.0209(11) -0.0404(13) -0.0064(11)
 C11 0.0658(12) 0.0405(10) 0.0479(10) 0.0174(8) 0.0200(9) 0.0224(9)
 C12 0.0935(16) 0.0263(9) 0.0388(10) 0.0058(7) 0.0116(10) 0.0062(9)
 C13 0.0566(11) 0.0352(9) 0.0426(9) 0.0141(8) 0.0026(8) -0.0058(8)
 C14 0.0498(10) 0.0387(9) 0.0337(8) 0.0148(7) 0.0109(7) 0.0071(7)
 C15 0.0500(10) 0.0409(10) 0.0363(9) 0.0147(7) 0.0067(7) 0.0124(8)
 Be1 0.0473(12) 0.0303(11) 0.0333(10) 0.0093(8) 0.0074(9) 0.0050(9)
 Be2 0.0455(12) 0.0290(10) 0.0375(11) 0.0102(8) 0.0034(9) 0.0036(9)
 C16 0.0182(6) 0.0361(8) 0.0366(8) 0.0047(6) 0.0011(5) 0.0039(6)
 C17 0.0192(6) 0.0358(8) 0.0403(8) 0.0106(7) 0.0004(6) 0.0012(6)
 C18 0.0199(7) 0.0308(8) 0.0443(9) 0.0059(7) -0.0014(6) 0.0015(6)
 C19 0.0220(7) 0.0341(8) 0.0355(8) 0.0055(6) -0.0004(6) 0.0024(6)
 C20 0.0209(7) 0.0303(8) 0.0374(8) 0.0070(6) -0.0002(5) 0.0034(5)
 C21 0.0319(8) 0.0510(11) 0.0405(9) -0.0012(8) 0.0032(7) 0.0049(7)
 C22 0.0384(9) 0.0534(11) 0.0503(11) 0.0230(9) 0.0034(8) 0.0023(8)
 C23 0.0411(9) 0.0309(9) 0.0637(12) 0.0033(8) -0.0054(8) 0.0033(7)
 C24 0.0451(10) 0.0504(11) 0.0360(9) 0.0041(8) 0.0008(7) 0.0059(8)
 C25 0.0456(10) 0.0325(9) 0.0517(10) 0.0115(8) -0.0028(8) 0.0037(7)
 C26 0.0329(8) 0.0362(9) 0.0525(10) -0.0036(8) -0.0040(7) -0.0007(7)
 C27 0.0247(7) 0.0400(9) 0.0460(9) 0.0067(7) -0.0048(6) 0.0014(6)
 C28 0.0205(7) 0.0375(9) 0.0515(10) 0.0052(7) 0.0036(6) 0.0054(6)
 C29 0.0249(7) 0.0456(10) 0.0509(10) 0.0115(8) 0.0094(7) -0.0007(7)
 C30 0.0297(8) 0.0324(9) 0.0645(12) 0.0111(8) -0.0010(7) -0.0047(7)
 Be3 0.0212(9) 0.0334(11) 0.0399(11) 0.0055(8) 0.0020(7) 0.0029(7)
 Be4 0.0217(9) 0.0330(10) 0.0416(11) 0.0041(8) 0.0033(8) 0.0016(7)

_geom_special_details
;
 All esds (except the esd in the dihedral angle between two l.s. planes)
 are estimated using the full covariance matrix.  The cell esds are taken
 into account individually in the estimation of esds in distances, angles
 and torsion angles; correlations between esds in cell parameters are only
 used when they are defined by crystal symmetry.  An approximate (isotropic)
 treatment of cell esds is used for estimating esds involving l.s. planes.
;
loop_
  _geom_bond_atom_site_label_1
  _geom_bond_atom_site_label_2
  _geom_bond_distance
  _geom_bond_site_symmetry_2
  _geom_bond_publ_flag
 C1 C2 1.412(2) . ?
 C1 C5 1.412(3) . ?
 C1 C6 1.511(3) . ?
 C1 Be2 1.918(3) . ?
 C2 C3 1.412(2) . ?
 C2 C7 1.503(2) . ?
 C2 Be2 1.918(3) . ?
 C3 C4 1.419(2) . ?
 C3 C8 1.500(2) . ?
 C3 Be2 1.926(3) . ?
 C4 C5 1.412(3) . ?
 C4 C9 1.504(3) . ?
 C4 Be2 1.928(3) . ?
 C5 C10 1.502(3) . ?
 C5 Be2 1.924(3) . ?
 C6 H6A 0.9800 . ?
 C6 H6B 0.9800 . ?
 C6 H6C 0.9800 . ?
 C7 H7A 0.9800 . ?
 C7 H7B 0.9800 . ?
 C7 H7C 0.9800 . ?
 C8 H8A 0.9800 . ?
 C8 H8B 0.9800 . ?
 C8 H8C 0.9800 . ?
 C9 H9A 0.9800 . ?
 C9 H9B 0.9800 . ?
 C9 H9C 0.9800 . ?
 C10 H10A 0.9800 . ?
 C10 H10B 0.9800 . ?
 C10 H10C 0.9800 . ?
 C11 H11 1.0000 . ?
 C11 C12 1.404(3) . ?
 C11 C15 1.400(3) . ?
 C11 Be1 1.947(3) . ?
 C12 H12 1.0000 . ?
 C12 C13 1.408(3) . ?
 C12 Be1 1.936(3) . ?
 C13 H13 1.0000 . ?
 C13 C14 1.402(3) . ?
 C13 Be1 1.933(3) . ?
 C14 H14 1.0000 . ?
 C14 C15 1.409(3) . ?
 C14 Be1 1.938(3) . ?
 C15 H15 1.0000 . ?
 C15 Be1 1.944(3) . ?
 Be1 Be2 2.065(3) . ?
 C16 C17 1.422(2) . ?
 C16 C20 1.418(2) . ?
 C16 C21 1.498(2) . ?
 C16 Be3 1.915(2) . ?
 C17 C18 1.414(2) . ?
 C17 C22 1.499(2) . ?
 C17 Be3 1.917(2) . ?
 C18 C19 1.420(2) . ?
 C18 C23 1.504(2) . ?
 C18 Be3 1.918(2) . ?
 C19 C20 1.421(2) . ?
 C19 C24 1.499(2) . ?
 C19 Be3 1.923(2) . ?
 C20 C25 1.494(2) . ?
 C20 Be3 1.920(2) . ?
 C21 H21A 0.9800 . ?
 C21 H21B 0.9800 . ?
 C21 H21C 0.9800 . ?
 C22 H22A 0.9800 . ?
 C22 H22B 0.9800 . ?
 C22 H22C 0.9800 . ?
 C23 H23A 0.9800 . ?
 C23 H23B 0.9800 . ?
 C23 H23C 0.9800 . ?
 C24 H24A 0.9800 . ?
 C24 H24B 0.9800 . ?
 C24 H24C 0.9800 . ?
 C25 H25A 0.9800 . ?
 C25 H25B 0.9800 . ?
 C25 H25C 0.9800 . ?
 C26 H26 1.0000 . ?
 C26 C27 1.407(2) . ?
 C26 C30 1.404(3) . ?
 C26 Be4 1.940(3) . ?
 C27 H27 1.0000 . ?
 C27 C28 1.405(3) . ?
 C27 Be4 1.935(3) . ?
 C28 H28 1.0000 . ?
 C28 C29 1.409(2) . ?
 C28 Be4 1.931(2) . ?
 C29 H29 1.0000 . ?
 C29 C30 1.401(3) . ?
 C29 Be4 1.933(3) . ?
 C30 H30 1.0000 . ?
 C30 Be4 1.936(3) . ?
 Be3 Be4 2.045(3) . ?

loop_
  _geom_angle_atom_site_label_1
  _geom_angle_atom_site_label_2
  _geom_angle_atom_site_label_3
  _geom_angle
  _geom_angle_site_symmetry_1
  _geom_angle_site_symmetry_3
  _geom_angle_publ_flag
 C2 C1 C6 125.43(18) . . ?
 C2 C1 Be2 68.41(11) . . ?
 C5 C1 C2 108.01(15) . . ?
 C5 C1 C6 126.55(18) . . ?
 C5 C1 Be2 68.68(12) . . ?
 C6 C1 Be2 127.82(15) . . ?
 C1 C2 C7 126.41(17) . . ?
 C1 C2 Be2 68.40(11) . . ?
 C3 C2 C1 108.23(15) . . ?
 C3 C2 C7 125.36(17) . . ?
 C3 C2 Be2 68.75(12) . . ?
 C7 C2 Be2 128.25(14) . . ?
 C2 C3 C4 107.71(15) . . ?
 C2 C3 C8 125.91(18) . . ?
 C2 C3 Be2 68.16(11) . . ?
 C4 C3 C8 126.37(18) . . ?
 C4 C3 Be2 68.49(12) . . ?
 C8 C3 Be2 128.56(14) . . ?
 C3 C4 C9 125.9(2) . . ?
 C3 C4 Be2 68.32(12) . . ?
 C5 C4 C3 108.01(15) . . ?
 C5 C4 C9 126.10(19) . . ?
 C5 C4 Be2 68.35(12) . . ?
 C9 C4 Be2 127.34(15) . . ?
 C1 C5 C4 108.03(15) . . ?
 C1 C5 C10 125.1(2) . . ?
 C1 C5 Be2 68.21(11) . . ?
 C4 C5 C10 126.9(2) . . ?
 C4 C5 Be2 68.65(12) . . ?
 C10 C5 Be2 127.49(14) . . ?
 C1 C6 H6A 109.5 . . ?
 C1 C6 H6B 109.5 . . ?
 C1 C6 H6C 109.5 . . ?
 H6A C6 H6B 109.5 . . ?
 H6A C6 H6C 109.5 . . ?
 H6B C6 H6C 109.5 . . ?
 C2 C7 H7A 109.5 . . ?
 C2 C7 H7B 109.5 . . ?
 C2 C7 H7C 109.5 . . ?
 H7A C7 H7B 109.5 . . ?
 H7A C7 H7C 109.5 . . ?
 H7B C7 H7C 109.5 . . ?
 C3 C8 H8A 109.5 . . ?
 C3 C8 H8B 109.5 . . ?
 C3 C8 H8C 109.5 . . ?
 H8A C8 H8B 109.5 . . ?
 H8A C8 H8C 109.5 . . ?
 H8B C8 H8C 109.5 . . ?
 C4 C9 H9A 109.5 . . ?
 C4 C9 H9B 109.5 . . ?
 C4 C9 H9C 109.5 . . ?
 H9A C9 H9B 109.5 . . ?
 H9A C9 H9C 109.5 . . ?
 H9B C9 H9C 109.5 . . ?
 C5 C10 H10A 109.5 . . ?
 C5 C10 H10B 109.5 . . ?
 C5 C10 H10C 109.5 . . ?
 H10A C10 H10B 109.5 . . ?
 H10A C10 H10C 109.5 . . ?
 H10B C10 H10C 109.5 . . ?
 C12 C11 H11 126.1 . . ?
 C12 C11 Be1 68.40(13) . . ?
 C15 C11 H11 126.1 . . ?
 C15 C11 C12 107.74(17) . . ?
 C15 C11 Be1 68.82(12) . . ?
 Be1 C11 H11 126.1 . . ?
 C11 C12 H12 125.8 . . ?
 C11 C12 C13 108.39(17) . . ?
 C11 C12 Be1 69.22(13) . . ?
 C13 C12 H12 125.8 . . ?
 C13 C12 Be1 68.56(12) . . ?
 Be1 C12 H12 125.8 . . ?
 C12 C13 H13 126.2 . . ?
 C12 C13 Be1 68.77(12) . . ?
 C14 C13 C12 107.66(18) . . ?
 C14 C13 H13 126.2 . . ?
 C14 C13 Be1 68.96(12) . . ?
 Be1 C13 H13 126.2 . . ?
 C13 C14 H14 126.0 . . ?
 C13 C14 C15 108.00(17) . . ?
 C13 C14 Be1 68.59(12) . . ?
 C15 C14 H14 126.0 . . ?
 C15 C14 Be1 68.95(12) . . ?
 Be1 C14 H14 126.0 . . ?
 C11 C15 C14 108.21(17) . . ?
 C11 C15 H15 125.9 . . ?
 C11 C15 Be1 69.01(12) . . ?
 C14 C15 H15 125.9 . . ?
 C14 C15 Be1 68.48(11) . . ?
 Be1 C15 H15 125.9 . . ?
 C11 Be1 Be2 143.46(15) . . ?
 C12 Be1 C11 42.38(10) . . ?
 C12 Be1 C14 71.66(11) . . ?
 C12 Be1 C15 71.40(11) . . ?
 C12 Be1 Be2 146.64(15) . . ?
 C13 Be1 C11 71.97(11) . . ?
 C13 Be1 C12 42.67(10) . . ?
 C13 Be1 C14 42.45(9) . . ?
 C13 Be1 C15 71.82(11) . . ?
 C13 Be1 Be2 142.65(15) . . ?
 C14 Be1 C11 71.72(10) . . ?
 C14 Be1 C15 42.57(9) . . ?
 C14 Be1 Be2 138.04(15) . . ?
 C15 Be1 C11 42.17(9) . . ?
 C15 Be1 Be2 138.54(15) . . ?
 C1 Be2 C2 43.20(8) . . ?
 C1 Be2 C3 73.04(10) . . ?
 C1 Be2 C4 72.89(11) . . ?
 C1 Be2 C5 43.11(9) . . ?
 C1 Be2 Be1 142.59(15) . . ?
 C2 Be2 C3 43.08(9) . . ?
 C2 Be2 C4 72.90(10) . . ?
 C2 Be2 C5 72.97(10) . . ?
 C2 Be2 Be1 145.88(15) . . ?
 C3 Be2 C4 43.19(9) . . ?
 C3 Be2 Be1 142.34(15) . . ?
 C4 Be2 Be1 137.54(14) . . ?
 C5 Be2 C3 73.00(10) . . ?
 C5 Be2 C4 43.00(10) . . ?
 C5 Be2 Be1 137.61(14) . . ?
 C17 C16 C21 126.16(15) . . ?
 C17 C16 Be3 68.29(11) . . ?
 C20 C16 C17 107.99(14) . . ?
 C20 C16 C21 125.83(15) . . ?
 C20 C16 Be3 68.50(11) . . ?
 C21 C16 Be3 127.85(12) . . ?
 C16 C17 C22 125.54(16) . . ?
 C16 C17 Be3 68.14(10) . . ?
 C18 C17 C16 107.92(14) . . ?
 C18 C17 C22 126.54(16) . . ?
 C18 C17 Be3 68.40(11) . . ?
 C22 C17 Be3 129.11(13) . . ?
 C17 C18 C19 108.28(14) . . ?
 C17 C18 C23 126.72(15) . . ?
 C17 C18 Be3 68.32(11) . . ?
 C19 C18 C23 124.99(16) . . ?
 C19 C18 Be3 68.52(10) . . ?
 C23 C18 Be3 128.42(13) . . ?
 C18 C19 C20 107.78(14) . . ?
 C18 C19 C24 126.13(15) . . ?
 C18 C19 Be3 68.10(10) . . ?
 C20 C19 C24 126.07(15) . . ?
 C20 C19 Be3 68.18(10) . . ?
 C24 C19 Be3 127.70(13) . . ?
 C16 C20 C19 108.02(14) . . ?
 C16 C20 C25 126.07(15) . . ?
 C16 C20 Be3 68.10(10) . . ?
 C19 C20 C25 125.90(15) . . ?
 C19 C20 Be3 68.43(11) . . ?
 C25 C20 Be3 128.11(13) . . ?
 C16 C21 H21A 109.5 . . ?
 C16 C21 H21B 109.5 . . ?
 C16 C21 H21C 109.5 . . ?
 H21A C21 H21B 109.5 . . ?
 H21A C21 H21C 109.5 . . ?
 H21B C21 H21C 109.5 . . ?
 C17 C22 H22A 109.5 . . ?
 C17 C22 H22B 109.5 . . ?
 C17 C22 H22C 109.5 . . ?
 H22A C22 H22B 109.5 . . ?
 H22A C22 H22C 109.5 . . ?
 H22B C22 H22C 109.5 . . ?
 C18 C23 H23A 109.5 . . ?
 C18 C23 H23B 109.5 . . ?
 C18 C23 H23C 109.5 . . ?
 H23A C23 H23B 109.5 . . ?
 H23A C23 H23C 109.5 . . ?
 H23B C23 H23C 109.5 . . ?
 C19 C24 H24A 109.5 . . ?
 C19 C24 H24B 109.5 . . ?
 C19 C24 H24C 109.5 . . ?
 H24A C24 H24B 109.5 . . ?
 H24A C24 H24C 109.5 . . ?
 H24B C24 H24C 109.5 . . ?
 C20 C25 H25A 109.5 . . ?
 C20 C25 H25B 109.5 . . ?
 C20 C25 H25C 109.5 . . ?
 H25A C25 H25B 109.5 . . ?
 H25A C25 H25C 109.5 . . ?
 H25B C25 H25C 109.5 . . ?
 C27 C26 H26 126.0 . . ?
 C27 C26 Be4 68.52(11) . . ?
 C30 C26 H26 126.0 . . ?
 C30 C26 C27 107.85(17) . . ?
 C30 C26 Be4 68.60(12) . . ?
 Be4 C26 H26 126.0 . . ?
 C26 C27 H27 125.9 . . ?
 C26 C27 Be4 68.89(11) . . ?
 C28 C27 C26 108.07(16) . . ?
 C28 C27 H27 125.9 . . ?
 C28 C27 Be4 68.56(11) . . ?
 Be4 C27 H27 125.9 . . ?
 C27 C28 H28 126.1 . . ?
 C27 C28 C29 107.84(16) . . ?
 C27 C28 Be4 68.82(11) . . ?
 C29 C28 H28 126.1 . . ?
 C29 C28 Be4 68.67(11) . . ?
 Be4 C28 H28 126.1 . . ?
 C28 C29 H29 126.0 . . ?
 C28 C29 Be4 68.57(11) . . ?
 C30 C29 C28 107.99(16) . . ?
 C30 C29 H29 126.0 . . ?
 C30 C29 Be4 68.88(12) . . ?
 Be4 C29 H29 126.0 . . ?
 C26 C30 H30 125.8 . . ?
 C26 C30 Be4 68.91(12) . . ?
 C29 C30 C26 108.25(16) . . ?
 C29 C30 H30 125.8 . . ?
 C29 C30 Be4 68.66(11) . . ?
 Be4 C30 H30 125.8 . . ?
 C16 Be3 C17 43.57(8) . . ?
 C16 Be3 C18 73.50(9) . . ?
 C16 Be3 C19 73.52(9) . . ?
 C16 Be3 C20 43.40(8) . . ?
 C16 Be3 Be4 135.51(14) . . ?
 C17 Be3 C18 43.28(8) . . ?
 C17 Be3 C19 73.46(9) . . ?
 C17 Be3 C20 73.56(9) . . ?
 C17 Be3 Be4 144.42(14) . . ?
 C18 Be3 C19 43.38(8) . . ?
 C18 Be3 C20 73.45(9) . . ?
 C18 Be3 Be4 148.60(14) . . ?
 C19 Be3 Be4 141.12(14) . . ?
 C20 Be3 C19 43.39(8) . . ?
 C20 Be3 Be4 133.83(13) . . ?
 C26 Be4 Be3 137.88(14) . . ?
 C27 Be4 C26 42.58(8) . . ?
 C27 Be4 C30 71.89(10) . . ?
 C27 Be4 Be3 143.75(14) . . ?
 C28 Be4 C26 72.02(10) . . ?
 C28 Be4 C27 42.62(8) . . ?
 C28 Be4 C29 42.76(8) . . ?
 C28 Be4 C30 72.00(10) . . ?
 C28 Be4 Be3 146.97(14) . . ?
 C29 Be4 C26 71.89(10) . . ?
 C29 Be4 C27 72.03(10) . . ?
 C29 Be4 C30 42.47(9) . . ?
 C29 Be4 Be3 142.57(14) . . ?
 C30 Be4 C26 42.49(9) . . ?
 C30 Be4 Be3 137.28(14) . . ?

loop_
  _geom_torsion_atom_site_label_1
  _geom_torsion_atom_site_label_2
  _geom_torsion_atom_site_label_3
  _geom_torsion_atom_site_label_4
  _geom_torsion
  _geom_torsion_site_symmetry_1
  _geom_torsion_site_symmetry_2
  _geom_torsion_site_symmetry_3
  _geom_torsion_site_symmetry_4
  _geom_torsion_publ_flag
 C1 C2 C3 C4 -0.09(18) . . . . ?
 C1 C2 C3 C8 179.65(16) . . . . ?
 C1 C2 C3 Be2 57.05(13) . . . . ?
 C2 C1 C5 C4 -0.01(18) . . . . ?
 C2 C1 C5 C10 -178.50(16) . . . . ?
 C2 C1 C5 Be2 -57.16(13) . . . . ?
 C2 C3 C4 C5 0.09(18) . . . . ?
 C2 C3 C4 C9 178.13(17) . . . . ?
 C2 C3 C4 Be2 56.94(13) . . . . ?
 C3 C4 C5 C1 -0.05(18) . . . . ?
 C3 C4 C5 C10 178.41(17) . . . . ?
 C3 C4 C5 Be2 56.83(13) . . . . ?
 C5 C1 C2 C3 0.06(18) . . . . ?
 C5 C1 C2 C7 179.69(16) . . . . ?
 C5 C1 C2 Be2 57.32(13) . . . . ?
 C6 C1 C2 C3 -179.12(16) . . . . ?
 C6 C1 C2 C7 0.5(3) . . . . ?
 C6 C1 C2 Be2 -121.86(19) . . . . ?
 C6 C1 C5 C4 179.16(17) . . . . ?
 C6 C1 C5 C10 0.7(3) . . . . ?
 C6 C1 C5 Be2 122.01(19) . . . . ?
 C7 C2 C3 C4 -179.73(16) . . . . ?
 C7 C2 C3 C8 0.0(3) . . . . ?
 C7 C2 C3 Be2 -122.59(18) . . . . ?
 C8 C3 C4 C5 -179.66(16) . . . . ?
 C8 C3 C4 C9 -1.6(3) . . . . ?
 C8 C3 C4 Be2 -122.81(19) . . . . ?
 C9 C4 C5 C1 -178.09(17) . . . . ?
 C9 C4 C5 C10 0.4(3) . . . . ?
 C9 C4 C5 Be2 -121.2(2) . . . . ?
 C11 C12 C13 C14 0.3(2) . . . . ?
 C11 C12 C13 Be1 -57.84(14) . . . . ?
 C12 C11 C15 C14 0.1(2) . . . . ?
 C12 C11 C15 Be1 57.42(14) . . . . ?
 C12 C13 C14 C15 -0.24(19) . . . . ?
 C12 C13 C14 Be1 -58.02(14) . . . . ?
 C13 C14 C15 C11 0.09(19) . . . . ?
 C13 C14 C15 Be1 -57.56(14) . . . . ?
 C15 C11 C12 C13 -0.2(2) . . . . ?
 C15 C11 C12 Be1 -57.68(14) . . . . ?
 Be1 C11 C12 C13 57.44(14) . . . . ?
 Be1 C11 C15 C14 -57.33(14) . . . . ?
 Be1 C12 C13 C14 58.14(14) . . . . ?
 Be1 C13 C14 C15 57.79(14) . . . . ?
 Be1 C14 C15 C11 57.65(14) . . . . ?
 Be2 C1 C2 C3 -57.26(13) . . . . ?
 Be2 C1 C2 C7 122.37(19) . . . . ?
 Be2 C1 C5 C4 57.15(13) . . . . ?
 Be2 C1 C5 C10 -121.34(19) . . . . ?
 Be2 C2 C3 C4 -57.14(13) . . . . ?
 Be2 C2 C3 C8 122.60(19) . . . . ?
 Be2 C3 C4 C5 -56.85(13) . . . . ?
 Be2 C3 C4 C9 121.2(2) . . . . ?
 Be2 C4 C5 C1 -56.88(13) . . . . ?
 Be2 C4 C5 C10 121.58(19) . . . . ?
 C16 C17 C18 C19 -0.17(16) . . . . ?
 C16 C17 C18 C23 179.24(14) . . . . ?
 C16 C17 C18 Be3 56.71(12) . . . . ?
 C17 C16 C20 C19 -0.11(16) . . . . ?
 C17 C16 C20 C25 -178.94(14) . . . . ?
 C17 C16 C20 Be3 -56.92(12) . . . . ?
 C17 C18 C19 C20 0.10(16) . . . . ?
 C17 C18 C19 C24 178.26(14) . . . . ?
 C17 C18 C19 Be3 56.76(12) . . . . ?
 C18 C19 C20 C16 0.01(16) . . . . ?
 C18 C19 C20 C25 178.83(14) . . . . ?
 C18 C19 C20 Be3 56.61(12) . . . . ?
 C20 C16 C17 C18 0.18(16) . . . . ?
 C20 C16 C17 C22 -179.68(14) . . . . ?
 C20 C16 C17 Be3 57.04(12) . . . . ?
 C21 C16 C17 C18 -178.67(14) . . . . ?
 C21 C16 C17 C22 1.5(2) . . . . ?
 C21 C16 C17 Be3 -121.81(16) . . . . ?
 C21 C16 C20 C19 178.74(13) . . . . ?
 C21 C16 C20 C25 -0.1(2) . . . . ?
 C21 C16 C20 Be3 121.94(16) . . . . ?
 C22 C17 C18 C19 179.68(14) . . . . ?
 C22 C17 C18 C23 -0.9(2) . . . . ?
 C22 C17 C18 Be3 -123.44(17) . . . . ?
 C23 C18 C19 C20 -179.32(14) . . . . ?
 C23 C18 C19 C24 -1.2(2) . . . . ?
 C23 C18 C19 Be3 -122.66(16) . . . . ?
 C24 C19 C20 C16 -178.15(14) . . . . ?
 C24 C19 C20 C25 0.7(2) . . . . ?
 C24 C19 C20 Be3 -121.55(17) . . . . ?
 C26 C27 C28 C29 0.04(17) . . . . ?
 C26 C27 C28 Be4 -57.65(13) . . . . ?
 C27 C26 C30 C29 -0.09(18) . . . . ?
 C27 C26 C30 Be4 57.37(13) . . . . ?
 C27 C28 C29 C30 -0.09(17) . . . . ?
 C27 C28 C29 Be4 -57.78(13) . . . . ?
 C28 C29 C30 C26 0.11(18) . . . . ?
 C28 C29 C30 Be4 -57.50(12) . . . . ?
 C30 C26 C27 C28 0.03(18) . . . . ?
 C30 C26 C27 Be4 -57.42(13) . . . . ?
 Be3 C16 C17 C18 -56.87(12) . . . . ?
 Be3 C16 C17 C22 123.28(16) . . . . ?
 Be3 C16 C20 C19 56.80(12) . . . . ?
 Be3 C16 C20 C25 -122.02(16) . . . . ?
 Be3 C17 C18 C19 -56.88(12) . . . . ?
 Be3 C17 C18 C23 122.53(17) . . . . ?
 Be3 C18 C19 C20 -56.66(12) . . . . ?
 Be3 C18 C19 C24 121.50(17) . . . . ?
 Be3 C19 C20 C16 -56.61(12) . . . . ?
 Be3 C19 C20 C25 122.22(16) . . . . ?
 Be4 C26 C27 C28 57.45(13) . . . . ?
 Be4 C26 C30 C29 -57.46(13) . . . . ?
 Be4 C27 C28 C29 57.69(12) . . . . ?
 Be4 C28 C29 C30 57.69(13) . . . . ?
 Be4 C29 C30 C26 57.61(13) . . . . ?

_shelx_res_file
;
TITL 005jtbjtb_autored_a.res in P-1
    005jtbjtb_autored.res
    created by SHELXL-2018/3 at 17:21:25 on 18-Feb-2024
REM Old TITL 005jtbjtb_autored in P-1
REM SHELXT solution in P-1: R1 0.208, Rweak 0.011, Alpha 0.038
REM <I/s> 0.000 for 0 systematic absences, Orientation as input
REM Formula found by SHELXT: C27 Be7
CELL 1.54184 8.6287 12.8408 13.2334 98.098 97.174 96.751
ZERR 4 0.0004 0.0006 0.0005 0.004 0.003 0.004
LATT 1
SFAC C H Be
UNIT 60 80 8

L.S. 16 0 0
PLAN  10
SIZE 0.05 0.07 0.23
TEMP -123
CONF
BOND
list 4
MORE -1
BOND $H
fmap 2 53
acta
REM <olex2.extras>
REM <HklSrc "%.\\005jtbjtb_autored.hkl">
REM </olex2.extras>

WGHT    0.073200    0.202300
FVAR       0.82615
C1    1    0.105712    0.169004    1.046064    11.00000    0.03781    0.02980 =
         0.04714    0.01582    0.00664    0.00456
C2    1    0.268706    0.188990    1.083423    11.00000    0.04116    0.02686 =
         0.03490    0.00966    0.00143    0.00217
C3    1    0.351114    0.151766    1.002993    11.00000    0.03776    0.02933 =
         0.04662    0.01395    0.00702    0.00528
C4    1    0.238051    0.108360    0.915448    11.00000    0.06745    0.02573 =
         0.03241    0.00804    0.00659    0.00776
C5    1    0.086792    0.119195    0.942310    11.00000    0.04772    0.02784 =
         0.04757    0.01428   -0.01116   -0.00092
C6    1   -0.024148    0.197869    1.107038    11.00000    0.05770    0.05520 =
         0.09284    0.02974    0.03334    0.01948
AFIX 137
H6A   2   -0.060032    0.138108    1.140847    11.00000   -1.50000
H6B   2   -0.112579    0.213931    1.060436    11.00000   -1.50000
H6C   2    0.015944    0.260290    1.159376    11.00000   -1.50000
AFIX   0
C7    1    0.343341    0.241370    1.189917    11.00000    0.07540    0.05061 =
         0.04169    0.00605   -0.00706   -0.00025
AFIX 137
H7A   2    0.357088    0.187056    1.234159    11.00000   -1.50000
H7B   2    0.275251    0.290352    1.218621    11.00000   -1.50000
H7C   2    0.446363    0.280865    1.186430    11.00000   -1.50000
AFIX   0
C8    1    0.526843    0.157741    1.009329    11.00000    0.04240    0.05251 =
         0.09916    0.03153    0.02123    0.01151
AFIX 137
H8A   2    0.577714    0.220134    1.058758    11.00000   -1.50000
H8B   2    0.557330    0.163548    0.941231    11.00000   -1.50000
H8C   2    0.560264    0.093441    1.032135    11.00000   -1.50000
AFIX   0
C9    1    0.273736    0.062400    0.811292    11.00000    0.13733    0.04992 =
         0.04300    0.00572    0.02487    0.02161
AFIX 137
H9A   2    0.341869    0.115776    0.784969    11.00000   -1.50000
H9B   2    0.175076    0.041471    0.763531    11.00000   -1.50000
H9C   2    0.327514    0.000009    0.817517    11.00000   -1.50000
AFIX   0
C10   1   -0.068345    0.086853    0.873344    11.00000    0.07202    0.04681 =
         0.08695    0.02094   -0.04035   -0.00641
AFIX 137
H10A  2   -0.122326    0.022032    0.891477    11.00000   -1.50000
H10B  2   -0.049994    0.073543    0.801339    11.00000   -1.50000
H10C  2   -0.133966    0.143878    0.882204    11.00000   -1.50000
AFIX   0
C11   1    0.101580    0.510753    0.882790    11.00000    0.06584    0.04047 =
         0.04787    0.01741    0.02004    0.02238
AFIX  13
H11   2   -0.000008    0.522121    0.908847    11.00000   -1.20000
AFIX   0
C12   1    0.253505    0.548887    0.935562    11.00000    0.09355    0.02628 =
         0.03879    0.00578    0.01164    0.00622
AFIX  13
H12   2    0.278814    0.592360    1.005905    11.00000   -1.20000
AFIX   0
C13   1    0.364082    0.511323    0.874720    11.00000    0.05655    0.03519 =
         0.04257    0.01412    0.00255   -0.00577
AFIX  13
H13   2    0.481347    0.523872    0.893820    11.00000   -1.20000
AFIX   0
C14   1    0.280014    0.450336    0.783993    11.00000    0.04975    0.03866 =
         0.03370    0.01477    0.01095    0.00713
AFIX  13
H14   2    0.326823    0.411222    0.727066    11.00000   -1.20000
AFIX   0
C15   1    0.117799    0.449996    0.789168    11.00000    0.04999    0.04092 =
         0.03635    0.01469    0.00673    0.01237
AFIX  13
H15   2    0.029546    0.410169    0.736690    11.00000   -1.20000
AFIX   0
BE1   3    0.222702    0.395285    0.905293    11.00000    0.04735    0.03026 =
         0.03330    0.00929    0.00737    0.00503
BE2   3    0.218569    0.254391    0.963976    11.00000    0.04548    0.02896 =
         0.03753    0.01018    0.00341    0.00364

C16   1    0.311551    0.769587    0.507059    11.00000    0.01824    0.03614 =
         0.03658    0.00474    0.00106    0.00392
C17   1    0.302970    0.657375    0.498484    11.00000    0.01925    0.03579 =
         0.04033    0.01058    0.00038    0.00120
C18   1    0.304184    0.615909    0.393825    11.00000    0.01989    0.03076 =
         0.04427    0.00590   -0.00137    0.00151
C19   1    0.313012    0.701849    0.337083    11.00000    0.02202    0.03411 =
         0.03550    0.00549   -0.00037    0.00242
C20   1    0.317556    0.796976    0.407381    11.00000    0.02089    0.03029 =
         0.03744    0.00698   -0.00018    0.00336
C21   1    0.316731    0.845958    0.604448    11.00000    0.03187    0.05096 =
         0.04046   -0.00119    0.00318    0.00485
AFIX 137
H21A  2    0.212650    0.868558    0.607814    11.00000   -1.50000
H21B  2    0.394849    0.908089    0.605242    11.00000   -1.50000
H21C  2    0.346085    0.811190    0.664000    11.00000   -1.50000
AFIX   0
C22   1    0.293867    0.595036    0.585721    11.00000    0.03835    0.05340 =
         0.05034    0.02303    0.00340    0.00226
AFIX 137
H22A  2    0.360168    0.634817    0.647890    11.00000   -1.50000
H22B  2    0.331115    0.526567    0.567523    11.00000   -1.50000
H22C  2    0.184369    0.582978    0.598772    11.00000   -1.50000
AFIX   0
C23   1    0.298853    0.501098    0.348675    11.00000    0.04110    0.03094 =
         0.06371    0.00332   -0.00535    0.00327
AFIX 137
H23A  2    0.332421    0.461102    0.403446    11.00000   -1.50000
H23B  2    0.369729    0.495364    0.296375    11.00000   -1.50000
H23C  2    0.190936    0.472010    0.316783    11.00000   -1.50000
AFIX   0
C24   1    0.321439    0.694030    0.223863    11.00000    0.04509    0.05038 =
         0.03600    0.00408    0.00084    0.00593
AFIX 137
H24A  2    0.363123    0.628658    0.199690    11.00000   -1.50000
H24B  2    0.391061    0.755473    0.211419    11.00000   -1.50000
H24C  2    0.215641    0.692846    0.186457    11.00000   -1.50000
AFIX   0
C25   1    0.329925    0.906772    0.381043    11.00000    0.04563    0.03248 =
         0.05166    0.01153   -0.00280    0.00371
AFIX 137
H25A  2    0.223938    0.925546    0.364150    11.00000   -1.50000
H25B  2    0.386577    0.909703    0.321548    11.00000   -1.50000
H25C  2    0.387370    0.957074    0.440158    11.00000   -1.50000
AFIX   0
C26   1    0.881513    0.852246    0.575572    11.00000    0.03285    0.03624 =
         0.05248   -0.00356   -0.00395   -0.00074
AFIX  13
H26   2    0.859770    0.900768    0.636641    11.00000   -1.20000
AFIX   0
C27   1    0.909668    0.746325    0.573808    11.00000    0.02469    0.03997 =
         0.04604    0.00668   -0.00477    0.00138
AFIX  13
H27   2    0.911583    0.706411    0.633512    11.00000   -1.20000
AFIX   0
C28   1    0.927198    0.704907    0.472431    11.00000    0.02054    0.03752 =
         0.05151    0.00523    0.00364    0.00545
AFIX  13
H28   2    0.944263    0.630523    0.447371    11.00000   -1.20000
AFIX   0
C29   1    0.909921    0.785495    0.411502    11.00000    0.02487    0.04564 =
         0.05087    0.01148    0.00944   -0.00070
AFIX  13
H29   2    0.912313    0.778293    0.335499    11.00000   -1.20000
AFIX   0
C30   1    0.881634    0.876007    0.475203    11.00000    0.02965    0.03236 =
         0.06448    0.01109   -0.00097   -0.00466
AFIX  13
H30   2    0.859851    0.944523    0.452393    11.00000   -1.20000
AFIX   0
BE3   3    0.485434    0.719013    0.447877    11.00000    0.02122    0.03345 =
         0.03989    0.00550    0.00199    0.00288
BE4   3    0.725591    0.755316    0.477350    11.00000    0.02165    0.03298 =
         0.04165    0.00411    0.00333    0.00163
HKLF 4


REM  005jtbjtb_autored_a.res in P-1
REM wR2 = 0.1463, GooF = S = 1.034, Restrained GooF = 1.034 for all data
REM R1 = 0.0496 for 4249 Fo > 4sig(Fo) and 0.0741 for all 5907 data
REM 317 parameters refined using 0 restraints

END

WGHT      0.0732      0.2023

REM Highest difference peak  0.225,  deepest hole -0.198,  1-sigma level  0.036
Q1    1   0.4207  0.8599  0.6435  11.00000  0.05    0.23
Q2    1  -0.1230  0.1176  1.0801  11.00000  0.05    0.20
Q3    1   0.6036  0.7408  0.4620  11.00000  0.05    0.19
Q4    1  -0.0900  0.0032  0.8403  11.00000  0.05    0.19
Q5    1  -0.0620  0.1796  1.0425  11.00000  0.05    0.19
Q6    1  -0.0857  0.1387  0.8207  11.00000  0.05    0.19
Q7    1   0.4395  0.6844  0.2060  11.00000  0.05    0.18
Q8    1   0.1958  0.2031  1.0553  11.00000  0.05    0.18
Q9    1   0.3991  0.0621  0.8324  11.00000  0.05    0.18
Q10   1   0.2283  0.8198  0.6489  11.00000  0.05    0.17
;
_shelx_res_checksum                31697
_shelx_hkl_file
;
   0   0   2 5604.83   42.78
   0   0  -2 5775.23   34.98
   0   0  -2 5768.07   35.12
   0   0   3  641.64   13.53
   0   0  -3  616.96   14.71
   0   0  -3  640.27   14.73
   0   0   4  464.43   10.56
   0   0   4  437.74   13.07
   0   0  -4  441.04   14.59
   0   0  -4  442.96   14.43
   0   0   5  602.79   21.16
   0   0   5  588.38   21.18
   0   0   5  600.36   12.98
   0   0  -5  621.91   18.67
   0   0  -5  590.39   16.47
   0   0  -5  558.37   18.21
   0   0   6  341.40   18.67
   0   0  -6  370.90   15.63
   0   0  -6  303.62   14.80
   0   0  -6  333.59   18.43
   0   0  -6  334.11   13.91
   0   0   7  520.60   25.23
   0   0  -7  534.97   20.52
   0   0  -7  539.46   25.28
   0   0  -7  530.33   18.82
   0   0   8   -1.58    4.82
   0   0  -8   -0.04    4.61
   0   0  -8    4.59    5.54
   0   0   9   12.50    5.18
   0   0  -9    6.14    5.61
   0   0  -9    6.78    3.49
   0   0  10  324.05   13.44
   0   0  10  318.26   12.05
   0   0  10  290.31   24.52
   0   0  10  320.83   11.56
   0   0 -10  291.60   22.49
   0   0  10  339.80   13.32
   0   0 -10  306.23   24.28
   0   0  10  300.43   12.40
   0   0 -10  287.52   21.55
   0   0  11   61.51    6.40
   0   0  11   64.17    6.11
   0   0  11   62.74   12.16
   0   0  11   60.61    5.07
   0   0  11   59.39    6.49
   0   0  11   59.38    6.17
   0   0 -11   66.85   11.79
   0   0 -11   63.16   13.45
   0   0  12    8.97    3.75
   0   0  12   -2.04    3.66
   0   0  12    3.46    3.19
   0   0  12   10.85    3.46
   0   0  12    9.24    2.87
   0   0 -12   17.10    6.71
   0   0  12    5.20    2.47
   0   0  13   26.23    4.26
   0   0  13   19.53    4.23
   0   0  13   25.59    4.84
   0   0  13   25.81    3.69
   0   0  14    3.72    2.39
   0   0  14    5.47    3.17
   0   0  14    4.13    3.01
   0   0  14   11.95    2.88
   0   0  15   17.84    3.37
   0   0  15   21.87    3.45
   0   0  15   24.14    3.28
   0   0  16    3.22    1.60
   0   0  16    3.12    2.10
   0  -1  16   -4.47    2.38
   0  -1  16    2.87    1.74
   0  -1  15    2.14    2.34
   0  -1  15    5.11    2.42
   0  -1  15    0.42    3.32
   0  -1  15    3.73    1.99
   0  -1  14    7.17    3.53
   0  -1  14    4.80    2.67
   0  -1  14    5.18    3.01
   0   1 -14    9.70    2.89
   0  -1  13    2.36    3.17
   0  -1  13    5.90    3.54
   0  -1  13    4.46    4.17
   0  -1  13    1.69    3.06
   0   1 -13    7.41    5.68
   0  -1  13    2.86    2.68
   0  -1  12  118.33    8.13
   0  -1  12  105.35    8.22
   0  -1  12   94.89    6.31
   0  -1  12  108.50    8.40
   0   1 -12   81.18   13.41
   0  -1  12  101.73    8.09
   0  -1  11    7.12    3.10
   0  -1  11    1.33    2.82
   0  -1  11    0.45    2.70
   0  -1  11    1.98    6.42
   0  -1  11    0.46    2.79
   0  -1  11    0.64    2.40
   0   1 -11    3.89    4.43
   0   1 -11   -8.22    8.08
   0   1 -11    2.67    5.52
   0  -1  10    1.92    2.78
   0  -1  10    0.37    2.31
   0  -1  10    0.12    4.49
   0  -1  10    3.94    3.58
   0  -1  10   -0.65    2.48
   0   1 -10   -3.30    4.86
   0   1 -10   -0.44    4.50
   0  -1  10   -1.35    2.66
   0  -1   9  360.92   24.93
   0   1  -9  320.87   10.38
   0   1  -9  325.26   23.74
   0   1  -9  316.92   22.23
   0  -1   8   59.37   10.18
   0   1  -8   50.76    8.83
   0   1  -8   59.96    7.63
   0   1  -8   71.57   10.70
   0  -1   7    2.59    4.49
   0   1  -7    5.60    3.21
   0   1  -7    4.43    2.35
   0   1  -7    5.79    5.54
   0  -1   6   13.18    2.24
   0  -1   6   12.90    3.01
   0  -1   6   13.54    5.49
   0   1  -6   10.82    3.78
   0   1  -6   11.47    2.77
   0   1  -6    9.87    3.23
   0  -1   5   26.23    5.65
   0  -1   5   18.15    3.23
   0   1  -5   18.18    2.55
   0  -1   5   18.13    1.99
   0   1  -5   23.90    4.89
   0   1  -5   18.90    3.78
   0   1  -5   20.51    4.87
   0   1  -5   16.48    3.37
   0  -1   4  198.23   10.69
   0   1  -4  202.26    7.18
   0  -1   4  202.29    8.82
   0   1  -4  192.20    7.76
   0   1  -4  184.95   10.57
   0   1  -4  177.15   10.03
   0   1  -4  207.58    9.80
   0  -1   3  345.71   10.48
   0   1  -3  341.01    8.47
   0   1  -3  353.51   11.27
   0   1  -3  315.74   11.46
   0   1  -3  325.50    8.36
   0   1  -2 2628.98   21.20
   0   1  -2 2651.95   27.39
   0  -1   1   26.81    2.44
   0   1  -1   25.05    2.16
   0  -1   0    3.57    0.92
   0   1   0    5.23    1.33
   0   1   1 1059.97   13.60
   0   1   1 1075.92   12.92
   0  -1  -1 1090.82   10.97
   0   1   1 1061.51   16.77
   0  -1  -1 1088.19   11.77
   0   1   2  142.71    6.97
   0   1   2  134.03    7.91
   0   1   2  143.46    6.63
   0  -1  -2  118.81    5.49
   0   1   3    9.88    3.66
   0   1   3    6.76    3.57
   0   1   3    6.65    2.09
   0  -1  -3    7.40    2.60
   0   1   4   51.48    7.60
   0   1   4   46.99    4.43
   0   1   4   49.95    2.20
   0   1   4   49.29    6.05
   0   1   4   50.35    6.12
   0  -1  -4   46.75    5.16
   0  -1  -4   40.94    5.54
   0   1   5  190.93   14.56
   0   1   5  192.98   12.74
   0   1   5  194.85    9.00
   0   1   5  184.54   12.23
   0  -1  -5  196.96   10.49
   0  -1  -5  195.81   12.59
   0  -1  -5  187.14   10.30
   0   1   6    1.43    4.44
   0  -1  -6    3.01    3.97
   0  -1  -6    1.62    2.59
   0  -1  -6    0.12    2.73
   0   1   7  150.09   14.21
   0  -1  -7  146.03   13.22
   0  -1  -7  142.81   11.62
   0   1   8  248.56   19.57
   0  -1  -8  249.54   16.73
   0  -1  -8  264.23   19.41
   0   1   9    8.26    5.78
   0  -1  -9    6.74    5.31
   0  -1  -9    2.74    4.02
   0   1  10    3.91    3.58
   0   1  10   -1.52    1.95
   0   1  10   -2.63    2.66
   0   1  10    8.40    3.44
   0   1  10    2.06    5.63
   0   1  10   -0.17    2.73
   0   1  10   -2.16    2.29
   0  -1 -10   10.38    6.85
   0  -1 -10   -0.65    3.98
   0   1  11  112.95    8.04
   0   1  11  113.99    7.39
   0   1  11  107.74    8.42
   0   1  11  109.84    8.35
   0   1  11   96.85    6.70
   0   1  11   89.89   14.52
   0   1  11  107.13    8.48
   0   1  11   97.37    7.50
   0  -1 -11   86.57   16.00
   0   1  12   -1.49    3.13
   0   1  12    0.89    3.04
   0   1  12   -0.37    3.75
   0   1  12    4.61    3.81
   0   1  12    1.34    3.08
   0  -1 -12   -0.08    5.35
   0   1  13   18.58    3.75
   0   1  13   17.35    3.81
   0   1  13   11.71    3.87
   0   1  13   22.32    3.91
   0   1  14   10.53    2.75
   0   1  14   11.33    2.92
   0   1  14   11.28    3.52
   0   1  14    2.98    3.52
   0   1  14    2.35    2.88
   0   1  15   -1.11    1.78
   0   1  15    2.68    2.21
   0   1  15    0.35    2.59
   0   1  16   16.31    2.38
   0   1  16    0.64    1.43
   0  -2  16   17.83    2.55
   0  -2  16   12.35    2.43
   0  -2  15   15.94    3.28
   0  -2  15   14.11    2.42
   0  -2  14   32.30    4.46
   0  -2  14   23.16    4.18
   0  -2  14   33.07    3.76
   0  -2  14   33.41    5.20
   0   2 -14   25.21    3.61
   0  -2  14   26.32    4.10
   0  -2  13    6.18    3.12
   0  -2  13    5.71    4.10
   0  -2  13   10.19    3.31
   0  -2  13    5.62    3.26
   0   2 -13    0.03    5.84
   0  -2  12   56.52    6.12
   0  -2  12   53.46    6.29
   0  -2  12   57.21    6.07
   0   2 -12   41.76   10.23
   0   2 -12   37.81   10.40
   0  -2  12   51.50    6.04
   0  -2  11   49.00    5.47
   0  -2  11   51.45    6.03
   0  -2  11   55.26   11.96
   0   2 -11   48.13    4.86
   0  -2  11   48.14    5.52
   0   2 -11   51.69   11.74
   0  -2  11   43.07    5.73
   0   2 -11   47.87   11.94
   0   2 -11   48.12   10.54
   0  -2  10   12.77    3.48
   0  -2  10   18.70    3.54
   0  -2  10   32.49    4.73
   0  -2  10   18.67    7.55
   0  -2  10   23.07    3.74
   0   2 -10   22.80    3.64
   0   2 -10   25.12    8.30
   0   2 -10   15.36    6.81
   0  -2   9   61.44   10.71
   0   2  -9   44.52    9.56
   0   2  -9   48.85   10.12
   0  -2   8   -2.21    4.96
   0   2  -8   10.74    5.66
   0   2  -8    1.82    6.13
   0  -2   7    3.95    3.27
   0  -2   7   -0.34    4.53
   0   2  -7    3.29    3.89
   0  -2   6   12.37    3.49
   0  -2   6    7.64    4.32
   0  -2   6   11.74    2.39
   0  -2   6   11.73    3.15
   0   2  -6    9.52    3.97
   0  -2   5    2.14    2.48
   0   2  -5    1.00    1.97
   0  -2   5    0.49    3.29
   0   2  -5    2.91    3.27
   0  -2   5    3.93    3.53
   0  -2   4  972.65   22.83
   0   2  -4  961.83   18.48
   0  -2   4  967.86   22.89
   0   2  -4 1004.66   23.50
   0   2  -3  132.39    6.81
   0  -2   3  135.36    8.14
   0   2  -2 3039.14   31.55
   0  -2   2 3084.98   34.67
   0   2  -2 3026.87   34.56
   0  -2   1 2408.30   28.32
   0   2  -1 2490.25   28.78
   0  -2   0 1340.97   19.50
   0   2   0 1384.02   20.49
   0  -2  -1  913.83   15.29
   0   2   1  910.73   20.03
   0   2   1  925.04   14.83
   0   2   1  986.46   13.57
   0   2   1  997.84   17.63
   0   2   2 1477.37   28.72
   0  -2  -2 1476.58   18.56
   0   2   2 1494.00   21.70
   0   2   2 1428.40   23.01
   0  -2  -2 1470.21   19.52
   0  -2  -2 1557.77   26.89
   0   2   2 1530.46   16.41
   0   2   3  233.37   10.68
   0   2   3  238.29   13.57
   0   2   3  233.53   11.33
   0  -2  -3  216.24    9.50
   0   2   4  471.96   16.92
   0   2   4  481.91   20.87
   0   2   4  458.78   17.77
   0  -2  -4  471.23   13.27
   0  -2  -4  443.50   16.23
   0   2   5  157.09   12.29
   0   2   5  165.99   11.72
   0   2   5  164.99    8.31
   0   2   5  146.12   13.68
   0  -2  -5  169.93    9.31
   0  -2  -5  138.20    8.54
   0  -2  -5  170.18   11.58
   0   2   6  124.96   11.33
   0   2   6  123.22   11.78
   0   2   6  129.59   13.50
   0  -2  -6  124.81    9.65
   0  -2  -6  121.83   10.97
   0  -2  -6  119.18    9.32
   0  -2  -6  117.88    9.00
   0  -2  -6  117.37    8.66
   0   2   7   -4.66    5.31
   0  -2  -7   -2.44    3.62
   0  -2  -7   -1.53    3.61
   0   2   8   75.25   11.65
   0  -2  -8   74.61   10.53
   0   2   9   15.36    7.72
   0   2   9   17.21    3.68
   0  -2  -9   10.15    5.60
   0  -2  -9    8.56    6.06
   0  -2  -9   27.04    8.15
   0   2  10   60.27    5.81
   0   2  10   64.66    6.51
   0   2  10   55.97    5.61
   0   2  10   54.26    6.09
   0   2  10   64.08    5.52
   0   2  10   55.18   11.45
   0   2  10   58.30    6.14
   0  -2 -10   39.63   10.34
   0  -2 -10   46.90   11.38
   0   2  11   -5.47    3.66
   0   2  11    3.88    3.09
   0   2  11    3.07    3.45
   0   2  11   -2.15    3.70
   0   2  11   -1.57    2.36
   0   2  11   -3.24    2.59
   0  -2 -11   -1.20    5.21
   0   2  12   71.04    6.16
   0   2  12   75.48    6.97
   0   2  12   68.48    7.08
   0   2  12   69.13    5.97
   0   2  12   75.43    6.16
   0  -2 -12   60.92   13.29
   0   2  13    0.98    2.52
   0   2  13    0.68    2.95
   0   2  13   -2.58    4.35
   0   2  13    3.29    2.41
   0   2  13   -1.98    2.79
   0   2  13   10.82    3.91
   0   2  14    3.59    2.50
   0   2  14   -0.86    3.16
   0   2  14    4.49    3.31
   0   2  14    3.54    2.92
   0   2  14    3.31    1.98
   0   2  15   -4.77    1.85
   0   2  15    1.46    2.63
   0  -3  16    8.77    2.04
   0  -3  16   10.67    2.51
   0  -3  15   17.43    2.55
   0  -3  15   13.17    2.60
   0  -3  14   37.77    5.27
   0  -3  14   33.11    4.35
   0  -3  14   29.66    3.51
   0  -3  14   25.60    4.36
   0  -3  13    3.85    2.46
   0  -3  13    9.98    4.33
   0  -3  13    7.42    2.41
   0   3 -13    0.25    5.57
   0  -3  13    5.91    3.32
   0   3 -13   11.39    7.25
   0  -3  12    7.16    3.81
   0  -3  12    8.08    2.93
   0   3 -12    4.40    2.26
   0  -3  12   11.58    3.50
   0   3 -12   -1.09    5.81
   0  -3  12    8.79    3.98
   0  -3  11    8.08    2.99
   0  -3  11   11.00    3.32
   0  -3  11   16.14    7.24
   0  -3  11    8.17    2.76
   0   3 -11   10.77    2.98
   0   3 -11   -0.11    6.25
   0   3 -11   13.40    7.67
   0  -3  10    5.58    2.83
   0  -3  10   17.93    8.82
   0   3 -10    7.54    2.88
   0  -3  10    8.25    2.50
   0   3 -10   10.81    7.92
   0   3 -10    9.46    5.52
   0  -3   9   16.55    6.67
   0   3  -9   28.80    9.63
   0   3  -9   26.64    8.94
   0  -3   8  109.97   12.66
   0   3  -8  104.40    5.43
   0   3  -8  100.00   11.08
   0   3  -8   94.82   10.98
   0  -3   7    1.20    2.30
   0  -3   7   -3.34    4.69
   0  -3   7    2.99    3.45
   0   3  -7   -0.67    1.57
   0   3  -7   -0.22    3.55
   0   3  -7    0.59    4.13
   0  -3   6  109.22   10.36
   0  -3   6  103.79   10.21
   0   3  -6   98.77   10.33
   0  -3   6  101.19   10.51
   0   3  -6  100.88   10.61
   0  -3   5   -0.63    3.86
   0  -3   5    0.46    3.33
   0   3  -5    1.84    3.46
   0   3  -5    1.44    4.53
   0  -3   5    2.17    4.11
   0  -3   4  796.80   23.38
   0  -3   4  810.59   22.98
   0   3  -4  753.08   23.23
   0   3  -4  762.84   23.05
   0  -3   3  221.16   12.13
   0   3  -3  232.08   12.60
   0  -3   2 6174.36   58.38
   0   3  -2 6166.50   58.59
   0  -3   1 6297.03   55.93
   0   3  -1 6448.45   56.55
   0  -3   0 6489.88   53.46
   0  -3   0 6413.40   56.56
   0   3   0 6557.64   55.45
   0   3   1  131.15    5.63
   0  -3  -1  113.61    7.53
   0   3   1  127.32    6.18
   0   3   1  126.41    8.33
   0   3   2   44.83    4.93
   0   3   2   41.57    6.80
   0   3   2   39.82    4.30
   0  -3  -2   43.14    4.81
   0  -3  -2   45.52    6.98
   0  -3  -2   41.70    6.03
   0  -3  -2   47.50    6.18
   0   3   3  724.56   25.13
   0   3   3  686.95   20.21
   0   3   3  684.50   18.41
   0  -3  -3  708.44   24.80
   0  -3  -3  708.23   23.12
   0   3   3  667.21   12.89
   0   3   4  207.87   12.74
   0   3   4  227.62   16.22
   0   3   4  218.37   11.96
   0  -3  -4  228.75   15.83
   0  -3  -4  230.94    8.89
   0  -3  -4  196.55   13.92
   0   3   5   56.37    5.34
   0   3   5   66.79    8.73
   0   3   5   62.59    7.62
   0   3   5   65.11   10.59
   0  -3  -5   57.42    9.68
   0  -3  -5   60.28    5.26
   0  -3  -5   60.72    9.08
   0   3   6  589.93   29.73
   0   3   6  552.90   25.32
   0  -3  -6  533.73   28.78
   0  -3  -6  525.85   26.70
   0   3   7   62.28   10.41
   0   3   7   53.62   10.68
   0  -3  -7   48.78    9.50
   0  -3  -7   43.14    9.24
   0   3   8   94.57   13.48
   0  -3  -8  101.62   14.05
   0  -3  -8  107.97   14.65
   0   3   9   64.26    6.35
   0   3   9   71.21    6.55
   0   3   9   80.20    6.27
   0   3   9   64.64   11.68
   0   3   9   73.47    6.67
   0  -3  -9   66.37   13.20
   0  -3  -9   59.23   12.59
   0   3  10  130.03    7.85
   0   3  10  129.93    9.02
   0   3  10  134.92    9.39
   0   3  10  156.08    8.78
   0   3  10  136.37    8.40
   0  -3 -10  127.85   18.10
   0  -3 -10  117.58   17.69
   0   3  11   44.01    4.83
   0   3  11   38.67    6.02
   0   3  11   50.36    6.03
   0   3  11   47.16    5.36
   0   3  11   44.29    6.14
   0   3  11   41.51    4.86
   0  -3 -11   48.61   11.94
   0   3  12    4.11    3.00
   0   3  12    7.06    3.17
   0   3  12    7.91    2.86
   0   3  12   -2.10    3.88
   0   3  12    6.07    3.70
   0   3  12    9.17    3.77
   0  -3 -12    2.33    5.87
   0   3  13    2.38    2.99
   0   3  13   -7.51    3.63
   0   3  13    1.15    2.47
   0   3  13    0.88    2.46
   0   3  13    1.26    2.61
   0   3  13   -2.83    4.06
   0   3  14    3.06    2.45
   0   3  14    6.27    3.28
   0   3  14    3.94    2.50
   0   3  14   -0.05    2.86
   0   3  15    6.05    1.64
   0   3  15   -3.28    2.25
   0  -4  16   -1.99    2.15
   0  -4  16    0.33    1.63
   0  -4  15    4.40    2.47
   0  -4  15   10.22    2.35
   0   4 -15    7.91    2.30
   0  -4  15    3.13    2.33
   0  -4  14    5.70    3.37
   0  -4  14   -0.79    2.61
   0  -4  14   -0.34    3.34
   0  -4  13  122.17    8.38
   0  -4  13  118.22    7.90
   0   4 -13  113.44    7.23
   0   4 -13  115.56   16.49
   0   4 -13   97.15   14.98
   0  -4  13  110.94    8.79
   0  -4  12   37.26    5.99
   0  -4  12   38.29    5.18
   0   4 -12   45.37    5.28
   0   4 -12   28.90    8.43
   0   4 -12   22.71    8.70
   0  -4  11    1.40    3.04
   0  -4  11    4.95    5.45
   0   4 -11   -0.37    2.88
   0   4 -11    1.38    7.27
   0   4 -11    5.04    8.45
   0  -4  10    1.32    2.71
   0  -4  10   13.92    6.79
   0   4 -10    0.91    2.53
   0   4 -10    5.05    8.38
   0   4 -10   11.09    8.14
   0  -4   9   70.07   11.30
   0   4  -9   63.24    4.95
   0   4  -9   68.22   12.22
   0   4  -9   71.32   12.75
   0  -4   8    5.28    4.41
   0  -4   8    2.34    4.47
   0   4  -8    0.68    1.82
   0   4  -8    9.38    5.26
   0  -4   7   70.22    8.69
   0  -4   7   74.32    9.58
   0  -4   7   62.83    8.75
   0   4  -7   58.80    4.44
   0   4  -7   58.22    8.99
   0  -4   7   60.38    8.86
   0   4  -7   60.46    9.45
   0  -4   6  194.66   14.60
   0  -4   6  193.10   13.62
   0   4  -6  191.92    7.20
   0   4  -6  187.08   14.35
   0  -4   6  184.60   14.12
   0   4  -6  191.59   14.70
   0  -4   5  269.45   16.51
   0  -4   5  277.17   14.49
   0   4  -5  268.31   16.65
   0   4  -5  265.99   16.76
   0  -4   5  286.67   16.23
   0  -4   4  294.38   16.48
   0   4  -4  278.04   15.75
   0  -4   4  311.68   15.40
   0   4  -4  285.71   16.44
   0  -4   3 4539.94   59.71
   0   4  -3 4471.39   59.26
   0   4  -3 4475.95   55.62
   0  -4   2 1954.80   37.78
   0   4  -2 1922.80   37.27
   0  -4   1 1671.34   33.76
   0  -4   1 1756.28   32.85
   0   4  -1 1677.18   34.04
   0  -4   1 1623.80   35.50
   0  -4   0   -2.34    3.82
   0   4   0   -3.03    4.66
   0   4   0    0.56    3.18
   0  -4  -1  640.00   19.93
   0   4   1  680.57   13.46
   0  -4  -1  660.27   22.74
   0   4   1  679.96   21.35
   0  -4  -1  717.65   23.62
   0   4   1  669.83   16.18
   0   4   2   44.19    7.86
   0   4   2   37.31    4.26
   0  -4  -2   37.76    5.20
   0  -4  -2   43.49    7.57
   0  -4  -2   46.09    7.03
   0  -4  -2   33.20    5.58
   0   4   3  133.68   13.14
   0   4   3  132.27    8.40
   0  -4  -3  122.23   12.30
   0   4   3  122.56    6.27
   0  -4  -3  120.09   11.01
   0  -4  -3  113.28   10.97
   0   4   4  143.44   11.70
   0   4   4  153.23   10.35
   0   4   4  148.01   14.23
   0  -4  -4  145.69   13.23
   0  -4  -4  150.32   14.62
   0  -4  -4  122.79   12.64
   0   4   5    1.48    6.24
   0   4   5    3.49    4.11
   0   4   5    4.75    3.11
   0  -4  -5    4.33    4.79
   0  -4  -5   -0.29    5.43
   0   4   6   55.57    8.99
   0   4   6   64.68   12.43
   0  -4  -6   50.67   10.27
   0  -4  -6   49.70    9.73
   0   4   7   28.82    7.65
   0   4   7   15.60    8.35
   0  -4  -7   19.35    7.09
   0  -4  -7   28.81    8.64
   0   4   8   90.88   15.39
   0   4   8   86.24    7.11
   0  -4  -8   87.37   13.91
   0  -4  -8   96.00   15.45
   0   4   9  105.51    8.22
   0   4   9  106.74    8.22
   0   4   9  100.57    7.92
   0   4   9   97.71    6.50
   0   4   9  111.11    7.51
   0  -4  -9   81.71   13.55
   0  -4  -9  129.16   18.16
   0   4  10   70.16    6.54
   0   4  10   65.10    5.84
   0   4  10   62.70    5.79
   0   4  10   57.96    6.52
   0   4  10   60.55    6.55
   0   4  10   68.09    7.11
   0  -4 -10   58.97   13.27
   0  -4 -10   68.66   13.66
   0   4  11   17.94    3.77
   0   4  11   22.74    4.28
   0   4  11   17.44    4.62
   0   4  11   16.71    4.08
   0   4  11   18.18    4.19
   0   4  11   19.45    4.53
   0  -4 -11   11.98    7.76
   0   4  12   13.42    3.65
   0   4  12    6.67    3.80
   0   4  12   14.96    3.67
   0   4  12   11.68    3.78
   0   4  12   14.48    3.24
   0   4  12   11.40    3.65
   0   4  13   40.13    4.52
   0   4  13   50.83    4.85
   0   4  13   42.98    5.58
   0   4  13   46.05    4.58
   0   4  14    4.75    2.44
   0   4  14   10.48    3.58
   0   4  15    3.01    1.67
   0  -5  16   24.30    2.58
   0  -5  15   11.43    2.22
   0   5 -15    7.39    2.23
   0  -5  15   10.79    3.05
   0  -5  14    9.86    2.98
   0  -5  14    7.40    3.19
   0  -5  14    4.07    3.05
   0  -5  13   -0.58    2.77
   0  -5  13   -0.77    3.19
   0   5 -13    3.28    2.96
   0  -5  13   -3.44    3.79
   0   5 -13   11.17    7.26
   0   5 -13    3.34    7.94
   0  -5  12   68.66    6.11
   0   5 -12   69.14    6.40
   0  -5  12   67.15    7.19
   0   5 -12   62.49   12.67
   0   5 -12   42.78   10.91
   0  -5  11   61.21    5.82
   0   5 -11   70.36    6.62
   0   5 -11   67.45   13.10
   0  -5  10   22.77    3.61
   0  -5  10   27.78    9.06
   0   5 -10   24.86    4.53
   0   5 -10   21.36    8.29
   0   5 -10   13.33    9.56
   0  -5   9  170.35    8.96
   0  -5   9  170.31   16.41
   0   5  -9  166.47    8.99
   0   5  -9  170.28    8.14
   0   5  -9  170.69   19.66
   0   5  -9  159.40   18.37
   0  -5   8   33.18    7.25
   0  -5   8   20.56    5.46
   0  -5   8   38.69    8.27
   0   5  -8   28.44    3.85
   0   5  -8   21.73    5.81
   0  -5   7   60.09    9.72
   0  -5   7   64.94    8.51
   0  -5   7   61.67    8.96
   0   5  -7   55.54    4.99
   0  -5   7   62.54    9.29
   0   5  -7   70.07   11.07
   0  -5   6  933.65   34.54
   0  -5   6  966.34   33.38
   0  -5   6  981.02   29.77
   0   5  -6  940.46   16.93
   0   5  -6  920.87   34.48
   0  -5   6  986.76   32.47
   0  -5   5  208.06   12.40
   0  -5   5  186.64   15.40
   0   5  -5  214.32    7.91
   0  -5   5  193.41   14.09
   0   5  -5  205.98   16.24
   0  -5   4  150.80   13.77
   0   5  -4  172.00    6.74
   0   5  -4  147.57   13.51
   0  -5   3  225.00   15.50
   0   5  -3  199.91   15.37
   0  -5   2  350.52   18.21
   0   5  -2  342.41   18.39
   0  -5   1  196.48   13.44
   0  -5   1  199.32   13.44
   0   5  -1  200.26   13.99
   0  -5   1  187.01   14.36
   0  -5   0  481.38   19.76
   0  -5   0  498.79   20.26
   0   5   0  507.33   10.93
   0  -5   0  511.30   22.62
   0  -5   0  503.72   21.52
   0   5   0  482.05   16.84
   0  -5   0  478.21   22.22
   0   5   0  503.10   21.00
   0   5   1  106.69    5.60
   0  -5  -1   99.80    9.47
   0  -5  -1  120.22   12.04
   0  -5  -1  120.77   13.42
   0   5   1  103.11    7.69
   0  -5  -1  106.98   11.83
   0   5   1  103.49   10.46
   0  -5  -2    5.95    3.63
   0   5   2    3.35    2.01
   0   5   2    6.52    6.65
   0  -5  -2    2.46    5.56
   0  -5  -2    6.51    6.07
   0  -5  -2    4.86    5.90
   0   5   3   12.26    3.39
   0   5   3    4.61    5.97
   0  -5  -3   13.83    7.26
   0  -5  -3    9.53    5.29
   0  -5  -3   -0.71    7.66
   0   5   4   51.44    9.49
   0   5   4   47.71    5.94
   0  -5  -4   47.47    9.95
   0  -5  -4   43.00    8.85
   0  -5  -4   29.56    7.35
   0   5   5  281.54   22.05
   0  -5  -5  251.49   20.38
   0  -5  -5  227.57   19.36
   0  -5  -5  242.35   21.28
   0  -5  -5  243.47   19.46
   0   5   6   23.92    9.00
   0  -5  -6   21.51    7.82
   0  -5  -6   20.76    7.97
   0  -5  -6   14.97    6.09
   0  -5  -6    8.05    8.63
   0   5   7  127.56   17.21
   0  -5  -7  105.85   15.57
   0  -5  -7  107.58   14.93
   0  -5  -7  119.33   15.78
   0  -5  -7  140.05   18.35
   0   5   8   -8.80    8.03
   0   5   8    0.37    2.99
   0   5   8    6.57    3.23
   0   5   8    2.55    2.55
   0   5   8   -2.98    3.23
   0   5   8    6.53    3.78
   0  -5  -8   -4.26    8.37
   0  -5  -8    1.34    5.11
   0  -5  -8   -9.88   11.76
   0   5   8    1.81    2.42
   0  -5  -8    3.20    5.53
   0   5   9   39.96    4.54
   0   5   9   38.04    5.50
   0   5   9   39.27    5.81
   0   5   9   33.53    4.40
   0   5   9   41.72    5.76
   0  -5  -9   40.80   10.87
   0  -5  -9   23.98   11.03
   0  -5  -9   44.65   11.20
   0   5   9   47.34    5.54
   0  -5  -9   33.27   10.40
   0   5  10  196.62    9.63
   0   5  10  170.58    8.82
   0   5  10  185.19   11.31
   0   5  10  178.85   10.25
   0   5  10  187.68    9.72
   0   5  10  167.94   11.14
   0   5  10  174.89   10.86
   0  -5 -10  170.16   21.26
   0   5  11    4.34    3.33
   0   5  11    5.12    1.99
   0   5  11    5.44    3.12
   0   5  11    5.57    2.90
   0   5  11    3.28    3.92
   0   5  11    8.28    4.08
   0   5  11    2.84    3.20
   0  -5 -11    9.55    7.33
   0   5  12   33.07    4.55
   0   5  12   50.95    4.98
   0   5  12   37.31    5.82
   0  -5 -12   24.15    8.48
   0   5  12   41.75    4.89
   0   5  13    2.61    2.76
   0   5  13   -1.39    2.01
   0   5  14   -4.55    2.19
   0   5  14   -4.85    2.30
   0  -6  16    4.26    1.57
   0  -6  15   22.33    2.55
   0  -6  15   27.33    3.70
   0  -6  14   20.89    3.46
   0  -6  14   16.52    3.95
   0  -6  13   13.17    3.41
   0   6 -13   13.93    3.48
   0  -6  13   10.11    3.96
   0   6 -13   11.54    7.12
   0  -6  12   -0.75    3.01
   0  -6  12    1.73    3.61
   0   6 -12    2.84    3.39
   0   6 -12    7.45    7.00
   0   6 -12   -1.64    7.23
   0  -6  11    0.18    2.75
   0   6 -11    0.70    3.02
   0   6 -11    9.26    7.08
   0  -6  10    9.11    2.90
   0  -6  10   13.26    4.00
   0   6 -10   14.72    3.89
   0   6 -10   14.56    9.44
   0   6 -10   12.80   10.03
   0  -6   9  171.63    9.31
   0   6  -9  163.18    8.66
   0   6  -9  169.18    9.62
   0   6  -9  172.96   19.36
   0   6  -9  169.52   19.78
   0  -6   8  180.56   15.31
   0  -6   8  166.43   15.94
   0   6  -8  160.79    8.45
   0   6  -8  165.87    9.11
   0   6  -8  178.76   19.31
   0   6  -8  185.50   18.04
   0  -6   7  278.22   17.64
   0  -6   7  274.25   20.41
   0  -6   7  278.81   21.53
   0   6  -7  235.59   10.21
   0  -6   7  282.26   19.30
   0   6  -7  246.95   20.54
   0  -6   6   72.20   11.25
   0  -6   6   53.00    7.31
   0  -6   6   65.61   10.27
   0   6  -6   58.80    5.01
   0   6  -6   58.54   10.91
   0  -6   6   67.05   10.09
   0  -6   5   -0.69    4.37
   0  -6   5   -2.26    3.16
   0  -6   5    0.58    4.47
   0   6  -5   -1.68    2.26
   0   6  -5   -2.98    6.50
   0  -6   5   -2.77    4.66
   0  -6   4   83.50   10.87
   0  -6   4   81.96   10.52
   0   6  -4   89.07    5.44
   0   6  -4   88.95   12.81
   0  -6   3    0.82    5.40
   0  -6   3    3.68    2.64
   0   6  -3    2.58    2.13
   0   6  -3    8.44    6.52
   0  -6   2  606.17   26.45
   0  -6   2  593.83   26.12
   0   6  -2  595.98   12.47
   0  -6   2  616.78   13.26
   0   6  -2  590.34   26.74
   0  -6   1  462.03   22.67
   0  -6   1  467.78   22.59
   0  -6   1  481.27   11.88
   0  -6   1  439.09   24.26
   0   6  -1  440.09   22.26
   0  -6   1  455.14   22.33
   0   6  -1  450.43   19.20
   0  -6   0    0.99    4.37
   0   6   0    4.35    6.17
   0  -6   0    6.57    5.86
   0   6   0    1.27    4.18
   0  -6   0    3.41    7.58
   0  -6  -1   34.23    6.72
   0   6   1   42.95    9.64
   0  -6  -1   35.82    8.43
   0  -6  -1   38.03    9.68
   0   6   2   81.51   12.87
   0  -6  -2   80.76    9.19
   0  -6  -2   84.66   12.56
   0  -6  -2   85.34   13.61
   0  -6  -2  104.82   14.45
   0   6   3  541.83   29.46
   0  -6  -3  576.83   14.40
   0  -6  -3  559.31   30.66
   0  -6  -3  593.82   30.27
   0  -6  -3  546.27   29.17
   0   6   4   42.66   10.45
   0  -6  -4   41.58    4.51
   0  -6  -4   33.84    7.88
   0  -6  -4   32.55    9.55
   0  -6  -4   30.83    8.55
   0   6   5  198.47   19.96
   0  -6  -5  167.96   19.70
   0  -6  -5  164.20   18.46
   0  -6  -5  180.58   18.90
   0   6   6   12.76    6.06
   0  -6  -6   18.39    8.44
   0  -6  -6    0.72    9.78
   0  -6  -6   12.33    7.24
   0   6   7   54.93   11.34
   0   6   7   57.34    6.53
   0   6   7   63.70    6.43
   0   6   7   42.67    4.28
   0   6   7   52.35    5.14
   0   6   7   55.41    6.29
   0   6   7   56.06    5.91
   0  -6  -7   48.84   12.37
   0  -6  -7   39.63   11.88
   0  -6  -7   58.57   13.25
   0   6   8  577.40   37.87
   0   6   8  567.72   19.34
   0   6   8  587.60   16.97
   0   6   8  538.80   14.92
   0   6   8  595.93   19.58
   0  -6  -8  621.31   40.99
   0  -6  -8  543.55   36.41
   0   6   8  641.13   18.38
   0   6   9   -3.75    3.05
   0   6   9   -2.25    3.28
   0   6   9    1.47    3.89
   0   6   9   -4.33    3.77
   0  -6  -9   -1.78   10.90
   0  -6  -9   -9.60   11.90
   0  -6  -9    8.30    7.82
   0   6   9    0.92    2.83
   0   6  10    2.12    3.97
   0   6  10   -2.49    2.30
   0   6  10    0.17    2.93
   0   6  10    4.61    2.96
   0   6  10    0.95    2.94
   0   6  10   -8.62    4.06
   0  -6 -10    0.91    7.24
   0  -6 -10   -2.77    2.97
   0  -6 -10    1.74    5.71
   0   6  11    3.60    2.94
   0   6  11   10.80    4.74
   0   6  11    6.08    1.91
   0   6  11    9.06    3.37
   0  -6 -11   16.60    7.87
   0   6  11    7.03    3.08
   0   6  12    8.56    3.11
   0   6  12    6.12    2.86
   0   6  13   15.49    3.11
   0   6  13   11.26    2.56
   0   6  14    0.05    1.36
   0  -7  15    6.06    2.34
   0  -7  14   30.67    3.75
   0  -7  14   35.17    4.69
   0  -7  13   96.43    6.21
   0   7 -13   98.30    7.03
   0   7 -13   87.17   13.75
   0  -7  13   92.45    7.86
   0  -7  12    7.37    3.09
   0  -7  12   10.22    3.97
   0   7 -12   11.60    3.77
   0   7 -12    8.06    5.81
   0   7 -12    6.43    9.62
   0   7 -11    5.48    2.57
   0  -7  11   12.00    3.29
   0   7 -11   15.50    4.18
   0   7 -11   15.52   10.39
   0  -7  10  262.68   12.37
   0   7 -10  278.38   12.65
   0   7 -10  260.84   24.85
   0  -7   9  130.51    8.70
   0  -7   9  127.54    8.36
   0   7  -9  141.48    9.20
   0   7  -9  109.43   16.37
   0   7  -9  134.80   17.07
   0   7  -9  146.16   18.77
   0  -7   8   77.46    6.46
   0  -7   8   75.54   12.27
   0  -7   8   78.46    6.30
   0   7  -8   76.79    6.51
   0   7  -8   80.23    6.88
   0   7  -8   60.74   11.76
   0   7  -8   77.91   13.72
   0   7  -8   89.25   14.26
   0  -7   7   36.57    8.19
   0   7  -7   28.88    4.42
   0   7  -7   29.09    4.50
   0   7  -7   34.25    9.68
   0   7  -7   39.21   10.86
   0  -7   6   24.77    8.30
   0  -7   6   28.14    8.86
   0   7  -6   19.74    3.62
   0   7  -6   17.89    3.74
   0  -7   6   23.29    6.64
   0   7  -6   15.84    8.72
   0   7  -6   15.50    6.15
   0  -7   5  467.73   27.29
   0  -7   5  464.36   27.78
   0   7  -5  458.36   12.87
   0   7  -5  446.56   13.57
   0   7  -5  438.93   27.11
   0  -7   5  455.77   24.35
   0  -7   4 3170.32   68.55
   0  -7   4 3150.20   69.60
   0   7  -4 3098.95   30.79
   0   7  -4 3054.55   33.18
   0   7  -4 3210.61   57.65
   0   7  -4 3107.27   68.84
   0  -7   3 2177.00   55.83
   0  -7   3 2131.14   54.74
   0   7  -3 2066.49   23.52
   0   7  -3 2140.92   26.59
   0  -7   3 2089.74   27.12
   0   7  -3 2087.12   54.94
   0   7  -3 2151.42   42.83
   0  -7   2  602.62   29.03
   0   7  -2  593.00   11.45
   0  -7   2  586.56   14.40
   0   7  -2  587.99   28.82
   0   7  -2  567.99   24.92
   0  -7   1   73.60   10.93
   0  -7   1   75.96    5.82
   0  -7   1   76.67   11.75
   0  -7   1   85.29   13.64
   0   7  -1   55.09   10.66
   0   7  -1   69.86    8.71
   0  -7   0    2.99    4.38
   0  -7   0   -2.16    3.16
   0  -7   0    0.07    8.32
   0   7   0   -0.92    5.90
   0  -7   0    0.18    5.28
   0   7   0    1.07    4.15
   0  -7  -1    1.04    4.58
   0   7   1   -3.97    5.75
   0  -7  -1    3.93    6.79
   0  -7  -1    1.66    2.61
   0  -7  -1   -1.81    6.83
   0  -7  -1   -3.30    6.86
   0   7   2   67.39   12.46
   0  -7  -2   57.46    8.96
   0  -7  -2   59.59    5.28
   0  -7  -2   64.35   12.33
   0  -7  -2   55.93   11.25
   0   7   3  359.94   25.98
   0  -7  -3  353.47   12.57
   0  -7  -3  362.84   27.33
   0  -7  -3  378.39   27.22
   0  -7  -3  364.05   26.73
   0   7   4   41.59   10.74
   0  -7  -4   24.80    8.65
   0  -7  -4   22.64    4.29
   0  -7  -4   46.45   10.66
   0  -7  -4   40.93   12.10
   0   7   5    9.81    6.30
   0  -7  -5   10.50    3.25
   0  -7  -5    5.38    8.58
   0  -7  -5   15.86    8.48
   0  -7  -5    8.02   10.01
   0   7   6    0.46    3.38
   0   7   6    5.75    4.37
   0   7   6   -1.32    6.27
   0  -7  -6    2.01    2.99
   0  -7  -6   -0.22    8.49
   0  -7  -6    2.09    9.32
   0   7   6   -2.39    2.59
   0  -7  -6    2.39    7.63
   0   7   7   31.60    5.74
   0   7   7   38.81    6.43
   0   7   7    6.98    6.73
   0  -7  -7   28.72    4.90
   0  -7  -7   25.96   10.19
   0   7   7   27.86    4.67
   0  -7  -7   28.27   11.50
   0  -7  -7   26.31    8.75
   0   7   8   58.61    5.52
   0   7   8   61.26    6.49
   0   7   8   62.54    7.99
   0   7   8   51.30    5.09
   0  -7  -8   53.61    6.01
   0  -7  -8   45.86   12.97
   0  -7  -8   72.48   14.60
   0   7   8   62.79    6.64
   0  -7  -8   72.63   16.82
   0   7   9   10.30    3.30
   0   7   9    4.45    3.75
   0   7   9   -4.22    3.47
   0  -7  -9   -0.11    2.61
   0  -7  -9    5.46    8.12
   0  -7  -9    3.44    6.63
   0   7   9    2.07    3.26
   0   7  10    4.31    3.07
   0   7  10    2.69    2.19
   0   7  10    2.61    3.09
   0  -7 -10   11.55    8.16
   0   7  10    3.98    2.87
   0   7  11  -16.26    3.90
   0   7  11    0.38    2.82
   0   7  11   -1.66    1.79
   0  -7 -11  -19.23    8.14
   0   7  11   -1.65    2.95
   0   7  12    6.41    2.68
   0   7  12   -1.15    2.23
   0   7  12    1.80    2.26
   0   7  13   13.25    2.25
   0   7  13   26.63    2.68
   0  -8  15    7.35    2.17
   0  -8  14   12.52    2.83
   0  -8  14   15.82    3.59
   0  -8  13   13.59    3.65
   0  -8  12   13.53    3.84
   0   8 -12   13.68    3.63
   0   8 -11    3.75    2.36
   0   8 -11    4.85    3.48
   0   8 -11    7.73    9.02
   0   8 -11    5.76    6.88
   0   8 -10    7.41    3.01
   0   8 -10    8.77    4.19
   0   8 -10    8.40    8.20
   0  -8   9   98.27    8.07
   0  -8   9   93.83    7.83
   0   8  -9   94.25    7.64
   0   8  -9   62.87   14.58
   0   8  -9  100.86   15.79
   0  -8   8  300.16   12.90
   0  -8   8  312.31   25.54
   0  -8   8  304.07   12.72
   0   8  -8  302.06   12.79
   0   8  -8  299.11   25.87
   0   8  -8  288.50   23.91
   0   8  -8  309.32   25.37
   0  -8   7    0.03    2.51
   0  -8   7    3.06    3.28
   0  -8   7   -4.50    4.32
   0   8  -7    1.94    3.16
   0   8  -7    5.61    6.06
   0   8  -7   -0.79    6.73
   0   8  -7    5.75    5.31
   0  -8   6  330.34   25.61
   0   8  -6  326.93   12.20
   0   8  -6  306.14   23.41
   0   8  -6  303.43   25.07
   0  -8   5   14.27    7.73
   0   8  -5    7.30    2.91
   0   8  -5   10.31    6.57
   0  -8   5    8.16    5.25
   0   8  -5    9.70    6.00
   0  -8   4  185.60   18.70
   0   8  -4  176.41    7.92
   0   8  -4  178.40   17.25
   0   8  -4  190.31   15.18
   0   8  -4  168.98   18.65
   0  -8   3   62.98   11.22
   0   8  -3   62.47    4.53
   0  -8   3   56.77    5.73
   0   8  -3   59.44   12.00
   0   8  -3   59.90   10.61
   0  -8   2   20.25    8.07
   0  -8   2   14.17    3.93
   0   8  -2   13.51    5.00
   0   8  -2   11.23    6.48
   0  -8   1    5.49    4.78
   0  -8   1    1.98    3.24
   0   8  -1    0.46    4.04
   0  -8   1   -1.59    6.36
   0   8  -1    1.63    6.26
   0  -8   0   42.50    9.18
   0  -8   0   36.53    5.16
   0  -8   0   43.49   11.86
   0   8   0   41.86    7.01
   0  -8   0   31.48    8.38
   0   8   1  162.71   19.36
   0  -8  -1  169.08   16.67
   0  -8  -1  146.11    8.91
   0  -8  -1  142.53   17.28
   0  -8  -1  153.02   17.14
   0   8   2  539.30   33.50
   0  -8  -2  500.92   33.73
   0  -8  -2  476.15   15.63
   0  -8  -2  525.20   33.78
   0  -8  -2  503.02   31.84
   0   8   3   56.62   11.99
   0  -8  -3   61.38   14.38
   0  -8  -3   49.15    5.78
   0  -8  -3   67.53   13.85
   0   8   4    8.26    3.40
   0   8   4   12.13    8.38
   0  -8  -4    7.84    3.67
   0  -8  -4   15.87    9.84
   0   8   4    5.91    2.81
   0  -8  -4   10.62    7.57
   0   8   5   46.13    5.78
   0   8   5   50.76   12.05
   0  -8  -5   46.98    5.93
   0  -8  -5   31.09   11.98
   0  -8  -5   61.05   16.49
   0  -8  -5   26.26   10.09
   0   8   5   52.63    6.01
   0   8   5   47.16    5.29
   0   8   6   41.61    6.05
   0   8   6   39.28   12.30
   0   8   6   36.35    3.95
   0  -8  -6   39.09    5.46
   0  -8  -6   26.66   10.72
   0  -8  -6   52.01   14.85
   0  -8  -6   30.12    9.23
   0   8   6   43.03    5.72
   0   8   7   85.24    7.97
   0   8   7   95.01    6.35
   0  -8  -7   90.72   16.42
   0  -8  -7  103.77    8.01
   0  -8  -7  104.33   19.90
   0   8   7  106.89    8.40
   0   8   8   15.20    4.80
   0   8   8   10.38    2.87
   0  -8  -8   14.84    4.04
   0  -8  -8    8.55    7.50
   0   8   8   10.31    3.73
   0   8   9   -0.43    3.21
   0   8   9    5.30    3.20
   0   8   9    0.64    2.54
   0   8   9    4.32    3.59
   0   8  10    4.74    2.11
   0   8  10    4.87    3.29
   0   8  10   -1.07    2.37
   0   8  10    3.56    2.76
   0   8  10    4.38    2.84
   0   8  11    5.57    2.64
   0   8  11    2.47    1.46
   0   8  11   -0.13    2.67
   0   8  12   -7.23    2.46
   0   8  12    3.74    2.03
   0  -9  15    2.34    1.44
   0  -9  14   15.51    2.41
   0  -9  14   19.33    3.18
   0  -9  13    6.04    3.19
   0   9 -12    3.48    2.04
   0  -9  12    7.93    3.55
   0   9 -12    8.51    3.14
   0   9 -11   23.76    4.02
   0   9 -11   37.96    5.45
   0   9 -11   39.56   10.26
   0   9 -10   49.79    5.49
   0   9 -10   64.51    6.78
   0   9 -10   60.26   13.43
   0   9 -10   66.79   12.62
   0  -9   9   91.51    8.29
   0  -9   9   80.80    7.53
   0   9  -9   94.91    7.97
   0   9  -9   87.78   14.99
   0  -9   8    2.34    3.87
   0  -9   8  -31.47    9.39
   0  -9   8   -0.86    2.99
   0   9  -8    1.56    3.71
   0   9  -8   -6.24    7.00
   0   9  -8  -27.96    9.10
   0  -9   7  414.85   15.41
   0  -9   7  416.59   30.79
   0  -9   7  400.24   14.42
   0   9  -7  416.52   14.75
   0   9  -7  383.66   30.21
   0   9  -7  455.33   28.98
   0   9  -7  426.78   31.67
   0  -9   6   18.96    8.92
   0  -9   6   22.63    3.84
   0  -9   6   23.93    4.29
   0   9  -6   22.54    4.32
   0   9  -6   18.77    7.37
   0   9  -6   26.92    8.15
   0   9  -6   39.90   10.88
   0  -9   5  157.65    9.19
   0  -9   5  160.93    8.50
   0  -9   5  165.96   18.79
   0   9  -5  171.48    8.63
   0   9  -5  162.86   18.47
   0   9  -5  158.52   19.28
   0  -9   4   -5.68    6.86
   0   9  -4   -1.11    2.08
   0   9  -4   -3.08    7.10
   0   9  -4    4.36    7.03
   0  -9   3   23.47    8.58
   0  -9   3   35.34    4.89
   0   9  -3   24.10    7.57
   0   9  -3   39.02   11.76
   0  -9   2   96.41   14.40
   0  -9   2   72.49    6.67
   0   9  -2   68.35   10.34
   0   9  -2   75.47   13.92
   0  -9   1   81.12   13.42
   0  -9   1   88.26    7.49
   0   9  -1  113.18   12.54
   0  -9   0   16.81    6.96
   0   9   0    6.58    7.23
   0  -9   0   19.09    4.80
   0  -9   0   29.74   10.59
   0  -9   0   12.26   10.12
   0   9   1  200.91   22.04
   0  -9  -1  203.64   19.96
   0  -9  -1  172.88   10.59
   0  -9  -1  159.22   18.87
   0  -9  -1  183.44   21.71
   0   9   2   25.68    4.19
   0   9   2   27.95    9.73
   0  -9  -2   22.27    5.01
   0   9   2   22.81    3.76
   0   9   2   19.81    3.18
   0  -9  -2   16.64    7.79
   0  -9  -2   29.33   11.64
   0   9   3  178.76   21.67
   0   9   3  177.71   10.05
   0  -9  -3  172.82   21.43
   0   9   3  161.10    9.65
   0  -9  -3  161.17   21.67
   0   9   3  169.48    9.32
   0   9   4  246.83   12.08
   0   9   4  273.20   27.57
   0  -9  -4  262.74   28.00
   0  -9  -4  235.18   12.20
   0  -9  -4  255.06   26.75
   0  -9  -4  241.83   26.44
   0   9   4  255.37   11.47
   0   9   4  246.15   11.97
   0   9   5    2.00    4.59
   0   9   5   -7.46    8.65
   0  -9  -5   -4.29    3.29
   0  -9  -5    1.08    9.17
   0  -9  -5    5.70    5.74
   0   9   5    2.58    2.89
   0   9   5    1.49    2.97
   0  -9  -5    4.90   10.56
   0   9   6    0.46    4.11
   0  -9  -6    8.44    9.17
   0  -9  -6   -3.39    3.25
   0  -9  -6    7.74   12.08
   0   9   6   -0.95    3.25
   0   9   7   39.28    6.40
   0   9   7   40.89    4.28
   0  -9  -7   55.14   13.85
   0  -9  -7   35.89    5.44
   0   9   7   44.26    5.93
   0  -9  -7   56.14   16.79
   0   9   8    9.25    4.20
   0   9   8    9.07    2.72
   0  -9  -8   -4.24    8.61
   0   9   8    7.64    3.58
   0  -9  -8   12.27   11.26
   0   9   9    2.58    3.20
   0   9   9    4.89    3.00
   0   9   9    7.47    2.72
   0  -9  -9    4.30    6.53
   0   9   9   10.12    3.68
   0   9  10    1.83    2.57
   0   9  10    1.07    1.72
   0  -9 -10    0.05    2.94
   0   9  10    6.17    2.54
   0   9  11    0.80    1.81
   0   9  11    2.10    1.17
   0   9  12   -0.35    1.24
   0 -10  14    9.25    2.08
   0 -10  13    2.46    2.41
   0 -10  12   22.20    3.94
   0  10 -12   19.31    3.06
   0  10 -11    5.72    2.56
   0  10 -11    8.84    3.17
   0  10 -10    0.20    2.61
   0  10 -10    0.87    2.99
   0  10 -10   -0.55    4.21
   0 -10   9   15.03    4.78
   0  10  -9   12.36    3.69
   0 -10   9   13.00    4.10
   0  10  -9   14.97    4.14
   0  10  -9   11.21    9.12
   0 -10   8   32.52    5.25
   0 -10   8   39.86    5.73
   0  10  -8   42.33    5.60
   0 -10   7   -2.26    3.33
   0 -10   7    0.33    3.30
   0  10  -7    3.64    3.16
   0 -10   6  124.41    8.86
   0 -10   6  129.88    8.47
   0 -10   6  106.78   16.82
   0  10  -6  133.81    8.25
   0  10  -6  122.28   17.43
   0  10  -6   94.24   15.32
   0 -10   5  426.22   15.75
   0 -10   5  444.45   14.47
   0  10  -5  478.41   14.32
   0  10  -5  416.85   32.35
   0  10  -5  452.40   30.63
   0 -10   4 1211.12   54.20
   0 -10   4 1091.19   24.71
   0  10  -4 1133.66   46.35
   0  10  -4 1167.87   52.84
   0 -10   3   13.58    3.73
   0 -10   3   10.19    7.40
   0 -10   3   13.65    4.22
   0  10  -3    6.30    4.56
   0  10  -3   23.18    9.87
   0 -10   2  117.14    8.18
   0 -10   2  119.34   17.34
   0 -10   2  117.72    8.79
   0  10  -1   26.27    8.57
   0 -10   1   11.57    6.76
   0 -10   1   20.92    4.45
   0 -10   1   20.17    5.12
   0 -10   0   24.91    4.27
   0  10   0    2.22    5.53
   0 -10   0   18.73    6.87
   0 -10   0   22.09    5.83
   0 -10   0   19.57    9.71
   0  10   1    0.65    3.65
   0  10   1   15.25    8.29
   0 -10  -1    0.95    2.56
   0 -10  -1    1.22    4.35
   0 -10  -1   18.97   10.96
   0  10   1    0.60    2.69
   0 -10  -1    8.64    9.89
   0  10   2    1.68    4.10
   0  10   2   -0.46    5.77
   0 -10  -2    4.08    4.65
   0  10   2    2.90    3.12
   0 -10  -2    4.24    6.97
   0  10   2    3.89    3.02
   0 -10  -2    7.71    9.36
   0  10   3   68.10    7.17
   0  10   3   71.79   15.41
   0 -10  -3   67.00    7.88
   0 -10  -3   67.66   15.76
   0 -10  -3   70.28   15.96
   0  10   3   69.23    6.84
   0  10   3   65.64    6.45
   0  10   4  101.41    8.80
   0 -10  -4  110.65    9.60
   0 -10  -4  103.97   19.19
   0  10   4  122.41    8.26
   0  10   4  109.13    8.51
   0  10   5   26.15    5.42
   0 -10  -5   28.93    6.37
   0 -10  -5   29.54   13.05
   0  10   5   21.99    4.98
   0  10   5   22.86    3.92
   0  10   6   35.67    5.91
   0 -10  -6   25.94    5.86
   0 -10  -6   23.38   13.10
   0  10   6   41.33    6.07
   0  10   7    4.81    4.21
   0 -10  -7    1.98    4.10
   0 -10  -7    6.27   10.61
   0  10   7    3.95    3.16
   0  10   8    7.81    3.14
   0 -10  -8    4.93    3.82
   0  10   8   12.32    3.71
   0  10   9    6.38    2.53
   0  10   9   12.98    2.67
   0 -10  -9    6.79    3.48
   0  10  10   -0.87    1.39
   0  10  10    1.36    2.06
   0  10  11    0.16    1.30
   0 -11  13    1.05    1.70
   0  11 -12   -0.29    1.56
   0 -11  12   -0.30    1.97
   0 -11  11   18.59    3.57
   0  11 -11   21.86    3.53
   0  11 -10    0.36    2.52
   0  11  -9   10.49    3.75
   0  11  -8   50.26    5.66
   0  11  -8   70.46    6.51
   0 -11   8   55.74    6.95
   0 -11   8   55.13    5.96
   0  11  -7   49.66    5.69
   0  11  -7   57.84    5.71
   0 -11   7   52.42    6.61
   0 -11   7   45.31    5.58
   0 -11   6  151.63   10.33
   0  11  -6  134.41    8.76
   0 -11   6  145.35    8.91
   0 -11   5   58.19    6.95
   0 -11   5   57.72    5.74
   0  11  -4   -0.57    2.63
   0 -11   4   -1.58    4.13
   0 -11   3   88.63    7.93
   0  11  -3   83.09    6.80
   0 -11   3   75.93    7.32
   0  11  -2   76.01    6.28
   0 -11   2   86.89    7.83
   0 -11   2  106.59   16.80
   0  11  -2   93.58   17.79
   0 -11   2   76.24    7.64
   0 -11   1    3.22    3.36
   0 -11   1   -4.48    4.77
   0  11  -1    2.74    2.62
   0 -11   0    7.20    3.34
   0 -11   0    2.39    4.49
   0  11   0    2.33    3.17
   0 -11  -1  163.41    9.54
   0 -11  -1  177.37   11.46
   0  11   1  152.81    9.79
   0  11   1  147.59    9.46
   0 -11  -1  150.19   20.13
   0 -11  -2  130.14   10.14
   0  11   2  120.93    8.47
   0  11   2  124.32    8.86
   0 -11  -2  148.94   21.46
   0  11   3  164.53   10.63
   0 -11  -3  171.41   11.73
   0  11   3  160.52    9.35
   0  11   3  140.85    9.43
   0 -11  -3  163.28   22.07
   0  11   4   10.50    4.89
   0 -11  -4    5.15    4.42
   0  11   4    7.72    3.60
   0 -11  -4   -0.31   10.34
   0  11   4   10.38    3.44
   0  11   5   41.80    6.45
   0 -11  -5   43.82    6.66
   0  11   5   32.88    5.28
   0 -11  -5   34.10   12.68
   0  11   5   46.84    5.35
   0 -11  -6    6.04    4.08
   0  11   6    2.60    3.51
   0  11   7   17.58    3.48
   0 -11  -7   13.90    4.11
   0  11   7   13.57    3.75
   0  11   8    1.79    2.20
   0  11   8    6.66    3.02
   0  11   9   24.74    2.75
   0  11   9   24.33    3.04
   0  11  10    6.93    1.51
   0  12 -12    0.89    1.36
   0 -12  12   -1.95    1.41
   0  12 -11    8.07    2.40
   0 -12  11    8.84    2.42
   0  12 -10   11.87    3.04
   0 -12  10    9.37    2.57
   0  12  -9    6.02    3.32
   0 -12   8   17.94    4.80
   0  12  -8    8.87    3.41
   0 -12   7   55.37    5.41
   0  12  -7   54.70    5.80
   0 -12   7   59.18    7.06
   0 -12   6   61.59    7.03
   0  12  -6   54.20    5.80
   0 -12   5   -0.46    4.11
   0  12  -5    1.93    2.73
   0 -12   4    9.81    4.48
   0  12  -4    4.81    2.74
   0 -12   3    0.43    3.50
   0  12  -3   -0.80    2.45
   0  12  -3    1.12    2.54
   0  12  -2   16.28    3.36
   0 -12   2   14.09    4.30
   0 -12   2    7.98    3.73
   0  12  -2   12.62    3.42
   0 -12   1    4.53    3.64
   0 -12   1   -1.88    4.14
   0  12  -1    3.53    2.80
   0 -12   0    0.64    3.01
   0 -12   0   -6.03    4.62
   0  12   0    1.82    2.88
   0  12   0    0.33    3.13
   0 -12  -1   22.55    4.33
   0 -12  -1   27.52    5.64
   0  12   1   21.96    4.71
   0  12   1   21.66    4.38
   0 -12  -2    1.50    3.93
   0  12   2   -0.16    3.36
   0  12   2    1.18    2.76
   0 -12  -3   26.34    5.84
   0  12   3   24.63    4.21
   0 -12  -3   21.64   10.81
   0  12   3   15.03    4.27
   0 -12  -4   33.70    5.92
   0  12   4   21.32    3.82
   0  12   4   22.87    4.89
   0  12   5    0.48    1.88
   0  12   5   -0.16    3.28
   0  12   6   16.19    2.90
   0 -12  -6   14.45    4.16
   0  12   6   15.89    3.47
   0  12   7    4.01    1.96
   0  12   7    6.57    2.72
   0  12   8   35.88    3.24
   0  12   8   39.91    3.12
   0  13 -11    0.49    1.46
   0  13 -10   78.61    5.14
   0  13  -9    2.50    2.38
   0  13  -8    7.93    2.91
   0 -13   7    9.99    4.05
   0 -13   7   15.76    2.97
   0  13  -7   16.34    3.65
   0 -13   6   22.42    4.99
   0  13  -6   15.75    3.49
   0 -13   5  186.71   10.53
   0  13  -5  166.70    8.86
   0 -13   4   13.14    3.96
   0  13  -4   12.35    3.17
   0  13  -4   14.11    3.44
   0 -13   3    5.13    3.65
   0  13  -3    6.90    2.43
   0  13  -3    1.90    2.16
   0 -13   2   18.57    4.32
   0  13  -2   14.52    3.49
   0 -13   1   18.98    4.24
   0 -13   1   13.10    3.85
   0  13  -1   11.62    3.18
   0  13  -1   14.35    4.09
   0 -13   0   14.59    3.60
   0 -13   0   11.17    3.82
   0  13   0   11.73    3.91
   0  13   0   12.43    4.02
   0 -13  -1   47.11    5.74
   0  13   1   46.68    5.58
   0  13   1   52.05    5.53
   0 -13  -2    2.17    3.63
   0  13   2    0.96    2.48
   0  13   2   -3.09    3.15
   0 -13  -3   -0.37    3.34
   0  13   3   -0.69    3.14
   0  13   3   -0.98    2.47
   0 -13  -4   86.99    6.85
   0  13   4   90.34    6.65
   0  13   5   39.15    4.37
   0  13   6    3.84    2.48
   0  13   7    1.60    1.32
   0  14 -10   23.06    2.36
   0  14  -9   22.92    2.91
   0  14  -8  106.22    5.82
   0 -14   7  179.52    6.73
   0  14  -7  217.28    8.32
   0 -14   6   96.42    5.84
   0 -14   6   99.58    7.04
   0  14  -6   87.37    5.71
   0  14  -5   75.87    5.24
   0 -14   5   71.82    6.32
   0 -14   4    2.73    3.43
   0  14  -4    3.23    2.01
   0 -14   3    1.03    3.02
   0  14  -3   -0.41    2.09
   0  14  -3    2.97    2.94
   0 -14   2   -0.29    2.63
   0  14  -2    3.92    2.34
   0  14  -2    5.18    3.18
   0 -14   1  100.70    6.85
   0  14  -1  123.21    7.77
   0  14  -1  121.40    7.14
   0  14   0    3.23    2.72
   0  14   0    1.36    2.68
   0 -14  -1   11.96    3.57
   0  14   1    5.96    2.81
   0  14   1    3.96    2.34
   0  14   2   -1.28    2.43
   0  14   2   -2.78    2.33
   0  14   3    2.76    2.37
   0  14   4    4.88    2.36
   0  14   5    6.97    2.03
   0  15  -8   17.51    2.49
   0  15  -7   12.43    1.98
   0  15  -7   11.26    2.49
   0  15  -6   15.16    2.12
   0  15  -6   17.96    3.16
   0 -15   5    9.79    2.17
   0  15  -5    8.57    1.70
   0  15  -5    7.06    2.58
   0 -15   4    4.14    2.60
   0  15  -4    6.61    2.78
   0 -15   3    3.65    2.35
   0  15  -3   10.32    2.97
   0 -15   2    7.05    2.28
   0  15  -2    7.08    2.73
   0  15  -2    4.14    1.66
   0  15  -1    6.88    2.05
   0  15  -1    5.69    2.45
   0  15   0    9.10    2.33
   0  15   0    8.09    2.27
   0  15   1    6.22    2.10
   0  15   1    8.39    1.99
   0  15   2    1.75    1.66
   0  15   3    4.73    1.61
   0 -16   2   14.80    1.95
   1 -16   1    2.57    1.61
   1 -16   2    1.44    1.57
  -1  16  -2    3.61    1.68
   1 -16   3   -1.67    1.49
  -1  16  -3    1.69    1.72
  -1  16  -4    1.76    1.62
  -1  15   3   34.84    2.72
  -1  15   2    1.13    1.66
  -1  15   2    4.45    1.76
  -1  15   1   11.81    2.55
  -1  15   1   11.47    2.17
  -1  15   0   32.55    3.64
  -1  15   0   34.50    3.05
  -1  15  -1    4.02    2.61
  -1  15  -2    5.33    2.93
  -1  15  -3   15.33    3.47
   1 -15   4    6.03    2.51
  -1  15  -4    1.72    2.67
   1 -15   5   15.48    2.68
  -1  15  -5   11.07    2.01
  -1  15  -5   13.18    3.10
  -1  15  -6   38.91    3.11
  -1  15  -6   44.69    4.09
  -1  15  -7   82.62    4.10
  -1  15  -7   75.33    4.59
  -1  15  -8    4.01    1.42
  -1  15  -8    2.94    1.61
  -1  14   6    0.26    1.18
  -1  14   5    6.79    2.27
  -1  14   4    5.15    1.92
  -1  14   4    9.66    2.67
  -1  14   3    8.48    2.80
  -1  14   3    6.70    2.58
   1 -14  -2    1.68    2.92
  -1  14   2    1.68    2.34
  -1  14   2    5.77    2.70
   1 -14  -1   -6.28    3.56
  -1  14   1   -0.92    2.58
  -1  14   1    0.61    2.93
  -1  14   0   24.02    3.64
  -1  14   0   26.20    4.66
  -1  14  -1   18.20    4.49
  -1  14  -1   17.86    3.24
   1 -14   2   17.20    3.48
  -1  14  -2   16.21    4.21
   1 -14   3   58.33    5.61
  -1  14  -3   63.49    4.70
  -1  14  -3   70.14    6.84
   1 -14   4    3.09    3.05
  -1  14  -4   -2.57    2.31
   1 -14   5    4.42    2.71
  -1  14  -5    2.33    2.12
   1 -14   5    1.12    3.14
   1 -14   6    9.13    2.67
  -1  14  -6    9.97    2.80
   1 -14   7   19.39    2.93
  -1  14  -7   25.26    3.45
   1 -14   8   36.27    2.89
  -1  14  -8   50.79    4.24
  -1  14  -9   10.89    2.36
  -1  14 -10    2.59    1.42
  -1  13   7    1.98    1.61
  -1  13   6   19.07    3.34
   1 -13  -5   33.38    4.67
  -1  13   5   37.46    4.45
  -1  13   5   36.76    3.71
   1 -13  -4    4.29    3.47
  -1  13   4    1.63    2.59
  -1  13   4    3.01    2.73
   1 -13  -3   -1.63    3.59
  -1  13   3    4.05    3.30
  -1  13   3   -1.40    3.07
   1 -13  -2   14.97    4.36
  -1  13   2   15.39    3.63
  -1  13   2   16.21    4.12
   1 -13  -1   -4.22    4.02
  -1  13   1   -1.18    2.79
  -1  13   1   -1.36    3.37
   1 -13   0   -0.35    4.16
  -1  13   0    6.97    2.83
  -1  13   0    6.23    3.73
   1 -13   1   -2.00    2.91
  -1  13  -1    5.35    4.25
  -1  13  -1    2.04    2.73
   1 -13   2    1.01    3.25
  -1  13  -2    2.67    2.52
   1 -13   3    6.42    3.46
  -1  13  -3    5.17    2.62
   1 -13   4    2.20    3.73
  -1  13  -4    1.88    2.37
   1 -13   5    1.54    3.65
  -1  13  -5    4.73    2.82
   1 -13   6    1.16    2.77
   1 -13   6    0.70    3.66
  -1  13  -6    2.98    2.97
   1 -13   7    2.78    2.54
  -1  13  -7   -0.04    2.73
   1 -13   8   76.59    5.31
  -1  13  -8   77.30    6.20
  -1  13  -9    7.90    2.53
  -1  13 -10   78.67    5.11
  -1  13 -11   -1.61    1.35
  -1  12   9    0.12    1.13
  -1  12   8   11.97    2.07
  -1  12   8   11.79    2.48
  -1  12   7   -0.70    1.66
  -1  12   7    3.84    3.05
  -1  12   6    6.19    2.15
   1 -12  -6    1.42    3.05
  -1  12   6    4.62    2.98
  -1  12   6    8.30    2.56
  -1  12   5   -2.92    2.39
   1 -12  -5    1.00    3.56
  -1  12   5   -1.09    2.82
  -1  12   5    2.37    3.15
   1 -12  -4    1.85    4.41
   1 -12  -4    9.09   12.31
  -1  12   4    2.91    3.23
  -1  12   4    0.69    2.82
   1 -12  -3    5.01    4.52
  -1  12   3    1.39    3.29
  -1  12   3    6.66    3.72
   1 -12  -2    6.63    4.54
  -1  12   2   -0.59    3.30
  -1  12   2    0.90    3.24
   1 -12  -1   12.69    5.06
  -1  12   1    9.83    3.73
  -1  12   1   11.21    4.08
   1 -12   0    7.05    4.56
  -1  12   0    1.60    3.45
  -1  12   0    0.87    2.85
   1 -12   1    1.80    2.89
   1 -12   1    0.20    4.47
  -1  12  -1   -2.57    2.46
  -1  12  -2   69.66    5.92
   1 -12   2   70.93    6.96
   1 -12   2   69.42    7.68
  -1  12  -2   58.57    6.07
  -1  12  -3   11.18    3.33
   1 -12   3   12.46    4.13
   1 -12   4   63.50    7.10
  -1  12  -4   64.80    6.16
  -1  12  -5   18.88    4.05
   1 -12   5   21.82    5.13
  -1  12  -6  171.44    9.63
   1 -12   6  179.60   10.58
   1 -12   7    7.83    4.51
  -1  12  -7   11.96    3.57
   1 -12   7   19.26    3.88
  -1  12  -8   12.29    3.64
   1 -12   8   14.43    3.35
  -1  12  -9   17.89    3.82
  -1  12 -10    1.13    2.42
  -1  12 -11   10.41    2.56
  -1  12 -12   -1.27    1.33
  -1  12 -12    1.29    1.30
  -1  11  10    4.75    1.38
  -1  11  10    6.30    1.63
  -1  11   9    4.87    2.05
  -1  11   9    2.12    1.78
  -1  11   8   27.09    3.60
   1 -11  -8   19.19    4.14
  -1  11   7   32.37    4.09
   1 -11  -7   41.52    5.87
  -1  11   7   46.47    4.57
  -1  11   7   41.63    5.66
  -1  11   6   29.61    4.20
   1 -11  -6   28.18    5.73
   1 -11  -6   39.80   14.34
  -1  11   6   21.75    4.40
  -1  11   6   35.18    4.62
  -1  11   5   40.35    4.76
   1 -11  -5   51.66    7.56
  -1  11   5   46.09    6.31
  -1  11   5   40.21    5.33
   1 -11  -5   48.24   16.04
   1 -11  -4    5.78    5.83
  -1  11   4   -2.25    3.25
  -1  11   4    0.87    3.43
   1 -11  -3   65.52    8.22
   1 -11  -3   65.92   15.43
  -1  11   3   54.94    6.54
  -1  11   3   59.20    6.57
   1 -11  -2    3.51    4.95
   1 -11  -2   -2.41    9.86
  -1  11   2   -1.19    3.77
  -1  11   2   -2.04    3.33
   1 -11  -1   24.82    6.58
  -1  11   1   16.16    4.06
  -1  11   1   12.60    4.31
   1 -11   0   29.42    4.60
   1 -11   0   33.54    6.44
  -1  11   0   25.98    4.55
   1 -11   1   61.34    6.03
   1 -11   1   40.28    9.65
  -1  11  -1   42.51   12.14
   1 -11   1   56.67    7.30
  -1  11  -1   61.59    6.05
  -1  11  -2   12.38    3.21
   1 -11   2   15.21    7.88
   1 -11   2   13.30    3.65
   1 -11   2   11.71    4.84
  -1  11  -2   17.75    3.83
  -1  11  -3  227.58   10.73
   1 -11   3  248.09   12.05
  -1  11  -3  266.99   26.39
   1 -11   4   10.02    3.94
  -1  11  -4   11.49    3.51
   1 -11   4   21.15    9.74
  -1  11  -5  291.74   12.45
   1 -11   5  282.65   13.51
   1 -11   6   53.62    6.77
  -1  11  -6   46.11    5.62
   1 -11   7   26.22    4.66
   1 -11   7   31.86    5.47
  -1  11  -7   26.18    4.64
   1 -11   8    4.35    2.51
  -1  11  -8    8.81    3.75
  -1  11  -9   10.68    3.75
   1 -11   9    6.28    2.50
  -1  11 -10   43.46    4.83
   1 -11  10   38.60    4.69
  -1  11 -11    2.45    2.04
   1 -11  11    1.06    2.04
  -1  11 -12   33.63    3.19
   1 -11  12   29.58    3.34
   1 -11  13    3.72    1.54
  -1  10  11   14.50    1.81
  -1  10  11   12.69    2.21
  -1  10  10   -0.25    2.09
  -1  10  10   -0.27    1.73
  -1  10   9    0.61    2.29
  -1  10   9   -1.07    2.59
   1 -10  -9    2.43    3.25
  -1  10   8    5.16    3.04
   1 -10  -8    3.24    3.57
  -1  10   8    8.02    3.81
  -1  10   8    5.61    2.28
  -1  10   7   25.08    4.31
   1 -10  -7   20.94    5.39
  -1  10   7   29.70    5.27
   1 -10  -7   27.22   13.67
  -1  10   7   27.52    4.38
  -1  10   6  168.95    9.47
   1 -10  -6  169.38   11.42
  -1  10   6  182.12    9.83
  -1  10   6  177.90   10.76
   1 -10  -6  186.36   24.25
  -1  10   5    0.45    4.71
   1 -10  -5   -8.12    5.23
  -1  10   5    4.81    3.77
   1 -10  -5   -1.48   12.18
  -1  10   5   -1.84    3.60
  -1  10   4    9.46    4.86
   1 -10  -4    6.94    5.08
  -1  10   4    7.61    3.84
  -1  10   4    5.31    3.57
   1 -10  -4    0.45   10.41
  -1  10   3    1.15    6.10
   1 -10  -3    7.30    5.65
   1 -10  -3   16.05   11.96
  -1  10   3    3.62    3.37
  -1  10   3    2.91    3.18
   1 -10  -3   -4.10    6.72
  -1  10   2    7.07    6.59
   1 -10  -2   22.86    6.20
  -1  10   2    9.94    3.70
   1 -10  -2    4.45   10.96
  -1  10   2    9.98    3.68
  -1  10   1  252.75   25.90
   1 -10  -1  263.36   23.40
   1 -10  -1  285.01   14.22
  -1  10   1  261.29   11.68
   1 -10  -1  287.33   27.86
  -1  10   0   12.40    8.24
   1 -10   0   19.77    7.46
   1 -10   0   11.42    5.00
  -1  10   0    8.20    2.73
   1 -10   1   22.14    8.01
   1 -10   1   30.94    4.49
   1 -10   1   37.31    5.43
  -1  10  -1   30.66    4.14
  -1  10  -1   31.55    9.15
  -1  10  -2  135.02    7.91
   1 -10   2  146.20    8.79
   1 -10   2  164.70   19.36
   1 -10   2  142.62   10.10
  -1  10  -2  165.07   19.69
  -1  10  -3   12.41    3.20
   1 -10   3   -1.42    6.53
   1 -10   3   17.20    3.90
   1 -10   3    9.89    3.78
  -1  10  -3   10.54    8.60
  -1  10  -3    3.79    5.55
   1 -10   4   29.45    9.77
   1 -10   4   33.12    5.16
  -1  10  -4   34.54    5.03
  -1  10  -4   35.02   11.36
  -1  10  -4   30.59    9.46
   1 -10   5   93.38   15.08
   1 -10   5   80.14    6.47
   1 -10   5   80.98    7.47
  -1  10  -5   83.86    7.01
   1 -10   5   83.62   15.50
  -1  10  -5   82.23   14.19
  -1  10  -5   77.46   14.70
   1 -10   6  183.33    9.78
   1 -10   6  201.48   22.33
   1 -10   6  178.42   10.59
  -1  10  -6  164.73    9.67
   1 -10   6  178.54   19.88
  -1  10  -6  148.85   20.02
  -1  10  -6  180.93   20.43
  -1  10  -7   11.22    3.43
  -1  10  -7   15.53    4.28
   1 -10   7    7.20    3.14
   1 -10   7    6.77    4.16
   1 -10   8  113.16    7.95
   1 -10   8  133.85    9.87
  -1  10  -8  114.52    8.05
  -1  10  -9    0.38    2.82
  -1  10 -10   30.75    4.45
   1 -10  10   32.39    4.92
  -1  10 -11    7.82    2.80
   1 -10  11   11.08    3.62
  -1  10 -12   16.41    2.61
   1 -10  12   19.90    3.80
   1 -10  13   23.85    3.16
  -1  10 -14    2.18    1.45
  -1   9  12    4.89    1.85
  -1   9  11    9.52    2.70
  -1   9  11    9.46    2.18
  -1   9  11    3.11    1.79
  -1   9  10    5.04    3.01
  -1   9  10    3.24    2.29
   1  -9 -10   -0.20    3.04
  -1   9   9   38.37    4.94
  -1   9   9   48.58    4.87
   1  -9  -9   36.30    5.40
  -1   9   8   -0.34    3.21
  -1   9   8    0.94    2.30
   1  -9  -8    5.72    9.13
   1  -9  -8   -7.54    9.94
  -1   9   8    1.43    3.35
  -1   9   8    2.03    2.79
  -1   9   7    1.20    2.93
  -1   9   7    0.34    4.28
  -1   9   7    6.84    2.61
  -1   9   7    2.41    2.80
   1  -9  -7   12.77    8.95
  -1   9   7    3.09    3.43
  -1   9   6    4.59    4.18
   1  -9  -6    1.49    7.25
   1  -9  -6   -6.60   11.68
  -1   9   6    2.38    3.10
  -1   9   6   -2.13    3.78
  -1   9   5   26.71    5.09
  -1   9   5   37.83   10.60
   1  -9  -5   10.00    8.23
  -1   9   5   23.45    4.77
  -1   9   5   23.06    4.46
   1  -9  -5   28.23   12.41
   1  -9  -5   23.27   10.14
  -1   9   4    0.04    3.32
  -1   9   4    5.97    6.12
   1  -9  -4    1.43    4.54
  -1   9   4    0.23    3.03
   1  -9  -4   -9.64   11.77
  -1   9   4    3.47    2.91
   1  -9  -4   -8.29    6.56
  -1   9   3    4.94    3.49
  -1   9   3    0.07    6.17
   1  -9  -3    5.80    4.81
   1  -9  -3    8.41    6.98
  -1   9   3    3.59    2.37
  -1   9   3    5.15    3.10
   1  -9  -3    2.36   12.22
  -1   9   2    9.37    3.78
  -1   9   2   21.18    9.75
   1  -9  -2   13.21    5.32
  -1   9   2    7.06    2.79
  -1   9   2   13.85    3.75
   1  -9  -2    1.08   10.26
   1  -9  -2    3.33    7.84
   1  -9  -1   51.62    9.98
  -1   9   1   38.21   10.14
   1  -9  -1   49.11    6.66
   1  -9  -1   57.17   13.07
   1  -9   0  256.82   21.63
   1  -9   0  286.81   13.00
   1  -9   0  243.48   23.24
  -1   9   0  244.20   21.55
   1  -9   1   10.29    5.96
   1  -9   1    6.84    4.00
  -1   9  -1   21.43    9.99
   1  -9   2    2.35    4.99
   1  -9   2    6.26    3.87
  -1   9  -2   12.30    4.83
  -1   9  -2    7.39    6.69
   1  -9   3  198.54   20.35
   1  -9   3  222.23   21.27
   1  -9   3  186.07   10.49
  -1   9  -3  202.18   20.70
  -1   9  -3  185.06   16.78
   1  -9   4   23.48    7.18
   1  -9   4   27.44    7.85
  -1   9  -4   32.74    4.13
  -1   9  -4   27.67    9.49
   1  -9   5  829.77   20.64
   1  -9   5  882.59   43.12
   1  -9   5  919.23   44.79
  -1   9  -5  860.14   19.55
  -1   9  -5  834.82   43.01
   1  -9   5  796.61   38.78
   1  -9   6    7.75    3.68
   1  -9   6    5.71    2.75
   1  -9   6   16.41    5.81
   1  -9   6   17.97    6.95
  -1   9  -6   14.59    3.86
   1  -9   6   21.05    9.11
  -1   9  -6    3.06    7.26
  -1   9  -6   16.57    9.57
   1  -9   7   90.80    7.29
  -1   9  -7   77.57    6.94
   1  -9   7   90.82    7.39
   1  -9   7   91.15   14.70
   1  -9   7   86.33    6.89
  -1   9  -7   95.74    7.81
  -1   9  -7   83.20   13.18
   1  -9   7   77.56   14.49
  -1   9  -7  102.31   14.51
  -1   9  -7  108.23   17.46
  -1   9  -8   44.17    5.57
   1  -9   8   50.92    6.70
   1  -9   8   44.39    4.99
  -1   9  -8   51.59    6.27
  -1   9  -8   44.25   10.83
  -1   9  -8   44.99   11.77
  -1   9  -9   35.47    4.99
  -1   9  -9   33.01    5.50
  -1   9  -9   32.64    9.76
  -1   9  -9   32.46   10.84
  -1   9 -10   -0.29    2.37
  -1   9 -10    1.71    3.63
  -1   9 -10   -5.15    5.38
  -1   9 -11   60.07    5.27
  -1   9 -11   47.01   10.57
   1  -9  11   64.61    6.59
  -1   9 -12   20.39    2.79
   1  -9  12   27.09    4.75
   1  -9  13    2.55    2.69
   1  -9  14    1.12    1.80
   1  -9  14    1.36    1.87
  -1   8  12   18.96    2.26
  -1   8  12   14.87    2.81
  -1   8  11    2.86    2.91
  -1   8  11    3.16    2.05
   1  -8 -11    0.78    2.82
  -1   8  11   -0.11    2.68
  -1   8  10   12.66    3.30
  -1   8  10   17.15    3.44
  -1   8  10   15.52    3.96
  -1   8  10   14.95    3.40
   1  -8 -10   14.33    7.14
  -1   8   9    1.34    2.75
  -1   8   9   10.83    4.08
  -1   8   9   11.00    3.88
  -1   8   9   15.08    3.74
   1  -8  -9   15.88    9.58
  -1   8   9   18.61    3.77
   1  -8  -9    4.42    8.98
  -1   8   9   10.02    3.60
  -1   8   8   12.73    3.63
  -1   8   8    5.67    3.61
  -1   8   8   11.99    4.08
  -1   8   8   20.06    3.84
   1  -8  -8   12.98    9.09
  -1   8   8   20.05    4.22
  -1   8   8   17.13    4.58
  -1   8   7    1.35    3.70
  -1   8   7    3.47    2.55
   1  -8  -7    2.99    8.72
  -1   8   7    0.10    3.28
  -1   8   7    5.13    3.33
  -1   8   6   39.61    6.15
  -1   8   6   38.09    4.21
  -1   8   6   57.22   14.20
   1  -8  -6   45.44   13.37
   1  -8  -6   13.86    7.40
  -1   8   6   35.18    5.30
  -1   8   6   42.97    5.61
   1  -8  -6   54.40   17.69
  -1   8   5  226.49   11.06
  -1   8   5  199.73   21.53
   1  -8  -5  230.72   24.53
   1  -8  -5  264.61   27.68
   1  -8  -5  216.05   23.47
  -1   8   5  221.03   10.82
  -1   8   5  239.35   11.42
  -1   8   4   10.05    7.61
   1  -8  -4   18.85    9.85
   1  -8  -4    7.76    3.09
   1  -8  -4   20.65   11.86
   1  -8  -4   10.29    8.26
  -1   8   3  194.57   20.29
   1  -8  -3  161.03   19.33
   1  -8  -3  183.46   20.33
   1  -8  -3  188.57   20.62
  -1   8   2   71.67   12.39
   1  -8  -2   75.44   10.36
   1  -8  -2   64.95    6.56
   1  -8  -2   62.57   11.93
   1  -8  -2   53.67   11.81
  -1   8   1   17.69    7.28
   1  -8  -1    8.99    5.35
   1  -8  -1   13.29    4.33
   1  -8  -1   19.86    9.18
   1  -8  -1   13.86    7.30
   1  -8   0   40.69    8.70
   1  -8   0   46.04    5.45
   1  -8   0   59.51   12.55
  -1   8   0   53.70   10.59
   1  -8   1   -0.25    4.53
   1  -8   1    6.34    3.31
  -1   8  -1    4.78    6.53
  -1   8  -1    0.40    3.71
   1  -8   2  687.28   33.26
   1  -8   2  710.09   28.14
   1  -8   2  691.71   17.77
  -1   8  -2  696.66   33.93
   1  -8   3  222.67   19.92
  -1   8  -3  219.77    8.60
   1  -8   3  200.65    9.93
  -1   8  -3  197.85   19.55
   1  -8   4  244.15   21.38
  -1   8  -4  225.43    9.42
  -1   8  -4  214.46   16.32
  -1   8  -4  232.36   21.66
   1  -8   5   -3.61    6.26
  -1   8  -5   -0.28    2.57
   1  -8   5   -1.69    4.28
  -1   8  -5    0.56    4.26
  -1   8  -5    7.99    8.62
   1  -8   6   45.49    9.78
   1  -8   6   51.15   11.02
  -1   8  -6   46.04    5.35
  -1   8  -6   45.72   10.38
  -1   8  -6   59.77   13.06
   1  -8   6   34.98    7.95
   1  -8   7   10.84    7.27
   1  -8   7    6.27    2.71
   1  -8   7    3.33    3.11
   1  -8   7    3.73    4.80
   1  -8   7    3.39    3.13
  -1   8  -7    4.00    3.27
  -1   8  -7    6.29    6.73
  -1   8  -7    6.01    6.11
  -1   8  -7    3.78    5.75
   1  -8   7    0.59    5.74
  -1   8  -8    2.57    2.46
   1  -8   8    4.92    4.30
   1  -8   8   -0.18    3.35
   1  -8   8    3.38    2.14
   1  -8   8   -3.02    5.15
   1  -8   8   11.21    8.27
  -1   8  -8    4.07    3.39
  -1   8  -8    4.68    8.05
  -1   8  -8   12.03    8.66
   1  -8   8   10.23    8.77
  -1   8  -8    9.59    6.63
  -1   8  -9   -0.03    2.23
  -1   8  -9   -0.33    3.54
  -1   8  -9   -4.82    8.46
  -1   8  -9    6.77    6.82
  -1   8 -10    3.98    2.84
  -1   8 -10    2.08    3.37
  -1   8 -10   -0.52    6.22
  -1   8 -10    0.21    7.10
  -1   8 -11   18.11    3.33
   1  -8  11   16.09    4.29
  -1   8 -11   15.43    4.07
  -1   8 -11   15.13    7.53
  -1   8 -12   -6.39    7.45
   1  -8  12    0.29    3.10
   1  -8  13    1.21    2.80
   1  -8  14    1.57    2.20
  -1   8 -14   -1.03    1.84
   1  -8  14    1.31    2.44
   1  -8  15    5.51    1.59
  -1   8 -15    5.14    1.48
  -1   7  13   35.72    3.36
  -1   7  13   -6.45    2.34
  -1   7  12    1.50    1.71
  -1   7  12    2.04    2.56
  -1   7  12    0.06    2.74
  -1   7  11    3.56    2.42
  -1   7  11    9.11    3.89
  -1   7  11    9.10    3.64
  -1   7  10   29.97    5.09
  -1   7  10   27.86    4.43
  -1   7  10   34.41    4.79
   1  -7 -10   39.49   10.86
  -1   7   9   22.49    4.37
  -1   7   9   23.11    4.63
  -1   7   9   22.41    4.12
   1  -7  -9   26.63   10.04
  -1   7   9   27.09    4.32
  -1   7   9   27.11    4.76
  -1   7   8   -1.76    3.69
  -1   7   8    9.19    5.40
  -1   7   8  -15.82    4.26
  -1   7   8    0.47    2.89
  -1   7   8   -1.65    3.35
   1  -7  -8    5.31    7.89
   1  -7  -8   -3.76   10.21
  -1   7   8    1.54    2.67
   1  -7  -8    3.82    7.89
  -1   7   8    1.53    3.27
  -1   7   7    5.90    3.84
  -1   7   7    7.07    3.31
  -1   7   7    7.47    4.80
  -1   7   7    6.29    4.09
  -1   7   7   -0.64    2.89
   1  -7  -7    4.60    7.38
  -1   7   7    2.44    2.99
  -1   7   7    3.19    3.35
   1  -7  -7    6.12    8.56
   1  -7  -7   -0.90    6.27
   1  -7  -7    0.32    9.03
  -1   7   6   27.47    5.03
  -1   7   6   33.20   10.68
  -1   7   6   17.11    2.91
   1  -7  -6   14.59    8.30
   1  -7  -6   35.28   13.75
   1  -7  -6   28.86    8.61
   1  -7  -6   35.29   10.63
  -1   7   6   23.79    4.08
  -1   7   6   20.23    4.03
  -1   7   5   17.89    8.73
   1  -7  -5   12.81    3.11
   1  -7  -5    9.43    6.96
   1  -7  -5   12.56   10.09
   1  -7  -5   16.76    8.22
  -1   7   4   22.48    8.88
   1  -7  -4   21.33    9.68
   1  -7  -4   19.96    3.64
   1  -7  -4   47.84   14.30
   1  -7  -4   27.47   10.03
  -1   7   3  141.63   16.70
   1  -7  -3  129.67   16.35
   1  -7  -3  137.59    7.51
   1  -7  -3  138.77   16.77
  -1   7   2   54.60   10.68
   1  -7  -2   57.46    8.30
   1  -7  -2   47.97    4.75
   1  -7  -2   41.64   10.34
   1  -7  -2   55.35   11.40
   1  -7  -2   50.11   10.72
   1  -7  -1  540.18   25.26
   1  -7  -1  525.90   14.66
  -1   7   1  521.33   25.29
   1  -7  -1  523.71   29.29
   1  -7  -1  489.39   28.31
   1  -7   0   31.48    7.15
   1  -7   0   29.63    4.29
  -1   7   0   31.05    5.29
   1  -7   0   28.34    8.73
   1  -7   0   25.12    8.44
  -1   7   0   25.85    7.00
   1  -7   1   71.56   10.47
   1  -7   1   78.68    6.10
  -1   7  -1   75.85   10.79
   1  -7   1   84.93   12.68
   1  -7   2    6.14    5.23
   1  -7   2    6.96    3.30
   1  -7   2    6.48    2.72
  -1   7  -2    8.98    2.33
  -1   7  -2    5.70    6.46
   1  -7   3   75.69   11.05
   1  -7   3   83.07    6.14
  -1   7  -3   80.09    5.26
  -1   7  -3   83.83   12.60
  -1   7  -3   70.91    9.32
   1  -7   4  162.59   16.02
  -1   7  -4  147.62    7.34
  -1   7  -4  141.35   12.08
  -1   7  -4  147.71   13.38
  -1   7  -4  165.41   17.12
   1  -7   5  298.93   22.46
  -1   7  -5  270.94   10.41
  -1   7  -5  279.07   18.21
  -1   7  -5  270.84   19.53
  -1   7  -5  278.04   21.98
   1  -7   5  284.70   21.13
   1  -7   6  128.11   15.58
  -1   7  -6  126.91    7.66
   1  -7   6  128.67   14.63
  -1   7  -6  131.81   13.93
  -1   7  -6  102.48   14.19
  -1   7  -6  155.86   17.30
   1  -7   7   43.31    7.26
   1  -7   7   59.95   11.01
   1  -7   7   44.45    9.39
  -1   7  -7   51.51    5.44
   1  -7   7   51.34    9.89
  -1   7  -7   57.25   10.39
  -1   7  -7   61.95   12.22
  -1   7  -7   43.56   10.63
  -1   7  -8   -1.21    2.07
   1  -7   8    2.78    2.88
   1  -7   8    0.98    2.77
   1  -7   8    2.16    6.56
   1  -7   8    4.16    5.28
  -1   7  -8   -1.59    3.18
  -1   7  -8   -2.54    7.07
  -1   7  -8   -1.60    6.58
   1  -7   8   -7.26    7.58
  -1   7  -8    1.31    5.57
  -1   7  -9   95.70    6.98
   1  -7   9  112.62   15.32
  -1   7  -9  123.76   17.34
  -1   7  -9  126.22    8.67
  -1   7  -9  133.97   18.24
  -1   7  -9  132.25   17.50
  -1   7  -9  119.56   15.84
  -1   7 -10   13.81    3.44
  -1   7 -10   12.64    4.29
  -1   7 -10   10.63    8.35
  -1   7 -10   16.06    7.97
   1  -7  11    5.95    3.52
  -1   7 -11   12.80    4.11
  -1   7 -11    5.87    7.28
  -1   7 -11    3.32    9.43
  -1   7 -12   57.68   12.60
   1  -7  12   66.04    7.05
   1  -7  13    4.08    3.36
   1  -7  14    0.45    2.22
  -1   7 -14   -2.23    2.34
   1  -7  14    0.23    2.86
  -1   7 -15    0.94    1.34
   1  -7  15   -2.19    1.78
  -1   6  14   37.69    3.12
  -1   6  14    3.32    1.76
  -1   6  13    3.44    2.68
  -1   6  13    1.18    2.19
  -1   6  12    1.47    2.93
  -1   6  12    0.30    1.90
  -1   6  12    5.01    3.60
  -1   6  11    4.75    3.26
  -1   6  11   20.17    5.86
  -1   6  11   10.02    3.04
   1  -6 -11   -3.66    8.35
  -1   6  11    7.99    3.69
  -1   6  10    1.58    2.45
  -1   6  10   13.44    3.90
  -1   6  10    2.67    5.01
  -1   6  10    5.33    3.37
  -1   6  10   -6.50    4.09
   1  -6 -10    1.30    7.41
  -1   6   9   16.36    3.92
  -1   6   9   29.16    5.51
  -1   6   9   25.58    5.58
  -1   6   9   17.08    3.80
  -1   6   9   22.35    4.09
   1  -6  -9    9.18    7.63
  -1   6   9   21.33    4.55
   1  -6  -9    1.83    8.01
   1  -6  -9   16.03    7.80
  -1   6   9   28.15    4.53
  -1   6   8  144.14    9.95
  -1   6   8  135.46    8.26
  -1   6   8  141.52    9.50
  -1   6   8  147.19    8.16
  -1   6   8  111.25   15.52
  -1   6   8  133.13    7.77
   1  -6  -8  145.39   19.26
   1  -6  -8  146.79   19.94
   1  -6  -8  128.33   17.30
  -1   6   8  145.82    8.88
  -1   6   8  144.02    9.16
  -1   6   7    6.12    2.98
  -1   6   7    8.01    3.76
  -1   6   7    3.02    3.01
  -1   6   7    2.34    3.39
  -1   6   7    7.26    5.97
  -1   6   7   -6.07    2.95
   1  -6  -7  -12.00    9.09
   1  -6  -7   -2.15    7.33
  -1   6   7    3.85    2.86
  -1   6   7    1.30    2.75
   1  -6  -7   12.17    7.39
  -1   6   6    1.81    6.93
   1  -6  -6   -2.88    7.15
   1  -6  -6    1.79    7.24
   1  -6  -6   11.27    6.11
  -1   6   5   16.61    7.80
  -1   6   5    6.86    4.07
   1  -6  -5    7.15    2.50
   1  -6  -5    1.79    6.80
   1  -6  -5    8.00    7.61
   1  -6  -5   14.46    6.46
  -1   6   4   35.92    6.10
  -1   6   4   32.89    8.58
   1  -6  -4   34.56    9.23
   1  -6  -4   28.63    8.28
   1  -6  -4   52.20   12.39
   1  -6  -4   35.78    8.99
  -1   6   3   -0.36    2.82
  -1   6   3   -3.93    4.92
   1  -6  -3    1.24    3.00
   1  -6  -3   -5.64    7.01
   1  -6  -3   14.39   10.97
   1  -6  -3    4.42    5.73
  -1   6   2  421.31   16.41
  -1   6   2  388.06   23.26
   1  -6  -2  391.54   18.79
   1  -6  -2  363.68   22.96
   1  -6  -2  387.04   23.57
   1  -6  -1  349.85   17.85
  -1   6   1  366.07   14.71
   1  -6  -1  336.45   21.21
   1  -6  -1  303.46   21.14
  -1   6   1  335.17   18.41
   1  -6  -1  337.65   21.28
  -1   6   1  345.28   13.22
   1  -6   0  223.71   15.15
   1  -6   0  244.24    8.89
  -1   6   0  212.76   15.94
   1  -6   0  214.18   17.34
   1  -6   0  226.04   17.58
   1  -6   1   27.41    6.70
   1  -6   1   36.68    4.29
   1  -6   1   23.90    7.56
  -1   6  -1   16.26    5.95
   1  -6   2   31.10    7.14
  -1   6  -2   34.12    3.15
   1  -6   2   28.91    5.78
   1  -6   2   31.09    3.94
  -1   6  -2   26.01    7.75
  -1   6  -2   30.33    5.41
  -1   6  -2   22.75    3.63
   1  -6   3    4.55    5.86
   1  -6   3    3.82    3.74
   1  -6   3   -0.37    2.76
  -1   6  -3    1.51    2.03
  -1   6  -3    0.29    2.86
  -1   6  -3   11.15    7.50
  -1   6  -3    1.60    3.56
   1  -6   4  364.97   21.84
  -1   6  -4  339.87   10.13
  -1   6  -4  347.41   22.16
  -1   6  -4  328.68   16.83
  -1   6  -4  318.28   18.82
   1  -6   5  531.66   27.30
  -1   6  -5  505.23   13.10
  -1   6  -5  497.22   25.29
  -1   6  -5  510.20   23.27
  -1   6  -5  519.08   27.49
   1  -6   5  542.13   27.36
   1  -6   6   63.39   10.21
  -1   6  -6   68.50    5.71
  -1   6  -6   62.59   10.28
  -1   6  -6   61.90   10.67
  -1   6  -6   59.43   11.68
   1  -6   6   67.25   11.22
   1  -6   7  142.62   13.72
   1  -6   7  174.61   17.13
  -1   6  -7  151.85    8.43
   1  -6   7  139.80   15.25
  -1   6  -7  160.78   17.21
  -1   6  -7  158.02   16.52
  -1   6  -7  164.50   16.83
   1  -6   8   15.71    5.73
   1  -6   8   12.32    4.00
   1  -6   8   22.03    7.00
  -1   6  -8   16.05    4.08
   1  -6   8   12.59    5.68
  -1   6  -8   17.86    7.22
  -1   6  -8   18.34    9.12
  -1   6  -8   14.66    7.98
  -1   6  -9   11.20    2.66
   1  -6   9    7.55    5.80
   1  -6   9    1.79    3.16
  -1   6  -9    9.23    3.65
  -1   6  -9    5.35    7.91
  -1   6  -9   14.20    6.51
  -1   6  -9    7.80    8.09
   1  -6  10  101.07    6.59
   1  -6  10  102.12   14.55
  -1   6 -10  106.31    8.10
  -1   6 -10  105.46   16.29
  -1   6 -10   96.96   16.92
  -1   6 -10  119.79   17.96
   1  -6  11  212.56    9.73
  -1   6 -11  208.04   22.87
  -1   6 -11  218.35   11.14
  -1   6 -11  194.54   21.41
   1  -6  11  218.41   12.41
   1  -6  12   27.99    4.31
  -1   6 -12   27.66    4.53
  -1   6 -12   31.12   10.36
   1  -6  12   22.51    4.92
  -1   6 -13   25.93    9.24
   1  -6  13   34.52    5.68
   1  -6  14   58.05    5.42
  -1   6 -14   55.87    5.14
   1  -6  14   64.37    5.96
   1  -6  15   59.69    4.13
   1  -6  15   65.35    4.44
  -1   5  14   15.97    2.85
  -1   5  14    8.59    2.42
  -1   5  13    5.18    1.92
  -1   5  13    9.00    2.93
  -1   5  13   11.69    4.24
  -1   5  13    9.33    3.21
  -1   5  12   37.92    4.31
  -1   5  12   28.34    5.66
  -1   5  12   37.88    5.11
  -1   5  12   37.92    4.98
  -1   5  11   -0.36    2.94
  -1   5  11    2.33    2.28
  -1   5  11    1.54    3.51
  -1   5  11    3.90    4.03
  -1   5  11    6.95    4.68
  -1   5  11    2.98    3.34
   1  -5 -11   -4.64    6.87
  -1   5  10   -3.22    3.66
  -1   5  10    2.92    3.27
  -1   5  10    0.60    2.29
  -1   5  10   -1.54    2.35
  -1   5  10    0.65    3.33
  -1   5  10    0.37    3.49
  -1   5  10    2.28    4.12
  -1   5  10    0.80    2.60
   1  -5 -10   -6.14    8.28
  -1   5   9    0.93    3.27
  -1   5   9    5.87    3.73
  -1   5   9    9.48    3.24
  -1   5   9    7.76    3.96
  -1   5   9    3.20    3.10
  -1   5   9    4.98    2.67
  -1   5   9    8.26    3.71
   1  -5  -9   -8.80   12.32
   1  -5  -9   -1.17    5.55
  -1   5   9    5.06    3.26
  -1   5   8    3.09    2.51
  -1   5   8   -0.41    5.87
  -1   5   8    8.36    3.09
  -1   5   8    6.61    3.29
  -1   5   8    5.12    2.97
  -1   5   8    8.80    3.09
   1  -5  -8   -5.18   10.76
   1  -5  -8    9.49    6.15
   1  -5  -8    8.78    7.86
  -1   5   8    8.63    3.44
  -1   5   8    2.07    2.40
   1  -5  -8    3.63    5.54
  -1   5   7   36.53    7.68
  -1   5   7   22.93    7.26
   1  -5  -7   37.12    9.12
   1  -5  -7    8.24    7.96
   1  -5  -7   28.72    7.96
   1  -5  -7   17.80    7.09
  -1   5   6    9.02    5.92
  -1   5   6    1.48    4.43
   1  -5  -6   13.95    6.96
   1  -5  -6   15.84    6.45
   1  -5  -6   -2.78    8.28
   1  -5  -6    4.63    5.19
  -1   5   5  854.43   35.45
  -1   5   5  858.17   28.89
   1  -5  -5  805.85   33.72
   1  -5  -5  810.85   35.74
   1  -5  -5  840.47   37.10
  -1   5   4    1.12    3.19
  -1   5   4    2.92    4.83
   1  -5  -4   -2.11    9.10
   1  -5  -4    2.43    4.57
  -1   5   3    4.78    3.45
   1  -5  -3    5.84    2.59
  -1   5   3    5.42    5.27
   1  -5  -3    9.39    5.00
   1  -5  -3    1.10    6.88
   1  -5  -3    6.65    4.76
  -1   5   2   -0.74    5.38
   1  -5  -2    2.82    2.54
  -1   5   2    1.14    2.72
   1  -5  -2    5.03    4.86
   1  -5  -2   17.66    9.62
   1  -5  -2    3.48    6.19
  -1   5   2    3.69    4.38
   1  -5  -1  302.65   14.82
  -1   5   1  307.73   13.17
   1  -5  -1  312.15   17.77
   1  -5  -1  294.01   17.90
  -1   5   1  316.08   10.97
  -1   5   1  300.24   15.83
   1  -5  -1  315.19   18.33
   1  -5   0   48.92    6.96
   1  -5   0   43.35    8.34
  -1   5   0   39.21    7.31
   1  -5   0   42.68    7.09
   1  -5   1  166.89   12.18
  -1   5  -1  174.76    9.59
  -1   5  -1  160.47    6.16
   1  -5   1  175.14   13.62
  -1   5  -1  174.15   13.17
   1  -5   2 4857.77   65.71
  -1   5  -2 4839.94   54.97
  -1   5  -2 4811.83   45.38
  -1   5  -2 4767.88   66.96
   1  -5   3  253.99   16.40
  -1   5  -3  248.70   16.37
  -1   5  -3  257.37    7.72
   1  -5   3  220.14    9.80
  -1   5  -3  223.06   14.25
  -1   5  -3  251.50   13.02
  -1   5  -3  258.51   17.07
   1  -5   4   -0.62    4.91
  -1   5  -4    0.61    4.25
  -1   5  -4    0.12    2.11
  -1   5  -4   -2.08    2.18
   1  -5   4    0.76    3.91
  -1   5  -4    0.27    4.34
  -1   5  -4   -5.23    6.77
  -1   5  -4    0.84    3.83
  -1   5  -5  149.22   12.91
   1  -5   5  167.83   14.13
  -1   5  -5  148.01    6.85
  -1   5  -5  157.95    6.85
  -1   5  -5  139.65   14.24
   1  -5   5  145.16   13.69
  -1   5  -5  141.22   13.94
  -1   5  -5  158.40   13.49
   1  -5   6    4.70    4.75
  -1   5  -6   10.73    2.76
  -1   5  -6    7.76    2.64
   1  -5   6   11.50    5.17
  -1   5  -6   13.24    7.76
  -1   5  -6    8.24    5.63
  -1   5  -6   17.50    7.11
   1  -5   7   19.42    5.96
   1  -5   7   18.84    6.46
  -1   5  -7   16.02    3.39
  -1   5  -7   11.22    6.16
  -1   5  -7    6.94    5.33
   1  -5   7   10.16    4.78
  -1   5  -7   15.93    7.29
   1  -5   8   50.24    9.61
   1  -5   8   52.15    9.12
  -1   5  -8   46.49    5.18
  -1   5  -8   57.84   12.16
   1  -5   8   52.49    9.92
  -1   5  -8   44.70    9.48
  -1   5  -8   43.16   10.45
   1  -5   9   90.61   12.85
  -1   5  -9   89.23    6.99
  -1   5  -9   64.57   12.18
  -1   5  -9   84.13   14.42
  -1   5  -9   63.19   10.97
   1  -5  10   64.49    5.74
   1  -5  10   84.66   13.74
  -1   5 -10   68.05    6.30
  -1   5 -10   70.65   13.60
  -1   5 -10   77.74   14.63
  -1   5 -10   70.06   14.13
   1  -5  11   49.44    5.48
   1  -5  11   48.64    6.17
  -1   5 -11   46.25    5.45
  -1   5 -11   31.76   10.61
  -1   5 -11   45.76    9.76
   1  -5  12    4.51    3.47
  -1   5 -12    1.56    2.53
   1  -5  12    4.28    3.74
  -1   5 -12   13.61    6.66
  -1   5 -12    8.39    7.31
   1  -5  13    9.97    3.56
  -1   5 -13    7.28    7.09
   1  -5  13    7.35    3.54
   1  -5  14    2.74    2.65
  -1   5 -14    1.59    2.37
   1  -5  14   -0.98    3.18
   1  -5  15   -2.04    2.25
   1  -5  15    1.35    2.01
  -1   4  15    5.99    1.74
  -1   4  15   13.56    2.48
  -1   4  14   13.38    2.53
  -1   4  14   27.36    4.56
  -1   4  13    6.39    3.48
  -1   4  13   14.01    3.71
  -1   4  13    4.53    2.80
  -1   4  13    4.55    3.73
  -1   4  13    1.64    3.60
  -1   4  12   25.68    4.72
  -1   4  12   20.21    4.61
  -1   4  12   19.39    4.62
  -1   4  12   18.53    4.11
  -1   4  12   20.83    3.65
  -1   4  12   14.78    4.46
  -1   4  11   25.23    4.48
  -1   4  11   26.14    4.84
  -1   4  11   20.44    4.90
  -1   4  11   25.32    4.55
  -1   4  11   24.62    5.23
  -1   4  11   26.21    4.45
  -1   4  11   26.96    4.27
   1  -4 -11   14.19    5.05
  -1   4  10    1.42    2.85
  -1   4  10   -4.61    4.25
  -1   4  10    0.82    3.06
  -1   4  10    1.08    2.70
  -1   4  10    2.99    2.51
  -1   4  10   -0.61    2.18
  -1   4  10    5.45    3.24
  -1   4  10    1.36    3.47
  -1   4  10    2.30    2.94
   1  -4 -10   -8.75   10.06
   1  -4 -10   15.34    6.47
   1  -4 -10   -7.18    8.01
  -1   4   9  198.60    9.36
  -1   4   9  206.26    9.62
  -1   4   9  214.94   10.64
  -1   4   9  203.30   11.01
  -1   4   9  215.09   11.40
  -1   4   9  191.55   10.24
  -1   4   9  217.90   10.69
   1  -4  -9  195.98   20.41
   1  -4  -9  232.04   22.59
  -1   4   9  209.31    9.97
   1  -4  -9  166.39   19.69
   1  -4  -9  210.54   20.78
  -1   4   8   -0.95    3.91
   1  -4  -8    5.75    5.11
   1  -4  -8   -0.40    3.61
  -1   4   7  191.56   18.22
  -1   4   7  197.96   16.37
   1  -4  -7  181.85   18.40
   1  -4  -7  174.25   16.21
  -1   4   6  111.38   13.02
  -1   4   6  109.31   11.69
   1  -4  -6   96.59   12.40
   1  -4  -6   95.41   11.17
  -1   4   5  135.92   11.50
  -1   4   5  140.52   13.74
   1  -4  -5  124.90   13.20
   1  -4  -5  131.09   12.00
  -1   4   4    9.70    4.40
  -1   4   4    3.89    5.03
   1  -4  -4   -5.49    9.83
   1  -4  -4    2.79    5.21
   1  -4  -4    5.66    3.77
   1  -4  -4    0.97    4.66
  -1   4   3  330.89   18.41
  -1   4   3  349.52   15.01
   1  -4  -3  344.17   18.92
   1  -4  -3  349.07   18.84
   1  -4  -3  337.98   16.94
  -1   4   2  564.85   17.77
   1  -4  -2  559.70   15.81
  -1   4   2  553.62   21.94
   1  -4  -2  520.59   22.75
   1  -4  -2  550.15   19.80
  -1   4   2  545.24   17.48
   1  -4  -1   26.27    4.48
   1  -4  -1   30.21    7.84
   1  -4  -1   26.21    6.11
  -1   4   1   21.66    5.15
   1  -4   0  225.95   11.97
  -1   4   0  235.58   12.71
   1  -4   0  227.62   13.56
   1  -4   0  245.37   14.04
  -1   4  -1   73.53    8.28
   1  -4   1   77.06    7.99
  -1   4  -1   73.28    8.29
   1  -4   1   91.47    8.62
  -1   4  -1   72.84    4.46
  -1   4  -2   96.85    9.31
   1  -4   2  102.81    9.34
   1  -4   2   98.02    6.87
  -1   4  -2  105.70   10.57
  -1   4  -2  103.36    8.10
  -1   4  -2   94.36    7.03
   1  -4   3   -1.07    3.97
  -1   4  -3   -1.06    3.79
  -1   4  -3    3.49    3.58
  -1   4  -3    0.58    3.71
  -1   4  -4  590.32   22.32
   1  -4   4  604.96   23.29
  -1   4  -4  593.39   11.54
  -1   4  -4  604.92   21.68
  -1   4  -4  549.09   22.42
   1  -4   4  568.26   23.70
   1  -4   5  112.13   11.25
  -1   4  -5  103.58   10.07
  -1   4  -5  114.87    5.80
  -1   4  -5  104.01   11.38
   1  -4   5   94.08   10.94
  -1   4  -5  115.68   11.54
  -1   4  -6    2.88    3.39
   1  -4   6    1.53    3.71
  -1   4  -6    0.98    2.17
  -1   4  -6    0.73    1.59
  -1   4  -6   -0.14    5.70
   1  -4   6    1.56    4.99
  -1   4  -6    0.84    4.62
   1  -4   7  298.84   18.81
   1  -4   7  334.49   20.30
  -1   4  -7  289.76   10.36
  -1   4  -7  295.04    9.26
  -1   4  -7  319.09   22.01
  -1   4  -7  300.23   21.48
   1  -4   7  283.71   20.83
   1  -4   8   69.94   10.68
   1  -4   8   61.94    9.15
  -1   4  -8   62.25    5.48
  -1   4  -8   47.80   10.60
  -1   4  -8   63.46   11.81
  -1   4  -8   78.27   11.48
   1  -4   9    4.89    5.22
  -1   4  -9    1.26    2.48
  -1   4  -9    4.98    7.18
  -1   4  -9    2.45    6.04
  -1   4  -9   -3.27    5.65
   1  -4  10  121.77    7.70
   1  -4  10  127.67   15.55
  -1   4 -10  118.16   17.89
   1  -4  10  136.63    7.71
  -1   4 -10  134.47    8.33
  -1   4 -10  149.69   19.72
  -1   4 -10  124.71   16.89
   1  -4  10  134.75    9.41
   1  -4  11   66.35    6.25
  -1   4 -11   70.57    6.21
   1  -4  11   66.22    5.72
   1  -4  11   69.71    7.02
  -1   4 -11   67.94   12.90
  -1   4 -11   61.33   12.34
   1  -4  12   -5.60    4.00
   1  -4  12    1.25    2.36
   1  -4  12   -5.71    4.21
  -1   4 -12   -5.82    7.64
  -1   4 -12   10.30    6.59
   1  -4  13    8.96    3.66
  -1   4 -13   16.70    7.63
   1  -4  13   11.07    3.00
   1  -4  13   14.67    4.12
   1  -4  14   12.16    2.56
   1  -4  14   11.62    3.16
  -1   4 -14   12.50    3.22
   1  -4  14   15.19    4.09
   1  -4  15   -0.38    2.03
   1  -4  15    0.18    1.94
   1  -4  16   -0.67    1.85
  -1   3  15    1.75    1.77
  -1   3  15   -2.73    2.49
  -1   3  14   -1.31    3.04
  -1   3  14    6.24    3.18
  -1   3  14    6.16    3.57
  -1   3  13    0.63    2.79
  -1   3  13    1.47    3.29
  -1   3  13   -1.02    3.71
  -1   3  13   11.33    4.09
  -1   3  13    3.58    2.81
  -1   3  12   -0.10    3.11
  -1   3  12    2.57    2.89
  -1   3  12   -2.51    3.41
  -1   3  12    4.15    2.60
  -1   3  12   -3.25    4.47
  -1   3  12   -9.42    4.02
   1  -3 -12   -0.89    4.58
  -1   3  11   66.99    5.79
  -1   3  11   54.42    5.42
  -1   3  11   55.20    5.56
  -1   3  11   56.29    5.69
  -1   3  11   60.46    5.89
  -1   3  11   53.75    6.69
  -1   3  11   44.19    6.13
  -1   3  11   56.53    6.09
   1  -3 -11   44.01   10.15
  -1   3  10  153.84    7.88
  -1   3  10  144.87    8.44
  -1   3  10  153.91    7.89
  -1   3  10  164.87    9.42
  -1   3  10  148.18    8.38
  -1   3  10  144.45    9.47
  -1   3  10  160.71    8.71
  -1   3  10  153.57    8.97
  -1   3  10  143.07    9.81
  -1   3  10  152.18    9.30
   1  -3 -10  150.05   18.24
  -1   3   9  115.95    6.88
  -1   3   9  119.08    8.39
  -1   3   9  109.85    7.53
  -1   3   9  105.86    6.74
  -1   3   9  112.07    7.47
   1  -3  -9  115.20   15.84
   1  -3  -9   91.90   13.73
  -1   3   8   17.09    6.91
   1  -3  -8    0.13    6.19
   1  -3  -8    7.71    7.03
  -1   3   7  143.61   15.26
  -1   3   7  142.25   13.84
  -1   3   7  154.84   15.35
   1  -3  -7  129.64   11.03
   1  -3  -7  128.36   11.63
   1  -3  -7  111.84   12.67
   1  -3  -7  147.28   15.03
  -1   3   6  153.46   13.08
  -1   3   6  142.83   13.64
  -1   3   6  153.45   14.12
   1  -3  -6  145.36   10.63
   1  -3  -6  123.48   11.91
   1  -3  -6  137.41   13.62
  -1   3   5   -3.73    4.91
  -1   3   5   -1.11    3.97
   1  -3  -5    7.00    3.25
   1  -3  -5    7.24    5.19
   1  -3  -5    2.01    2.94
  -1   3   4  469.59   20.67
  -1   3   4  481.18   18.68
   1  -3  -4  464.25   20.60
   1  -3  -4  463.69   14.41
  -1   3   3   72.02    7.96
  -1   3   3   73.37    7.07
   1  -3  -3   63.61    6.19
   1  -3  -3   76.18    8.16
   1  -3  -3   63.96    4.86
  -1   3   2   11.55    3.59
   1  -3  -2   12.38    2.34
  -1   3   2   12.06    4.38
   1  -3  -2    5.29    1.31
  -1   3   2   14.36    3.46
   1  -3  -2   16.80    3.37
   1  -3  -1 1541.03   24.17
   1  -3  -1 1533.16   29.91
  -1   3   1 1514.34   24.81
  -1   3   0  468.93   16.33
   1  -3   0  424.82   16.05
  -1   3   0  472.86   15.03
  -1   3  -1  146.01    9.56
  -1   3  -1  131.09    6.00
  -1   3  -2 1564.74   31.12
   1  -3   2 1642.69   22.53
  -1   3  -2 1604.80   25.90
  -1   3  -2 1636.26   33.04
  -1   3  -2 1615.40   29.04
  -1   3  -3  133.28    9.59
  -1   3  -3  128.46    9.39
  -1   3  -3  145.37    9.78
   1  -3   3  160.13   11.09
  -1   3  -3  144.14   11.06
  -1   3  -4 1097.97   27.28
  -1   3  -4 1124.49   31.49
  -1   3  -4 1091.56   29.38
  -1   3  -4 1137.21   28.57
   1  -3   4 1166.44   31.20
  -1   3  -5  115.89    9.48
   1  -3   5  127.69   10.48
  -1   3  -5  139.15    5.80
  -1   3  -5  120.58   11.40
  -1   3  -5  132.81   12.35
  -1   3  -5  131.55   12.14
   1  -3   5  119.42   11.66
   1  -3   6  533.69   22.25
  -1   3  -6  558.12   20.35
  -1   3  -6  524.95   11.98
   1  -3   6  551.82   25.59
  -1   3  -6  508.58   24.47
  -1   3  -6  547.46   25.26
  -1   3  -6  532.94   25.18
   1  -3   7   -2.17    4.84
   1  -3   7   -0.23    3.11
  -1   3  -7    0.30    2.30
  -1   3  -7   -2.75    4.54
   1  -3   7    2.27    4.98
  -1   3  -7   -3.16    6.53
  -1   3  -7   -0.80    5.20
   1  -3   8  284.05   20.32
   1  -3   8  283.78   17.73
  -1   3  -8  248.27    9.69
  -1   3  -8  267.27   21.63
  -1   3  -8  276.17   21.21
   1  -3   9   54.14   10.81
  -1   3  -9   39.58    4.46
  -1   3  -9   51.66   11.28
  -1   3  -9   48.38   10.91
  -1   3  -9   44.70   10.83
   1  -3  10    9.88    3.44
   1  -3  10   18.08    4.12
   1  -3  10   15.79    6.16
  -1   3 -10   10.73    3.04
   1  -3  10    8.88    3.12
   1  -3  10   11.50    3.05
  -1   3 -10    8.41    7.99
  -1   3 -10    7.78    6.82
  -1   3 -10   17.51    8.11
   1  -3  11   21.45    4.54
   1  -3  11   40.16    9.73
  -1   3 -11   20.24    3.94
   1  -3  11   25.18    4.38
  -1   3 -11   14.48    8.45
  -1   3 -11   13.20    8.44
  -1   3 -11   16.30    8.72
   1  -3  11   28.52    5.05
   1  -3  12  121.37    8.31
   1  -3  12  117.57    9.12
   1  -3  12  129.60    8.47
  -1   3 -12  112.28   16.14
   1  -3  12  111.95    9.19
   1  -3  13  114.80    8.68
   1  -3  13  117.45    7.72
  -1   3 -13  109.80   15.58
   1  -3  13  102.94    8.28
   1  -3  14   38.04    3.70
   1  -3  14   37.49    4.69
   1  -3  14   38.13    4.80
  -1   3 -14   30.56    3.82
   1  -3  15   -3.76    2.22
   1  -3  15   -1.94    2.14
   1  -3  15   -5.56    1.98
   1  -3  16    9.04    2.14
  -1   2  15    0.33    1.65
  -1   2  15    4.36    2.46
  -1   2  15    0.77    2.48
  -1   2  14   15.96    2.81
  -1   2  14   26.41    4.52
  -1   2  14   25.76    4.34
  -1   2  14   17.67    4.10
  -1   2  13   21.04    4.24
  -1   2  13   28.35    4.33
  -1   2  13   21.17    4.73
  -1   2  13   12.73    4.14
  -1   2  12    6.68    2.94
  -1   2  12    4.46    3.21
  -1   2  12    4.40    3.46
  -1   2  12   -0.72    4.97
  -1   2  12    0.29    3.62
  -1   2  12    2.53    1.94
  -1   2  12    5.44    2.57
   1  -2 -12   -4.41    4.54
  -1   2  11   20.75    3.95
  -1   2  11   21.72    4.11
  -1   2  11   17.01    3.78
  -1   2  11   18.20    3.74
  -1   2  11   11.09    3.70
  -1   2  11   18.08    3.40
  -1   2  11   21.00    3.93
  -1   2  11   18.82    3.58
   1  -2 -11   19.79    6.41
  -1   2  10   23.00    3.85
  -1   2  10   18.10    3.49
  -1   2  10   19.27    3.64
  -1   2  10   16.29    3.04
  -1   2  10   20.89    4.31
  -1   2  10   20.89    3.41
  -1   2  10   16.59    3.21
  -1   2  10   20.86    3.91
   1  -2 -10   23.09    7.35
  -1   2   9  351.70   26.04
   1  -2  -9  314.14   23.87
   1  -2  -9  344.56   22.68
  -1   2   8   -3.23    4.96
  -1   2   8   -2.77    5.11
   1  -2  -8   -8.26    6.15
   1  -2  -8    2.81    4.08
   1  -2  -8    0.08    2.23
  -1   2   7   52.81    9.18
  -1   2   7   48.39    8.99
   1  -2  -7   37.60    6.70
   1  -2  -7   37.70    6.46
   1  -2  -7   54.25    7.34
  -1   2   6   15.72    6.35
  -1   2   6    9.10    5.47
  -1   2   6   11.23    5.99
   1  -2  -6    2.37    4.40
   1  -2  -6   -1.55    4.95
  -1   2   5  118.11   10.49
  -1   2   5  121.65   11.44
  -1   2   5  111.94   10.48
   1  -2  -5  104.34   10.02
  -1   2   4 1701.46   33.82
  -1   2   4 1741.51   35.06
  -1   2   4 1733.45   35.77
   1  -2  -4 1726.81   35.27
  -1   2   3   19.86    4.58
  -1   2   3   24.27    4.99
  -1   2   3   17.00    4.54
   1  -2  -3   17.20    4.14
  -1   2   2  369.67   13.13
  -1   2   2  381.74   13.19
   1  -2  -2  406.99   13.57
  -1   2   2  413.93    9.29
  -1   2   1  221.42    9.25
  -1   2   1  233.02    7.66
   1  -2  -1  206.85    9.17
  -1   2   0 1847.06   26.94
   1  -2   0 1869.46   25.89
  -1   2  -1 3795.96   40.09
  -1   2  -1 3744.46   40.18
  -1   2  -2 2274.77   32.69
   1  -2   2 2258.75   33.46
  -1   2  -2 2292.88   29.69
  -1   2  -2 2333.03   35.37
  -1   2  -3  135.27    8.85
   1  -2   3  123.98    9.13
  -1   2  -3  123.39    9.14
  -1   2  -3  133.32    9.91
  -1   2  -4   18.30    4.25
   1  -2   4   22.65    5.20
  -1   2  -4   21.94    5.70
  -1   2  -4   24.88    5.86
  -1   2  -4   23.31    4.88
  -1   2  -5   68.01    6.88
  -1   2  -5   60.66    8.11
   1  -2   5   56.94    7.83
  -1   2  -5   73.02    9.23
  -1   2  -5   65.99    8.66
   1  -2   6  353.51   16.43
  -1   2  -6  340.81   15.21
   1  -2   6  334.27   18.49
  -1   2  -6  318.20    8.87
   1  -2   6  313.92   20.35
  -1   2  -6  325.84   19.93
  -1   2  -6  313.12   18.85
  -1   2  -6  330.57   18.94
   1  -2   7  365.38   17.56
   1  -2   7  334.62   20.32
  -1   2  -7  320.04    9.61
  -1   2  -7  344.70   20.87
  -1   2  -7  342.70   21.80
  -1   2  -7  334.18   20.35
   1  -2   8  123.84   13.86
  -1   2  -8  123.39    6.50
  -1   2  -8  126.17   14.71
  -1   2  -8  121.91   13.96
  -1   2  -8  117.87   12.63
   1  -2   9  304.67   23.03
  -1   2  -9  301.04   10.45
  -1   2  -9  270.33   22.22
  -1   2  -9  287.63   23.61
  -1   2  -9  281.79   22.23
   1  -2  10   96.50    7.00
   1  -2  10   89.34   13.64
  -1   2 -10   88.79    6.18
   1  -2  10  101.89    7.65
   1  -2  10  100.30    7.22
  -1   2 -10  103.77   15.57
  -1   2 -10   73.82   13.06
  -1   2 -10   89.51   14.07
   1  -2  10   95.26    7.69
   1  -2  11    6.36    3.85
   1  -2  11    2.61    3.43
   1  -2  11    3.81    5.53
   1  -2  11   -1.17    2.51
   1  -2  11   -0.30    2.70
   1  -2  11   -1.61    2.89
  -1   2 -11   11.56    8.30
  -1   2 -11   -1.72    4.94
   1  -2  12  120.42    8.34
   1  -2  12  111.28    8.85
   1  -2  12  120.17    8.58
  -1   2 -12   91.43   14.85
   1  -2  12  110.48    8.91
   1  -2  13   16.79    4.01
  -1   2 -13    9.36    2.87
   1  -2  13   13.94    3.71
   1  -2  13   13.20    4.09
   1  -2  14    5.56    2.65
   1  -2  14    3.49    3.01
   1  -2  14    3.84    2.62
  -1   2 -14    0.84    2.24
  -1   2 -14    6.13    2.34
   1  -2  15    5.99    2.05
   1  -2  15    6.33    2.20
   1  -2  15    6.92    2.35
   1  -2  16    7.93    1.97
  -1   1  16    2.19    1.63
  -1   1  16    4.66    2.05
  -1   1  15    6.46    1.90
  -1   1  15    5.79    2.90
  -1   1  15    0.75    2.93
  -1   1  14   -4.44    3.03
  -1   1  14    2.47    3.02
  -1   1  14    1.48    3.45
  -1   1  13    9.59    3.48
  -1   1  13    2.73    3.30
  -1   1  13    5.07    3.51
  -1   1  13   13.16    3.89
  -1   1  12   31.20    5.09
  -1   1  12   26.41    4.60
  -1   1  12   32.43    4.66
  -1   1  12   30.97    5.68
  -1   1  12   21.34    4.38
  -1   1  12   24.91    4.41
   1  -1 -12   19.80    8.46
  -1   1  11  162.91    8.77
  -1   1  11  139.29    8.20
  -1   1  11  146.69    8.27
  -1   1  11  155.32   10.06
  -1   1  11  148.93    8.65
  -1   1  11  158.28    8.67
  -1   1  11  144.30    8.25
  -1   1  11  144.86    8.40
   1  -1 -11  132.34   15.90
  -1   1  10   42.62    4.77
  -1   1  10   41.89    4.36
  -1   1  10   41.90   10.33
  -1   1  10   45.06    4.70
  -1   1  10   49.07    4.87
  -1   1  10   47.45    4.89
  -1   1  10   51.31    5.28
  -1   1  10   43.65    4.63
   1  -1 -10   61.97   10.76
  -1   1   9   26.20    8.71
   1  -1  -9   15.60    5.38
   1  -1  -9   16.09    6.94
   1  -1  -9   11.11    4.04
  -1   1   8  367.54   22.61
  -1   1   8  354.59   23.74
   1  -1  -8  331.32   21.01
   1  -1  -8  338.55   19.46
  -1   1   7    0.75    4.90
  -1   1   7    9.46    6.26
   1  -1  -7   10.31    4.55
  -1   1   6  217.47   15.51
  -1   1   6  235.68   15.39
   1  -1  -6  226.27   14.12
  -1   1   5   10.91    4.60
  -1   1   5   10.68    5.32
  -1   1   5   14.97    4.96
   1  -1  -5   12.65    1.82
  -1   1   4   27.13    4.75
  -1   1   4   27.46    5.30
  -1   1   4   28.89    5.20
   1  -1  -4   26.16    1.81
  -1   1   3   71.93    5.96
   1  -1  -3   82.49    3.75
  -1   1   2 2322.86   24.94
  -1   1   2 2297.25   21.50
   1  -1  -1 2022.78   16.26
  -1   1   1 2033.80   21.73
   1  -1  -1 2060.49   23.17
   1  -1  -1 2096.04   18.62
   1  -1  -1 2040.39   15.68
  -1   1   1 2037.31   16.26
   1  -1   0  532.44   11.13
  -1   1   0  550.75   11.47
   1  -1   0  560.69   10.38
   1  -1   1 1278.72   20.40
  -1   1  -1 1291.95   18.05
  -1   1  -1 1271.32   20.99
   1  -1   2  156.32    8.60
  -1   1  -2  144.18    8.50
   1  -1   3  662.07   19.02
  -1   1  -3  671.42   19.82
   1  -1   4   75.33    7.61
   1  -1   4   77.50    8.09
  -1   1  -4   69.42    7.30
  -1   1  -4   89.22    7.73
  -1   1  -4   72.56    7.55
   1  -1   5  470.28   19.28
  -1   1  -5  491.56   21.05
  -1   1  -5  492.09   19.91
  -1   1  -5  484.86   20.20
   1  -1   6   32.13    6.99
  -1   1  -6   34.92    2.92
  -1   1  -6   30.22    7.14
  -1   1  -6   23.64    5.89
  -1   1  -6   38.00    7.23
   1  -1   7   30.99    7.80
  -1   1  -7   31.03    3.06
  -1   1  -7   28.05    6.28
  -1   1  -7   36.66    8.53
  -1   1  -7   26.91    6.86
   1  -1   8  308.41   21.35
  -1   1  -8  318.61    9.47
  -1   1  -8  299.08   21.30
  -1   1  -8  293.69   20.52
  -1   1  -8  314.89   22.23
  -1   1  -8  304.44   19.84
   1  -1   9    4.66    4.32
  -1   1  -9   11.04    7.35
  -1   1  -9   10.12    6.21
  -1   1  -9    3.90    6.00
   1  -1  10  108.28    8.29
   1  -1  10   99.54    7.29
   1  -1  10  102.12   15.24
   1  -1  10   96.62    7.56
  -1   1 -10   98.39   14.33
   1  -1  10  110.82    7.76
  -1   1 -10  106.72   15.85
   1  -1  10   95.35    7.95
  -1   1 -10   89.12   12.78
   1  -1  11    4.65    3.15
   1  -1  11   -2.00    3.77
   1  -1  11    5.22    5.38
   1  -1  11   -0.95    3.11
   1  -1  11   -0.67    2.52
   1  -1  11   -1.44    3.13
  -1   1 -11    1.36    5.57
   1  -1  12    4.05    4.20
   1  -1  12    0.22    3.46
   1  -1  12   -2.56    2.30
   1  -1  12    1.75    2.92
  -1   1 -12    6.87    6.73
  -1   1 -12    2.90    2.40
   1  -1  12    2.67    2.75
   1  -1  13   -0.59    2.99
   1  -1  13   -9.39    3.49
   1  -1  13   -1.96    3.21
  -1   1 -13   -1.15    1.97
   1  -1  13   -0.63    2.96
  -1   1 -13   -0.89    2.50
  -1   1 -13   -9.64    6.82
   1  -1  14    8.95    3.01
   1  -1  14    8.10    3.16
   1  -1  14    5.98    2.72
  -1   1 -14    5.55    2.38
   1  -1  15    4.28    2.20
   1  -1  15    9.25    2.39
   1  -1  15    4.67    2.26
   1  -1  15    4.16    2.69
   1  -1  16   -3.49    1.85
  -1   0  16   -0.93    1.77
  -1   0  16   -0.29    1.89
  -1   0  15    4.62    2.85
  -1   0  15    3.11    2.90
  -1   0  14   -1.17    2.39
  -1   0  14   14.19    3.56
  -1   0  14    1.17    3.16
  -1   0  14    7.98    3.75
  -1   0  14   -4.05    4.07
  -1   0  13   28.36    4.22
  -1   0  13   25.17    4.67
  -1   0  13   27.31    4.12
  -1   0  13   20.24    4.54
  -1   0  12    2.10    2.76
  -1   0  12    4.71    3.85
  -1   0  12   -2.39    3.28
  -1   0  12    0.84    3.36
  -1   0  12   -2.21    3.44
  -1   0  11  140.37    7.88
  -1   0  11  145.38    8.56
  -1   0  11  139.17   18.65
  -1   0  11  135.51    8.36
  -1   0  11  147.65    8.34
  -1   0  11  136.97    7.80
  -1   0  11  139.81    8.23
  -1   0  11  137.66    8.15
   1   0 -11  144.81   18.33
  -1   0  11  145.64    8.83
  -1   0  10   -0.70    2.84
  -1   0  10   -2.22    2.98
  -1   0  10    2.32    3.14
  -1   0  10    1.24    2.37
  -1   0  10   -1.35    2.64
  -1   0  10   -2.07    5.76
  -1   0  10   -2.14    3.19
   1   0 -10   -6.42    5.18
   1   0 -10   -6.18    5.43
  -1   0   9   -9.34    7.09
   1   0  -9   10.17    5.08
   1   0  -9   -5.28    6.22
  -1   0   8    3.59    4.39
   1   0  -8    0.50    2.96
   1   0  -8    4.67    4.14
   1   0  -8    1.85    2.49
  -1   0   7    1.61    5.14
  -1   0   7    3.27    5.29
   1   0  -7    3.38    4.04
  -1   0   6   68.74    9.00
  -1   0   6   75.40    9.94
   1   0  -6   69.73    7.89
  -1   0   5 2008.24   39.39
  -1   0   5 2038.55   39.44
   1   0  -5 1961.07   22.95
  -1   0   4   96.38    7.83
   1   0  -4   86.59    4.15
  -1   0   3 1469.16   18.22
   1   0  -3 1471.08   12.33
  -1   0   2  878.10   14.74
  -1   0   2  803.25   16.53
  -1   0   2  829.18   16.24
  -1   0   2  841.05   14.02
   1   0  -2  858.08   13.40
  -1   0   1   54.71    3.91
  -1   0   1   62.00    3.92
   1   0  -1   60.97    2.69
  -1   0   0  196.96    6.65
   1   0   0  194.16    5.47
   1   0   0  201.25    5.81
   1   0   1   56.24    4.56
  -1   0  -1   64.74    3.98
   1   0   1   65.22    4.60
   1   0   2 3494.21   41.46
  -1   0  -2 3538.74   26.82
   1   0   3  104.50    7.62
  -1   0  -3  115.97    4.69
  -1   0  -3  120.85    7.71
   1   0   4  210.60   11.62
  -1   0  -4  199.02   11.78
  -1   0  -4  216.67   11.21
   1   0   5    7.20    4.34
   1   0   5    5.06    3.41
  -1   0  -5    8.80    4.71
  -1   0  -5    8.15    3.53
  -1   0  -5    5.97    4.38
   1   0   6  784.32   25.42
   1   0   6  733.53   27.18
  -1   0  -6  765.43   27.20
  -1   0  -6  790.85   28.95
  -1   0  -6  749.78   26.91
  -1   0  -6  720.29   26.08
   1   0   7   26.39    6.88
  -1   0  -7   23.93    6.50
  -1   0  -7   20.59    6.21
  -1   0  -7   25.37    6.49
  -1   0  -7   18.47    5.38
   1   0   8  188.94   17.30
  -1   0  -8  174.97   15.86
  -1   0  -8  197.68   17.86
  -1   0  -8  200.66   16.09
  -1   0  -8  174.72   14.84
   1   0   9   -1.79    5.16
  -1   0  -9   -5.86    6.63
  -1   0  -9   -2.19    6.11
  -1   0  -9    2.08    3.97
   1   0  10   78.26    7.08
   1   0  10   81.06    6.69
   1   0  10   74.08   12.52
   1   0  10   81.46    7.33
   1   0  10   86.36    6.86
  -1   0 -10   83.50   12.63
   1   0  10   81.79    7.05
   1   0  11   14.30    3.80
   1   0  11    9.97    4.31
   1   0  11    7.77    3.59
  -1   0 -11   13.22    7.26
  -1   0 -11    8.58    2.67
   1   0  11    8.75    3.39
   1   0  12   37.01    5.06
   1   0  12   40.50    5.76
   1   0  12   45.67    4.53
   1   0  12   43.76    5.95
  -1   0 -12   52.59   13.16
   1   0  13    0.37    3.07
   1   0  13    1.00    2.51
   1   0  13   11.56    3.62
  -1   0 -13    8.07    2.87
   1   0  13    5.78    2.34
   1   0  14   11.09    3.01
   1   0  14    2.36    2.82
   1   0  14    9.59    2.89
   1   0  14   -1.10    3.64
  -1   0 -14    6.49    2.34
   1   0  14    7.14    2.30
   1   0  15   -0.11    1.68
   1   0  15   -1.62    1.88
   1   0  15   -3.40    2.43
   1   0  15   -0.66    2.64
   1   0  16    5.42    1.69
  -1  -1  16    0.00    1.31
  -1  -1  16   -2.80    2.18
  -1  -1  15   -0.69    2.66
  -1  -1  15   -1.26    3.05
  -1  -1  14    8.63    2.84
  -1  -1  14    9.63    3.93
  -1  -1  14    5.03    3.46
  -1  -1  13  124.74    7.21
  -1  -1  13  110.24    7.64
  -1  -1  13   98.68    8.62
  -1  -1  13  112.99    7.70
  -1  -1  12   18.43    3.41
  -1  -1  12   18.44    4.84
  -1  -1  12    7.49    2.95
  -1  -1  12   15.36    4.15
  -1  -1  12    7.29    2.94
   1   1 -12    7.20    5.29
  -1  -1  11  300.26   26.10
  -1  -1  11  287.91   10.65
  -1  -1  11  282.47   11.58
  -1  -1  11  282.76   10.79
  -1  -1  11  282.68   11.84
  -1  -1  11  276.31   12.20
   1   1 -11  266.51   24.41
  -1  -1  11  274.93   12.33
   1   1 -11  261.63   22.67
  -1  -1  10  139.02    7.85
  -1  -1  10  140.81    8.13
  -1  -1  10  134.44    7.62
  -1  -1  10  138.13   17.08
  -1  -1  10  142.31    8.55
  -1  -1   9  163.38   17.38
   1   1  -9  140.63   12.90
  -1  -1   8  222.78   18.29
   1   1  -8  208.47   16.07
   1   1  -8  199.29   14.42
  -1  -1   7  340.70   19.66
  -1  -1   7  353.61   20.35
   1   1  -7  382.18   16.47
   1   1  -7  345.08   19.14
  -1  -1   6   13.94    5.36
  -1  -1   6    6.73    4.99
   1   1  -6   17.47    3.22
   1   1  -6   12.58    5.05
   1   1  -6   19.84    4.77
   1   1  -6   13.66    3.63
  -1  -1   5    2.09    1.34
  -1  -1   5    0.40    1.72
  -1  -1   5    3.53    4.73
  -1  -1   5    2.04    4.02
   1   1  -5    2.82    3.79
   1   1  -5    3.88    3.06
   1   1  -5   -1.24    2.70
  -1  -1   4  758.44   14.06
  -1  -1   4  773.65   21.10
  -1  -1   4  737.62   16.55
  -1  -1   4  728.62   20.34
   1   1  -4  750.80   15.75
  -1  -1   3  521.54   14.91
  -1  -1   3  560.95   14.03
  -1  -1   3  541.32   15.64
   1   1  -3  544.38   15.26
   1   1  -3  555.30   12.35
  -1  -1   2   70.04    5.22
  -1  -1   2   67.30    4.46
  -1  -1   2   70.65    4.99
   1   1  -2   67.68    4.46
   1   1  -2   57.03    4.73
  -1  -1   1 1259.58   14.91
  -1  -1   1 1224.12   18.89
   1   1  -1 1249.55   18.82
   1   1   0  101.02    5.43
  -1  -1   0  105.68    5.43
  -1  -1   0   89.67    5.14
  -1  -1  -1 3502.28   29.02
   1   1   1 3510.70   37.67
   1   1   2  306.48   13.67
  -1  -1  -2  309.24    8.15
   1   1   2  316.96   10.94
   1   1   3  373.07   13.51
   1   1   3  372.34   17.40
  -1  -1  -3  369.54   14.51
   1   1   4  530.54   18.06
   1   1   4  539.74   22.94
   1   1   4  530.78   18.54
  -1  -1  -4  558.40   19.58
  -1  -1  -4  544.19   17.03
   1   1   5  213.06   13.69
   1   1   5  218.38   12.70
   1   1   5  216.36   16.73
  -1  -1  -5  225.96   12.97
  -1  -1  -5  222.57   14.38
  -1  -1  -5  215.33   12.41
   1   1   6   41.28    5.92
   1   1   6   44.71    7.45
  -1  -1  -6   45.12    8.43
  -1  -1  -6   43.27    7.19
  -1  -1  -6   37.94    6.26
  -1  -1  -6   34.68    7.08
   1   1   7  149.54   11.56
   1   1   7  146.83   14.01
  -1  -1  -7  135.77   13.04
  -1  -1  -7  147.71   12.45
  -1  -1  -7  137.22   12.32
  -1  -1  -7  135.10   13.97
   1   1   8  102.96   13.01
  -1  -1  -8  101.03   12.09
  -1  -1  -8  121.13   12.56
   1   1   9    1.70    3.09
   1   1   9    1.23    5.27
  -1  -1  -9    0.45    4.31
   1   1   9    3.90    2.57
   1   1  10  182.29   10.06
   1   1  10  186.44   10.89
   1   1  10  201.00   10.30
   1   1  10  176.00   19.02
  -1  -1 -10  150.65   17.48
   1   1  10  184.47   10.04
   1   1  10  190.95   10.41
  -1  -1 -10  168.25   20.81
   1   1  11  115.53    9.01
   1   1  11  104.14    8.12
  -1  -1 -11  116.35    8.04
   1   1  11  118.43    8.93
  -1  -1 -11  101.48   16.45
   1   1  12   -0.80    3.04
   1   1  12   -1.45    3.20
   1   1  12   -4.34    3.47
   1   1  12   -0.37    3.04
  -1  -1 -12   -1.33    2.29
   1   1  13   16.64    3.84
   1   1  13   16.94    3.55
   1   1  13   16.85    3.94
  -1  -1 -13   14.84    3.34
   1   1  13   18.60    3.33
   1   1  14   -3.74    3.68
   1   1  14    1.41    2.45
   1   1  14    4.49    2.59
   1   1  14    2.69    2.90
  -1  -1 -14    2.57    1.85
   1   1  14    1.55    1.87
   1   1  15    3.18    2.68
   1   1  15    3.00    2.21
   1   1  15    0.29    1.56
  -1  -2  16   18.76    2.67
  -1  -2  16   25.35    3.16
  -1  -2  15    2.97    2.75
  -1  -2  14    4.51    3.53
  -1  -2  14   -3.08    3.91
  -1  -2  14    2.60    2.38
  -1  -2  14    3.12    2.55
  -1  -2  13   43.01    5.56
  -1  -2  13   38.90    4.04
   1   2 -13   29.18    7.73
  -1  -2  13   40.58    5.32
   1   2 -13   34.86    7.53
  -1  -2  12   65.79    6.67
  -1  -2  12   66.33    6.30
  -1  -2  12   59.54    5.12
  -1  -2  12   61.57    6.10
  -1  -2  12   54.43    6.30
   1   2 -12   47.65   10.95
  -1  -2  11   27.58    9.30
  -1  -2  11   28.79    4.59
  -1  -2  11   21.03    3.78
  -1  -2  11   22.10    4.53
  -1  -2  11   23.46    4.59
  -1  -2  11   24.79    3.60
   1   2 -11   30.02    8.80
   1   2 -11   25.15    8.54
  -1  -2  10    6.47    5.72
  -1  -2  10    7.60    2.74
  -1  -2  10    7.21    3.01
   1   2 -10    2.28    5.10
   1   2 -10    6.25    7.44
  -1  -2   9  380.86   25.02
   1   2  -9  327.38   20.56
  -1  -2   8  334.57   21.64
   1   2  -8  312.13   20.15
   1   2  -8  326.71   19.33
  -1  -2   7    2.26    4.18
   1   2  -7    0.85    4.11
   1   2  -7    1.18    2.52
   1   2  -7    1.44    2.37
   1   2  -7    0.97    3.65
  -1  -2   6    6.63    4.88
  -1  -2   6    2.89    4.38
  -1  -2   6    1.13    1.87
   1   2  -6    1.71    2.26
   1   2  -6   -0.11    4.44
   1   2  -6    2.71    2.74
   1   2  -6    0.74    3.37
  -1  -2   5   16.88    3.67
  -1  -2   5   14.12    4.45
  -1  -2   5   16.58    4.90
  -1  -2   5   16.27    3.78
   1   2  -5   17.80    4.16
   1   2  -5   21.31    5.60
   1   2  -5   15.78    4.13
   1   2  -5   10.69    4.03
  -1  -2   4  227.90   11.71
  -1  -2   4  225.90   10.89
  -1  -2   4  242.23   11.69
  -1  -2   4  232.40   11.18
   1   2  -4  218.04   10.71
   1   2  -4  222.58   10.98
   1   2  -4  230.12   12.56
   1   2  -4  254.69   11.61
  -1  -2   3   34.97    4.77
  -1  -2   3   33.64    4.16
  -1  -2   3   26.32    3.86
   1   2  -3   33.73    4.68
   1   2  -3   40.03    4.79
  -1  -2   2 6715.25   57.55
  -1  -2   2 6715.25   42.32
  -1  -2   2 6870.03   37.29
   1   2  -2 6853.39   50.79
   1   2  -2 6735.91   52.36
  -1  -2   1 1526.65   26.46
  -1  -2   1 1496.06   13.47
  -1  -2   1 1521.96   23.46
   1   2  -1 1487.29   24.23
   1   2  -1 1550.21   19.78
   1   2  -1 1484.96   24.61
   1   2   0 1829.41   28.25
   1   2   0 1852.52   10.84
  -1  -2   0 1887.98   22.33
   1   2   0 1891.91   26.37
   1   2   0 1831.49   15.44
  -1  -2   0 1817.21   28.32
   1   2   1 2072.39   33.95
   1   2   1 1960.33   20.69
   1   2   2    4.83    4.53
   1   2   2    3.55    2.53
  -1  -2  -2    3.44    1.91
   1   2   3   38.40    4.94
   1   2   3   41.56    7.87
  -1  -2  -3   34.94    3.20
  -1  -2  -3   36.66    6.10
   1   2   3   33.62    4.66
   1   2   4   60.22    6.90
   1   2   4   63.94    9.35
  -1  -2  -4   67.51    8.41
   1   2   5  116.77    9.57
   1   2   5  115.75   12.91
   1   2   5  117.73   10.57
  -1  -2  -5  126.82    9.73
   1   2   6  314.34   16.01
   1   2   6  302.23   21.84
   1   2   6  298.92   18.40
  -1  -2  -6  312.48   17.07
   1   2   7    8.49    4.97
  -1  -2  -7   20.53    5.64
  -1  -2  -7   15.72    7.20
  -1  -2  -7   22.08    6.01
   1   2   8    4.68    4.93
  -1  -2  -8   11.78    5.30
  -1  -2  -8    2.81    5.22
   1   2   9   56.08    6.05
   1   2   9   65.68    5.98
   1   2   9   59.93    5.83
   1   2   9   47.16   10.44
  -1  -2  -9   55.39    5.42
   1   2   9   55.87    5.84
  -1  -2  -9   35.08   10.84
  -1  -2  -9   34.43    9.55
   1   2  10   75.85    5.89
   1   2  10   71.84    7.12
   1   2  10   70.41    6.77
   1   2  10   62.39   12.55
  -1  -2 -10   68.47    5.99
   1   2  10   67.85    6.76
  -1  -2 -10   75.41   14.52
  -1  -2 -10   54.48   12.24
   1   2  11   -1.06    2.71
   1   2  11    0.74    2.17
   1   2  11    1.22    3.22
  -1  -2 -11    2.37    2.12
   1   2  11    3.71    3.58
  -1  -2 -11   -1.44    5.33
   1   2  12   42.67    4.87
   1   2  12   34.41    4.88
   1   2  12   43.51    5.51
   1   2  12   46.08    6.20
   1   2  12   44.49    6.00
  -1  -2 -12   34.79    8.81
   1   2  13    0.83    3.23
   1   2  13   -1.12    3.96
   1   2  13    1.68    2.75
   1   2  13    3.31    2.77
  -1  -2 -13   -2.44    2.27
   1   2  13   -1.39    2.66
   1   2  14   14.06    2.72
   1   2  14   13.38    3.53
   1   2  14   16.17    3.14
   1   2  14    4.93    3.07
   1   2  14   13.96    2.81
   1   2  15    4.19    2.18
   1   2  15    8.27    2.29
  -1  -3  16   11.25    2.33
  -1  -3  16   18.36    3.00
  -1  -3  15    2.83    2.65
  -1  -3  15    9.05    3.55
  -1  -3  15    5.25    2.44
  -1  -3  14   29.03    4.85
  -1  -3  14   32.80    4.94
   1   3 -14   22.79    8.05
  -1  -3  13   11.55    2.79
  -1  -3  13   18.29    4.84
  -1  -3  13   14.09    4.04
   1   3 -13   -2.00    6.10
   1   3 -13   -3.20    4.77
  -1  -3  12   50.93    6.03
  -1  -3  12   44.98    4.48
  -1  -3  12   38.81    5.16
  -1  -3  12   43.26    5.85
   1   3 -12   40.77    4.71
   1   3 -12   29.33    9.80
  -1  -3  11   86.61   13.85
  -1  -3  11   88.16    6.77
  -1  -3  11   82.15    6.66
   1   3 -11   68.19   12.35
   1   3 -11   57.56   12.37
  -1  -3  10    0.92    2.54
  -1  -3  10    1.63    4.51
  -1  -3  10   -0.73    2.83
   1   3 -10   -2.05    5.83
   1   3 -10    8.23    6.78
  -1  -3   9   62.31   10.16
   1   3  -9   59.91    4.76
   1   3  -9   52.82    9.61
  -1  -3   8   65.81    9.79
   1   3  -8   50.94    8.52
  -1  -3   7  264.48   13.86
  -1  -3   7  243.17   16.65
   1   3  -7  259.06   15.63
   1   3  -7  229.74   16.27
   1   3  -7  253.10   17.42
  -1  -3   6  184.17   12.36
  -1  -3   6  175.23   11.15
  -1  -3   6  158.61   12.38
   1   3  -6  136.03   10.46
   1   3  -6  160.65   13.38
   1   3  -6  155.53   12.79
   1   3  -6  160.27   11.94
  -1  -3   5   90.43    9.01
  -1  -3   5  104.16    8.90
  -1  -3   5   98.71    8.89
   1   3  -5   97.85   10.12
   1   3  -5  102.80    8.80
   1   3  -5  106.69    9.83
   1   3  -5   96.54   10.14
  -1  -3   4  363.33   16.71
  -1  -3   4  393.10   13.80
   1   3  -4  397.90   16.87
   1   3  -4  382.88   16.77
   1   3  -4  414.69   16.02
   1   3  -4  390.60   17.21
  -1  -3   3  167.53   11.37
  -1  -3   3  169.26    7.57
   1   3  -3  163.75   10.76
   1   3  -3  175.06   10.32
   1   3  -3  160.43   10.00
  -1  -3   2  428.32   16.89
  -1  -3   2  437.38    8.05
   1   3  -2  373.81   13.12
   1   3  -2  410.79   15.84
   1   3  -2  458.73   15.32
   1   3  -2  399.19   15.82
  -1  -3   1   45.43    6.48
   1   3  -1   50.44    4.87
   1   3  -1   57.51    7.01
  -1  -3   1   48.92    6.53
   1   3  -1   52.19    6.40
  -1  -3   0   42.52    6.13
  -1  -3   0   38.90    4.97
   1   3   0   38.30    5.62
   1   3   1  192.52    6.91
   1   3   1  198.55   12.75
  -1  -3  -1  203.75   12.82
   1   3   2  371.86   12.12
   1   3   2  380.27   18.98
  -1  -3  -2  388.89   17.88
  -1  -3  -2  385.26   18.67
  -1  -3  -2  415.87   18.23
   1   3   3 1134.98   34.35
   1   3   3 1106.00   24.62
  -1  -3  -3 1118.42   20.75
  -1  -3  -3 1108.83   33.75
   1   3   3 1092.51   23.78
  -1  -3  -3 1148.56   32.69
   1   3   4   39.45    9.23
   1   3   4   31.12    5.45
  -1  -3  -4   36.45    8.49
  -1  -3  -4   43.73    8.05
   1   3   5  448.39   25.57
   1   3   5  426.29   19.94
  -1  -3  -5  434.70   10.33
  -1  -3  -5  456.54   25.91
  -1  -3  -5  429.91   24.00
   1   3   6   14.04    5.74
   1   3   6    7.09    3.77
  -1  -3  -6   10.41    2.17
  -1  -3  -6   18.81    6.31
  -1  -3  -6   11.62    6.12
   1   3   7  297.67   20.60
   1   3   7  325.07   25.30
  -1  -3  -7  306.27   10.31
  -1  -3  -7  328.18   25.69
  -1  -3  -7  298.43   23.69
   1   3   8   95.93   12.98
  -1  -3  -8   92.95    6.22
  -1  -3  -8   92.36   14.50
  -1  -3  -8   88.53   14.14
   1   3   9   88.25    7.71
   1   3   9   92.57    7.18
   1   3   9   90.40   13.70
   1   3   9   91.58    7.22
  -1  -3  -9   89.98    6.69
  -1  -3  -9  107.35   16.74
  -1  -3  -9   85.17   15.75
   1   3  10    7.51    3.48
   1   3  10    3.02    3.08
   1   3  10    1.80    2.47
   1   3  10    6.06    7.44
  -1  -3 -10    1.98    2.41
   1   3  10    4.48    3.74
  -1  -3 -10    3.88    6.66
   1   3  11   19.09    4.34
   1   3  11   15.04    3.32
   1   3  11   19.99    3.68
   1   3  11    9.55    3.52
   1   3  11   16.96    4.40
  -1  -3 -11   20.95    3.86
  -1  -3 -11    3.98    7.56
  -1  -3 -11   25.22   10.24
   1   3  12   14.25    2.95
   1   3  12    7.32    3.88
   1   3  12    1.98    3.22
   1   3  12   11.04    3.62
   1   3  12   16.28    3.93
   1   3  12    9.25    2.83
  -1  -3 -12   13.75    3.31
  -1  -3 -12   13.23    8.15
   1   3  13    3.71    2.56
   1   3  13   -1.59    3.17
   1   3  13    7.70    2.82
   1   3  13    4.28    2.60
   1   3  13   -0.30    3.40
   1   3  14    6.62    2.34
   1   3  14    8.10    2.92
   1   3  14   10.08    2.93
   1   3  15   -2.09    1.76
  -1  -4  16    0.73    1.89
  -1  -4  16   -5.24    2.14
  -1  -4  15    2.92    2.77
  -1  -4  15    1.19    2.73
  -1  -4  15    3.36    2.30
  -1  -4  14   84.98    6.62
  -1  -4  14   75.73    6.46
  -1  -4  13   31.08    4.94
  -1  -4  13   27.35    4.37
   1   4 -13   24.61    3.78
  -1  -4  13   28.44    5.14
   1   4 -13   19.52    7.89
   1   4 -13   30.19    9.46
  -1  -4  12   39.33    5.24
   1   4 -12   34.19    4.54
   1   4 -12   34.65    9.98
  -1  -4  11   97.63    7.28
  -1  -4  11  123.00   16.00
   1   4 -11   85.30    6.91
   1   4 -11  101.00   16.11
   1   4 -11   94.12   14.87
  -1  -4  10   30.48    4.11
  -1  -4  10   31.94    4.32
  -1  -4  10   34.75    4.30
  -1  -4  10   29.37    7.26
   1   4 -10   35.61    4.37
   1   4 -10   17.57    5.68
  -1  -4   9    0.72    4.29
   1   4  -9   -0.44    2.17
   1   4  -9    0.35    4.01
  -1  -4   8   18.51    5.36
   1   4  -8   17.28    3.34
   1   4  -8   18.25    5.91
  -1  -4   7    8.33    4.23
  -1  -4   7    7.19    3.53
  -1  -4   7   11.48    3.86
   1   4  -7    7.58    5.24
   1   4  -7   11.79    5.23
  -1  -4   6  248.41   14.56
  -1  -4   6  230.48   15.54
  -1  -4   6  238.25   14.76
   1   4  -6  217.05   15.87
   1   4  -6  222.66   15.31
  -1  -4   5   91.27   10.53
  -1  -4   5   84.09    7.57
   1   4  -5   82.15    9.93
   1   4  -5   74.52    9.81
  -1  -4   4   19.05    6.04
  -1  -4   4   13.20    3.30
   1   4  -4   11.57    5.24
   1   4  -4   12.94    4.57
  -1  -4   3   20.34    6.11
  -1  -4   3   18.80    2.40
   1   4  -3   26.38    6.79
   1   4  -3   21.45    5.43
  -1  -4   2 1331.98   33.92
   1   4  -2 1389.70   31.10
   1   4  -2 1360.81   32.73
  -1  -4   2 1395.33   32.41
   1   4  -2 1401.58   29.30
  -1  -4   1  220.03   13.91
   1   4  -1  243.87   13.06
   1   4  -1  257.03   11.53
   1   4  -1  248.89   14.22
  -1  -4   1  255.09   14.34
  -1  -4   0   83.04    8.75
  -1  -4   0   88.74    8.83
   1   4   0   87.37    8.29
   1   4   1   60.73    8.96
  -1  -4  -1   62.25    8.22
  -1  -4  -1   65.61    8.85
  -1  -4  -1   71.64    8.76
  -1  -4  -1   53.53    6.70
   1   4   2   89.40   10.80
   1   4   2   85.60    6.20
  -1  -4  -2   86.19   10.88
  -1  -4  -2   78.99    9.89
   1   4   3  551.60   26.65
   1   4   3  533.92   17.87
  -1  -4  -3  507.12   16.86
  -1  -4  -3  512.88   24.29
  -1  -4  -3  501.28   25.30
   1   4   3  528.49   17.54
  -1  -4  -3  529.16   24.70
   1   4   4   66.61    7.85
   1   4   4   63.45   10.76
  -1  -4  -4   53.38    9.00
  -1  -4  -4   65.66   10.73
   1   4   4   61.84    6.73
  -1  -4  -4   67.00   10.75
   1   4   5  147.15   12.52
   1   4   5  152.08   16.99
  -1  -4  -5  155.90    6.52
  -1  -4  -5  158.29   17.17
  -1  -4  -5  132.73   14.89
  -1  -4  -5  157.62   16.32
   1   4   6   52.27   10.44
   1   4   6   61.01    9.48
  -1  -4  -6   55.51    4.31
  -1  -4  -6   57.11   11.12
  -1  -4  -6   44.26   10.44
   1   4   7    3.41    4.34
   1   4   7    2.86    5.34
  -1  -4  -7    4.57    2.17
  -1  -4  -7   -1.60    5.15
  -1  -4  -7    9.41    5.63
   1   4   8  167.10    9.37
   1   4   8  179.37   10.19
   1   4   8  178.61   10.59
   1   4   8  149.38   16.31
   1   4   8  160.51    8.86
  -1  -4  -8  167.00   20.81
  -1  -4  -8  172.87   20.27
  -1  -4  -8  150.74   18.73
   1   4   9  377.88   16.08
   1   4   9  384.48   15.42
   1   4   9  365.68   14.22
   1   4   9  382.97   27.21
   1   4   9  378.72   14.45
  -1  -4  -9  380.40   13.70
  -1  -4  -9  374.38   31.88
  -1  -4  -9  366.44   30.61
  -1  -4  -9  391.30   30.87
   1   4  10   23.99    3.95
   1   4  10   29.20    5.45
   1   4  10   25.99    4.75
   1   4  10   32.07    5.17
  -1  -4 -10   29.58    4.12
  -1  -4 -10   39.16   11.38
  -1  -4 -10   34.30   10.46
   1   4  11   28.72    4.07
   1   4  11   36.33    4.80
   1   4  11   30.08    5.14
   1   4  11   36.05    5.07
   1   4  11   24.60    4.87
  -1  -4 -11   39.42   11.61
  -1  -4 -11   21.41    7.73
   1   4  12    5.59    3.02
   1   4  12    9.99    3.60
   1   4  12    8.59    2.91
   1   4  12    0.53    2.97
   1   4  12    5.12    3.32
   1   4  13   -1.10    2.71
   1   4  13    4.63    3.02
   1   4  13    0.26    2.96
   1   4  13    5.54    1.95
   1   4  14    3.53    2.07
   1   4  14   -6.39    2.48
  -1  -5  16   24.47    2.47
  -1  -5  16   30.15    3.08
  -1  -5  15   14.79    3.18
  -1  -5  15    7.47    2.57
  -1  -5  14   26.55    4.26
   1   5 -14   18.63    3.33
  -1  -5  14   23.39    4.15
  -1  -5  13    4.94    2.89
  -1  -5  13   11.16    3.82
  -1  -5  13   12.46    3.17
   1   5 -13   11.26    3.23
   1   5 -13    4.79    4.55
   1   5 -13   -1.68    6.12
  -1  -5  12    7.11    3.24
   1   5 -12    4.96    3.43
   1   5 -12    0.64    5.09
  -1  -5  11   13.35    3.68
  -1  -5  11   20.17    4.25
   1   5 -11   17.82    3.39
   1   5 -11   14.52    3.61
   1   5 -11   17.78    8.89
  -1  -5  10  234.70   10.57
  -1  -5  10  257.14   11.21
   1   5 -10  256.42   10.62
  -1  -5   9    7.36    5.48
  -1  -5   9   19.13    3.85
   1   5  -9   11.63    3.04
   1   5  -9   10.94    6.03
  -1  -5   8    1.50    3.40
   1   5  -8   -0.65    2.39
   1   5  -8    3.22    5.39
   1   5  -8    2.08    4.17
  -1  -5   7   48.18    7.54
  -1  -5   7   32.60    6.14
  -1  -5   7   43.82    7.78
   1   5  -7   33.57    4.15
   1   5  -7   21.38    6.44
   1   5  -7   40.60    9.08
  -1  -5   6  361.98   16.85
  -1  -5   6  359.45   21.54
   1   5  -6  349.16   10.82
   1   5  -6  327.77   20.82
   1   5  -6  333.85   20.66
  -1  -5   5    4.87    5.46
  -1  -5   5   -0.09    1.88
   1   5  -5   -0.40    4.83
   1   5  -5   -2.84    5.40
  -1  -5   4   45.83    4.42
  -1  -5   4   41.29    8.20
   1   5  -4   30.76    7.64
   1   5  -4   28.21    6.77
  -1  -5   3 1729.58   42.75
   1   5  -3 1704.11   42.00
   1   5  -3 1668.17   40.15
   1   5  -3 1678.36   38.41
  -1  -5   2  975.08   31.90
  -1  -5   2  951.55   25.21
   1   5  -2  945.77   28.45
  -1  -5   2  945.97   30.83
   1   5  -2  952.05   31.00
   1   5  -2  922.27   26.26
  -1  -5   1   21.66    6.48
   1   5  -1   21.03    6.76
  -1  -5   1   13.88    4.99
   1   5  -1   14.52    6.86
  -1  -5   1   20.66    6.92
  -1  -5   0  121.14   11.36
  -1  -5   0  133.85   12.64
  -1  -5   0  121.75   12.43
   1   5   0  118.15   10.04
   1   5   1  743.97   30.20
  -1  -5  -1  793.09   30.24
   1   5   2   48.23    9.29
  -1  -5  -2   39.54    7.45
  -1  -5  -2   34.80    6.65
  -1  -5  -2   57.68   11.16
  -1  -5  -2   52.85    9.51
  -1  -5  -3    9.11    3.24
   1   5   3   11.11    7.52
  -1  -5  -3   11.04    7.23
  -1  -5  -3   -4.87    8.31
  -1  -5  -3    4.07    5.89
   1   5   3   10.92    3.77
   1   5   4  104.49   14.53
  -1  -5  -4  102.59   14.01
  -1  -5  -4   95.05   13.25
   1   5   5  549.03   32.45
  -1  -5  -5  510.63   13.33
  -1  -5  -5  533.24   32.45
  -1  -5  -5  475.27   29.51
   1   5   6    4.96    5.44
  -1  -5  -6    6.35    2.72
  -1  -5  -6   -1.56    6.92
  -1  -5  -6    5.33    7.21
  -1  -5  -6    3.23    6.17
   1   5   7   20.89    4.29
   1   5   7   20.73    3.84
   1   5   7   13.82    8.38
  -1  -5  -7   19.00    3.46
  -1  -5  -7   25.69    9.88
  -1  -5  -7   11.98    7.51
  -1  -5  -7   24.16    9.69
   1   5   8   12.00    3.74
   1   5   8   10.06    2.72
   1   5   8   10.17    3.34
   1   5   8   13.02    3.85
   1   5   8   10.58    9.01
  -1  -5  -8   12.97    2.95
   1   5   8   19.48    3.60
  -1  -5  -8    5.96    5.18
  -1  -5  -8    7.53    6.83
   1   5   9   35.17    5.77
   1   5   9   33.13    5.47
   1   5   9   36.42    4.40
   1   5   9   42.34    5.14
   1   5   9   35.74    5.17
  -1  -5  -9   39.18   11.58
   1   5   9   45.79    5.19
  -1  -5  -9   50.18   12.29
   1   5  10   -3.99    3.38
   1   5  10   -1.51    3.39
   1   5  10    2.60    3.13
   1   5  10    0.17    3.46
  -1  -5 -10   -6.87    8.05
   1   5  11   -3.51    3.41
   1   5  11    1.94    3.47
   1   5  11   -1.01    2.90
   1   5  11    4.89    3.63
   1   5  11   -0.01    2.81
  -1  -5 -11    3.08    6.79
   1   5  12   19.41    4.58
   1   5  12   28.47    3.90
   1   5  12   16.76    3.77
  -1  -5 -12   32.95   10.98
  -1  -5 -12   23.12    3.72
   1   5  12   22.91    3.88
   1   5  13   -0.53    2.36
   1   5  13   -0.56    1.50
   1   5  14   -4.35    1.81
   1   5  14   -4.36    1.66
  -1  -6  16    8.00    1.83
  -1  -6  15   27.61    3.60
  -1  -6  14   10.17    3.00
  -1  -6  14   15.00    3.74
  -1  -6  13    8.94    4.03
  -1  -6  13    7.71    3.34
   1   6 -13    7.77    3.07
  -1  -6  12   64.04    5.99
   1   6 -12   59.19    6.07
   1   6 -12   59.01   13.21
  -1  -6  11    4.03    2.77
  -1  -6  11    3.79    3.34
   1   6 -11    4.93    2.86
   1   6 -11    4.06    3.07
   1   6 -11    5.69    8.24
  -1  -6  10    0.50    2.68
  -1  -6  10    6.79    3.81
   1   6 -10   -0.74    2.48
   1   6 -10   -6.19    8.85
  -1  -6   9   46.86    4.96
  -1  -6   9   62.69    5.80
  -1  -6   9   56.58    5.66
   1   6  -9   53.56    5.50
  -1  -6   9   65.61    6.93
   1   6  -9   36.02    9.36
  -1  -6   8   92.24   12.66
  -1  -6   8   80.17   10.75
   1   6  -8   88.11    6.58
   1   6  -8   76.65   12.93
   1   6  -8   84.60   12.80
  -1  -6   7   43.72    8.11
  -1  -6   7   33.28    7.26
   1   6  -7   48.14    5.15
   1   6  -7   40.80    3.89
   1   6  -7   38.11    9.40
   1   6  -7   37.81    9.61
  -1  -6   6    9.08    5.72
   1   6  -6   10.19    2.28
   1   6  -6   10.36    2.78
   1   6  -6   12.38    6.25
  -1  -6   5  627.55   30.06
   1   6  -5  624.80   13.80
   1   6  -5  625.68   14.72
   1   6  -5  626.78   30.15
   1   6  -5  615.22   28.50
  -1  -6   4  472.63   25.64
   1   6  -4  415.47   11.30
  -1  -6   4  421.60   10.66
   1   6  -4  444.59   11.71
   1   6  -4  409.16   21.92
   1   6  -4  416.80   23.16
   1   6  -4  428.23   24.28
  -1  -6   3    9.31    6.65
   1   6  -3    6.20    2.25
   1   6  -3    5.54    7.13
   1   6  -3    7.36    4.81
   1   6  -3    2.88    5.54
  -1  -6   2  588.28   27.23
   1   6  -2  575.44   12.07
  -1  -6   2  564.09   22.57
  -1  -6   2  568.20   27.42
   1   6  -2  568.32   24.19
   1   6  -2  601.21   27.27
  -1  -6   1  148.57   14.05
   1   6  -1  158.94    6.31
  -1  -6   1  142.30    6.64
   1   6  -1  148.77   12.31
   1   6  -1  135.77   14.06
  -1  -6   1  120.39   11.33
  -1  -6   1  149.18   15.15
  -1  -6   0    4.34    5.93
   1   6   0    5.11    5.77
  -1  -6   0    8.42    6.77
  -1  -6   0    9.58    6.91
  -1  -6   0    4.57    5.02
   1   6   0    5.63    5.30
   1   6   1  569.87   29.17
  -1  -6  -1  578.11   29.24
  -1  -6  -1  629.25   27.16
  -1  -6  -1  602.61   30.17
   1   6   2    9.01    6.04
  -1  -6  -2    7.85    2.85
  -1  -6  -2    8.38    7.10
  -1  -6  -2   19.39    7.86
  -1  -6  -3  238.10   14.89
   1   6   3  235.00   21.03
  -1  -6  -3  218.08   20.20
  -1  -6  -3  247.53   10.27
  -1  -6  -3  233.80   19.01
  -1  -6  -3  232.60   21.14
   1   6   4    7.48    6.27
  -1  -6  -4   -0.34    1.87
  -1  -6  -4   -2.39    7.33
  -1  -6  -4   -6.46    9.12
  -1  -6  -4   11.91    8.49
  -1  -6  -4    0.33    5.63
   1   6   5  118.89   17.33
  -1  -6  -5  107.20    6.53
  -1  -6  -5   98.69   14.32
  -1  -6  -5  107.30   16.31
  -1  -6  -5  102.10   15.73
   1   6   6   36.88   11.66
   1   6   6   31.71    5.09
  -1  -6  -6    9.73    8.22
  -1  -6  -6   39.53   11.48
  -1  -6  -6   24.19    9.63
   1   6   7  103.08   16.63
   1   6   7  104.79    8.22
   1   6   7   98.26    8.75
   1   6   7   92.14    7.05
  -1  -6  -7   91.68   16.88
  -1  -6  -7   90.10   16.32
  -1  -6  -7  114.64   18.62
   1   6   8   31.60    5.39
   1   6   8   30.61    3.80
   1   6   8   34.57    5.79
   1   6   8   31.60    5.24
  -1  -6  -8   35.01   12.80
   1   6   8   30.19    4.60
  -1  -6  -8   32.98   12.33
  -1  -6  -8   47.80   13.35
   1   6   9   35.15    4.29
   1   6   9   31.62    5.72
   1   6   9   34.22    5.94
   1   6   9   35.54    5.08
  -1  -6  -9   23.73   10.42
   1   6   9   39.73    4.92
  -1  -6  -9   34.93   11.09
   1   6  10   46.87    4.63
   1   6  10   49.39    6.76
   1   6  10   47.38    5.63
   1   6  10   43.41    5.21
   1   6  10   40.84    4.84
  -1  -6 -10   52.62   13.80
  -1  -6 -10   48.82    5.73
  -1  -6 -10   30.45   11.57
   1   6  11   13.00    3.15
   1   6  11   15.25    3.48
   1   6  11    4.51    2.56
   1   6  11   12.67    4.76
  -1  -6 -11    4.77    3.05
  -1  -6 -11   24.17   10.13
   1   6  11    0.85    3.54
   1   6  12    2.53    2.57
   1   6  12    1.90    2.37
   1   6  13    7.31    2.28
   1   6  13   11.81    2.14
  -1  -7  15   23.02    3.28
  -1  -7  14   28.30    3.59
  -1  -7  14   25.92    4.24
  -1  -7  13   11.73    3.98
  -1  -7  13    7.22    2.89
   1   7 -13   10.07    3.24
  -1  -7  12   19.77    3.82
   1   7 -12   23.92    4.29
  -1  -7  11   10.30    2.85
  -1  -7  11    9.71    3.73
   1   7 -11   13.19    3.95
   1   7 -11   21.06   10.57
  -1  -7  10    1.53    2.37
  -1  -7  10    1.56    3.28
   1   7 -10   -2.49    4.12
   1   7 -10    0.08    2.81
   1   7 -10   -2.48    7.42
  -1  -7   9   19.27    3.81
  -1  -7   9   14.26    3.52
   1   7  -9   22.81    4.39
  -1  -7   9   19.57    4.83
   1   7  -9   12.56    7.02
  -1  -7   8   63.44    5.97
  -1  -7   8   64.02   10.13
  -1  -7   8   73.58    6.10
   1   7  -8   61.39    6.31
   1   7  -8   45.95    9.64
   1   7  -8   43.03    9.59
  -1  -7   7   33.36    8.36
  -1  -7   7   26.38    8.61
   1   7  -7   32.35    4.72
   1   7  -7   23.93    8.34
   1   7  -7   23.34    6.72
  -1  -7   6   47.52    9.96
   1   7  -6   34.25    4.63
   1   7  -6   38.04    4.47
   1   7  -6   31.45   10.49
   1   7  -6   29.51    8.91
  -1  -7   5  335.56   24.14
   1   7  -5  316.05   11.62
   1   7  -5  298.02   10.70
   1   7  -5  369.33   25.03
   1   7  -5  315.93   23.24
  -1  -7   4  161.67   16.59
   1   7  -4  140.53    7.55
   1   7  -4  145.81    7.47
  -1  -7   4  133.78    6.91
   1   7  -4  147.74   16.40
   1   7  -4  143.19   15.53
  -1  -7   3  150.91   16.20
  -1  -7   3  154.65    7.25
   1   7  -3  157.12    7.47
   1   7  -3  158.43   15.07
   1   7  -3  171.16   16.92
  -1  -7   2  744.68   33.73
  -1  -7   2  731.69   15.83
   1   7  -2  720.84   15.05
   1   7  -2  724.34   33.31
   1   7  -2  707.69   29.34
  -1  -7   1   35.01    8.82
  -1  -7   1   32.52    4.20
   1   7  -1   32.66    3.39
  -1  -7   1   29.78    9.37
   1   7  -1   29.11    6.88
  -1  -7   1   17.42    5.60
   1   7   0  111.42   14.97
  -1  -7   0   93.14   12.60
  -1  -7   0   93.39    6.60
  -1  -7   0  100.76   14.25
  -1  -7   0   92.90   11.78
   1   7   1    4.09    5.77
  -1  -7  -1    6.88    2.58
  -1  -7  -1    8.77    7.87
  -1  -7  -1    9.42    7.21
   1   7   2   55.99   11.52
  -1  -7  -2   63.69   12.59
  -1  -7  -2   64.18    5.88
  -1  -7  -2   74.30   13.62
   1   7   3   32.70   10.09
  -1  -7  -3   23.41    9.31
  -1  -7  -3   27.59    4.87
  -1  -7  -3   29.96   10.96
   1   7   4   -2.60    5.31
  -1  -7  -4    4.25    3.18
  -1  -7  -4    5.48    8.07
  -1  -7  -4    0.18    6.90
  -1  -7  -4    7.37    7.71
   1   7   5  122.43    7.69
   1   7   5  133.05   19.24
  -1  -7  -5  118.00   18.93
  -1  -7  -5  120.51    8.67
  -1  -7  -5  125.73   18.74
   1   7   5  117.16    7.77
  -1  -7  -5  120.56   17.35
   1   7   6   35.12    5.47
   1   7   6   34.39   12.11
  -1  -7  -6   33.04    5.18
  -1  -7  -6   38.01   12.91
  -1  -7  -6   41.92   12.82
   1   7   6   38.17    5.23
  -1  -7  -6   40.40   11.79
   1   7   7  159.55   10.04
   1   7   7  161.39   20.57
  -1  -7  -7  179.63   23.75
  -1  -7  -7  169.66   10.71
   1   7   7  179.97   10.14
  -1  -7  -7  196.34   23.98
  -1  -7  -7  154.98   22.00
   1   7   8    3.56    3.71
  -1  -7  -8    7.77    3.60
  -1  -7  -8    2.50    8.77
   1   7   8   11.96    3.50
  -1  -7  -8    7.17    8.43
   1   7   9   23.31    4.51
   1   7   9   22.04    3.53
   1   7   9   24.85    3.99
  -1  -7  -9   35.29    5.65
  -1  -7  -9   11.10    8.84
   1   7   9   31.97    4.66
  -1  -7  -9   25.34   11.16
   1   7  10   37.26    5.02
   1   7  10   45.81    4.28
   1   7  10   38.80    5.20
  -1  -7 -10   32.02    4.76
  -1  -7 -10   31.85   11.37
   1   7  10   37.16    4.41
   1   7  11   -0.89    2.67
   1   7  11   -4.23    2.98
  -1  -7 -11    0.07    2.11
   1   7  11   -2.76    2.81
   1   7  12    6.57    2.52
   1   7  12    1.43    1.85
   1   7  13   -4.45    1.71
  -1  -8  15    3.88    2.00
  -1  -8  14    6.05    2.95
  -1  -8  13   26.28    4.74
   1   8 -13   28.75    4.22
   1   8 -12   18.77    3.21
   1   8 -12   29.07    4.83
   1   8 -12   37.97   10.91
  -1  -8  11   36.31    5.46
   1   8 -11   35.17    5.37
   1   8 -11   36.34   11.25
  -1  -8  10    0.27    3.67
   1   8 -10    0.77    3.42
   1   8 -10    3.63    7.00
  -1  -8   9    8.93    3.43
  -1  -8   9   15.07    3.92
   1   8  -9   12.54    4.14
   1   8  -9   17.80    4.31
   1   8  -9   16.91    9.42
  -1  -8   8   32.56    8.31
  -1  -8   8   43.45    5.40
  -1  -8   8   48.08    5.61
   1   8  -8   43.13    5.67
  -1  -8   8   50.87    6.31
   1   8  -8   45.05    5.95
   1   8  -8   59.37   14.62
   1   8  -8   18.89    7.42
   1   8  -8   60.35   13.10
  -1  -8   7   43.49   10.29
  -1  -8   7   16.90    7.22
  -1  -8   7   36.80    5.11
  -1  -8   7   37.25    4.82
   1   8  -7   33.95    5.08
   1   8  -7   44.31   11.09
   1   8  -7   35.83    8.54
  -1  -8   6    3.47    4.92
   1   8  -6    8.74    3.68
   1   8  -6    4.10    8.75
   1   8  -6    7.25    5.21
  -1  -8   5   46.16   10.31
   1   8  -5   56.39    5.67
   1   8  -5   44.20   10.29
   1   8  -5   32.99   10.34
  -1  -8   4  381.89   27.50
   1   8  -4  322.73   12.06
  -1  -8   4  352.20   11.78
   1   8  -4  339.60   23.99
   1   8  -4  368.67   27.02
  -1  -8   3   13.16    7.99
   1   8  -3    4.65    1.84
   1   8  -3    3.88    2.37
  -1  -8   3    6.41    2.58
   1   8  -3    2.54    5.38
   1   8  -3   12.72    7.36
  -1  -8   2  307.68   24.15
  -1  -8   2  274.46   11.02
   1   8  -2  277.70   20.22
  -1  -8   1   -2.04    5.11
   1   8  -1    6.25    5.77
  -1  -8   1    1.57    3.06
   1   8  -1   -2.10    5.47
  -1  -8   1   -0.57    6.13
  -1  -8   1    6.33    8.65
   1   8   0   31.56    9.92
  -1  -8   0   22.36    4.26
  -1  -8   0   18.40   10.30
  -1  -8   0   20.05    7.87
   1   8   1   77.58   13.30
  -1  -8  -1   72.90    6.82
  -1  -8  -1   77.67   15.36
  -1  -8  -1   78.66   12.86
   1   8   2    8.64    6.03
  -1  -8  -2   10.15    3.90
  -1  -8  -2    9.87    9.84
  -1  -8  -2    1.42    8.54
  -1  -8  -2    7.79    7.57
   1   8   3   93.89    7.07
   1   8   3   99.54   16.39
  -1  -8  -3  105.87   18.18
  -1  -8  -3   93.39    7.83
   1   8   3   84.35    6.64
  -1  -8  -3  113.75   18.23
   1   8   4   82.59    6.81
   1   8   4   74.48   14.61
  -1  -8  -4   69.81    7.32
  -1  -8  -4   89.97   18.65
   1   8   4   75.88    6.45
  -1  -8  -4  111.66   17.74
  -1  -8  -4   87.66   14.89
   1   8   5   79.50    7.19
   1   8   5   60.10   15.03
  -1  -8  -5   76.26    7.55
  -1  -8  -5   87.08   16.82
  -1  -8  -5   57.67   12.18
   1   8   5   81.02    7.09
   1   8   6  138.62    9.30
  -1  -8  -6  136.87   10.05
  -1  -8  -6  158.00   23.37
  -1  -8  -6  155.57   23.09
   1   8   6  132.77    9.06
   1   8   7    9.63    4.41
  -1  -8  -7   11.70    4.23
  -1  -8  -7    8.30   11.62
   1   8   7   12.50    3.94
   1   8   8   99.82    8.50
   1   8   8  114.04    6.89
  -1  -8  -8  107.53    8.17
  -1  -8  -8  105.95   18.35
   1   8   8  116.53    8.14
   1   8   9   59.20    6.50
   1   8   9   48.29    4.59
  -1  -8  -9   58.67    6.04
  -1  -8  -9   71.46   13.75
   1   8   9   68.33    5.95
   1   8  10   15.35    3.80
   1   8  10   14.01    3.37
  -1  -8 -10   14.73    3.30
   1   8  10   12.59    2.91
   1   8  11    6.58    2.20
   1   8  11    3.61    2.37
   1   8  12   -1.21    1.57
   1   8  12    3.74    1.58
  -1  -9  15    1.19    1.33
  -1  -9  14    3.25    2.35
  -1  -9  13   49.19    5.38
   1   9 -12   43.21    4.31
   1   9 -12   54.88    5.69
   1   9 -11   32.86    4.35
   1   9 -11   47.17    5.57
  -1  -9  10   21.25    4.77
   1   9 -10   19.33    4.54
   1   9 -10   17.80    9.51
  -1  -9   9    0.82    3.61
  -1  -9   9   -2.43    3.61
   1   9  -9    4.06    3.41
   1   9  -9    0.90    7.36
  -1  -9   8   96.37    7.95
  -1  -9   8   94.34    7.69
   1   9  -8   95.22    7.78
   1   9  -8   94.59   15.20
  -1  -9   7   44.04    5.68
  -1  -9   7   45.24    5.64
  -1  -9   7   31.43    7.99
   1   9  -7   41.04    5.30
   1   9  -7   47.69    6.26
  -1  -9   7   27.50    5.64
   1   9  -7   28.43   10.11
   1   9  -7   40.19   10.47
   1   9  -7   42.44   11.38
  -1  -9   6  256.53   12.09
  -1  -9   6  248.78   11.17
  -1  -9   6  295.39   27.00
   1   9  -6  264.47   11.21
   1   9  -6  260.51   12.22
   1   9  -6  274.51   24.59
   1   9  -6  251.67   21.45
   1   9  -6  234.96   24.11
  -1  -9   5  251.96   11.78
  -1  -9   5  254.99   10.88
  -1  -9   5  268.62   25.24
   1   9  -5  237.53   11.48
   1   9  -5  255.76   10.26
   1   9  -5  280.86   25.53
   1   9  -5  272.61   23.81
  -1  -9   4  262.37   11.79
  -1  -9   4  268.49   24.96
   1   9  -4  282.76   10.11
   1   9  -4  258.08   22.48
   1   9  -4  270.27   24.64
  -1  -9   3    1.44    6.31
  -1  -9   3    3.03    2.76
   1   9  -3    1.02    6.26
  -1  -9   2    1.44    5.96
  -1  -9   2    5.31    3.32
   1   9  -2   -5.47    5.64
   1   9  -1    6.62    6.90
  -1  -9   1    1.48    3.28
  -1  -9   1   -5.17    5.00
   1   9   0   -0.50    7.20
  -1  -9   0    7.95    3.86
  -1  -9   0   18.97    8.84
  -1  -9   0    2.11    9.63
   1   9   1  183.01    9.55
  -1  -9  -1  173.91    9.31
   1   9   1  184.22    9.17
   1   9   1  174.48   20.82
  -1  -9  -1  154.47    9.94
  -1  -9  -1  172.26   22.18
  -1  -9  -1  170.16   19.03
   1   9   2   11.87    5.83
  -1  -9  -2    4.54    3.11
   1   9   2    0.50    3.56
  -1  -9  -2    5.72    9.04
  -1  -9  -2    7.37    8.89
   1   9   2    3.20    2.51
   1   9   3   -1.03    3.55
  -1  -9  -3    4.50    3.09
   1   9   3  -10.72    8.79
  -1  -9  -3    4.10   11.60
  -1  -9  -3   -0.13    3.91
   1   9   3    1.38    2.69
  -1  -9  -3    8.02   11.47
  -1  -9  -3   -7.80   11.28
   1   9   4   23.05    5.27
   1   9   4   34.15   14.04
  -1  -9  -4   22.62    5.56
  -1  -9  -4   15.92   11.92
  -1  -9  -4   24.74   10.39
  -1  -9  -4   37.41   12.38
   1   9   4   19.06    4.67
   1   9   5    5.17    4.24
  -1  -9  -5    2.87    8.85
  -1  -9  -5    0.31    3.78
   1   9   5    5.33    3.42
   1   9   6   41.68    6.00
  -1  -9  -6   62.00   16.47
  -1  -9  -6   51.51    6.71
   1   9   6   45.76    5.86
   1   9   7    8.18    4.40
   1   9   7    4.33    2.23
  -1  -9  -7    9.69   10.11
  -1  -9  -7    5.98    3.74
   1   9   7    6.03    3.43
   1   9   8   17.61    4.60
   1   9   8   15.66    2.82
  -1  -9  -8    6.13    8.31
  -1  -9  -8   11.69    3.62
   1   9   8   22.82    4.13
  -1  -9  -8   24.23   13.61
   1   9   9    1.78    2.93
  -1  -9  -9    2.68    2.80
   1   9   9    4.14    2.15
   1   9  10    4.94    2.11
   1   9  10    1.54    2.41
   1   9  11    3.83    1.93
  -1 -10  14    5.58    1.94
  -1 -10  13    7.83    2.83
   1  10 -13    2.92    1.42
   1  10 -12    0.91    1.81
   1  10 -11   25.71    3.89
   1  10 -11   34.98    4.74
  -1 -10  10   37.07    5.42
   1  10 -10   41.91    5.51
  -1 -10   9   11.24    3.87
  -1 -10   9    8.38    3.74
   1  10  -9    6.27    2.99
   1  10  -9    8.43    8.35
   1  10  -8    0.31    2.70
  -1 -10   8   -1.47    3.14
  -1 -10   8    4.42    3.75
   1  10  -7    7.62    3.25
  -1 -10   7    1.36    3.36
  -1 -10   7    4.35    3.56
  -1 -10   6  294.42   13.60
  -1 -10   6  297.29   12.80
  -1 -10   5  158.22   10.24
  -1 -10   5  146.05    8.76
   1  10  -5  159.11    8.29
   1  10  -5  131.17   17.68
  -1 -10   4  126.04    7.93
  -1 -10   4  126.14    8.97
   1  10  -4  130.11   16.93
  -1 -10   3  151.96    9.57
   1  10  -3  146.22    7.95
  -1 -10   3  163.10    9.73
   1  10  -3  153.23   17.42
  -1 -10   2    0.16    3.76
   1  10  -2    4.25    7.77
  -1 -10   2    4.27    3.58
   1  10  -2    6.16    2.55
   1  10  -1  199.98    9.77
  -1 -10   1  194.13   10.42
   1  10  -1  185.58   22.57
   1  10  -1  183.28    9.27
  -1 -10   1  197.38   10.83
   1  10   0    3.85    3.73
  -1 -10   0    1.87    3.47
   1  10   0    0.57    6.88
  -1 -10   0   -0.68    4.12
  -1 -10   0    2.90    7.72
   1  10   1    0.97    3.48
  -1 -10  -1   -5.32    7.25
   1  10   1   10.36   10.10
  -1 -10  -1    4.91    3.58
  -1 -10  -1    5.47    4.18
  -1 -10  -1    5.93   10.75
  -1 -10  -1   10.33    9.14
   1  10   1    5.14    3.00
   1  10   2   68.38    6.83
  -1 -10  -2   70.50    6.71
   1  10   2   98.85   17.99
  -1 -10  -2   70.91    7.90
   1  10   2   69.22    6.82
  -1 -10  -2   80.15   17.80
   1  10   2   69.51    6.50
  -1 -10  -2   71.76   15.45
   1  10   3    8.98    3.78
  -1 -10  -3    1.99    3.04
  -1 -10  -3    9.48    4.96
  -1 -10  -3    0.73    9.77
   1  10   3    6.72    3.21
   1  10   4   33.24    5.53
  -1 -10  -4   35.72   13.82
   1  10   4   39.47    5.74
   1  10   5   -0.25    4.73
  -1 -10  -5   -0.43   10.48
   1  10   5    1.01    3.18
   1  10   6    4.79    4.96
   1  10   6    1.53    3.15
  -1 -10  -6   -5.82    9.55
   1  10   7    4.53    4.27
   1  10   7    3.60    3.02
   1  10   8   27.50    5.03
   1  10   8   21.37    3.81
  -1 -10  -8   23.27    4.21
   1  10   8   24.81    3.80
   1  10   9   20.84    3.35
   1  10   9   17.35    2.37
   1  10  10    2.82    1.88
  -1 -11  13    0.90    1.66
  -1 -11  12    0.51    2.01
   1  11 -12    2.40    1.73
   1  11 -11   -1.91    2.21
   1  11 -10    0.30    2.60
   1  11 -10   -2.51    2.39
  -1 -11   9   41.48    5.31
   1  11  -9   23.74    4.31
  -1 -11   9   33.84    5.37
   1  11  -9   43.90    5.09
  -1 -11   8   14.30    3.69
  -1 -11   8   15.75    4.69
   1  11  -8   17.86    3.65
  -1 -11   7   11.84    4.70
  -1 -11   7    9.28    3.57
   1  11  -7    9.77    3.11
  -1 -11   6    1.90    2.74
  -1 -11   6   -0.94    3.50
  -1 -11   5   26.10    4.32
  -1 -11   5   28.44    5.43
  -1 -11   4   -0.26    3.75
  -1 -11   3   56.15    6.52
  -1 -11   3   50.93    5.72
  -1 -11   2   41.37    6.13
  -1 -11   2   40.06    5.53
  -1 -11   1   21.43    4.63
  -1 -11   1   20.54    5.03
  -1 -11   0   67.09    6.86
  -1 -11   0   59.54    7.11
   1  11   0   58.37    6.30
   1  11   1   14.60    4.06
  -1 -11  -1   14.09    4.15
  -1 -11  -1   20.37    5.45
   1  11   1   11.89    3.78
   1  11   1   12.92    3.50
   1  11   2   37.48    6.00
  -1 -11  -2   22.65    4.35
  -1 -11  -2   26.36    5.69
   1  11   2   23.36    4.55
  -1 -11  -2   32.19   12.84
   1  11   2   22.22    3.88
   1  11   3    3.07    4.50
  -1 -11  -3    5.08    3.10
  -1 -11  -3   -3.61    4.37
   1  11   3    0.57    3.32
  -1 -11  -3    2.37   10.21
   1  11   4    0.90    4.36
  -1 -11  -4   -1.76    4.01
  -1 -11  -4    6.54   11.10
   1  11   4    1.07    3.32
   1  11   5  198.22   10.99
  -1 -11  -5  209.13   11.87
   1  11   5  204.01   10.65
  -1 -11  -5  184.57   23.41
   1  11   6   49.89    6.30
  -1 -11  -6   45.73    6.00
   1  11   6   44.25    5.19
   1  11   7   57.68    5.09
  -1 -11  -7   66.56    6.27
   1  11   7   62.45    5.46
   1  11   8    2.13    2.01
   1  11   8    3.35    2.36
   1  11   9    9.03    2.10
   1  12 -12   -3.10    1.60
  -1 -12  12    0.83    1.44
  -1 -12  11    7.57    2.31
   1  12 -11    6.73    2.25
   1  12 -10   47.73    4.75
  -1 -12   9   -0.77    3.24
   1  12  -9    1.55    2.60
   1  12  -8   39.38    5.31
  -1 -12   8   39.65    5.50
  -1 -12   8   44.03    5.13
   1  12  -7   89.16    7.07
  -1 -12   7   97.92    8.22
  -1 -12   7   96.11    7.00
   1  12  -6   12.79    3.64
  -1 -12   6   12.45    3.38
  -1 -12   6    5.26    4.28
  -1 -12   5   34.14    5.80
   1  12  -4    1.84    2.19
  -1 -12   4    2.27    3.88
   1  12  -3    9.94    2.93
  -1 -12   3    8.59    3.91
  -1 -12   2    2.86    4.00
  -1 -12   2   -2.97    3.82
  -1 -12   1   -0.56    3.60
  -1 -12   1    0.89    3.25
   1  12  -1    3.56    3.23
  -1 -12   0   39.30    5.54
  -1 -12   0   41.03    6.10
   1  12   0   46.90    5.68
   1  12   0   35.12    5.23
  -1 -12  -1    1.94    2.92
  -1 -12  -1    8.25    3.99
   1  12   1    5.24    2.83
   1  12   1    3.00    3.52
  -1 -12  -2    4.02    2.53
  -1 -12  -2    3.25    3.68
   1  12   2    1.24    3.02
   1  12   2    3.00    2.34
  -1 -12  -3   -1.03    3.40
   1  12   3   -0.77    3.07
  -1 -12  -4    3.11    3.95
   1  12   4    2.11    3.53
  -1 -12  -5    4.55    3.36
   1  12   5   -0.96    3.24
   1  12   6   -0.90    2.02
   1  12   6    2.81    2.44
   1  12   7    6.73    1.87
   1  12   7   13.00    2.66
   1  12   8    1.42    1.23
   1  13 -11    2.91    1.62
   1  13 -10    4.24    2.14
  -1 -13  10    1.73    1.33
   1  13  -9   19.79    3.26
  -1 -13   8   37.19    4.91
   1  13  -8   21.38    3.59
  -1 -13   7   23.16    4.73
   1  13  -7   17.14    3.42
  -1 -13   6    2.79    3.91
   1  13  -6    1.27    2.66
   1  13  -6    6.26    2.52
  -1 -13   5   26.97    4.94
   1  13  -5   30.13    3.80
   1  13  -5   23.82    3.79
  -1 -13   4    6.29    3.98
   1  13  -4    4.59    2.40
   1  13  -4    4.67    2.59
  -1 -13   3   18.79    4.61
   1  13  -3   27.76    3.55
   1  13  -3   20.84    3.99
  -1 -13   2   41.29    5.75
   1  13  -2   43.76    5.21
  -1 -13   1   39.96    5.26
  -1 -13   1   39.22    5.06
   1  13  -1   34.09    4.81
   1  13  -1   38.14    4.89
  -1 -13   0    9.36    3.28
  -1 -13   0    9.15    3.47
   1  13   0   10.34    3.66
   1  13   0    4.34    2.71
  -1 -13  -1   39.91    4.75
  -1 -13  -1   37.89    5.04
   1  13   1   46.09    4.63
   1  13   1   38.97    5.24
  -1 -13  -2   10.60    3.58
   1  13   2   10.66    3.83
  -1 -13  -3   27.67    4.46
   1  13   3   36.51    4.77
   1  13   4   -0.53    1.58
   1  13   4    1.33    2.62
   1  13   5   -1.63    1.67
   1  13   5   -0.43    2.34
   1  13   6   -0.18    1.77
   1  14 -10    2.67    1.25
   1  14  -9   15.54    2.28
   1  14  -8    4.82    2.11
   1  14  -7    2.83    2.03
  -1 -14   7   -0.85    3.19
  -1 -14   6    3.43    1.75
  -1 -14   6   -1.26    3.09
   1  14  -6    1.05    1.83
  -1 -14   5    1.49    3.33
   1  14  -5    0.63    1.71
   1  14  -5    1.28    1.87
  -1 -14   4    1.74    3.21
   1  14  -4    9.24    2.18
   1  14  -4    3.13    2.19
  -1 -14   3   10.77    3.49
   1  14  -3   10.32    2.93
   1  14  -3   13.59    3.68
  -1 -14   2    3.73    2.82
   1  14  -2    3.15    2.59
   1  14  -2   -1.15    2.59
  -1 -14   1    2.15    2.65
   1  14  -1   -0.39    2.53
   1  14  -1   -0.94    2.52
  -1 -14   0   -2.78    2.42
   1  14   0    0.55    1.98
   1  14   0   -1.11    2.50
   1  14   1    6.90    3.02
   1  14   2   -1.31    2.40
   1  14   3   -0.83    2.21
   1  14   4   76.77    4.57
   1  14   5   15.37    2.09
   1  15  -7   29.36    3.03
   1  15  -6    6.35    2.25
  -1 -15   5    1.53    1.11
  -1 -15   5    1.84    2.29
   1  15  -5    4.13    2.25
  -1 -15   4    3.11    2.41
   1  15  -4    3.01    1.99
  -1 -15   3    7.91    2.63
   1  15  -3    5.52    1.84
   1  15  -3    7.67    2.38
  -1 -15   2    4.21    2.06
   1  15  -2    6.73    2.11
   1  15  -2    6.63    2.10
  -1 -15   1    4.38    2.01
   1  15  -1    2.38    1.51
   1  15  -1    3.73    2.06
   1  15   0   85.03    4.68
   1  15   1    4.91    1.84
   1  15   2    0.68    1.44
   2 -16   1    1.83    1.47
  -2  16  -1    1.66    1.60
   2 -16   2    0.92    1.47
  -2  16  -2    6.35    2.01
   2 -16   3   -0.65    1.35
  -2  16  -3    0.48    1.66
   2 -16   4   25.75    2.34
  -2  16  -4   29.42    2.76
  -2  15   3   -0.66    1.51
  -2  15   2   28.50    3.27
  -2  15   1    7.64    2.88
  -2  15   0   -2.45    2.73
  -2  15  -1  118.56    6.79
  -2  15  -2    2.75    2.71
   2 -15   3    3.15    2.59
  -2  15  -3   -0.69    2.63
   2 -15   4    3.39    2.35
  -2  15  -4    8.76    1.85
  -2  15  -4    7.63    3.00
   2 -15   5   -0.10    1.87
  -2  15  -5    0.62    1.57
  -2  15  -5   -1.89    2.27
   2 -15   6    5.91    1.95
  -2  15  -6    1.12    1.55
  -2  15  -6    5.05    2.31
   2 -15   7    3.76    1.29
  -2  15  -7    1.22    1.42
  -2  15  -7    3.59    1.87
  -2  14   6   12.98    2.00
  -2  14   5    6.35    2.02
  -2  14   4    2.05    1.96
  -2  14   4    6.31    2.48
  -2  14   3   -0.35    1.95
  -2  14   3   -2.59    2.52
  -2  14   2   42.68    4.10
  -2  14   2   46.72    5.05
  -2  14   1   -2.38    2.28
  -2  14   1   -2.24    3.30
  -2  14   0   40.19    5.16
  -2  14  -1    2.44    3.41
  -2  14  -2   22.14    4.63
  -2  14  -3   -3.34    1.91
  -2  14  -3    0.49    3.51
   2 -14   4    2.22    3.01
  -2  14  -4    2.47    2.09
  -2  14  -4    2.55    3.37
   2 -14   5    1.29    2.76
  -2  14  -5   -1.01    2.25
  -2  14  -5   -5.06    3.31
   2 -14   6   14.36    3.25
  -2  14  -6   20.78    3.46
   2 -14   7   13.82    2.87
  -2  14  -7   14.52    2.91
  -2  14  -8    0.10    1.94
  -2  14  -8    2.56    2.13
  -2  14  -9    1.89    1.74
  -2  13   7   -0.11    1.60
  -2  13   6    1.87    2.05
   2 -13  -5   16.26    3.88
  -2  13   5   12.36    3.09
  -2  13   5   17.20    3.41
   2 -13  -4    1.86    3.25
  -2  13   4    7.23    3.01
  -2  13   4    5.17    3.06
   2 -13  -3   16.70    4.51
  -2  13   3   19.25    4.36
  -2  13   3   13.40    3.34
   2 -13  -2    0.30    3.84
  -2  13   2    1.54    2.48
  -2  13   2    1.64    3.37
   2 -13  -1   31.77    5.69
  -2  13   1   38.23    4.76
  -2  13   1   35.72    5.68
   2 -13   0   15.78    4.99
  -2  13   0   17.72    3.88
  -2  13   0   17.80    4.87
  -2  13  -1   16.86    4.61
   2 -13   2    5.65    3.03
  -2  13  -2    5.35    2.42
  -2  13  -2    6.65    3.89
  -2  13  -3   45.26    4.72
   2 -13   3   32.81    4.81
   2 -13   3   52.73   14.62
  -2  13  -4    1.21    2.56
   2 -13   4   -0.69    3.14
  -2  13  -5    3.01    2.65
   2 -13   5    4.23    2.85
  -2  13  -6   -0.40    2.95
   2 -13   6    4.07    2.94
   2 -13   6    0.30    2.61
   2 -13   7   12.27    3.19
  -2  13  -7   14.52    3.54
   2 -13   8   -1.26    2.11
  -2  13  -8   -0.89    2.55
  -2  13  -9    1.11    2.16
  -2  13 -10    9.90    2.38
  -2  12   9    1.15    1.36
  -2  12   8   13.19    2.07
  -2  12   8   12.95    2.66
  -2  12   7    6.12    1.91
  -2  12   7   -0.02    2.38
   2 -12  -6    6.97    3.42
  -2  12   6    3.02    2.81
  -2  12   6    3.14    2.95
   2 -12  -5   74.09    7.35
  -2  12   5   65.53    6.11
  -2  12   5   62.18    6.07
   2 -12  -4    5.14    4.25
  -2  12   4    3.97    3.71
  -2  12   4    0.74    2.95
   2 -12  -3  123.67   16.86
   2 -12  -3  101.94    8.85
  -2  12   3   93.47    7.50
  -2  12   3   97.73    8.14
   2 -12  -2    5.04    4.31
   2 -12  -2    4.15    5.62
  -2  12   2    8.41    3.18
  -2  12   2   12.26    4.28
   2 -12  -1  238.35   22.63
   2 -12  -1  243.31   13.84
  -2  12   1  238.10   12.60
  -2  12   1  233.63   11.28
   2 -12   0   -0.62    5.32
  -2  12   0    4.87    4.38
  -2  12   0    4.33    2.48
   2 -12   1    7.00    4.27
  -2  12  -1   12.39    4.50
   2 -12   2   20.88    4.57
  -2  12  -2   20.25    3.55
   2 -12   3   24.14    4.76
  -2  12  -3   26.56    4.51
   2 -12   4    4.05    3.16
  -2  12  -4    1.49    2.92
  -2  12  -5   11.58    3.39
   2 -12   5    7.24    3.73
   2 -12   5   12.72    9.75
  -2  12  -6    1.45    3.16
   2 -12   6    2.56    2.72
  -2  12  -7    3.57    3.12
   2 -12   7    2.04    2.23
   2 -12   7    7.92    3.27
   2 -12   8   -1.52    2.30
  -2  12  -8    0.16    3.02
   2 -12   9    4.49    2.30
  -2  12  -9    4.68    2.89
  -2  12 -10   -1.23    2.25
  -2  12 -11    7.54    2.00
  -2  12 -11    9.82    2.10
  -2  12 -12    3.18    1.24
  -2  11  10    3.17    1.67
  -2  11   9   44.81    4.24
  -2  11   9   39.10    3.55
  -2  11   8    5.50    2.43
   2 -11  -8   -2.54    3.02
  -2  11   8    4.57    2.48
  -2  11   7   86.52    6.03
   2 -11  -7   86.37    7.32
  -2  11   7   93.81    6.66
  -2  11   7   97.66    7.42
  -2  11   6   34.82    4.30
   2 -11  -6   32.79    5.43
  -2  11   6   32.52    4.91
  -2  11   6   33.04    5.22
   2 -11  -6   40.77   14.15
   2 -11  -5   41.22    6.21
  -2  11   5   28.43    5.07
  -2  11   5   29.50    5.10
   2 -11  -4   -2.22    4.22
  -2  11   4   -0.57    3.17
   2 -11  -4    3.41    9.79
  -2  11   4    1.07    3.49
   2 -11  -3   27.26    6.25
  -2  11   3   26.73    5.34
   2 -11  -3   23.00   12.96
  -2  11   3   31.73    5.26
   2 -11  -2    9.82    5.25
  -2  11   2    8.35    3.45
  -2  11   2   10.15    4.50
   2 -11  -1   91.06    8.93
   2 -11  -1   94.73   15.51
  -2  11   1   71.95    6.61
  -2  11   1   73.09    7.59
   2 -11   0   75.74    8.42
   2 -11   0   69.36   12.94
  -2  11   0   63.17    6.94
  -2  11   0   64.25    6.00
  -2  11  -1   25.30    3.70
   2 -11   1   23.95    8.90
   2 -11   1   21.93    4.99
  -2  11  -1   21.08    8.65
   2 -11   2    4.44    2.84
  -2  11  -2    5.76    2.75
   2 -11   3   -2.39    3.05
  -2  11  -3    2.37    2.74
   2 -11   4    2.22    3.28
  -2  11  -4    0.63    2.78
   2 -11   4    4.25    7.91
   2 -11   5   27.66    5.30
  -2  11  -5   23.50    4.33
   2 -11   5   14.73    8.53
   2 -11   6   46.81    6.27
   2 -11   6   49.86    6.20
  -2  11  -6   53.58    5.93
   2 -11   6   47.44   12.80
  -2  11  -7   79.99    7.07
   2 -11   7   73.62    7.17
   2 -11   7   88.77    7.76
  -2  11  -8    4.76    3.32
   2 -11   8    4.91    3.04
   2 -11   8    4.48    2.92
   2 -11   9    7.25    2.71
  -2  11  -9    7.80    3.17
  -2  11 -10   -1.99    2.51
  -2  11 -11    2.77    2.05
   2 -11  11    3.47    1.77
  -2  11 -12   -2.22    1.83
  -2  11 -12   -3.13    1.50
  -2  11 -13    1.22    1.29
   2 -11  13    3.34    1.69
  -2  10  11    1.04    1.28
  -2  10  10    3.48    1.92
  -2  10  10    1.87    2.22
  -2  10  10    0.48    2.06
  -2  10   9    2.87    2.52
  -2  10   9    5.11    2.72
   2 -10  -9    6.45    3.06
  -2  10   9    4.49    2.30
  -2  10   8   16.22    3.40
   2 -10  -8   24.33    5.00
  -2  10   8   22.31    3.98
  -2  10   7   -1.24    2.54
   2 -10  -7    8.76    4.33
  -2  10   7   -2.21    3.11
   2 -10  -7    7.80    8.95
  -2  10   7   -2.96    3.78
  -2  10   6   66.28    5.96
   2 -10  -6   73.88    8.21
  -2  10   6   68.18    7.00
   2 -10  -6   48.85   13.89
  -2  10   6   66.56    7.12
  -2  10   5   94.25    6.95
   2 -10  -5  100.46    9.06
  -2  10   5   89.34    8.06
   2 -10  -5   99.11   19.26
  -2  10   5   83.49    7.56
   2 -10  -4  145.84   10.96
  -2  10   4  128.99    9.10
  -2  10   4  128.47    9.34
   2 -10  -4  132.66   21.21
  -2  10   3  564.41   38.18
   2 -10  -3  576.00   20.08
  -2  10   3  531.55   18.14
  -2  10   3  522.19   17.37
   2 -10  -3  586.87   41.03
  -2  10   2  213.21   23.64
   2 -10  -2  218.35   12.71
  -2  10   2  196.78   10.45
  -2  10   2  208.58   11.34
   2 -10  -2  239.34   27.29
   2 -10  -1   30.73    7.30
  -2  10   1   41.48   11.49
   2 -10  -1   34.53    5.81
  -2  10   1   27.34    4.27
  -2  10   1   35.86    5.51
   2 -10   0   -1.42    5.91
   2 -10   0    5.02    4.46
   2 -10   0   15.51    8.68
  -2  10   0   24.18    7.91
  -2  10   0   12.44    3.23
  -2  10  -1   18.71    3.39
   2 -10   1   16.25    7.96
   2 -10   1   31.02    5.63
   2 -10   1   22.58    8.60
  -2  10  -1   36.74   10.19
  -2  10  -2    7.09    2.56
   2 -10   2    4.16    4.28
   2 -10   2   19.15    9.03
   2 -10   2    4.88    3.12
   2 -10   2    2.40    4.33
  -2  10  -2    7.03    7.01
   2 -10   3    5.91    6.30
   2 -10   3   11.51    3.56
   2 -10   3    6.36    5.97
  -2  10  -3   15.14    3.32
  -2  10  -3   13.74    7.44
   2 -10   4  131.90   18.32
   2 -10   4  161.47   20.38
   2 -10   4  149.85    9.32
  -2  10  -4  131.80    8.55
  -2  10  -4  131.69   18.52
   2 -10   5    7.91    7.27
   2 -10   5   14.74    4.50
   2 -10   5    0.30    5.99
  -2  10  -5    6.57    2.81
   2 -10   5    4.90    7.44
  -2  10  -5   11.87    8.57
   2 -10   6    0.25    2.64
  -2  10  -6    0.15    2.86
   2 -10   6   -0.98    3.85
   2 -10   6   -2.55    6.60
  -2  10  -7   61.44    6.14
   2 -10   7   59.11    6.48
   2 -10   7   58.17    6.30
   2 -10   7   52.54   12.70
  -2  10  -8    6.38    3.34
   2 -10   8    6.60    3.26
   2 -10   8    9.57    3.68
   2 -10   9   19.29    3.65
  -2  10  -9   16.23    3.83
   2 -10   9   16.68    3.71
  -2  10 -10    0.99    2.28
   2 -10  10   -3.84    2.82
  -2  10 -11   67.01    5.25
  -2  10 -11   62.73    5.40
   2 -10  11   73.26    6.05
  -2  10 -12   30.01    3.64
   2 -10  12   28.73    3.50
  -2  10 -13    1.00    1.79
  -2   9  12    1.20    1.14
  -2   9  11   -0.35    1.94
  -2   9  11    0.55    2.13
  -2   9  11   -1.02    1.91
  -2   9  10    0.04    2.27
  -2   9  10    2.75    2.40
  -2   9  10    1.42    2.77
  -2   9  10    0.44    2.00
  -2   9   9   -3.76    3.13
  -2   9   9    0.25    2.72
   2  -9  -9    4.00    3.46
  -2   9   9    2.24    2.62
  -2   9   8   32.74    5.21
  -2   9   8   19.70    2.84
   2  -9  -8   33.48    5.67
  -2   9   8   38.80    5.87
  -2   9   8   34.72    4.93
   2  -9  -8   30.87   12.05
  -2   9   7    3.10    2.81
  -2   9   7   -0.10    2.67
   2  -9  -7    0.87    4.03
  -2   9   7    3.58    3.93
  -2   9   7    2.04    3.21
   2  -9  -7    8.65   10.04
  -2   9   6   14.04    3.70
   2  -9  -6   14.13    4.87
   2  -9  -6   11.53   10.00
  -2   9   6   13.08    4.26
  -2   9   6   21.49    4.92
  -2   9   5   52.86    5.52
  -2   9   5   39.89   10.52
   2  -9  -5   57.94    7.55
  -2   9   5   57.32    6.59
   2  -9  -5   53.53   13.85
   2  -9  -5   59.08   14.01
  -2   9   5   52.57    6.21
  -2   9   4   17.86    3.11
  -2   9   4   22.56    9.47
   2  -9  -4   20.72    5.60
   2  -9  -4   15.76   11.03
   2  -9  -4   21.79    9.41
  -2   9   4   20.42    4.07
  -2   9   4   22.63    4.62
  -2   9   3   14.64    5.65
   2  -9  -3   33.16    5.95
  -2   9   3   28.12    4.32
   2  -9  -3   21.40   13.03
  -2   9   3   33.67    5.04
  -2   9   2   13.88    8.74
   2  -9  -2   21.05    5.32
  -2   9   2   15.77    4.26
   2  -9  -2   17.58   11.58
  -2   9   2   13.00    3.10
   2  -9  -1    4.82    5.11
  -2   9   1    5.44    6.94
   2  -9  -1    3.97    4.04
   2  -9  -1   10.25   10.43
  -2   9   1    4.92    5.63
   2  -9   0   25.31    7.14
   2  -9   0   24.46    5.00
   2  -9   1    0.46    4.81
   2  -9   1    7.48    4.71
   2  -9   1    6.31    5.49
  -2   9  -1   -4.37    5.79
   2  -9   2    0.81    4.37
   2  -9   2   -1.49    4.04
   2  -9   2    2.37    4.80
  -2   9  -2    4.57    7.59
   2  -9   3   93.94   13.88
  -2   9  -3  117.81   16.09
   2  -9   4  306.92   25.59
   2  -9   4  293.06   12.18
  -2   9  -4  269.10   11.25
  -2   9  -4  269.14   24.52
   2  -9   5  114.08   16.79
  -2   9  -5   94.93    6.98
   2  -9   5  114.80    8.25
   2  -9   5  104.30   16.73
  -2   9  -5  137.45   18.57
   2  -9   6    4.64    2.89
   2  -9   6   -5.21    8.17
  -2   9  -6    2.64    2.71
   2  -9   6    1.55    3.03
   2  -9   6   -4.92    7.12
  -2   9  -6   -4.48    6.22
  -2   9  -7   60.29    6.32
   2  -9   7   68.34   13.58
   2  -9   7   66.04    6.60
   2  -9   7   83.96   14.74
  -2   9  -7   63.85   12.36
   2  -9   7   62.22    6.65
   2  -9   7   77.93   15.25
  -2   9  -7   84.48   16.13
  -2   9  -8   22.76    4.42
   2  -9   8   16.51    3.51
   2  -9   8   21.79    4.06
   2  -9   8   25.71    4.82
  -2   9  -8   12.84    5.04
   2  -9   8   30.81   11.50
  -2   9  -9    5.39    2.66
   2  -9   9    9.52    3.39
   2  -9   9    9.52    3.25
  -2   9  -9   12.76    7.46
   2  -9   9    8.89    3.11
  -2   9 -10   -1.21    2.43
  -2   9 -10   -8.71    6.98
   2  -9  10   -0.06    2.83
  -2   9 -11   -0.12    1.93
  -2   9 -11    5.29    5.78
   2  -9  11    0.50    2.66
  -2   9 -12    5.07    2.61
   2  -9  12    8.46    3.16
  -2   9 -13   29.92    3.75
   2  -9  13   33.63    3.99
   2  -9  14   16.28    2.44
  -2   9 -14   17.28    2.44
  -2   8  13    4.35    1.50
  -2   8  12    5.24    2.25
  -2   8  12    6.36    2.52
  -2   8  12    7.28    1.96
  -2   8  11    2.34    2.15
  -2   8  11    3.58    2.92
  -2   8  10   -1.36    2.99
  -2   8  10   -0.50    2.44
   2  -8 -10    4.97    3.15
  -2   8  10   -2.14    2.71
  -2   8   9    0.02    2.95
  -2   8   9    5.16    3.52
   2  -8  -9    2.90    3.39
   2  -8  -9    2.99    7.39
  -2   8   9    4.89    2.99
  -2   8   8  129.33    7.60
  -2   8   8  137.72    9.35
  -2   8   8  151.61    8.45
   2  -8  -8  153.84   19.06
  -2   8   8  152.99    9.52
   2  -8  -8  130.26   20.60
  -2   8   8  150.96   10.07
  -2   8   7   25.99    4.42
  -2   8   7   33.91    4.86
  -2   8   7   29.64    4.29
   2  -8  -7    9.45    7.77
  -2   8   7   29.56    5.41
   2  -8  -7   22.90   11.92
  -2   8   7   30.96    5.23
  -2   8   6  160.95    8.20
  -2   8   6  155.94    9.42
  -2   8   6  158.83    8.06
  -2   8   6  198.74   21.71
   2  -8  -6  144.77   19.04
  -2   8   6  168.23   10.39
   2  -8  -6  156.66   20.23
   2  -8  -6  169.27   21.19
  -2   8   6  168.33   10.22
  -2   8   5   48.01    5.98
  -2   8   5   39.36    4.73
  -2   8   5   51.31   11.86
   2  -8  -5   45.64   11.71
  -2   8   5   50.62    6.16
   2  -8  -5   46.42   12.36
  -2   8   5   42.99    5.45
   2  -8  -5   39.78   13.14
  -2   8   4  266.85   12.11
  -2   8   4  274.02   23.92
   2  -8  -4  272.46   12.87
   2  -8  -4  238.99   23.22
  -2   8   4  279.79   12.14
   2  -8  -4  278.68   27.21
  -2   8   4  278.05   12.01
  -2   8   3    4.83    6.56
   2  -8  -3    0.36    3.58
   2  -8  -3   -2.13    5.63
   2  -8  -3    0.26    9.01
  -2   8   2  396.08   27.39
   2  -8  -2  405.31   23.53
   2  -8  -2  383.89   14.49
   2  -8  -2  389.72   27.84
   2  -8  -2  406.67   29.41
   2  -8  -1   69.85    9.86
   2  -8  -1   66.24    6.80
   2  -8  -1   77.65   15.74
  -2   8   1   71.31   11.42
   2  -8   0    1.86    4.65
   2  -8   0    4.48    3.52
   2  -8   0  -11.62    9.48
  -2   8   0   -1.57    6.35
   2  -8   1    6.62    4.60
   2  -8   1    7.08    4.57
   2  -8   1    6.36    3.35
  -2   8  -1    8.71    5.82
   2  -8   2   24.20    7.78
   2  -8   2   26.05    4.32
   2  -8   2   27.20    8.16
  -2   8  -2   35.59    9.64
   2  -8   3    8.21    6.59
   2  -8   3    5.02    4.12
  -2   8  -3    6.41    6.01
   2  -8   4  192.15   19.17
  -2   8  -4  183.07   19.77
   2  -8   5   -3.33    6.95
   2  -8   5   -1.36    5.51
  -2   8  -5   -0.98    4.34
  -2   8  -5   -1.37    6.26
  -2   8  -6   12.18    3.03
   2  -8   6   13.31    3.77
   2  -8   6   18.48    3.64
   2  -8   6   21.35    7.83
  -2   8  -6   16.01    3.99
  -2   8  -6    9.24    5.67
  -2   8  -6   12.14    6.39
   2  -8   6   15.37    7.05
  -2   8  -7   72.44    6.22
   2  -8   7   93.51   14.47
   2  -8   7   73.61    6.48
   2  -8   7   74.69    7.05
  -2   8  -7   84.25    7.50
  -2   8  -7   83.47   13.08
   2  -8   7   85.14   14.70
  -2   8  -7   71.68   12.50
  -2   8  -8   78.99    6.73
   2  -8   8   63.74   12.60
   2  -8   8   86.40    6.94
   2  -8   8  103.49   14.66
   2  -8   8   93.17    8.01
   2  -8   8   98.66   16.07
  -2   8  -8   90.89   14.09
  -2   8  -8   94.40   16.78
  -2   8  -9   69.88    6.35
   2  -8   9   85.19    6.81
   2  -8   9   81.81    7.20
  -2   8  -9  101.32   15.37
   2  -8   9   83.96    7.54
  -2   8 -10   91.66    6.59
  -2   8 -10  104.41   15.84
   2  -8  10  107.34    7.92
   2  -8  10   99.98    8.09
  -2   8 -11    8.24    6.96
   2  -8  11    5.56    3.48
   2  -8  12    1.36    3.12
  -2   8 -13   -2.80    2.40
   2  -8  13   -2.87    2.57
  -2   8 -14    1.08    1.70
   2  -8  14    0.80    2.03
  -2   7  13    4.61    2.38
  -2   7  13   -0.16    1.32
  -2   7  12   -0.77    2.48
  -2   7  12    2.24    2.20
  -2   7  11   -1.41    2.65
  -2   7  11    8.03    3.67
  -2   7  11    2.12    3.32
  -2   7  10   35.14    5.06
  -2   7  10   30.64    4.77
  -2   7  10   25.16    4.86
  -2   7  10   25.90    4.70
  -2   7  10   28.79    4.45
   2  -7 -10   32.71   10.76
  -2   7   9   74.97    6.45
  -2   7   9   65.72    6.95
  -2   7   9   72.91    6.75
   2  -7  -9   64.96   16.15
  -2   7   8    4.26    4.14
  -2   7   8   25.96    4.44
  -2   7   8   25.62    4.24
   2  -7  -8   23.79    6.98
   2  -7  -8   30.36   12.22
  -2   7   8   26.07    5.07
  -2   7   8   26.71    4.99
  -2   7   7  200.15   10.40
  -2   7   7  194.99   10.11
  -2   7   7  183.30    8.63
  -2   7   7  187.82    9.07
   2  -7  -7  189.15   21.02
  -2   7   7  224.79   11.69
   2  -7  -7  211.68   24.98
  -2   7   7  211.27   11.14
  -2   7   6  140.82    7.17
  -2   7   6  188.93    9.80
  -2   7   6  186.44    9.76
  -2   7   6  173.41    8.23
  -2   7   6  213.30   20.99
   2  -7  -6  159.96   18.70
   2  -7  -6  213.92   24.53
   2  -7  -6  182.01   22.31
   2  -7  -6  184.04   19.63
  -2   7   6  195.98   10.59
  -2   7   6  198.91   10.51
  -2   7   5   20.08    7.60
   2  -7  -5   11.95    7.29
   2  -7  -5   21.75    7.88
   2  -7  -5   20.16    8.02
  -2   7   4  221.40   19.77
  -2   7   4  235.88   16.41
   2  -7  -4  206.18   20.18
   2  -7  -4  219.11   22.04
   2  -7  -4  206.20   19.54
  -2   7   3  237.40   20.33
  -2   7   3  259.63   16.36
   2  -7  -3  225.63   10.67
   2  -7  -3  208.75   19.23
   2  -7  -3  215.45   20.51
   2  -7  -2  171.30   13.33
  -2   7   2  157.81   16.36
  -2   7   2  191.50   13.94
   2  -7  -2  156.24    8.56
   2  -7  -2  150.33   16.54
   2  -7  -2  139.06   16.82
  -2   7   2  163.09   13.70
   2  -7  -1   12.39    4.80
  -2   7   1   19.84    5.23
   2  -7  -1   20.63    3.92
   2  -7  -1   18.11    8.70
  -2   7   1   17.80    6.06
   2  -7   0   17.13    5.97
   2  -7   0   18.94    3.98
   2  -7   0   26.36    9.35
  -2   7   0   15.80    5.35
   2  -7   1  106.69   12.54
   2  -7   1  115.03    7.24
   2  -7   1  116.80   13.18
  -2   7  -1  106.47   12.65
   2  -7   2  138.59   14.36
   2  -7   2  149.36    8.06
   2  -7   2  137.54   12.97
   2  -7   2  144.49   11.74
  -2   7  -2  145.95   15.28
   2  -7   3 1179.92   41.69
   2  -7   3 1193.37   34.76
   2  -7   3 1135.39   34.55
  -2   7  -3 1113.17   41.57
   2  -7   4   39.38    9.23
  -2   7  -4   31.14    4.41
  -2   7  -4   27.99    6.91
  -2   7  -4   32.73    9.37
   2  -7   5   11.89    7.11
  -2   7  -5   10.08    3.31
  -2   7  -5    8.85    5.15
  -2   7  -5    6.71    4.52
  -2   7  -5   10.29    6.89
   2  -7   5    9.12    6.32
   2  -7   6   62.31   10.47
  -2   7  -6   67.84    6.26
  -2   7  -6   70.20   10.31
  -2   7  -6   79.49   12.04
  -2   7  -6   64.48   11.45
  -2   7  -6   59.85   11.83
   2  -7   6   65.58   12.52
  -2   7  -7   48.73    5.24
   2  -7   7   54.07   11.11
  -2   7  -7   52.23    5.90
  -2   7  -7   53.56   10.30
  -2   7  -7   31.96    8.78
   2  -7   7   48.80   11.56
  -2   7  -7   38.87   10.68
  -2   7  -7   48.52   10.98
  -2   7  -8   89.10    6.61
   2  -7   8  104.08    7.37
   2  -7   8  124.17   16.62
   2  -7   8  103.58   13.73
   2  -7   8   93.24    7.61
  -2   7  -8  125.85   16.98
  -2   7  -8  104.40    8.26
   2  -7   8   99.95   15.90
  -2   7  -8  110.79   15.99
  -2   7  -8   97.31   15.67
  -2   7  -8   91.32   15.24
  -2   7  -9   45.68    5.05
   2  -7   9   39.65    8.48
   2  -7   9   59.82   11.10
   2  -7   9   53.40    6.05
  -2   7  -9   62.85    6.73
  -2   7  -9   46.06   11.41
   2  -7   9   53.18    6.46
  -2   7  -9   41.36   12.36
  -2   7 -10   27.23    4.08
   2  -7  10   35.33    4.82
  -2   7 -10   38.89   10.32
   2  -7  10   33.42    5.24
  -2   7 -11    9.12    7.22
   2  -7  11    4.22    3.37
  -2   7 -12   -2.41    5.37
   2  -7  12    6.49    3.50
   2  -7  13   64.68    6.51
  -2   7 -13   56.16    5.47
   2  -7  13   69.42    6.39
   2  -7  14   13.69    3.09
  -2   7 -14   16.54    2.67
  -2   7 -14   16.69    3.03
   2  -7  15   -1.17    1.44
  -2   6  14    2.86    1.97
  -2   6  13    5.10    2.77
  -2   6  13    7.08    2.03
  -2   6  12    3.78    3.36
  -2   6  12    2.06    3.08
  -2   6  12    2.81    2.34
  -2   6  11    4.00    4.11
  -2   6  11    0.15    3.14
  -2   6  11   -1.10    2.63
  -2   6  11    9.16    5.06
  -2   6  10   88.78    7.26
  -2   6  10   87.57    7.84
  -2   6  10   81.77    7.51
  -2   6  10   63.75    5.47
  -2   6  10   80.93    8.54
  -2   6  10   92.25    7.08
  -2   6   9   46.66    6.78
  -2   6   9   19.48    3.88
  -2   6   9   40.47    5.64
  -2   6   9   43.21    6.51
  -2   6   9   50.02    5.59
   2  -6  -9   34.11    9.95
   2  -6  -9   47.75   11.34
  -2   6   9   43.52    5.49
  -2   6   8   19.65    4.49
  -2   6   8   24.70    5.30
  -2   6   8   17.82    4.06
  -2   6   8   16.07    3.67
   2  -6  -8    7.28    5.34
  -2   6   8   21.97    4.55
   2  -6  -8    9.07    8.15
  -2   6   8   20.60    4.63
  -2   6   7   42.01    5.86
  -2   6   7   43.98    5.46
  -2   6   7   38.17    4.88
  -2   6   7   33.32    8.73
  -2   6   7   39.41    9.03
  -2   6   7   36.33    4.23
   2  -6  -7   42.66   11.59
   2  -6  -7   30.08   10.34
  -2   6   7   45.97    5.79
  -2   6   7   46.71    5.69
  -2   6   6   65.39   11.01
  -2   6   6   56.91    9.63
   2  -6  -6   61.97   12.42
   2  -6  -6   65.32   12.84
   2  -6  -6   50.56   10.32
  -2   6   5   22.88    7.20
  -2   6   5   20.55    4.93
   2  -6  -5   20.87    7.25
   2  -6  -5   17.31    7.93
   2  -6  -5   23.25   10.25
  -2   6   4    5.50    4.79
  -2   6   4    7.56    4.15
   2  -6  -4    5.81    5.35
   2  -6  -4   19.58   10.34
   2  -6  -4    7.73    5.22
  -2   6   3    9.19    3.79
  -2   6   3    9.02    5.41
   2  -6  -3   10.37    4.88
   2  -6  -3   10.26    6.93
   2  -6  -3   10.33    7.21
  -2   6   2  140.37   11.56
   2  -6  -2  146.80   11.25
   2  -6  -2  134.36    7.21
  -2   6   2  130.04   11.56
   2  -6  -2  122.53   13.35
   2  -6  -2  127.58   14.58
   2  -6  -1  106.18   10.24
   2  -6  -1  120.99    6.73
   2  -6  -1  116.33   12.95
   2  -6  -1   99.49   13.33
  -2   6   1   97.60   10.24
   2  -6   0   -0.46    3.90
   2  -6   0    6.91    2.89
   2  -6   0    5.82    7.30
  -2   6   0   10.23    6.36
   2  -6   1    9.93    4.92
  -2   6  -1   11.71    6.36
   2  -6   1   11.44    5.17
   2  -6   1   15.03    3.59
  -2   6  -1   13.54    6.88
  -2   6  -2   77.90   10.73
   2  -6   2   81.28   10.15
   2  -6   2   81.41    5.62
   2  -6   2   84.95    9.86
  -2   6  -2   92.65    8.43
   2  -6   2   83.54    8.11
  -2   6  -2   84.13   11.48
   2  -6   3  145.31   13.88
  -2   6  -3  127.45   14.16
  -2   6  -3  144.32   11.63
  -2   6  -3  146.33    6.95
   2  -6   3  160.65   11.96
   2  -6   3  151.73   12.17
   2  -6   3  147.67   10.38
  -2   6  -3  129.80   14.25
  -2   6  -4   21.61    6.95
   2  -6   4   14.90    6.15
  -2   6  -4   25.59    3.66
  -2   6  -4   16.13    7.60
  -2   6  -4   21.27    6.39
  -2   6  -4   23.40    5.23
  -2   6  -4   35.80    8.44
   2  -6   4   27.41    8.26
  -2   6  -5  124.67   13.76
   2  -6   5  134.52   14.61
  -2   6  -5  130.83    7.38
  -2   6  -5  121.46   12.95
  -2   6  -5  155.74   13.56
  -2   6  -5  133.14   15.74
  -2   6  -5  138.94   14.55
   2  -6   5  127.79   15.18
  -2   6  -6  285.26   20.90
   2  -6   6  363.23   24.03
  -2   6  -6  291.20   21.64
  -2   6  -6  319.18   11.74
   2  -6   6  311.51   23.74
  -2   6  -6  308.37   23.52
  -2   6  -6  357.38   22.22
  -2   6  -6  329.54   23.22
   2  -6   7   64.97   11.22
  -2   6  -7   64.94    6.04
  -2   6  -7   68.30   13.09
  -2   6  -7   64.27   12.53
  -2   6  -7   63.29   11.91
  -2   6  -7   71.63   12.66
   2  -6   7   53.50   11.28
  -2   6  -8   10.76    2.83
   2  -6   8    9.42    2.84
   2  -6   8   10.07    5.90
   2  -6   8    4.55    3.86
  -2   6  -8   12.43    3.94
   2  -6   8   12.55    3.33
  -2   6  -8   15.00    9.42
  -2   6  -8    0.85    6.88
  -2   6  -8   17.07    7.14
  -2   6  -8    9.72    7.94
   2  -6   8    3.32    8.71
   2  -6   9   14.37    3.96
   2  -6   9   30.69    8.83
   2  -6   9    9.19    6.02
  -2   6  -9   14.00    4.15
   2  -6   9    7.65    3.48
  -2   6  -9    4.24    8.84
  -2   6  -9   10.61    7.79
  -2   6  -9   15.60    7.16
  -2   6  -9    8.87    9.19
   2  -6  10   78.30    6.94
   2  -6  10   78.39    7.54
  -2   6 -10   70.63   15.05
   2  -6  11    3.39    2.92
  -2   6 -11    0.63    6.30
   2  -6  11   -3.97    4.04
  -2   6 -12   14.08    7.61
   2  -6  12   12.26    4.56
   2  -6  13   -1.79    3.32
  -2   6 -13    0.90    2.52
   2  -6  13   -0.67    3.13
  -2   6 -14   25.12    3.17
   2  -6  14   35.15    4.51
  -2   6 -14   38.53    4.17
   2  -6  15    8.91    2.25
  -2   5  14   12.68    2.75
  -2   5  14   16.43    1.98
  -2   5  13   -0.15    3.52
  -2   5  13    2.05    3.27
  -2   5  13    4.22    2.01
  -2   5  12    4.85    3.74
  -2   5  12    6.08    4.61
  -2   5  12    1.61    2.29
  -2   5  12    0.98    2.88
  -2   5  11    9.20    4.29
  -2   5  11    5.49    4.03
  -2   5  11    6.28    3.40
  -2   5  11   17.42    5.19
  -2   5  11    3.57    2.33
  -2   5  10   38.90    5.41
  -2   5  10   29.89    5.86
  -2   5  10   33.70    5.57
  -2   5  10   34.39    5.40
  -2   5  10   44.69    6.09
  -2   5  10   34.57    5.02
  -2   5  10   46.24    5.47
  -2   5   9  231.10   12.14
  -2   5   9  226.34   11.63
  -2   5   9  224.12   12.13
  -2   5   9  225.31   11.37
  -2   5   9  237.25   10.72
  -2   5   9  225.33    9.75
  -2   5   9  230.71   20.42
  -2   5   9  221.58   10.52
   2  -5  -9  213.11   21.66
   2  -5  -9  237.17   25.09
  -2   5   9  233.57   11.55
  -2   5   8   20.64    4.14
  -2   5   8   20.98    4.16
  -2   5   8   19.04    3.83
  -2   5   8   16.93    4.20
  -2   5   8   18.63    3.67
  -2   5   8   17.29    6.39
   2  -5  -8   14.22    5.92
  -2   5   8   17.52    3.84
  -2   5   8   25.68    4.59
   2  -5  -8   30.31   10.17
  -2   5   7   46.41    8.32
  -2   5   7   45.16    9.15
   2  -5  -7   31.03    7.86
   2  -5  -7   38.18   10.58
  -2   5   6   36.13    7.71
  -2   5   6   50.21    9.10
   2  -5  -6   31.82    8.27
   2  -5  -6   30.12    9.40
  -2   5   5   75.57    9.99
  -2   5   5   75.63   10.33
   2  -5  -5   53.60    9.41
   2  -5  -5   62.36   11.32
   2  -5  -5   63.63   10.18
   2  -5  -5   73.93    9.72
  -2   5   4  282.70   18.61
  -2   5   4  306.68   17.92
   2  -5  -4  279.97   18.81
   2  -5  -4  306.67   17.36
   2  -5  -4  305.64   22.30
   2  -5  -4  304.60   19.22
  -2   5   3  263.43   17.18
  -2   5   3  266.35   15.77
   2  -5  -3  273.74   12.17
   2  -5  -3  254.41   16.94
   2  -5  -3  305.92   22.20
   2  -5  -3  269.96   17.32
   2  -5  -2  402.34   16.31
  -2   5   2  394.17   18.69
   2  -5  -2  405.03   20.09
   2  -5  -2  375.44   20.21
   2  -5  -2  361.35   21.42
  -2   5   2  419.30   17.14
   2  -5  -1   47.64    6.83
   2  -5  -1   53.80    8.95
   2  -5  -1   58.40    9.13
  -2   5   1   49.90    7.62
  -2   5   0  178.57   13.96
   2  -5   0  188.17   15.19
  -2   5   0  169.49   12.82
  -2   5  -1   72.83   10.08
   2  -5   1   66.92    8.09
  -2   5  -1   79.63   10.35
  -2   5  -2  240.80   16.85
  -2   5  -2  237.15   13.23
   2  -5   2  277.56   15.03
   2  -5   2  253.52    8.54
   2  -5   2  247.88   13.38
  -2   5  -2  235.10   16.51
  -2   5  -3  206.18   15.61
   2  -5   3  219.93   13.31
   2  -5   3  232.20   13.31
  -2   5  -3  204.34   13.69
  -2   5  -3  204.04    7.61
  -2   5  -3  203.67   12.30
  -2   5  -3  180.56   14.65
  -2   5  -4  133.51   13.26
  -2   5  -4  123.53   11.86
  -2   5  -4  127.19    6.44
   2  -5   4  122.32    9.34
  -2   5  -4  129.67   11.07
   2  -5   4  116.54   12.94
  -2   5  -4  112.69   12.80
   2  -5   5   17.63    6.62
  -2   5  -5   11.49    5.55
  -2   5  -5   15.86    3.14
  -2   5  -5   18.70    6.10
  -2   5  -5    8.26    4.57
  -2   5  -5   17.28    7.10
   2  -5   5   16.68    4.66
   2  -5   6  105.87   12.56
  -2   5  -6   79.41   10.48
  -2   5  -6   99.26   12.55
  -2   5  -6   94.50    6.28
   2  -5   6  116.09   14.34
  -2   5  -6   85.72   11.61
  -2   5  -6   97.57   12.81
   2  -5   7  142.55   15.24
  -2   5  -7  127.69   13.17
  -2   5  -7  128.47   15.05
  -2   5  -7  135.02    7.80
  -2   5  -7  149.93   16.23
   2  -5   7  119.49   15.26
  -2   5  -7  138.50   16.62
   2  -5   8  162.27   16.41
   2  -5   8  138.11   14.69
  -2   5  -8  136.15   16.68
  -2   5  -8  147.48    8.58
  -2   5  -8  147.63   17.66
  -2   5  -8  141.64   17.01
   2  -5   8  149.73   17.36
  -2   5  -8  144.25   17.99
   2  -5   9   24.07    3.53
   2  -5   9   27.15    4.55
   2  -5   9   22.86    8.24
   2  -5   9   18.47    3.91
  -2   5  -9   17.49    4.14
  -2   5  -9   13.67    7.32
  -2   5  -9   18.79    9.18
  -2   5  -9   35.77   11.75
  -2   5  -9   36.30    8.05
   2  -5  10    8.75    3.51
   2  -5  10    1.85    5.49
   2  -5  10    7.25    3.28
  -2   5 -10    2.30    6.58
   2  -5  10    4.53    2.80
   2  -5  11   38.58    5.08
   2  -5  11   43.47    4.91
  -2   5 -11   36.06   10.68
   2  -5  11   37.71    5.54
   2  -5  12   16.75    3.48
   2  -5  12   12.61    3.00
  -2   5 -12    6.59    6.15
   2  -5  12   11.65    4.29
   2  -5  13    2.35    3.03
  -2   5 -13    2.61    2.68
  -2   5 -13    2.29    5.02
   2  -5  13    6.43    2.59
   2  -5  13    1.75    3.43
   2  -5  14   25.76    4.12
  -2   5 -14   25.55    3.07
  -2   5 -14   27.18    3.63
  -2   5 -14   21.59    3.61
   2  -5  15    1.50    1.93
  -2   4  15    3.19    1.68
  -2   4  15   36.70    3.32
  -2   4  14    0.57    2.60
  -2   4  14    7.60    2.04
  -2   4  14    2.22    2.98
  -2   4  13   14.71    3.08
  -2   4  13   26.72    5.02
  -2   4  13   24.69    3.47
  -2   4  13   17.96    4.83
  -2   4  12    3.39    2.62
  -2   4  12    3.31    3.96
  -2   4  12   -1.78    3.41
  -2   4  12    3.36    3.90
  -2   4  12   -1.47    2.25
  -2   4  12    2.03    3.31
  -2   4  12    2.93    2.44
  -2   4  11  163.49    8.09
  -2   4  11  169.31    9.41
  -2   4  11  146.07    9.69
  -2   4  11  138.94   10.17
  -2   4  11  141.18   10.18
  -2   4  11  157.77    8.26
  -2   4  11  155.66    9.52
  -2   4  11  179.62    9.36
  -2   4  10    3.17    2.58
  -2   4  10    7.54    3.19
  -2   4  10    7.28    2.95
  -2   4  10    6.35    3.25
  -2   4  10    6.67    3.57
  -2   4  10    8.53    3.81
  -2   4  10    6.02    3.56
  -2   4  10   13.05    3.42
   2  -4 -10   -0.55    8.73
  -2   4  10    6.13    3.33
  -2   4   9  202.60    9.98
  -2   4   9  199.25    8.80
  -2   4   9  206.28   19.44
  -2   4   9  222.82   11.46
  -2   4   9  217.21   11.05
  -2   4   9  211.76   11.40
  -2   4   9  220.43   10.20
  -2   4   9  211.09    9.64
  -2   4   9  219.52   10.89
   2  -4  -9  188.84   20.85
  -2   4   9  225.84   10.94
  -2   4   8   23.64    8.37
   2  -4  -8    9.75    7.86
  -2   4   7   -3.87    4.96
  -2   4   7    1.88    5.56
   2  -4  -7  -11.35   10.36
   2  -4  -7   16.05    6.44
   2  -4  -7   -5.69    6.30
  -2   4   6  501.83   25.04
  -2   4   6  519.10   25.39
   2  -4  -6  468.61   23.24
   2  -4  -6  479.40   27.81
  -2   4   5    6.28    4.96
  -2   4   5   11.39    5.23
   2  -4  -5   -0.05    4.20
   2  -4  -5    8.40    6.28
  -2   4   4   95.19   10.26
  -2   4   4   79.73    9.61
   2  -4  -4   91.38    9.36
   2  -4  -4   84.14    8.15
   2  -4  -4   86.66   11.70
  -2   4   3    8.47    4.75
   2  -4  -3    6.05    2.44
  -2   4   3    4.93    3.75
   2  -4  -3    8.75    7.26
   2  -4  -3    3.01    4.15
  -2   4   2  108.66    9.49
  -2   4   2   92.70    7.40
   2  -4  -2   84.48    9.21
   2  -4  -2  103.60   10.61
  -2   4   1 1094.69   30.12
   2  -4  -1 1143.03   29.35
  -2   4   1 1127.67   25.52
   2  -4  -1 1122.82   31.66
  -2   4   0    1.19    4.46
   2  -4   0   -0.01    3.85
  -2   4   0    2.99    4.54
  -2   4  -1   83.83    9.52
   2  -4   1  101.35    8.99
   2  -4   1   73.63    7.56
  -2   4  -2   44.11    7.68
   2  -4   2   44.81    6.46
   2  -4   2   28.71    5.23
  -2   4  -2   38.16    7.65
  -2   4  -2   38.92    5.50
  -2   4  -3    6.18    4.75
   2  -4   3    3.26    3.51
  -2   4  -3    3.10    1.82
  -2   4  -3    2.23    5.93
  -2   4  -3    2.93    3.70
  -2   4  -3    1.44    3.12
  -2   4  -3    0.81    3.91
  -2   4  -4   16.55    5.63
  -2   4  -4   18.59    2.87
  -2   4  -4   19.07    7.70
  -2   4  -4   17.44    5.55
   2  -4   4   18.11    6.45
  -2   4  -4   12.37    4.64
  -2   4  -4   16.10    6.13
  -2   4  -5  221.66   15.35
  -2   4  -5  195.90   15.08
  -2   4  -5  211.39    8.16
  -2   4  -5  214.16   15.57
   2  -4   5  227.82   18.06
  -2   4  -5  205.55   16.42
  -2   4  -5  208.86   17.37
  -2   4  -6   86.51   10.12
  -2   4  -6   87.68   11.72
  -2   4  -6   75.79    5.46
  -2   4  -6   71.45   10.83
   2  -4   6   68.93   11.12
  -2   4  -6   76.62   11.56
  -2   4  -6   70.46   10.86
   2  -4   7    9.13    5.18
  -2   4  -7   -0.92    4.08
  -2   4  -7    2.34    2.65
  -2   4  -7    6.26    6.72
  -2   4  -7   -1.29    5.55
   2  -4   7    0.94    5.63
  -2   4  -7    1.38    5.23
  -2   4  -7    0.53    5.22
   2  -4   8   92.51   11.43
   2  -4   8   84.09   11.99
  -2   4  -8   78.40    6.15
  -2   4  -8   89.98   13.59
  -2   4  -8   78.21   14.03
  -2   4  -8   84.59   12.99
   2  -4   9   25.59    3.56
   2  -4   9   38.10    9.59
   2  -4   9   33.66    5.10
  -2   4  -9   32.41    4.58
   2  -4   9   26.37    4.39
  -2   4  -9   40.65   11.93
  -2   4  -9   21.11    9.07
  -2   4  -9   23.69    8.88
   2  -4  10   41.25    5.35
   2  -4  10   38.21    9.60
   2  -4  10   37.43    5.23
  -2   4 -10   32.40    9.09
   2  -4  10   33.83    5.06
   2  -4  11   11.82    3.87
  -2   4 -11    5.29    6.80
   2  -4  11    6.31    2.60
   2  -4  11   13.13    4.49
   2  -4  12   51.18    6.49
   2  -4  12   49.04    5.16
  -2   4 -12   61.19   13.06
   2  -4  12   56.65    5.86
   2  -4  12   48.51    6.32
   2  -4  13  111.56    8.35
   2  -4  13  105.03    6.84
  -2   4 -13  109.23   15.73
  -2   4 -13   96.32    7.28
   2  -4  13  115.44    7.36
   2  -4  13  107.79    8.47
   2  -4  14    2.70    2.00
   2  -4  14    6.74    2.96
   2  -4  14    4.47    1.97
  -2   4 -14    5.62    2.45
  -2   4 -14    2.43    2.43
   2  -4  15   -3.38    1.35
   2  -4  15   -1.31    2.12
  -2   3  15   12.05    2.16
  -2   3  15   29.19    3.39
  -2   3  14   15.65    3.07
  -2   3  14   23.47    4.45
  -2   3  14   17.52    3.94
  -2   3  14   23.45    2.99
  -2   3  13   35.60    4.08
  -2   3  13   35.48    5.37
  -2   3  13   38.46    5.87
  -2   3  13   42.28    4.41
  -2   3  12   13.96    3.66
  -2   3  12   18.70    4.78
  -2   3  12   19.67    4.50
  -2   3  12   13.27    4.64
  -2   3  12   11.56    3.20
  -2   3  12    8.22    3.92
  -2   3  12   13.44    3.52
  -2   3  12    9.31    3.85
  -2   3  12   14.67    3.65
  -2   3  11    9.92    3.81
  -2   3  11   17.82    3.80
  -2   3  11    9.59    3.04
  -2   3  11    6.65    3.42
  -2   3  11   12.34    3.38
  -2   3  11    9.49    3.47
  -2   3  11    9.15    3.55
  -2   3  11    9.70    3.87
  -2   3  11   16.86    4.28
  -2   3  10    8.49    2.68
  -2   3  10    9.42    3.68
  -2   3  10    7.11    3.21
  -2   3  10    6.69    2.83
  -2   3  10    4.12    2.90
  -2   3  10   10.82    3.47
  -2   3  10    8.51    3.18
  -2   3  10    6.20    3.26
  -2   3  10    4.70    3.67
   2  -3 -10   -5.37    7.60
  -2   3  10    9.16    3.62
  -2   3   9   15.05    3.48
  -2   3   9   10.21    2.36
  -2   3   9   15.92    5.57
  -2   3   9   16.43    3.39
  -2   3   9   12.16    3.42
  -2   3   9   13.74    3.38
  -2   3   9   17.32    3.59
  -2   3   9   16.64    3.66
  -2   3   9   17.56    3.67
   2  -3  -9   -1.93    9.25
  -2   3   9   16.51    3.78
  -2   3   8    2.61    4.99
   2  -3  -8    5.78    3.18
   2  -3  -8   -5.03    3.30
  -2   3   7  118.23   13.44
   2  -3  -7  104.81   12.29
   2  -3  -7   88.85   10.55
  -2   3   6  160.21   12.96
  -2   3   6  175.09   15.21
   2  -3  -6  152.93   12.92
   2  -3  -6  128.41   11.13
  -2   3   5    3.49    3.08
  -2   3   5   -2.74    5.11
   2  -3  -5   -8.87    8.42
   2  -3  -5    1.77    2.83
  -2   3   4    0.70    3.89
  -2   3   4   -0.18    3.02
   2  -3  -4   -3.71    7.38
   2  -3  -4    1.82    1.76
  -2   3   3  121.61    8.97
  -2   3   3  134.17   10.65
   2  -3  -3  101.34   10.10
   2  -3  -3  119.78    9.38
  -2   3   2    3.05    3.58
   2  -3  -2    6.52    6.27
   2  -3  -2    0.40    3.09
   2  -3  -2   -0.37    3.96
  -2   3   2   -0.59    2.28
  -2   3   1  211.26   12.32
   2  -3  -1  207.31   12.12
  -2   3   0    5.59    3.88
  -2   3   0    9.00    4.25
   2  -3   0    7.59    4.18
  -2   3  -1   11.50    4.55
   2  -3   1    9.00    3.67
   2  -3   1    6.69    3.27
  -2   3  -1    6.74    4.62
   2  -3   2    0.92    3.98
  -2   3  -2    5.12    3.67
   2  -3   2    5.13    3.93
  -2   3  -2    6.33    5.16
  -2   3  -3    8.47    4.74
   2  -3   3    7.63    4.14
  -2   3  -3    7.15    4.01
  -2   3  -3    3.88    3.66
   2  -3   3    9.00    5.04
  -2   3  -3    5.18    5.32
  -2   3  -3   12.88    4.74
  -2   3  -4  295.32   16.69
  -2   3  -4  342.53    8.95
  -2   3  -4  312.44   17.00
  -2   3  -4  310.71   16.69
   2  -3   4  323.92   18.86
  -2   3  -4  329.76   18.20
  -2   3  -4  305.76   18.79
  -2   3  -5   45.04    7.38
  -2   3  -5   54.36    4.19
   2  -3   5   38.27    7.80
  -2   3  -5   53.57    9.15
  -2   3  -5   46.07    8.31
  -2   3  -5   47.41    7.79
  -2   3  -5   53.67    9.21
  -2   3  -6   46.41    7.35
  -2   3  -6   58.04    4.62
  -2   3  -6   67.95   10.81
  -2   3  -6   55.29    9.48
   2  -3   6   69.12   10.88
  -2   3  -6   60.16    9.66
  -2   3  -6   69.84   10.52
  -2   3  -7  156.56   13.29
  -2   3  -7  133.48    7.03
  -2   3  -7  125.76   14.99
  -2   3  -7  135.03   14.69
  -2   3  -7  125.08   14.43
   2  -3   7  120.11   14.87
  -2   3  -7  147.95   15.32
   2  -3   8  253.47   20.01
   2  -3   8  238.94   17.10
  -2   3  -8  224.28   20.98
  -2   3  -8  226.86    9.50
  -2   3  -8  268.58   21.96
  -2   3  -8  216.48   19.95
  -2   3  -8  195.11   19.03
   2  -3   9   67.51    5.47
   2  -3   9   60.72   10.28
  -2   3  -9   70.84    5.95
   2  -3   9   77.51    6.68
  -2   3  -9   51.41   10.70
  -2   3  -9   63.46   13.21
   2  -3   9   71.03    6.34
  -2   3  -9   72.56   13.06
   2  -3  10   16.87    4.22
   2  -3  10    9.36    6.07
   2  -3  10   10.42    2.69
   2  -3  10   10.76    3.68
  -2   3 -10   13.13    8.36
   2  -3  11  121.58    9.31
   2  -3  11  124.36    8.26
   2  -3  11  119.68    8.70
  -2   3 -11  116.72   16.81
   2  -3  11  119.35    9.02
   2  -3  12    7.32    3.59
  -2   3 -12    1.12    2.95
   2  -3  12    5.06    3.02
  -2   3 -12    2.52    7.79
   2  -3  12    4.83    3.09
   2  -3  12    4.24    3.27
   2  -3  13   57.30    6.38
  -2   3 -13   54.31    5.86
   2  -3  13   50.62    5.49
  -2   3 -13   55.29    5.47
   2  -3  14   16.23    3.01
   2  -3  14   28.84    4.55
   2  -3  14   23.51    3.23
  -2   3 -14   24.12    3.39
  -2   3 -14   19.11    3.50
   2  -3  15    6.68    2.41
   2  -3  15   -2.61    1.73
  -2   2  15    1.80    1.84
  -2   2  15   -0.76    2.45
  -2   2  15    1.89    2.63
  -2   2  15   -1.11    2.32
  -2   2  14    7.64    2.70
  -2   2  14    9.21    3.53
  -2   2  14   11.86    2.43
  -2   2  14   16.08    4.05
  -2   2  13   -7.34    4.26
  -2   2  13    7.30    3.24
  -2   2  13    0.53    1.87
  -2   2  13   11.65    4.21
  -2   2  13   -0.87    3.78
  -2   2  13   -1.35    3.16
  -2   2  12    8.72    3.75
  -2   2  12   13.92    4.22
  -2   2  12    7.72    3.54
  -2   2  12    6.00    3.18
  -2   2  12   -3.20    2.72
  -2   2  12   11.50    4.46
  -2   2  12    3.64    3.93
  -2   2  12    0.32    2.69
  -2   2  12   -1.71    4.28
  -2   2  11   25.62    4.40
  -2   2  11   27.19    4.07
  -2   2  11   28.63    5.28
  -2   2  11   30.92    4.10
  -2   2  11   26.38    4.49
  -2   2  11   28.94    4.59
  -2   2  11   27.21    4.64
  -2   2  11   34.07    4.84
  -2   2  11   31.20    4.92
  -2   2  10    7.82    3.46
  -2   2  10    4.70    3.09
  -2   2  10    4.32    2.90
  -2   2  10   -0.85    2.88
  -2   2  10    4.16    2.90
  -2   2  10    4.05    3.13
  -2   2  10    4.66    2.89
  -2   2  10    5.40    3.31
  -2   2   9  220.35   19.69
   2  -2  -9  225.27   17.87
   2  -2  -9  195.94   16.53
  -2   2   8    0.09    5.12
   2  -2  -8   -0.87    3.35
   2  -2  -8    0.97    2.82
  -2   2   7   29.66    7.39
   2  -2  -7   30.79    5.95
  -2   2   6    1.18    5.02
   2  -2  -6    1.45    3.21
  -2   2   5  284.95   16.77
  -2   2   5  276.98   14.29
   2  -2  -5  288.51   14.26
  -2   2   4   11.36    5.47
  -2   2   4    8.07    2.42
   2  -2  -4   15.56    3.86
  -2   2   3    7.85    2.67
  -2   2   3    6.53    2.46
  -2   2   3    8.35    4.27
   2  -2  -3    0.87    4.30
   2  -2  -2  892.96   14.90
  -2   2   2  936.78   21.31
  -2   2   2  937.23   17.95
   2  -2  -2  852.34   17.36
   2  -2  -2  822.60   22.96
  -2   2   2  887.80   14.20
   2  -2  -1    0.24    1.85
  -2   2   1    0.29    3.01
  -2   2   1    0.95    2.48
   2  -2   0   73.25    6.35
  -2   2   0   66.83    6.35
   2  -2   1 1067.55   25.14
   2  -2   1 1068.23   23.04
  -2   2  -1 1065.69   25.82
   2  -2   2   71.01    7.74
  -2   2  -2   68.29    7.91
   2  -2   3  312.53   16.44
  -2   2  -3  318.65   15.19
  -2   2  -3  308.20   16.48
   2  -2   3  294.89   15.89
  -2   2  -3  327.34   15.71
   2  -2   4   64.52    8.87
  -2   2  -4   65.09    7.87
  -2   2  -4   67.24    9.20
  -2   2  -4   69.53    8.78
  -2   2  -4   58.01    7.91
   2  -2   4   67.08    9.08
   2  -2   5    8.68    4.84
  -2   2  -5   13.46    2.50
  -2   2  -5    7.64    5.20
  -2   2  -5    8.34    5.89
  -2   2  -5   13.18    4.76
   2  -2   5   11.43    5.25
  -2   2  -5   10.29    5.07
   2  -2   6   42.62    8.19
  -2   2  -6   47.05    3.94
  -2   2  -6   42.80    8.59
  -2   2  -6   55.71    9.75
  -2   2  -6   45.95    8.68
   2  -2   6   53.77    9.70
  -2   2  -6   41.73    8.34
   2  -2   7    2.46    4.91
  -2   2  -7    2.28    3.71
  -2   2  -7   -0.80    1.95
  -2   2  -7   -4.02    5.52
  -2   2  -7    5.01    5.96
  -2   2  -7    3.02    4.95
  -2   2  -7    3.05    4.94
   2  -2   8   11.04    6.10
  -2   2  -8   15.87    2.88
  -2   2  -8    8.33    4.13
  -2   2  -8   19.61    7.33
  -2   2  -8    5.97    5.05
  -2   2  -8   12.24    6.65
   2  -2   9  217.50    9.91
   2  -2   9  204.22   19.82
   2  -2   9  223.05   11.29
  -2   2  -9  196.28   20.20
   2  -2   9  220.41   11.18
  -2   2  -9  185.68   18.71
   2  -2  10   21.73    4.44
   2  -2  10   28.40    4.65
   2  -2  10   22.47    7.75
  -2   2 -10   19.76    8.66
   2  -2  10   21.65    3.77
   2  -2  10   20.84    4.53
   2  -2  10   21.10    4.50
   2  -2  11  103.80    8.73
  -2   2 -11   88.46    7.33
  -2   2 -11   97.22   15.53
   2  -2  11   95.97    7.96
   2  -2  11  103.68    7.77
   2  -2  11   96.47    8.30
   2  -2  12   10.58    4.03
  -2   2 -12    8.19    3.11
   2  -2  12   14.71    3.99
   2  -2  12   17.24    4.05
  -2   2 -12   11.75    6.98
   2  -2  12   13.72    4.59
   2  -2  13   19.16    3.61
   2  -2  13   14.62    4.25
  -2   2 -13   15.33    3.20
  -2   2 -13   20.27    3.95
   2  -2  13   16.91    3.94
   2  -2  14    7.72    2.33
   2  -2  14    7.31    3.12
  -2   2 -14    6.10    2.14
  -2   2 -14    3.15    1.92
   2  -2  15    1.32    2.08
   2  -2  15   -2.62    1.90
   2  -2  15   -0.87    2.57
  -2   1  15    6.74    2.02
  -2   1  15    1.38    2.55
  -2   1  15    2.66    2.70
  -2   1  14    6.88    2.58
  -2   1  14    8.76    3.68
  -2   1  14   15.78    3.63
  -2   1  14    4.03    3.15
  -2   1  13   26.31    3.68
  -2   1  13   42.19    5.39
  -2   1  13   28.11    4.50
  -2   1  13   38.74    4.52
  -2   1  13   37.00    5.04
  -2   1  13   33.53    5.53
  -2   1  13   37.42    5.02
  -2   1  12    5.13    3.07
  -2   1  12   11.36    3.93
  -2   1  12    6.09    3.31
  -2   1  12   11.57    3.02
  -2   1  12   12.18    4.00
  -2   1  12   10.22    3.77
  -2   1  12   11.80    3.66
  -2   1  11  371.38   12.98
  -2   1  11  366.75   13.15
  -2   1  11  388.08   14.38
  -2   1  11  395.79   14.43
  -2   1  11  376.79   13.32
  -2   1  11  382.86   15.44
  -2   1  11  388.27   13.18
  -2   1  11  370.38   13.26
  -2   1  10   11.15    3.16
  -2   1  10   16.85    3.57
  -2   1  10   18.48    3.76
  -2   1  10   12.80    3.52
  -2   1  10   13.10    3.35
  -2   1  10   19.37    3.43
  -2   1  10   11.61    3.74
   2  -1 -10    9.78    5.09
  -2   1   9   57.17   11.32
   2  -1  -9   31.50    6.51
   2  -1  -9   49.63    8.51
  -2   1   8    5.61    6.46
   2  -1  -8   -4.38    5.86
  -2   1   7   45.86    8.79
   2  -1  -7   38.67    6.39
  -2   1   6  205.16   15.43
   2  -1  -6  197.26   12.33
  -2   1   5  114.35   11.06
   2  -1  -5  120.68    8.77
  -2   1   4  103.48    9.37
   2  -1  -4   99.76    6.55
  -2   1   3  155.26    7.10
  -2   1   3  151.91    6.08
  -2   1   2 1548.03   13.87
   2  -1  -2 1492.12   24.27
  -2   1   2 1511.73   17.31
  -2   1   1 2693.29   35.49
  -2   1   1 2715.52   30.22
   2  -1  -1 2708.73   30.73
  -2   1   0 9977.31   66.90
   2  -1   0 9999.00   63.34
   2  -1   1 2824.51   39.38
  -2   1  -1 2719.32   34.70
   2  -1   1 2725.74   36.47
   2  -1   2 1781.11   34.05
   2  -1   2 1789.25   34.11
  -2   1  -2 1792.03   35.13
   2  -1   3  254.07   14.50
  -2   1  -3  290.06   14.07
   2  -1   3  259.13   14.62
  -2   1  -3  245.03   14.47
   2  -1   4   77.50    9.27
  -2   1  -4   85.25    8.58
   2  -1   4   86.15    9.84
  -2   1  -4   79.60   10.05
   2  -1   5  148.49   12.88
  -2   1  -5  151.96   12.55
  -2   1  -5  158.70   13.32
   2  -1   5  151.52   13.90
  -2   1  -5  147.89   12.78
  -2   1  -5  136.87   13.09
   2  -1   6   66.96    9.18
  -2   1  -6   70.07    4.20
  -2   1  -6   61.04    9.42
  -2   1  -6   84.23   11.02
  -2   1  -6   65.70    9.87
  -2   1  -6   62.97    9.53
   2  -1   7   81.87   10.65
   2  -1   7   78.99   11.02
  -2   1  -7   76.20   11.06
  -2   1  -7   70.50   10.56
   2  -1   8   -4.19    5.63
  -2   1  -8   -4.02    3.61
  -2   1  -8   -3.44    4.80
   2  -1   9    2.91    3.02
   2  -1   9    5.64    3.50
   2  -1   9   -0.45    4.95
   2  -1   9   -0.62    2.71
  -2   1  -9   -7.02    7.66
  -2   1  -9   -1.73    5.33
   2  -1   9    4.41    2.62
   2  -1  10    1.22    3.25
   2  -1  10    6.08    6.08
  -2   1 -10   -3.44    3.08
  -2   1 -10    2.69    5.39
   2  -1  10    0.34    2.72
   2  -1  10   -3.58    3.49
   2  -1  10    0.04    2.90
   2  -1  11  278.57   13.97
   2  -1  11  278.65   12.79
  -2   1 -11  271.45   24.48
   2  -1  11  280.09   13.42
  -2   1 -11  262.66   11.60
   2  -1  11  272.73   13.56
   2  -1  12    0.28    2.68
   2  -1  12   -0.80    3.22
   2  -1  12   -4.06    2.89
   2  -1  12   -0.47    3.44
  -2   1 -12    3.27    2.48
  -2   1 -12   -2.12    2.86
  -2   1 -12    7.35    9.22
   2  -1  13    4.08    3.17
   2  -1  13    3.41    2.54
  -2   1 -13    2.23    2.23
  -2   1 -13    5.49    2.88
   2  -1  13    6.31    3.32
   2  -1  14   11.28    3.04
   2  -1  14   14.59    3.49
   2  -1  14   16.45    2.86
  -2   1 -14   14.09    2.82
   2  -1  15    2.23    1.97
   2  -1  15   -2.45    2.35
   2  -1  15    0.17    1.84
  -2   0  16   -1.45    1.58
  -2   0  16    4.80    2.22
  -2   0  15   -0.56    2.65
  -2   0  15    4.65    2.80
  -2   0  14    8.36    2.59
  -2   0  14    2.34    3.03
  -2   0  14    3.11    3.22
  -2   0  14    5.27    3.36
  -2   0  13   12.43    4.42
  -2   0  13    5.62    2.54
  -2   0  13   13.51    3.05
  -2   0  13    7.00    3.86
  -2   0  13   14.85    3.74
  -2   0  13   11.95    3.65
  -2   0  12   22.17    4.00
  -2   0  12   23.80    4.66
  -2   0  12   22.64    4.41
  -2   0  12   27.34    4.68
  -2   0  12   26.61    4.09
  -2   0  12   33.78    4.78
  -2   0  12   28.53    5.00
  -2   0  11    0.91    3.29
  -2   0  11    3.39    3.14
  -2   0  11    1.20    3.15
  -2   0  11    3.76    2.33
  -2   0  11    1.20    2.91
  -2   0  11    2.13    2.96
  -2   0  10   70.92    5.56
  -2   0  10   62.41    5.72
  -2   0  10   60.18    5.58
  -2   0  10   71.64    5.67
  -2   0  10   73.01    6.29
  -2   0  10   61.64    5.59
  -2   0  10   66.44    6.11
   2   0 -10   61.66   11.01
   2   0 -10   71.07   11.50
  -2   0   9  107.36   13.85
   2   0  -9  109.95   11.42
   2   0  -9  105.18   12.77
  -2   0   8  250.22   19.25
  -2   0   8  266.67   20.95
   2   0  -8  253.59   16.56
   2   0  -8  216.36   16.81
  -2   0   7  771.49   31.53
  -2   0   7  777.38   30.86
   2   0  -7  733.67   28.71
  -2   0   6   42.36    7.98
  -2   0   6   39.19    7.34
   2   0  -6   42.70    5.53
  -2   0   5  210.50   13.88
  -2   0   5  211.31   14.07
   2   0  -5  198.35   10.64
  -2   0   4   52.80    2.24
  -2   0   4   55.40    7.08
  -2   0   4   51.54    5.24
   2   0  -4   51.76    5.82
  -2   0   3    3.54    3.15
  -2   0   3    1.17    2.25
   2   0  -3    3.71    2.60
   2   0  -3    1.02    0.66
   2   0  -3    3.67    3.10
  -2   0   2  126.45    8.47
  -2   0   2  125.49    8.08
   2   0  -2  149.41    8.15
   2   0  -2  132.06    5.63
  -2   0   1   40.50    5.16
   2   0  -1   31.84    4.64
  -2   0   1   35.65    2.04
  -2   0   0 4363.24   44.75
   2   0   0 4513.89   38.31
  -2   0  -1 2245.92   31.86
   2   0   1 2225.26   33.88
  -2   0  -1 2320.69   31.79
  -2   0  -2    4.08    2.53
   2   0   2    9.41    4.63
   2   0   2    8.47    3.54
  -2   0  -3   46.31    5.00
  -2   0  -3   65.33    7.02
   2   0   3   58.09    7.57
  -2   0  -4   15.05    2.81
   2   0   4   17.85    5.77
  -2   0  -4   20.63    5.06
   2   0   5   22.31    6.50
  -2   0  -5   23.96    5.73
  -2   0  -5   19.02    6.30
   2   0   6  254.19   17.05
   2   0   6  259.96   17.39
  -2   0  -6  255.49   17.60
  -2   0  -6  243.91   17.80
   2   0   7  828.25   31.88
   2   0   7  835.31   33.19
  -2   0  -7  834.33   34.36
  -2   0  -7  824.23   34.32
   2   0   8  171.20   16.84
  -2   0  -8  166.32   16.48
  -2   0  -8  182.90   16.89
   2   0   9   71.28    7.12
   2   0   9   49.43   11.42
  -2   0  -9   64.03   11.49
   2   0   9   53.71    6.07
  -2   0  -9   53.91    5.24
   2   0   9   59.11    6.17
   2   0  10  287.90   13.95
   2   0  10  268.81   23.77
   2   0  10  268.50   13.20
  -2   0 -10  287.27   23.98
   2   0  10  270.53   12.20
  -2   0 -10  263.31   10.99
  -2   0 -10  279.43   27.48
   2   0  11   52.38    5.61
   2   0  11   57.30    6.73
  -2   0 -11   59.60    5.73
   2   0  11   64.98    7.16
   2   0  11   55.33    6.21
  -2   0 -11   45.97    5.58
  -2   0 -11   49.24   11.60
   2   0  12   82.81    7.90
   2   0  12   71.71    6.38
   2   0  12   79.54    7.56
  -2   0 -12   86.07    7.14
  -2   0 -12   93.96   15.95
   2   0  13    4.00    2.41
   2   0  13    0.51    3.18
   2   0  13    5.12    3.39
  -2   0 -13    5.48    2.70
   2   0  13    1.24    2.03
   2   0  14   -0.80    3.09
   2   0  14    6.16    3.08
   2   0  14   -4.62    2.84
  -2   0 -14    2.76    2.18
   2   0  15    1.55    1.88
   2   0  15   -0.68    1.68
   2   0  15   -1.47    1.95
  -2  -1  16    1.32    1.94
  -2  -1  16    2.49    1.75
  -2  -1  15    1.88    2.54
  -2  -1  15    3.66    2.86
  -2  -1  15    1.16    2.85
  -2  -1  14    5.55    3.56
  -2  -1  14   -0.99    3.75
  -2  -1  13   24.58    5.05
  -2  -1  13   15.98    4.59
  -2  -1  13   19.49    3.67
  -2  -1  13   19.97    4.42
  -2  -1  12   -3.75    3.55
  -2  -1  12    3.19    2.85
  -2  -1  12    6.66    3.37
  -2  -1  12    3.93    2.28
  -2  -1  12    3.14    2.82
   2   1 -12    6.15    6.55
  -2  -1  11  145.20    7.71
  -2  -1  11  128.38    7.99
  -2  -1  11  146.06    8.85
  -2  -1  11  154.09    8.13
  -2  -1  11  147.30    8.91
  -2  -1  11  135.47    8.35
   2   1 -11  112.70   16.05
  -2  -1  11  116.90    8.23
  -2  -1  10   35.91    4.36
  -2  -1  10   38.79    4.23
  -2  -1  10   28.36    4.08
  -2  -1  10   36.93    4.60
  -2  -1  10   44.19    5.06
   2   1 -10   40.46    8.89
   2   1 -10   31.64    7.28
  -2  -1   9   50.73   10.65
   2   1  -9   59.66    9.99
   2   1  -9   47.15    7.22
  -2  -1   8    2.24    4.86
  -2  -1   8    1.35    4.73
   2   1  -8   -2.31    3.78
   2   1  -8    6.77    4.58
   2   1  -8   -4.86    3.00
  -2  -1   7    0.33    4.00
  -2  -1   7    1.60    5.13
   2   1  -7    1.81    3.13
   2   1  -7    3.97    4.03
   2   1  -7    1.05    3.56
  -2  -1   6  705.39   26.54
  -2  -1   6  682.55   26.20
   2   1  -6  709.46   19.02
   2   1  -6  706.04   24.88
   2   1  -6  707.58   23.10
  -2  -1   5  320.12   12.65
  -2  -1   5  313.43   16.40
  -2  -1   5  319.91   16.09
  -2  -1   5  302.75   13.69
   2   1  -5  292.73   11.98
   2   1  -5  314.52   15.80
   2   1  -5  310.15   14.76
  -2  -1   4   33.01    5.13
  -2  -1   4   31.25    5.89
  -2  -1   4   29.07    4.47
   2   1  -4   34.83    4.19
   2   1  -4   31.69    5.48
   2   1  -4   30.79    5.54
  -2  -1   3   -0.94    2.97
  -2  -1   3    0.56    3.42
   2   1  -3    1.30    2.83
   2   1  -3    7.49    2.89
   2   1  -3    0.60    3.56
   2   1  -2  365.88    7.48
  -2  -1   2  367.78   14.37
  -2  -1   2  337.21   12.51
   2   1  -2  348.24   13.61
  -2  -1   1 7273.65   61.09
   2   1  -1 7170.65   42.67
  -2  -1   1 7315.64   41.41
   2   1   0 1855.07   27.78
  -2  -1   0 1902.14   30.68
   2   1   1  786.11   21.50
  -2  -1  -1  778.39   18.89
  -2  -1  -1  829.43   21.63
   2   1   2 1290.88   31.43
   2   1   2 1298.76   28.49
  -2  -1  -2 1312.50   30.50
   2   1   3   42.93    7.75
   2   1   3   43.93    5.48
   2   1   3   43.04    6.78
  -2  -1  -3   40.34    6.90
   2   1   4   -1.63    6.15
  -2  -1  -4    1.12    2.33
  -2  -1  -4    5.37    3.13
   2   1   5   13.61    5.18
   2   1   5   11.67    4.92
  -2  -1  -5   15.30    5.05
   2   1   6    1.27    4.33
   2   1   6    0.83    3.80
  -2  -1  -6    3.94    5.06
  -2  -1  -6    3.01    4.67
   2   1   7   13.26    5.92
   2   1   7    6.61    3.65
  -2  -1  -7   15.46    2.71
  -2  -1  -7   17.33    6.18
  -2  -1  -7    9.84    5.57
   2   1   8   28.17    8.41
  -2  -1  -8   31.28    3.64
  -2  -1  -8   33.09    7.91
  -2  -1  -8   19.64    8.70
  -2  -1  -8   20.70    6.22
   2   1   9   54.97    6.04
   2   1   9   37.09    9.71
  -2  -1  -9   45.85    4.58
   2   1   9   44.77    5.85
  -2  -1  -9   37.98    4.86
   2   1   9   46.49    5.00
  -2  -1  -9   35.18   10.91
   2   1  10   94.60    8.37
   2   1  10   83.65    6.65
   2   1  10   80.72   13.76
   2   1  10   89.42    7.42
  -2  -1 -10   79.13    7.04
   2   1  10   90.19    8.28
  -2  -1 -10   87.14    6.51
  -2  -1 -10   75.74   15.10
   2   1  11    4.07    2.70
   2   1  11    3.28    3.81
  -2  -1 -11    5.99    3.19
   2   1  11    1.41    3.15
  -2  -1 -11    4.17    8.90
   2   1  12   27.59    4.20
   2   1  12   27.13    5.41
   2   1  12   23.39    4.74
  -2  -1 -12   23.82    4.00
   2   1  13   -0.70    3.43
   2   1  13    4.35    2.35
   2   1  13   -1.81    3.38
   2   1  13    0.88    3.20
  -2  -1 -13    1.95    2.43
  -2  -1 -13    1.28    2.28
   2   1  13   -0.38    2.28
   2   1  14    1.14    2.61
   2   1  14    3.27    2.40
   2   1  14    3.79    2.72
  -2  -1 -14    2.75    1.95
   2   1  14    4.70    1.66
   2   1  15   -0.16    1.62
   2   1  15    1.28    1.81
  -2  -2  16   -4.12    2.10
  -2  -2  16    0.85    1.50
  -2  -2  15   -1.35    2.98
  -2  -2  15    2.58    2.77
  -2  -2  15    3.88    3.06
  -2  -2  14    2.36    3.21
  -2  -2  14    3.24    2.20
  -2  -2  13    5.67    4.39
  -2  -2  13    3.18    3.47
  -2  -2  13    2.58    2.40
   2   2 -13    4.23    5.71
  -2  -2  13    0.91    2.32
  -2  -2  12   47.60    5.70
  -2  -2  12   44.24    5.66
  -2  -2  12   52.96    4.98
  -2  -2  12   41.92    5.36
   2   2 -12   45.36   10.81
  -2  -2  11    7.45    2.73
  -2  -2  11    9.54    3.23
  -2  -2  11    7.00    3.80
  -2  -2  11    7.42    2.90
  -2  -2  11    8.55    3.74
   2   2 -11   17.62    8.11
   2   2 -11   13.57    7.09
  -2  -2  10   68.59    5.82
  -2  -2  10   60.47    6.02
  -2  -2  10   58.18    5.57
  -2  -2  10   76.44   13.11
  -2  -2  10   56.65    5.36
  -2  -2  10   69.15    6.58
   2   2 -10   55.76   10.10
  -2  -2   9   10.82    4.49
   2   2  -9    6.60    6.38
   2   2  -9    2.76    4.50
  -2  -2   8  290.67   20.37
  -2  -2   8  298.32   21.07
   2   2  -8  314.30   21.31
   2   2  -8  316.76   19.83
   2   2  -8  313.79   17.69
   2   2  -8  311.06   18.03
  -2  -2   7   -0.28    4.60
  -2  -2   7   -2.26    4.38
   2   2  -7    0.90    2.66
   2   2  -7    2.96    5.32
   2   2  -7   -1.50    3.70
   2   2  -7    0.84    4.01
  -2  -2   6  291.94   14.71
  -2  -2   6  252.89   15.79
  -2  -2   6  272.00   12.26
  -2  -2   6  269.54   16.26
   2   2  -6  272.83   15.53
   2   2  -6  277.82   17.27
   2   2  -6  264.91   15.87
   2   2  -6  260.44   15.93
  -2  -2   5  132.46   10.23
  -2  -2   5  126.61   10.49
  -2  -2   5  123.12    9.81
  -2  -2   5  120.07    8.61
   2   2  -5  108.92    9.62
   2   2  -5  118.91   10.63
   2   2  -5  122.40   11.39
   2   2  -5  111.52    8.55
  -2  -2   4   16.57    4.76
  -2  -2   4   13.50    4.25
   2   2  -4   12.38    4.29
   2   2  -4   15.93    5.13
  -2  -2   3  192.09   11.79
  -2  -2   3  170.27    9.73
   2   2  -3  185.69   11.16
   2   2  -3  181.36   11.77
  -2  -2   2   35.70    4.27
  -2  -2   2   35.70    5.73
  -2  -2   2   34.00    4.23
   2   2  -2   27.58    5.68
   2   2  -1  478.11   14.76
  -2  -2   1  493.70   17.40
  -2  -2   1  482.46   11.61
   2   2   0  261.92   12.30
  -2  -2   0  262.96   12.75
   2   2   0  258.75   11.01
  -2  -2   0  224.34   11.78
   2   2   1   27.16    5.50
  -2  -2  -1   28.15    4.65
   2   2   1   35.99    5.33
   2   2   1   29.93    3.90
  -2  -2  -1   23.57    4.89
  -2  -2  -1   23.22    4.62
   2   2   2  609.64   23.69
  -2  -2  -2  584.58   17.64
   2   2   2  627.36   20.27
   2   2   2  581.61    6.94
   2   2   2  615.06   20.75
  -2  -2  -2  583.50   22.54
   2   2   3  310.90   18.75
   2   2   3  301.61   13.34
   2   2   3  310.35   15.52
  -2  -2  -3  311.88   18.19
   2   2   4  345.17   16.02
   2   2   4  386.34   22.54
  -2  -2  -4  379.75    9.83
  -2  -2  -4  372.00   21.13
   2   2   5  192.53   13.78
   2   2   5  190.63   14.78
   2   2   5  214.25   19.04
  -2  -2  -5  208.37    7.87
  -2  -2  -5  187.37   17.16
   2   2   6  376.27   20.92
   2   2   6  348.45   20.05
  -2  -2  -6  352.08   11.06
  -2  -2  -6  336.04   24.12
   2   2   7   93.92   10.79
   2   2   7   87.55   11.50
  -2  -2  -7   93.60    5.63
  -2  -2  -7   81.57    6.07
  -2  -2  -7   87.58   12.22
  -2  -2  -7   85.32   13.90
   2   2   8  103.52    8.06
   2   2   8   96.66   12.82
  -2  -2  -8   88.44    6.83
   2   2   8  102.71    7.90
  -2  -2  -8   95.22   12.52
  -2  -2  -8  107.55   15.95
   2   2   9   50.68    6.28
   2   2   9   44.88    9.28
   2   2   9   39.36    5.15
  -2  -2  -9   39.16    4.88
  -2  -2  -9   65.63   14.01
  -2  -2  -9   44.36   11.73
   2   2  10   47.12    5.56
   2   2  10   50.55    6.71
  -2  -2 -10   50.87    5.49
   2   2  10   46.70    5.70
  -2  -2 -10   51.06   13.21
   2   2  11   -5.40    3.94
   2   2  11    7.25    3.28
  -2  -2 -11    0.15    2.27
   2   2  11    1.84    3.86
  -2  -2 -11   -3.73    4.72
   2   2  12    7.19    3.85
   2   2  12    4.26    3.41
   2   2  12    7.25    2.92
  -2  -2 -12    4.35    2.55
   2   2  12   -0.42    3.31
  -2  -2 -12    4.02    2.58
  -2  -2 -12   -1.80    6.35
   2   2  13    2.41    2.83
   2   2  13    0.15    2.84
   2   2  13    2.03    2.76
  -2  -2 -13    6.29    2.56
   2   2  13    6.18    2.51
   2   2  14    2.02    1.63
   2   2  14    4.67    2.48
   2   2  14    0.62    2.29
   2   2  14    4.15    2.34
   2   2  15    5.09    1.67
  -2  -3  16    0.26    1.90
  -2  -3  16   -3.29    1.59
  -2  -3  15    4.97    2.81
  -2  -3  15    9.99    2.98
  -2  -3  15    3.11    1.83
  -2  -3  14   72.15    5.97
  -2  -3  14   68.86    5.75
  -2  -3  13   18.08    3.81
  -2  -3  13   15.89    4.11
   2   3 -13   14.14    2.96
   2   3 -13    5.23    6.65
  -2  -3  12  100.67    7.70
  -2  -3  12   92.60    7.41
  -2  -3  11   14.09    3.63
  -2  -3  11   11.52    3.78
   2   3 -11    3.92    5.05
  -2  -3  10  212.07   20.33
  -2  -3  10  222.11    9.84
  -2  -3  10  219.61   10.33
   2   3 -10  217.69   19.52
  -2  -3   9   42.14    9.61
   2   3  -9   39.92    9.25
   2   3  -9   40.73    9.43
   2   3  -9   43.11    9.37
  -2  -3   8  212.61   17.00
   2   3  -8  187.76   16.84
   2   3  -8  187.70   14.55
   2   3  -8  193.85   17.08
   2   3  -8  195.97   16.96
  -2  -3   7   -1.20    2.30
  -2  -3   7   -1.06    3.97
   2   3  -7    6.39    5.49
   2   3  -7    2.20    2.96
   2   3  -7    1.67    4.96
  -2  -3   6    7.05    3.91
  -2  -3   6    8.73    4.83
  -2  -3   6   10.03    4.74
   2   3  -6    9.15    5.59
   2   3  -6    1.65    4.95
   2   3  -6    7.19    3.84
   2   3  -6   14.10    4.57
  -2  -3   5  133.00   10.48
  -2  -3   5  135.78    9.63
  -2  -3   5  131.40   11.47
   2   3  -5  136.72   11.82
   2   3  -5  125.18   11.14
   2   3  -5  132.54   12.09
   2   3  -5  137.25   10.53
  -2  -3   4   46.64    7.55
  -2  -3   4   38.68    5.65
   2   3  -4   36.69    6.59
   2   3  -4   39.42    7.56
   2   3  -4   35.57    6.37
   2   3  -4   39.34    6.68
  -2  -3   3   37.06    6.51
  -2  -3   3   45.81    5.17
   2   3  -3   38.16    6.01
   2   3  -3   51.10    8.01
   2   3  -3   49.72    6.59
  -2  -3   2  117.01   10.38
  -2  -3   2  117.35    5.99
   2   3  -2  121.51    8.35
  -2  -3   2  115.36    8.66
   2   3  -2  120.66   10.33
   2   3  -2  121.33    9.35
  -2  -3   1  132.63   10.34
   2   3  -1  142.99   10.02
  -2  -3   1  141.58    4.57
   2   3  -1  135.96    9.57
   2   3  -1  155.81    7.72
  -2  -3   1  138.51   10.04
   2   3  -1  147.71    9.63
   2   3   0   19.48    1.62
   2   3   0   23.51    5.61
  -2  -3   0   22.70    1.59
  -2  -3   0   20.82    5.07
   2   3   0   19.60    4.23
   2   3   0   23.84    2.57
  -2  -3   0   16.10    2.74
  -2  -3   0   17.50    5.15
   2   3   0   24.57    4.34
  -2  -3   0   23.35    5.95
   2   3   1  222.09   14.54
   2   3   1  201.53    7.76
  -2  -3  -1  221.67   12.27
   2   3   1  216.12   12.77
  -2  -3  -1  200.96   13.87
  -2  -3  -1  226.85   14.34
  -2  -3  -2   22.16    4.44
   2   3   2   17.44    6.22
   2   3   2   18.11    3.15
  -2  -3  -2   18.49    5.88
  -2  -3  -2   19.16    5.16
   2   3   3   81.64   11.52
   2   3   3   66.17    6.55
  -2  -3  -3   60.15    6.09
  -2  -3  -3   52.94    8.86
   2   3   3   63.60    7.93
  -2  -3  -3   66.39    9.40
  -2  -3  -3   66.33    9.86
   2   3   4   -0.11    6.02
   2   3   4    1.54    2.82
  -2  -3  -4    0.87    1.69
  -2  -3  -4    1.81    5.64
   2   3   4    4.54    4.22
  -2  -3  -4   -0.43    5.14
   2   3   5    3.91    6.40
   2   3   5   -0.37    3.12
  -2  -3  -5    2.20    1.81
  -2  -3  -5    6.34    8.04
  -2  -3  -5   -0.31    6.41
   2   3   6   36.03    6.90
   2   3   6   43.53   10.49
   2   3   6   37.27    7.41
  -2  -3  -6   33.52    3.89
  -2  -3  -6   35.94    9.06
  -2  -3  -6   26.19    8.31
   2   3   7   60.98    9.99
  -2  -3  -7   55.93    5.23
  -2  -3  -7   61.79   12.86
  -2  -3  -7   61.74   11.99
   2   3   8   48.44    6.05
   2   3   8   31.38    7.97
  -2  -3  -8   41.69    4.86
   2   3   8   46.94    5.01
  -2  -3  -8   36.31    9.72
  -2  -3  -8   41.03   11.82
   2   3   9  103.92    8.76
   2   3   9   71.04   11.96
  -2  -3  -9  103.04    7.36
   2   3   9   76.69    6.84
  -2  -3  -9   84.85   16.38
  -2  -3  -9   80.49   15.75
   2   3  10   34.53    5.46
   2   3  10   26.81    5.00
  -2  -3 -10   32.98    4.38
   2   3  10   33.23    4.94
  -2  -3 -10   27.82    4.58
  -2  -3 -10   27.41    8.35
  -2  -3 -10   29.24    9.34
   2   3  11    5.86    3.23
   2   3  11    7.59    3.87
   2   3  11   10.96    2.90
   2   3  11   12.90    3.77
  -2  -3 -11    8.28    2.96
  -2  -3 -11    6.41    2.84
  -2  -3 -11   20.71    9.45
  -2  -3 -11    5.78    6.45
   2   3  12   -0.08    3.31
   2   3  12   -7.32    3.34
   2   3  12   -1.60    3.56
  -2  -3 -12    2.69    2.15
   2   3  12   -7.45    3.60
   2   3  13   -0.43    2.38
   2   3  13    1.80    2.57
   2   3  13    0.39    2.70
   2   3  13    0.44    2.57
   2   3  14    1.89    1.71
   2   3  14    6.54    2.27
   2   3  14    9.03    2.66
  -2  -4  16   -1.05    1.79
  -2  -4  15    4.28    2.86
  -2  -4  15    1.69    2.50
  -2  -4  15    2.31    1.89
  -2  -4  14   -3.35    3.40
  -2  -4  14    1.29    2.45
  -2  -4  13    5.10    3.75
  -2  -4  13    0.46    2.60
   2   4 -13    1.35    2.27
   2   4 -13   -2.01    5.40
  -2  -4  12   16.39    4.53
  -2  -4  12    4.98    3.70
   2   4 -12    6.03    6.67
  -2  -4  11   55.27    5.74
  -2  -4  11   60.48    5.55
  -2  -4  11   52.78    5.47
   2   4 -11   54.86    5.25
   2   4 -11   40.24    9.87
  -2  -4  10   -3.14    3.20
  -2  -4  10    2.11    2.58
  -2  -4  10   -1.35    2.90
   2   4 -10    3.46    2.40
   2   4 -10   10.03    8.66
   2   4 -10    1.88    4.49
  -2  -4   9   44.03    8.87
   2   4  -9   52.75   11.19
   2   4  -9   44.84    9.89
  -2  -4   8   51.69    8.67
   2   4  -8   30.19    7.41
   2   4  -8   33.31    8.40
  -2  -4   7  276.79   16.87
  -2  -4   7  238.42   16.22
   2   4  -7  273.54   19.57
   2   4  -7  247.21   19.21
   2   4  -7  224.30   16.18
   2   4  -7  259.04   19.45
  -2  -4   6  532.85   20.42
  -2  -4   6  470.89   22.81
   2   4  -6  438.67   21.71
   2   4  -6  482.00   23.82
   2   4  -6  481.12   25.42
   2   4  -6  503.05   22.61
   2   4  -6  518.44   25.38
  -2  -4   5  268.24   17.10
   2   4  -5  286.19   17.23
   2   4  -5  282.16   18.46
   2   4  -5  298.42   17.31
   2   4  -5  301.34   18.65
   2   4  -5  282.22   17.31
  -2  -4   4  268.18   16.66
   2   4  -4  284.49   15.88
   2   4  -4  292.91   18.16
   2   4  -4  264.11   15.84
   2   4  -4  278.18   16.71
  -2  -4   3    6.69    4.85
   2   4  -3    3.89    2.87
   2   4  -3    2.70    3.66
   2   4  -3   -3.84    5.77
   2   4  -3    0.77    4.04
  -2  -4   2   36.39    6.89
   2   4  -2   36.06    5.45
   2   4  -2   25.40    4.35
  -2  -4   2   30.78    6.48
   2   4  -2   36.83    7.78
   2   4  -2   31.00    6.02
   2   4  -1   94.47    9.79
  -2  -4   1   90.71    9.73
  -2  -4   1   98.48    9.76
   2   4  -1  102.83    8.75
  -2  -4   1  103.98    9.76
   2   4  -1  110.96   11.48
   2   4  -1  101.39    8.07
   2   4   0   24.05    6.65
  -2  -4   0   29.87    6.27
  -2  -4   0   38.41    7.25
   2   4   0   30.33    5.45
  -2  -4   0   33.39    5.78
   2   4   0   35.39    4.42
   2   4   1   27.34    7.72
  -2  -4  -1   26.62    6.21
  -2  -4  -1   25.41    5.92
  -2  -4  -1   18.03    3.80
  -2  -4  -1   32.17    7.51
  -2  -4  -1   35.90    8.28
   2   4   2   65.18    5.31
  -2  -4  -2   56.18    7.32
   2   4   2   54.15    9.71
  -2  -4  -2   63.70    9.56
  -2  -4  -2   57.80   10.09
   2   4   3   96.48   12.54
   2   4   3   94.83    7.83
  -2  -4  -3   93.96    8.34
  -2  -4  -3   99.49   13.22
  -2  -4  -3   85.11   11.90
   2   4   3   99.48   10.16
   2   4   4  971.75   27.83
   2   4   4 1018.86   40.79
  -2  -4  -4  977.20   18.40
  -2  -4  -4  945.66   39.80
  -2  -4  -4  951.74   39.06
  -2  -4  -4  993.37   39.59
   2   4   4  944.33   29.10
   2   4   5   45.95   10.59
   2   4   5   40.16    6.58
  -2  -4  -5   43.75    4.47
  -2  -4  -5   42.00    4.19
  -2  -4  -5   46.98   11.12
  -2  -4  -5   32.86    8.93
  -2  -4  -5   46.31   10.71
   2   4   6  580.65   35.21
   2   4   6  548.01   26.19
  -2  -4  -6  561.46   15.74
  -2  -4  -6  588.35   15.07
  -2  -4  -6  595.42   36.11
  -2  -4  -6  546.24   33.92
  -2  -4  -6  574.41   34.70
   2   4   7  142.54    9.45
   2   4   7  126.08   13.62
   2   4   7  148.20   19.45
  -2  -4  -7  120.85    7.99
  -2  -4  -7  131.27    7.61
  -2  -4  -7  129.90   17.74
  -2  -4  -7  116.51   17.18
  -2  -4  -7  130.45   18.35
   2   4   8   -5.10    3.56
   2   4   8    0.45    2.78
  -2  -4  -8    2.27    2.52
  -2  -4  -8   -3.51    3.10
   2   4   8    4.10    2.44
  -2  -4  -8   14.38    9.08
  -2  -4  -8    7.01    6.63
  -2  -4  -8   -6.58    8.76
   2   4   9   -1.49    3.60
   2   4   9    2.39    3.08
   2   4   9    3.61    2.64
  -2  -4  -9    5.23    2.56
  -2  -4  -9    5.32    3.33
  -2  -4  -9    4.52    7.00
  -2  -4  -9    6.12    8.24
   2   4  10  229.08   13.03
   2   4  10  227.17   11.93
  -2  -4 -10  237.43   11.34
   2   4  10  230.28   11.52
  -2  -4 -10  215.99   24.48
   2   4  11   -1.65    2.67
   2   4  11   -0.48    3.03
   2   4  11    0.52    3.35
   2   4  11   -0.93    2.27
   2   4  11   -4.08    3.37
  -2  -4 -11    6.26    2.61
  -2  -4 -11   -1.95    7.34
   2   4  12   29.33    4.00
   2   4  12   33.41    4.21
   2   4  12   26.33    4.32
   2   4  12   36.87    3.97
   2   4  12   31.03    4.99
   2   4  13   -3.37    2.44
   2   4  13    1.91    2.25
   2   4  14    4.07    1.54
  -2  -5  16    4.03    1.86
  -2  -5  15    0.16    2.45
  -2  -5  15    0.11    2.39
  -2  -5  15   -0.35    1.90
  -2  -5  14   10.25    3.41
   2   5 -14    6.35    2.61
  -2  -5  14    9.31    2.98
  -2  -5  13   14.50    3.82
   2   5 -13    7.29    2.91
  -2  -5  12   23.20    4.45
   2   5 -12   17.01    3.34
   2   5 -12   18.60    7.82
  -2  -5  11    8.69    3.64
  -2  -5  11    8.90    2.95
  -2  -5  11   11.98    3.95
   2   5 -11    8.05    3.00
  -2  -5  10   38.40    5.21
  -2  -5  10   42.85    5.08
  -2  -5  10   35.46    4.41
   2   5 -10   34.23    4.54
   2   5 -10   38.97    9.65
   2   5 -10   45.81   10.59
  -2  -5   9   11.08    3.40
  -2  -5   9   26.20    4.22
   2   5  -9   17.49    3.90
   2   5  -9    9.79    6.58
   2   5  -9   15.50    6.21
  -2  -5   8  151.98   14.49
   2   5  -8  142.02    7.32
   2   5  -8  148.25   17.35
   2   5  -8  144.05   16.27
  -2  -5   7   -2.78    5.03
   2   5  -7    0.19    1.73
   2   5  -7   -3.91    6.59
   2   5  -7   -2.00    6.79
   2   5  -7    0.55    6.09
  -2  -5   6  210.40   16.64
   2   5  -6  207.10    8.23
   2   5  -6  206.27   18.57
   2   5  -6  202.63   16.48
   2   5  -6  194.57   17.03
  -2  -5   5    8.76    4.80
   2   5  -5    5.21    2.11
   2   5  -5    4.81    5.62
   2   5  -5   10.71    5.83
   2   5  -5    5.95    4.97
  -2  -5   4    1.63    4.85
   2   5  -4    8.41    6.87
   2   5  -4    3.13    5.77
   2   5  -4    0.94    4.12
  -2  -5   3    5.79    5.59
   2   5  -3    9.04    6.35
   2   5  -3    4.74    4.33
  -2  -5   2  354.15   20.03
  -2  -5   2  340.42   19.17
   2   5  -2  366.85   20.01
   2   5  -2  329.93   16.59
   2   5  -1  118.32   12.65
  -2  -5   1  127.72   12.42
  -2  -5   1  137.89   12.91
  -2  -5   1  128.99    9.76
   2   5  -1  135.13    9.88
   2   5   0    7.20    4.73
  -2  -5   0    2.35    3.96
  -2  -5   0   16.18    6.96
  -2  -5   0   12.41    6.21
   2   5   0   12.80    3.31
  -2  -5  -1    0.12    3.54
   2   5   1    7.08    6.54
  -2  -5  -1    7.34    6.60
  -2  -5  -1    9.09    4.72
   2   5   2   23.03    8.28
  -2  -5  -2   21.63    5.34
  -2  -5  -2   18.65    6.76
  -2  -5  -2   16.82    5.21
  -2  -5  -2   27.19    8.76
  -2  -5  -2   30.42    8.69
   2   5   3   95.51   13.78
  -2  -5  -3  100.09    9.36
  -2  -5  -3  100.58    6.11
   2   5   3   96.52    9.86
  -2  -5  -3   91.01   13.07
  -2  -5  -3   81.04    9.90
  -2  -5  -3  109.91   14.69
   2   5   4   25.73    9.66
  -2  -5  -4   25.91    3.84
  -2  -5  -4   29.32    9.45
   2   5   4   25.01    4.78
  -2  -5  -4   23.95    8.73
   2   5   5   15.22    7.50
  -2  -5  -5   22.07    3.89
  -2  -5  -5   24.28    8.24
  -2  -5  -5   14.27    6.53
   2   5   6    3.11    2.92
   2   5   6    5.45    7.50
  -2  -5  -6   -1.85    2.29
  -2  -5  -6   -0.11    8.37
  -2  -5  -6   -7.11    8.09
   2   5   7  338.52   15.18
   2   5   7  338.29   13.27
   2   5   7  342.01   29.84
   2   5   7  334.00   12.32
  -2  -5  -7  345.38   13.40
  -2  -5  -7  385.51   32.00
  -2  -5  -7  323.15   29.13
   2   5   8   31.08    5.03
   2   5   8   31.99    5.45
  -2  -5  -8   37.64    4.92
   2   5   8   33.08    4.66
  -2  -5  -8   33.64   11.27
  -2  -5  -8   34.33   10.97
   2   5   9   82.57    5.73
   2   5   9   74.07    7.39
   2   5   9   75.40    7.91
  -2  -5  -9   80.03    6.72
  -2  -5  -9   73.74   14.69
   2   5  10    1.20    3.05
   2   5  10   -3.87    3.03
   2   5  10    3.27    3.75
   2   5  10   -0.63    3.01
  -2  -5 -10    2.87    2.27
  -2  -5 -10   -2.95    6.82
   2   5  11    8.53    2.65
   2   5  11    3.92    3.59
   2   5  11    3.50    2.63
   2   5  11   -1.49    3.18
   2   5  11    9.28    4.05
  -2  -5 -11    5.42    7.96
   2   5  12    2.37    2.17
   2   5  12    2.81    2.02
  -2  -5 -12    1.09    2.51
   2   5  12    0.35    2.69
   2   5  13    3.67    1.96
  -2  -6  16   -0.75    1.33
  -2  -6  15   78.44    4.76
  -2  -6  15   63.05    4.61
  -2  -6  14   33.12    4.11
  -2  -6  14   22.66    4.02
  -2  -6  13    5.58    3.13
   2   6 -13    1.74    2.69
  -2  -6  12   65.40    5.88
  -2  -6  12   72.34    6.64
   2   6 -12   67.81    6.60
   2   6 -12   68.09    5.85
   2   6 -12   66.85   12.98
  -2  -6  11   47.08    5.54
  -2  -6  11   46.59    5.63
   2   6 -11   48.05    5.45
  -2  -6  10   70.97    6.38
  -2  -6  10   74.99    6.66
   2   6 -10   71.00    6.58
   2   6 -10   64.57   12.60
   2   6 -10   70.20   13.65
  -2  -6   9   -0.32    2.79
  -2  -6   9   -1.31    2.81
   2   6  -9   -1.53    2.04
   2   6  -9    0.78    2.96
   2   6  -9   12.11    6.59
   2   6  -9    3.62    6.06
  -2  -6   8   29.49    4.10
  -2  -6   8   19.97    6.09
   2   6  -8   26.80    3.88
   2   6  -8   29.03    4.50
   2   6  -8   27.29    9.70
   2   6  -8   27.91    8.92
  -2  -6   7   54.92    9.90
   2   6  -7   60.60    6.00
   2   6  -7   64.74    5.42
   2   6  -7   50.17   10.14
   2   6  -7   53.40   10.75
   2   6  -7   72.21   11.69
  -2  -6   6   71.44   10.83
   2   6  -6   70.44    5.48
   2   6  -6   78.73   13.03
   2   6  -6   76.95   12.11
   2   6  -6   69.79   10.68
  -2  -6   5    5.13    5.16
   2   6  -5    9.87    2.56
   2   6  -5    7.24    7.51
   2   6  -5    5.75    5.29
   2   6  -5    8.26    6.00
  -2  -6   4   46.80    9.18
   2   6  -4   62.76    4.73
   2   6  -4   52.62    9.49
   2   6  -4   44.39    8.59
  -2  -6   3   79.43   10.76
   2   6  -3   85.60    5.54
   2   6  -3   97.55    5.65
   2   6  -3   93.68   12.12
   2   6  -3   82.15    9.96
  -2  -6   2   13.88    6.18
   2   6  -2   18.12    2.93
   2   6  -2   19.48    2.94
  -2  -6   2   18.67    8.04
   2   6  -2   17.50    7.28
   2   6  -2   22.05    5.83
  -2  -6   1  103.99   12.21
   2   6  -1  118.85   13.60
   2   6  -1  117.06    6.02
   2   6  -1  122.10    5.52
  -2  -6   1  116.43    6.95
  -2  -6   1  107.98   13.27
   2   6   0  315.77   22.25
  -2  -6   0  312.26   19.65
  -2  -6   0  292.98   21.95
  -2  -6   0  317.99   11.23
  -2  -6   0  310.61   21.99
   2   6   1   70.12   11.58
  -2  -6  -1   66.58    9.57
  -2  -6  -1   76.41    5.86
  -2  -6  -1   67.49   11.31
  -2  -6  -1   85.29   13.16
   2   6   2   22.71    9.37
  -2  -6  -2   22.65    5.99
  -2  -6  -2   24.75    9.05
  -2  -6  -2   16.53    3.44
  -2  -6  -2   10.51    6.02
   2   6   3  346.27   26.44
  -2  -6  -3  347.49   25.68
  -2  -6  -3  323.18   12.59
  -2  -6  -3  345.19   22.67
   2   6   3  345.91   19.37
  -2  -6  -3  304.63   25.21
   2   6   4   87.79   14.53
  -2  -6  -4   84.88   14.03
  -2  -6  -4   85.69    6.53
  -2  -6  -4   93.35   13.06
  -2  -6  -4   78.20   15.08
  -2  -6  -4   94.99   15.88
   2   6   5   44.50    5.90
   2   6   5   47.17   12.18
  -2  -6  -5   45.65   12.57
  -2  -6  -5   38.94    4.65
  -2  -6  -5   32.99   10.00
  -2  -6  -5   50.31   12.25
  -2  -6  -5   39.39   12.35
   2   6   6    5.50    3.30
   2   6   6   13.34    3.88
   2   6   6    7.49    8.06
  -2  -6  -6   10.13    3.25
  -2  -6  -6    5.36    2.75
   2   6   6   12.87    3.32
  -2  -6  -6    5.59    7.96
  -2  -6  -6    3.58    7.74
  -2  -6  -6    2.24    6.94
   2   6   7   75.20    8.02
   2   6   7   77.14    7.34
   2   6   7   59.59   11.78
  -2  -6  -7   76.72    6.55
   2   6   7   85.19    6.49
  -2  -6  -7   83.76   15.45
  -2  -6  -7   72.81   15.03
  -2  -6  -7   79.26   16.06
   2   6   8  173.65   11.64
   2   6   8  174.79   10.37
  -2  -6  -8  191.11   24.77
  -2  -6  -8  174.07    9.72
  -2  -6  -8  166.49   21.58
   2   6   9    2.18    2.36
   2   6   9   -1.18    3.61
   2   6   9    9.49    4.17
  -2  -6  -9    1.51    9.88
  -2  -6  -9   -1.24    2.24
  -2  -6  -9    0.95    5.75
   2   6  10    7.66    3.63
   2   6  10   14.03    2.85
  -2  -6 -10    9.91    3.83
  -2  -6 -10   -3.63    7.90
  -2  -6 -10    5.44    7.20
   2   6  11    9.32    3.29
   2   6  11    3.55    2.39
   2   6  11    6.02    2.45
  -2  -6 -11    2.10    2.91
   2   6  11    1.11    2.69
   2   6  12    1.08    2.19
   2   6  12    7.02    2.12
   2   6  13    4.40    1.64
  -2  -7  15   13.96    2.60
  -2  -7  14   18.60    3.61
  -2  -7  14   17.62    2.87
  -2  -7  13    2.92    2.49
   2   7 -13   -3.09    2.58
  -2  -7  12   36.12    4.51
  -2  -7  12   38.77    5.11
   2   7 -12   34.26    4.81
   2   7 -12   34.44    4.48
   2   7 -12   33.28   11.10
  -2  -7  11   29.69    4.32
  -2  -7  11   26.61    4.88
   2   7 -11   26.49    4.36
   2   7 -11   30.88    4.97
  -2  -7  10  151.09    8.61
  -2  -7  10  156.20    9.77
   2   7 -10  155.87    9.40
  -2  -7  10  182.93   12.17
  -2  -7   9  171.76    8.78
  -2  -7   9  171.78    9.22
  -2  -7   9  180.02   10.15
   2   7  -9  170.35    8.87
   2   7  -9  187.77   10.46
   2   7  -9  168.11   20.08
  -2  -7   8  153.74    8.39
  -2  -7   8  168.95    9.59
  -2  -7   8  185.15   18.45
   2   7  -8  165.73    8.58
   2   7  -8  174.17    9.83
   2   7  -8  164.66   19.14
   2   7  -8  162.99   19.08
  -2  -7   7   45.66    9.83
   2   7  -7   45.92    4.88
   2   7  -7   54.28    5.87
   2   7  -7   39.50    8.78
   2   7  -7   53.71   12.00
  -2  -7   6   87.46   12.94
   2   7  -6   80.57    6.22
   2   7  -6   92.04    6.87
   2   7  -6   74.15   12.39
   2   7  -6   79.90   12.69
  -2  -7   5   30.65    8.51
   2   7  -5   40.45    4.92
   2   7  -5   43.21    4.75
   2   7  -5   36.36    9.22
   2   7  -5   43.16   10.90
  -2  -7   4  100.77   13.86
   2   7  -4  111.06    6.77
   2   7  -4   99.46    6.74
   2   7  -4  112.49   14.77
   2   7  -4  101.12   12.10
  -2  -7   3   -5.96    6.93
   2   7  -3    1.79    2.35
   2   7  -3   -0.40    2.07
   2   7  -3    3.54    5.92
   2   7  -2   22.36    7.39
  -2  -7   2   15.85    6.53
   2   7  -2   18.08    3.05
  -2  -7   2   18.45    3.54
   2   7  -2   16.92    3.26
  -2  -7   2   14.05    7.66
   2   7  -2   20.95    7.47
   2   7  -1   75.06   12.19
  -2  -7   1   87.68   11.75
   2   7  -1   89.90    5.28
  -2  -7   1   78.28    5.64
  -2  -7   1   88.99   13.79
  -2  -7   0   59.12   10.00
   2   7   0   66.98   12.12
  -2  -7   0   74.43    6.69
  -2  -7   0   67.25   12.98
  -2  -7   0   66.14   10.20
   2   7   1  298.04   23.91
  -2  -7  -1  289.93   20.49
  -2  -7  -1  282.84   23.91
  -2  -7  -1  329.46   12.82
  -2  -7  -1  323.84   25.46
   2   7   2  745.05   39.25
  -2  -7  -2  795.26   32.53
  -2  -7  -2  731.17   39.53
  -2  -7  -2  770.67   20.16
  -2  -7  -2  800.98   40.69
   2   7   3   13.24    8.26
  -2  -7  -3    6.29    8.70
  -2  -7  -3    7.88    3.53
  -2  -7  -3   12.41    8.64
   2   7   4  168.92    8.44
   2   7   4  161.79   20.13
  -2  -7  -4  144.97    9.90
  -2  -7  -4  182.12   22.01
   2   7   4  160.01    8.74
  -2  -7  -4  160.76   18.23
   2   7   5   12.39    8.33
  -2  -7  -5    6.12    3.49
  -2  -7  -5    1.70    3.61
  -2  -7  -5    3.73    9.34
  -2  -7  -5   12.05    9.42
   2   7   5    2.88    2.40
  -2  -7  -5   12.42   10.47
   2   7   6   -4.90    9.05
  -2  -7  -6    7.37    4.17
  -2  -7  -6   12.22   10.26
  -2  -7  -6    3.40    9.54
  -2  -7  -6   14.09    9.71
   2   7   6    9.25    3.29
   2   7   7    4.41    4.02
  -2  -7  -7   -3.59    9.41
  -2  -7  -7    2.76    4.08
   2   7   7    8.17    3.13
  -2  -7  -7    2.06    7.81
   2   7   8   53.42    6.23
  -2  -7  -8   52.95   14.69
  -2  -7  -8   61.25    7.36
   2   7   8   51.33    5.08
  -2  -7  -8   57.59   14.30
   2   7   9    2.44    3.46
  -2  -7  -9    4.96    9.18
  -2  -7  -9   -2.25    3.78
   2   7  10   31.77    4.57
   2   7  10   35.72    4.67
  -2  -7 -10   40.11    5.08
  -2  -7 -10   34.80   11.51
   2   7  10   31.35    3.67
   2   7  11   26.07    3.19
   2   7  11   33.78    3.88
  -2  -7 -11   29.15    3.94
   2   7  11   21.60    3.17
   2   7  12    0.29    1.61
   2   7  12   -2.56    1.50
  -2  -8  15   33.39    2.78
  -2  -8  15   31.08    2.88
  -2  -8  14   39.11    4.33
  -2  -8  13    8.94    2.60
   2   8 -13    9.98    2.91
  -2  -8  12   15.19    3.12
   2   8 -12   10.14    3.33
  -2  -8  11   14.87    3.17
  -2  -8  11   19.60    4.49
   2   8 -11   23.07    4.39
   2   8 -11   21.44    4.30
   2   8 -11   18.49    9.62
  -2  -8  10  102.08    7.37
  -2  -8  10  100.58    8.05
  -2  -8  10   68.72    8.32
   2   8 -10   96.79    8.23
   2   8 -10   94.97    7.60
   2   8 -10  103.53   16.96
  -2  -8   9    0.15    3.52
  -2  -8   9    1.28    3.28
   2   8  -9    9.45    3.90
  -2  -8   8   -0.15    4.75
  -2  -8   8    6.55    3.13
  -2  -8   8    0.13    3.62
   2   8  -8   -0.03    3.13
   2   8  -8   -2.55    7.25
  -2  -8   7   25.33    4.51
  -2  -8   7    9.94    4.67
   2   8  -7   25.93    4.85
   2   8  -7   33.69    9.10
  -2  -8   6    8.15    2.87
  -2  -8   6    8.84    3.06
  -2  -8   6   11.71    5.84
   2   8  -6    7.41    3.67
   2   8  -6    6.92    3.43
   2   8  -6    5.75    6.09
  -2  -8   5   10.42    6.81
   2   8  -5    7.76    3.21
   2   8  -5    8.42    3.92
   2   8  -5   15.27    7.86
  -2  -8   4   16.26    6.49
   2   8  -4   14.66    3.27
   2   8  -4   12.28    5.66
  -2  -8   3   11.99    5.94
   2   8  -3   12.92    3.29
   2   8  -3   10.19    6.38
   2   8  -2   23.42    8.20
  -2  -8   2   23.96    8.60
  -2  -8   2   24.32    3.95
   2   8  -2   23.08    3.37
   2   8  -1    6.45    5.30
  -2  -8   1    3.79    4.76
  -2  -8   1    8.18    3.32
  -2  -8   1   14.97   10.09
   2   8   0   11.58    8.49
  -2  -8   0    0.97    4.56
  -2  -8   0   -0.68    3.39
  -2  -8   0    3.03    7.29
   2   8   1    5.68    6.62
  -2  -8  -1    2.05    3.90
  -2  -8  -1   11.41    4.10
  -2  -8  -1   13.79   10.26
  -2  -8  -1    2.68    5.12
   2   8   2   18.06    4.46
   2   8   2   16.53    3.14
   2   8   2   18.45    9.54
  -2  -8  -2   17.83    3.79
  -2  -8  -2   15.50    4.94
  -2  -8  -2   14.16    4.41
  -2  -8  -2   25.33   12.09
  -2  -8  -2   14.34    8.77
   2   8   3   10.67    3.90
  -2  -8  -3   18.07    3.85
   2   8   3   10.48    6.90
   2   8   3   13.49    3.35
  -2  -8  -3   11.02    4.79
  -2  -8  -3   18.82   10.98
  -2  -8  -3    6.47    9.79
   2   8   3    9.36    3.06
   2   8   4   13.01    3.99
   2   8   4   10.62    7.39
  -2  -8  -4    8.47    2.95
  -2  -8  -4    3.03    9.10
  -2  -8  -4   13.99    4.21
  -2  -8  -4   22.67   13.55
   2   8   4    9.34    3.17
   2   8   5   11.67    4.56
  -2  -8  -5   13.47    3.33
  -2  -8  -5   14.40    4.65
  -2  -8  -5   17.29   12.45
  -2  -8  -5   42.54   15.05
  -2  -8  -5   37.97   14.91
   2   8   5   17.19    4.15
   2   8   6    0.27    4.30
  -2  -8  -6   11.99   10.94
  -2  -8  -6   -0.52    4.15
   2   8   6    5.55    3.47
   2   8   7   -1.11    4.75
  -2  -8  -7   -3.98    8.83
  -2  -8  -7   -1.60    3.96
   2   8   7    0.64    2.74
   2   8   8    3.30    4.43
  -2  -8  -8   -2.45    3.36
   2   8   8    0.47    2.28
   2   8   9    3.88    3.62
  -2  -8  -9    9.82    9.18
  -2  -8  -9    4.31    3.49
   2   8   9   -0.98    2.39
   2   8  10    6.39    2.92
   2   8  10    7.25    2.46
  -2  -8 -10    9.35    3.15
   2   8  10    4.26    2.19
   2   8  11    3.20    1.84
   2   8  11    0.10    1.76
  -2  -9  14    3.03    2.14
   2   9 -13    8.28    1.79
   2   9 -12   15.77    2.97
   2   9 -12   11.53    3.27
  -2  -9  11    4.48    3.47
   2   9 -11    7.93    2.99
  -2  -9  10    4.80    2.81
  -2  -9  10    5.20    3.56
   2   9 -10    3.66    3.41
   2   9 -10    3.40    3.05
   2   9 -10    1.51    8.24
  -2  -9   9   38.14    5.73
  -2  -9   9   42.83    5.42
   2   9  -9   47.36    6.21
  -2  -9   9   28.41    5.83
   2   9  -9   38.30    5.06
   2   9  -9   50.31   12.57
  -2  -9   8    7.14    3.39
  -2  -9   8   10.08    4.26
   2   9  -8   14.55    3.88
   2   9  -8    9.84    3.97
  -2  -9   7   16.26    4.32
  -2  -9   7   13.73    3.90
  -2  -9   7   29.52    8.97
   2   9  -7   16.55    4.71
  -2  -9   6   70.80    7.17
  -2  -9   6   66.40   12.57
   2   9  -6   66.05    6.80
   2   9  -6   54.53   12.28
  -2  -9   5   80.68    7.28
  -2  -9   5   81.33    5.74
  -2  -9   5   89.72   14.64
   2   9  -5   80.47    7.11
   2   9  -5  100.20   15.64
  -2  -9   4   70.25    6.73
   2   9  -4   57.90   13.04
  -2  -9   4   81.49   14.19
   2   9  -4   75.61    6.37
   2   9  -4   72.26   12.36
  -2  -9   3   72.67    6.54
   2   9  -3   74.48    6.19
  -2  -9   3   61.72   11.88
   2   9  -3   75.38    5.60
   2   9  -3   61.11   12.84
  -2  -9   2  109.33    7.99
   2   9  -2  108.17   16.62
   2   9  -2   97.67    6.60
  -2  -9   2   99.81   14.38
  -2  -9   2  116.85    7.95
  -2  -9   1   58.07   11.66
   2   9  -1   32.86    9.55
   2   9  -1   41.49    4.63
  -2  -9   1   48.88    5.54
  -2  -9   1   52.56    5.63
   2   9   0    9.03    2.91
  -2  -9   0   14.47    6.86
   2   9   0   14.31    3.24
  -2  -9   0   11.65    3.75
   2   9   0   14.24    8.68
  -2  -9   0   12.34    4.09
  -2  -9   0   14.56    9.57
   2   9   1   46.85    5.57
  -2  -9  -1   50.88    6.41
   2   9   1   45.07    4.85
   2   9   1   36.23   10.62
  -2  -9  -1   56.82   10.81
  -2  -9  -1   45.71    6.02
  -2  -9  -1   45.36   12.76
   2   9   2  107.57    7.90
  -2  -9  -2  100.41    7.70
   2   9   2  106.22    7.41
   2   9   2   87.98   16.81
  -2  -9  -2   98.82    9.26
  -2  -9  -2   95.82   18.17
  -2  -9  -2   95.89   16.08
   2   9   3  151.27    9.45
  -2  -9  -3  147.72    9.27
   2   9   3  167.27   22.47
  -2  -9  -3  152.81   11.18
  -2  -9  -3  140.13   22.37
   2   9   3  138.02    9.13
  -2  -9  -3  166.54   22.99
  -2  -9  -3  171.41   21.16
   2   9   4   83.71    7.78
  -2  -9  -4   90.27    7.30
  -2  -9  -4   83.73    8.33
  -2  -9  -4  104.06   20.55
   2   9   4   73.68    7.20
  -2  -9  -4   92.77   17.13
   2   9   5   58.57    6.89
  -2  -9  -5   53.17    5.57
  -2  -9  -5   65.07   16.23
  -2  -9  -5   60.36    7.40
   2   9   5   59.42    6.39
   2   9   6   85.22    7.65
  -2  -9  -6   69.46   17.25
  -2  -9  -6   87.66    8.40
   2   9   6   85.56    7.12
   2   9   7    4.83    4.49
   2   9   7    5.44    2.16
  -2  -9  -7    1.69    3.50
  -2  -9  -7   -5.50    7.25
   2   9   7    1.22    2.59
  -2  -9  -7   10.23   12.32
   2   9   8   21.23    4.51
   2   9   8   14.59    2.45
  -2  -9  -8   19.85   10.23
  -2  -9  -8   21.16    4.22
   2   9   8   23.13    3.51
   2   9   9    8.93    3.34
   2   9   9    9.60    3.09
  -2  -9  -9    6.82    3.09
   2   9   9    3.21    1.72
   2   9  10    5.27    1.75
   2   9  10    4.92    2.12
   2   9  10    2.76    2.32
  -2 -10  14    0.71    1.52
   2  10 -13   21.25    2.39
  -2 -10  13   34.46    3.78
   2  10 -12   37.61    3.86
   2  10 -11    4.65    2.63
  -2 -10  11    7.11    3.95
  -2 -10  10   18.25    3.99
   2  10 -10   10.78    3.09
  -2 -10  10   13.85    4.09
   2  10  -9   -2.46    3.20
  -2 -10   9    3.39    3.57
  -2 -10   9    3.21    3.22
  -2 -10   8    7.13    3.33
   2  10  -8   13.49    3.60
  -2 -10   8   13.39    4.19
  -2 -10   8   17.70    4.59
   2  10  -7    2.20    2.42
  -2 -10   7    3.98    3.46
  -2 -10   7   -0.56    3.91
   2  10  -6    4.04    2.56
  -2 -10   6    1.92    2.97
  -2 -10   6    0.55    3.60
  -2 -10   5   -4.98    4.32
   2  10  -4   51.25   12.81
  -2 -10   4   48.79    6.34
  -2 -10   4   56.63   12.20
   2  10  -4   50.74    4.88
  -2 -10   3  241.50   12.46
   2  10  -3  247.31   25.30
  -2 -10   3  230.38   23.16
   2  10  -3  249.67   10.63
  -2 -10   2  137.74    9.44
   2  10  -2  102.78   16.35
   2  10  -2  120.19    7.82
  -2 -10   2  139.01   18.52
  -2 -10   1   17.89    4.25
   2  10  -1   17.63    3.66
  -2 -10   1   16.76    4.68
  -2 -10   1   29.15    8.36
   2  10   0    4.09    3.12
  -2 -10   0    1.84    3.55
   2  10   0    5.99    2.89
  -2 -10   0    7.08    3.71
   2  10   0   -1.69    7.31
  -2 -10   0   13.07    6.35
   2  10   1   99.09    7.94
  -2 -10  -1  109.64    8.35
   2  10   1  105.45    7.73
  -2 -10  -1  121.01    8.92
   2  10   2  124.01    8.57
  -2 -10  -2  111.48    8.47
  -2 -10  -2  118.69    9.34
   2  10   2  101.23    8.15
   2  10   3   30.18    4.96
  -2 -10  -3   26.94    4.64
  -2 -10  -3   27.68    5.53
   2  10   3   24.62    4.84
  -2 -10  -4   17.17    4.04
   2  10   4   16.98    5.13
   2  10   4   11.10    3.73
  -2 -10  -4   13.79   11.67
   2  10   5   17.51    5.23
   2  10   5   16.52    4.21
  -2 -10  -5   21.67   12.46
   2  10   6   73.05    7.32
   2  10   6   77.99    6.62
   2  10   7    0.84    3.91
   2  10   7    0.38    2.39
   2  10   8    4.33    3.20
   2  10   8   12.59    2.65
   2  10   9   17.94    2.89
   2  10  10   -1.06    1.24
  -2 -11  13   17.08    2.44
   2  11 -12   -0.63    1.56
   2  11 -11    3.35    2.20
   2  11 -10    0.52    2.10
  -2 -11  10   -2.32    3.34
   2  11  -9    1.25    2.26
  -2 -11   9    0.20    3.42
  -2 -11   9    2.18    3.31
   2  11  -8    8.45    3.06
  -2 -11   8    3.48    3.59
  -2 -11   8    5.71    3.33
  -2 -11   7    0.37    3.15
  -2 -11   7    0.85    3.57
  -2 -11   6    5.53    3.09
  -2 -11   6    2.71    4.05
  -2 -11   5   42.02    5.15
  -2 -11   5   45.45    6.72
  -2 -11   4   48.23    5.26
   2  11  -4   44.17    4.88
  -2 -11   4   46.76    6.23
   2  11  -3    0.82    2.30
  -2 -11   3    5.32    4.12
   2  11  -2    5.49    2.84
  -2 -11   2    7.16    4.13
  -2 -11   1   -4.55    3.49
   2  11  -1    0.71    2.94
  -2 -11   1    2.89    3.81
   2  11   0   25.91    4.34
  -2 -11   0   26.71    5.14
  -2 -11   0   32.50    5.37
  -2 -11  -1   61.83    6.75
   2  11   1   54.89    6.17
  -2 -11  -1   61.77    6.75
   2  11   1   55.67    6.35
   2  11   2    1.21    3.58
  -2 -11  -2    4.93    3.21
  -2 -11  -2    0.51    3.78
   2  11   2    6.82    4.12
   2  11   3    2.24    3.79
  -2 -11  -3    7.34    3.45
  -2 -11  -3    6.01    3.88
   2  11   3   10.51    3.99
   2  11   4    9.92    4.37
  -2 -11  -4   12.78    3.10
  -2 -11  -4    8.21    3.65
   2  11   4   11.86    3.91
   2  11   5   11.78    4.33
  -2 -11  -5   11.93    3.87
   2  11   5   12.19    3.51
   2  11   6    3.43    3.94
  -2 -11  -6   -1.66    2.84
   2  11   6    0.76    2.50
   2  11   7   49.56    5.02
   2  11   7   46.05    4.16
   2  11   8    3.77    1.93
   2  12 -12    3.96    1.41
  -2 -12  12    3.96    1.58
   2  12 -11    0.87    1.73
   2  12 -10   16.00    3.06
  -2 -12   9    7.45    2.93
   2  12  -9    6.61    2.81
  -2 -12   9    8.11    3.12
  -2 -12   8    9.16    3.80
  -2 -12   8    6.60    3.16
  -2 -12   7   -1.46    2.73
  -2 -12   7    3.40    3.94
  -2 -12   6   52.31    5.20
  -2 -12   6   58.50    6.69
  -2 -12   5   31.87    4.08
  -2 -12   5   36.29    5.77
  -2 -12   4  110.19    8.51
  -2 -12   3   66.57    7.20
  -2 -12   2   80.96    7.82
  -2 -12   1   22.76    5.29
   2  12  -1   18.02    4.61
  -2 -12   0   -0.88    3.76
   2  12   0    1.81    3.20
  -2 -12  -1    0.32    3.43
  -2 -12  -1    5.27    3.21
   2  12   1    4.86    3.50
  -2 -12  -2    0.20    2.95
  -2 -12  -2    1.60    2.90
   2  12   2    1.41    3.39
  -2 -12  -3   33.46    4.15
  -2 -12  -3   36.42    4.96
   2  12   3   38.59    5.13
  -2 -12  -4    5.11    3.16
   2  12   4   -0.13    3.09
   2  12   5   13.17    3.18
   2  12   6   22.23    2.74
   2  12   6   19.23    2.95
   2  12   7    5.62    1.84
   2  13 -11    2.47    1.32
   2  13 -10   10.90    2.30
   2  13  -9   25.28    3.33
  -2 -13   8    1.87    2.77
   2  13  -8    0.21    2.14
  -2 -13   7   12.53    2.91
  -2 -13   7   10.50    3.40
   2  13  -7   13.22    3.12
  -2 -13   6    2.01    2.19
  -2 -13   6    0.24    3.68
   2  13  -6    2.23    2.20
  -2 -13   5   20.38    4.68
   2  13  -5   19.77    3.20
  -2 -13   4   38.16    5.84
   2  13  -4   31.04    3.61
  -2 -13   3   60.63    6.26
   2  13  -3   55.96    5.66
  -2 -13   2    4.09    3.76
   2  13  -2    2.66    2.90
   2  13  -2    7.43    2.88
  -2 -13   1    5.42    3.36
   2  13  -1    4.80    3.30
   2  13  -1    6.21    2.41
  -2 -13   0    0.87    3.00
   2  13   0   -1.89    3.11
  -2 -13  -1    1.83    2.78
   2  13   1    0.24    3.04
  -2 -13  -2    2.98    2.19
   2  13   2   -1.57    2.82
   2  13   3  116.24    6.76
   2  13   4   13.42    3.09
   2  13   5   55.81    3.31
   2  13   5   72.89    4.22
   2  14  -9   -0.28    1.20
   2  14  -8    4.99    1.73
  -2 -14   7    1.34    2.59
   2  14  -7   -3.32    1.90
  -2 -14   6    2.24    2.99
   2  14  -6    0.83    1.59
   2  14  -6   -2.20    1.94
  -2 -14   5   13.46    3.60
   2  14  -5   10.29    2.05
   2  14  -5    5.48    2.14
  -2 -14   4    1.06    3.04
   2  14  -4   -0.65    2.15
   2  14  -4    4.21    2.51
  -2 -14   3   34.68    4.38
   2  14  -3   34.57    3.78
   2  14  -3   34.62    4.05
  -2 -14   2   37.32    4.48
   2  14  -2   44.72    4.59
   2  14  -2   44.42    3.80
  -2 -14   1   24.09    3.86
   2  14  -1   27.84    3.83
  -2 -14   0   16.08    3.06
   2  14   0   16.50    3.27
  -2 -14  -1    5.24    2.13
   2  14   1    6.02    2.48
   2  14   2   21.54    3.26
   2  14   3    8.13    2.16
  -2 -15   6   10.67    2.23
  -2 -15   5   30.80    3.24
  -2 -15   4   13.20    2.59
   2  15  -4   15.28    2.06
  -2 -15   3    2.99    2.17
   2  15  -3    1.80    1.55
  -2 -15   2    0.85    1.69
   2  15  -2    3.64    1.72
   2  15  -1    3.52    1.68
   2  15   0   -0.14    1.46
  -3  15   3   -0.37    1.65
  -3  15   2    3.34    2.26
  -3  15   1    1.56    1.32
   3 -15  -1    2.44    1.68
  -3  15   1    5.03    2.46
   3 -15   0    4.16    1.99
  -3  15   0    4.47    2.47
   3 -15   1    2.63    2.23
  -3  15  -1    3.16    2.53
   3 -15   2    6.85    2.72
  -3  15  -2    3.57    2.44
   3 -15   3   -2.15    2.29
  -3  15  -3   -1.19    2.29
  -3  15  -4    1.15    1.32
   3 -15   4    1.13    2.21
   3 -15   4   -0.34    1.77
  -3  15  -4   -0.08    2.14
  -3  15  -5   13.23    2.01
   3 -15   5    8.31    1.84
  -3  15  -5   10.85    2.41
   3 -15   6    9.36    2.15
  -3  15  -6    5.24    1.55
  -3  15  -6    4.43    1.58
  -3  15  -7    0.30    1.19
  -3  14   5    6.10    1.67
  -3  14   5    6.40    2.15
  -3  14   4    5.76    1.85
  -3  14   4    6.32    2.45
  -3  14   3    0.40    1.34
  -3  14   3   -0.09    2.54
  -3  14   2    2.36    2.31
  -3  14   2   -4.95    3.36
  -3  14   1   40.18    5.08
  -3  14   0   37.29    4.84
  -3  14  -1   32.89    4.79
   3 -14   2    1.45    2.96
  -3  14  -2    5.77    3.53
   3 -14   3   22.49    4.52
  -3  14  -3   26.66    3.29
  -3  14  -3   19.07    3.90
   3 -14   4    7.88    3.19
  -3  14  -4    2.02    2.10
  -3  14  -4    4.56    2.88
  -3  14  -5    0.33    2.16
   3 -14   5    2.23    2.61
   3 -14   5    1.10    2.21
  -3  14  -5    1.13    2.65
  -3  14  -6   -0.04    2.13
   3 -14   6    2.74    2.37
   3 -14   6   -1.32    1.88
  -3  14  -6    2.82    2.42
   3 -14   7    3.34    1.98
  -3  14  -7    6.09    2.28
  -3  14  -7    5.35    2.11
  -3  14  -8   -0.16    1.78
  -3  14  -9   -0.60    1.35
  -3  13   7    2.81    1.63
  -3  13   7    4.72    1.81
  -3  13   6    0.08    1.98
  -3  13   6    2.36    2.30
  -3  13   5   69.62    5.65
  -3  13   4   33.12    3.30
   3 -13  -4   20.55    4.00
  -3  13   4   33.55    4.00
  -3  13   4   30.60    4.51
  -3  13   3   28.35    3.67
   3 -13  -3   17.29    4.15
  -3  13   3   23.82    3.65
  -3  13   3   25.31    4.88
   3 -13  -2    0.81    3.77
  -3  13   2   -1.38    2.29
  -3  13   2    2.72    3.47
  -3  13   1    2.96    3.85
  -3  13   0   14.56    4.40
  -3  13  -1   29.97    5.36
  -3  13  -2   65.70    5.37
  -3  13  -2   68.21    7.25
   3 -13   2   51.41   14.39
  -3  13  -3   12.82    3.46
  -3  13  -3   11.30    3.86
   3 -13   4    1.96    3.27
  -3  13  -4    0.27    2.51
  -3  13  -4    2.57    2.95
   3 -13   5   46.28    5.84
  -3  13  -5   49.19    5.15
  -3  13  -5   45.60    5.54
  -3  13  -6   22.91    3.88
   3 -13   6   16.97    3.81
   3 -13   6   18.31    3.79
  -3  13  -6   17.71    3.77
  -3  13  -7   -0.42    2.59
   3 -13   7    6.16    2.97
   3 -13   7    1.95    2.29
  -3  13  -7    1.45    2.46
  -3  13  -8   -0.59    2.30
   3 -13   8    0.77    2.11
   3 -13   8    4.94    2.14
  -3  13  -8    5.04    2.13
  -3  13  -9   26.62    3.21
  -3  13 -10    8.68    1.98
  -3  12   9    0.10    1.33
  -3  12   8   30.95    3.43
  -3  12   8   21.63    2.86
  -3  12   7   -0.14    2.07
  -3  12   7   -3.29    2.51
   3 -12  -6   29.60    4.49
  -3  12   6   36.53    4.66
  -3  12   5    1.06    1.81
   3 -12  -5   -3.96    3.26
  -3  12   5    4.73    3.21
  -3  12   5    0.81    3.67
  -3  12   4    5.71    2.73
   3 -12  -4   11.45    4.23
   3 -12  -4    8.55    6.35
  -3  12   4    4.65    3.05
  -3  12   4    3.77    3.64
   3 -12  -3    1.29    6.16
   3 -12  -3   -2.17    4.10
  -3  12   3   -1.25    2.43
  -3  12   3   -7.47    4.27
   3 -12  -2   24.88    9.35
   3 -12  -2   34.69    6.17
  -3  12   2   20.53    4.02
  -3  12   2   27.61    5.29
   3 -12  -1   -4.76    4.98
   3 -12  -1   -3.42    7.61
  -3  12   1   -0.50    3.69
   3 -12   0   12.26    7.47
  -3  12   0   -1.78    3.68
  -3  12  -1    8.76    3.21
  -3  12  -1    4.55    3.36
  -3  12  -2   15.90    3.52
  -3  12  -2   10.55    4.21
  -3  12  -3  187.05    9.87
   3 -12   3  184.27   23.92
  -3  12  -4   35.74    4.79
   3 -12   4   28.69   11.33
   3 -12   5   54.11    6.25
  -3  12  -5   56.39    6.04
   3 -12   5   49.73   13.22
  -3  12  -6   24.62    4.72
   3 -12   6   17.96    4.44
   3 -12   6   17.16    4.06
  -3  12  -7   12.31    4.25
   3 -12   7   12.92    3.73
   3 -12   7   11.33    3.54
  -3  12  -8    9.24    2.42
  -3  12  -8   13.17    3.48
   3 -12   8   17.37    3.59
   3 -12   8   16.74    3.55
  -3  12  -9    5.94    2.69
  -3  12  -9    3.91    1.87
   3 -12   9    9.59    2.46
  -3  12 -10   -0.64    1.60
  -3  12 -10    0.33    1.86
  -3  12 -11    1.90    1.30
  -3  12 -11    1.10    1.28
  -3  11  10    1.87    1.54
  -3  11   9    4.18    2.29
  -3  11   9    2.27    1.73
  -3  11   8    4.78    2.74
  -3  11   8    5.41    2.13
  -3  11   8    3.91    2.44
  -3  11   7    0.17    1.84
   3 -11  -7   -0.14    2.96
  -3  11   7    3.57    3.33
  -3  11   6   55.66    4.70
   3 -11  -6   55.83    6.41
   3 -11  -6   57.37   12.52
  -3  11   6   62.52    6.74
  -3  11   6   61.94    6.34
  -3  11   5    4.43    2.72
   3 -11  -5   -7.03    4.39
   3 -11  -5   -2.56    7.57
  -3  11   5   -1.14    3.10
  -3  11   5    2.70    4.04
   3 -11  -4    4.43    7.55
   3 -11  -4    6.09    4.18
  -3  11   4    8.46    3.41
  -3  11   4    9.08    3.93
   3 -11  -3   -1.32    4.10
   3 -11  -3    6.94    6.50
   3 -11  -3    8.16   10.64
  -3  11   3    5.49    3.00
  -3  11   3    2.48    3.77
   3 -11  -2   41.01   12.54
   3 -11  -2   21.97    5.71
  -3  11   2   10.22    3.05
   3 -11  -2   31.42   11.61
  -3  11   2   15.90    4.88
   3 -11  -1    3.20    7.83
   3 -11  -1   -6.19    4.92
  -3  11   1   -0.37    3.82
   3 -11   0    9.82    4.59
   3 -11   0   12.28    8.66
  -3  11   0   11.88    4.38
  -3  11  -1  124.83    7.65
   3 -11   1  115.69   16.21
   3 -11   1  109.37   15.36
  -3  11  -1  114.76    9.18
  -3  11  -2   10.16    3.44
   3 -11   3    2.72    2.87
  -3  11  -3   -0.96    2.94
  -3  11  -4   -0.99    3.12
   3 -11   4   -2.40    8.50
   3 -11   5   37.16    5.75
  -3  11  -5   35.68    5.25
   3 -11   5   29.50   10.76
   3 -11   6   30.10    5.31
  -3  11  -6   27.40    4.73
   3 -11   6   25.28   10.96
  -3  11  -7    0.33    3.22
   3 -11   7    3.70    3.38
  -3  11  -8    4.25    3.00
   3 -11   8   -1.06    2.79
   3 -11   8    7.22    3.34
  -3  11  -9   75.38    6.12
   3 -11   9   64.18    6.03
  -3  11 -10   23.66    3.59
  -3  11 -10   21.34    3.26
  -3  11 -11    0.85    2.03
  -3  11 -11   -1.02    1.81
  -3  11 -12   -1.25    1.46
  -3  10  11   25.70    2.64
  -3  10  10   -2.48    2.01
  -3  10  10    2.37    1.89
  -3  10   9    4.98    2.64
  -3  10   9    4.06    2.32
  -3  10   9    4.92    2.67
  -3  10   8    3.02    2.63
  -3  10   8   -0.81    2.64
   3 -10  -8    1.28    2.84
  -3  10   8    0.17    2.99
  -3  10   7    6.18    2.77
   3 -10  -7    3.80    3.17
  -3  10   7   11.83    4.05
   3 -10  -7    8.95    9.38
  -3  10   6   62.94    5.82
  -3  10   6   61.17    5.60
   3 -10  -6   54.70    6.72
  -3  10   6   55.51    6.67
  -3  10   6   62.31    6.80
  -3  10   5    6.04    3.03
   3 -10  -5    5.92    3.84
  -3  10   5   -0.88    2.82
   3 -10  -5    6.72    9.87
  -3  10   5    2.85    4.03
   3 -10  -4   25.58    5.58
  -3  10   4   21.12    4.53
   3 -10  -4   27.69   11.58
  -3  10   4   29.59    5.44
   3 -10  -3   44.15    6.55
  -3  10   3   41.47    5.24
  -3  10   3   50.00    6.31
  -3  10   2   -2.36    5.14
   3 -10  -2    3.86    7.35
   3 -10  -2    4.85    4.40
  -3  10   2    4.56    3.07
  -3  10   2    0.39    3.10
  -3  10   1   60.99   12.82
   3 -10  -1   96.24   16.26
   3 -10  -1   95.17    8.64
   3 -10  -1   77.21   13.51
  -3  10   1   88.74    7.93
  -3  10   0  255.90   10.67
   3 -10   0  279.20   23.81
   3 -10   0  252.99   13.24
  -3  10   0  231.57   12.15
   3 -10   0  274.76   22.61
  -3  10   0  248.56   22.41
  -3  10  -1   72.81    6.26
   3 -10   1   75.05   12.66
   3 -10   1   61.91    7.18
  -3  10  -1   57.19   11.21
  -3  10  -2   13.49    3.40
   3 -10   2    4.82    5.82
   3 -10   2   18.42    7.54
   3 -10   2   10.25    5.14
   3 -10   3  146.84   18.42
  -3  10  -3  149.03    8.93
   3 -10   3  139.26    8.66
  -3  10  -3  136.79   18.11
   3 -10   4  139.52   18.42
  -3  10  -4  134.46    8.74
   3 -10   4  129.28    8.89
   3 -10   4  143.04   20.58
  -3  10  -4  130.90   18.65
   3 -10   5   22.94    5.11
  -3  10  -5   22.23    4.52
   3 -10   5   13.28    9.48
   3 -10   6    1.30    2.63
  -3  10  -6    1.61    2.96
   3 -10   6   -4.39    7.30
  -3  10  -7   35.97    5.12
   3 -10   7   40.21    5.74
   3 -10   7   40.13    6.10
   3 -10   7   39.65   11.79
  -3  10  -8    7.62    3.34
   3 -10   8    8.45    2.97
  -3  10  -8    2.77    2.18
   3 -10   8    9.21    3.63
   3 -10   8   11.28    7.64
  -3  10  -9   30.50    4.66
   3 -10   9   31.09    4.72
  -3  10  -9   33.68    4.27
  -3  10 -10    2.49    2.54
   3 -10  10   -1.48    2.60
  -3  10 -10    4.77    2.61
   3 -10  10    5.11    2.46
  -3  10 -11    6.85    2.05
  -3  10 -11    7.73    2.68
  -3  10 -11    7.64    2.54
  -3  10 -12   13.35    2.71
   3 -10  13    2.26    1.69
  -3  10 -13    2.90    1.52
  -3   9  12    9.82    1.73
  -3   9  11    7.39    2.39
  -3   9  11    0.25    1.99
  -3   9  10    2.63    2.47
  -3   9  10   -0.39    2.48
  -3   9  10   -0.96    2.35
  -3   9  10    0.28    2.40
  -3   9   9    4.40    2.79
  -3   9   9   -0.15    2.73
  -3   9   9    0.17    2.70
  -3   9   9    1.39    3.07
  -3   9   8   76.49    6.68
  -3   9   8   87.35    6.00
   3  -9  -8   65.95    6.54
  -3   9   8   86.88    7.51
   3  -9  -8   74.87   15.72
  -3   9   7   24.29    4.35
  -3   9   7   24.17    3.90
  -3   9   7   23.92    3.92
   3  -9  -7   27.39    5.41
  -3   9   7   18.70    4.19
  -3   9   7   22.25    4.76
   3  -9  -7   38.41   12.89
  -3   9   6  163.69    9.31
  -3   9   6  188.67    9.48
   3  -9  -6  174.16   10.95
   3  -9  -6  203.16   24.42
  -3   9   6  165.22   10.76
  -3   9   6  166.56   10.63
  -3   9   5   30.72    4.28
   3  -9  -5   29.39    5.72
   3  -9  -5   45.31   15.49
  -3   9   5   32.26    5.18
  -3   9   5   32.14    5.42
   3  -9  -4   96.98    8.74
  -3   9   4   86.39    7.88
   3  -9  -4   87.27   17.94
  -3   9   4   80.20    7.19
  -3   9   3   19.33    7.01
   3  -9  -3   36.52    6.10
  -3   9   3   26.69    4.35
   3  -9  -3   28.20   12.22
  -3   9   3   29.96    4.95
  -3   9   2  183.15   20.21
   3  -9  -2  189.32   11.21
  -3   9   2  176.14    9.28
  -3   9   2  197.02   10.76
   3  -9  -2  201.98   24.18
  -3   9   1    7.50    6.63
   3  -9  -1    7.69    8.34
   3  -9  -1    8.52    3.85
  -3   9   1    4.34    2.63
   3  -9   0   20.14    7.09
   3  -9   0   22.09    5.26
   3  -9   0   15.00    6.50
   3  -9   0   14.29    7.42
  -3   9   0    6.58    4.43
   3  -9   1   64.85   12.06
   3  -9   1   63.61    7.04
   3  -9   1   81.80   13.38
   3  -9   1   76.24   11.72
  -3   9  -1   49.51   10.10
  -3   9  -2    0.87    2.41
   3  -9   2    2.68    5.29
   3  -9   2   -2.42    5.48
   3  -9   2    5.31    4.37
  -3   9  -2    8.87    6.78
  -3   9  -3   73.86    6.33
   3  -9   3   62.29    5.65
   3  -9   3   89.93   14.62
   3  -9   3   66.40   11.04
  -3   9  -3   73.17   13.38
   3  -9   4    9.41    7.28
   3  -9   4    3.71    3.30
  -3   9  -4    3.34    2.63
   3  -9   4    8.69    8.88
  -3   9  -4    9.74    8.36
   3  -9   5    9.99    3.82
   3  -9   5    6.24    6.64
  -3   9  -5   11.11    3.64
   3  -9   5   11.68    9.69
  -3   9  -5   -4.83    6.10
   3  -9   6   52.59   12.55
   3  -9   6   50.96    5.84
  -3   9  -6   41.71    5.51
   3  -9   6   31.36   11.36
  -3   9  -6   46.41   13.90
  -3   9  -7    7.31    3.03
   3  -9   7    9.53    3.05
  -3   9  -7    9.42    2.97
   3  -9   7    5.71    3.78
   3  -9   7   15.06    9.50
  -3   9  -8   15.66    3.90
   3  -9   8   13.91    3.95
   3  -9   8   11.68    3.84
  -3   9  -8   20.99    4.02
  -3   9  -9    3.64    2.48
  -3   9  -9    0.28    2.55
   3  -9   9    3.91    3.06
   3  -9   9    6.18    2.79
  -3   9 -10   14.80    3.56
  -3   9 -10   11.29    3.17
   3  -9  10   18.09    4.21
   3  -9  10   18.71    3.73
  -3   9 -11    7.15    2.10
   3  -9  11    8.25    2.62
  -3   9 -11    8.74    3.08
   3  -9  11    7.39    2.87
  -3   9 -12   -1.16    2.44
  -3   9 -12    1.90    2.23
   3  -9  13    0.85    2.04
  -3   9 -13    2.28    1.87
  -3   8  12    8.45    2.44
  -3   8  12    0.51    1.74
  -3   8  11    5.15    2.84
  -3   8  11    0.99    2.32
  -3   8  11   -1.76    2.55
  -3   8  10    2.07    2.78
  -3   8  10   -2.89    3.02
  -3   8  10   -0.36    2.81
  -3   8  10    0.38    2.99
  -3   8   9   -0.72    3.48
  -3   8   9    7.51    3.53
  -3   8   9    4.52    3.15
  -3   8   9    3.15    2.98
   3  -8  -9    1.74    6.59
  -3   8   8    1.58    2.80
  -3   8   8   -4.66    2.57
  -3   8   8   -9.37    3.98
   3  -8  -8    2.14    3.29
  -3   8   8    2.00    3.45
   3  -8  -8    2.51    8.79
  -3   8   7   21.95    3.62
  -3   8   7   24.61    4.52
  -3   8   7   24.09    3.71
  -3   8   7   35.01    4.48
   3  -8  -7   27.51    5.34
  -3   8   7   27.78    5.04
  -3   8   7   27.41    5.27
   3  -8  -7   17.99   10.75
  -3   8   6    2.33    2.49
  -3   8   6    2.45    2.48
  -3   8   6    1.28    3.05
  -3   8   6   -2.97    3.49
   3  -8  -6    4.92    3.68
  -3   8   6    1.11    3.16
  -3   8   6   -0.14    3.13
  -3   8   5   42.75    4.88
   3  -8  -5   38.35    5.72
  -3   8   5   45.76    5.78
  -3   8   5   38.28    5.30
   3  -8  -5   34.14   13.20
  -3   8   4   -3.53    5.76
   3  -8  -4    5.33    3.80
  -3   8   4    4.96    2.98
   3  -8  -4    0.32    8.13
  -3   8   4    4.89    3.02
  -3   8   3    9.80    6.28
   3  -8  -3    6.44    3.97
   3  -8  -3   10.00    7.85
  -3   8   2    2.50    4.43
  -3   8   2   12.22    5.15
   3  -8  -2   12.11    4.42
   3  -8  -2   -1.22    8.65
  -3   8   1    4.07    5.12
   3  -8  -1    3.42    4.49
   3  -8  -1    2.31    3.44
  -3   8   1    0.35    4.27
   3  -8   0   15.93    6.93
   3  -8   0   15.13    6.55
   3  -8   0   12.38    3.93
   3  -8   0   17.43    7.08
  -3   8   0    9.14    4.85
   3  -8   1   -1.84    4.15
   3  -8   1    6.82    7.23
   3  -8   1   -3.12    4.18
   3  -8   1    1.75    5.08
  -3   8  -1    5.76    6.57
   3  -8   2   -0.03    4.82
   3  -8   2    6.14    4.73
   3  -8   2   -1.24    5.33
   3  -8   2   -2.33    4.74
  -3   8  -2    3.24    7.43
   3  -8   3    7.43    5.69
   3  -8   3   14.69    5.88
   3  -8   3    8.47    4.80
  -3   8  -3   17.04    9.00
   3  -8   4   21.31    8.43
   3  -8   4   29.89   11.99
  -3   8  -4   13.71    6.88
  -3   8  -5    8.56    2.96
   3  -8   5    3.91    2.79
   3  -8   5    8.31    6.31
  -3   8  -5    0.02    4.23
   3  -8   5    7.08    8.62
  -3   8  -5    8.72    8.73
  -3   8  -6   62.69    5.82
   3  -8   6   68.00    6.34
   3  -8   6   50.86   11.86
  -3   8  -6   69.56   12.17
   3  -8   6   64.38   14.72
  -3   8  -6   71.17   14.17
  -3   8  -7   -0.17    2.73
   3  -8   7   -0.15    2.94
   3  -8   7    5.13    5.57
  -3   8  -7    5.37    5.33
   3  -8   7    4.63    3.74
   3  -8   7   -0.47    7.18
  -3   8  -7   10.78    9.20
  -3   8  -8   82.20    7.04
   3  -8   8   91.17    7.73
  -3   8  -8  112.59   15.77
   3  -8   8   75.01    7.68
   3  -8   8  107.52   17.98
   3  -8   8   83.59    7.28
  -3   8  -9   11.58    3.34
  -3   8  -9   13.76    7.62
   3  -8   9   14.36    3.97
   3  -8   9   13.43    3.45
   3  -8   9   -1.31    9.78
  -3   8 -10    3.23    2.25
  -3   8 -10    0.36    2.75
   3  -8  10    0.71    2.58
   3  -8  10   -1.66    3.04
  -3   8 -11    6.52    3.27
   3  -8  11    6.40    3.20
   3  -8  11    9.70    3.47
  -3   8 -12   41.75    4.75
   3  -8  12   44.84    4.33
  -3   8 -12   37.08    4.19
   3  -8  12   44.35    4.96
   3  -8  13   30.33    4.14
  -3   8 -13   31.25    3.63
  -3   8 -13   29.10    3.49
  -3   8 -14    4.40    1.54
   3  -8  14    2.22    1.74
  -3   7  13   18.30    2.91
  -3   7  13   15.78    2.21
  -3   7  12    4.37    3.10
  -3   7  12    0.52    2.10
  -3   7  11   11.16    4.00
  -3   7  11   13.13    3.38
  -3   7  10   10.44    3.37
  -3   7  10   57.86    6.74
  -3   7  10   19.16    4.40
  -3   7  10   19.62    4.44
  -3   7  10   18.39    4.29
   3  -7 -10  -21.80    8.88
  -3   7   9   10.76    2.64
  -3   7   9    0.19    3.88
  -3   7   9    8.69    2.90
  -3   7   9   12.07    4.22
  -3   7   9   11.58    4.10
  -3   7   9    5.77    3.32
   3  -7  -9   14.14    9.79
  -3   7   8    5.44    3.08
  -3   7   8    3.10    4.37
  -3   7   8    2.77    2.94
  -3   7   8    3.75    2.53
  -3   7   8   -6.80    4.72
   3  -7  -8    0.85    3.14
   3  -7  -8    1.74    7.40
  -3   7   8    4.45    3.82
  -3   7   7   25.96    3.97
  -3   7   7   39.82    5.60
  -3   7   7   27.39    4.70
  -3   7   7   34.74    4.45
  -3   7   7   19.05    3.43
   3  -7  -7   23.99    4.25
  -3   7   7   30.22    5.14
  -3   7   7   31.61    5.21
   3  -7  -7   26.24    9.78
  -3   7   6    6.65    3.21
  -3   7   6    9.53    3.04
  -3   7   6   17.00    6.59
  -3   7   6    7.35    3.09
  -3   7   6    5.08    2.83
   3  -7  -6    6.96    3.08
  -3   7   6   11.24    4.08
  -3   7   6   14.89    4.29
   3  -7  -6   -0.37    8.29
  -3   7   5   10.75    5.43
   3  -7  -5    9.17    3.53
  -3   7   5   11.35    3.15
   3  -7  -5    9.05    8.68
  -3   7   5    8.49    3.08
  -3   7   4   57.71    9.89
  -3   7   4   40.42    7.99
   3  -7  -4   53.49    5.89
   3  -7  -4   37.03   11.34
  -3   7   3  469.97   27.20
  -3   7   3  464.77   24.83
   3  -7  -3  429.35   14.62
   3  -7  -3  472.73   31.02
  -3   7   2   61.38    9.27
  -3   7   2   45.24    9.74
   3  -7  -2   40.64    5.16
   3  -7  -2   39.46   10.00
   3  -7  -1  456.20   23.39
  -3   7   1  432.55   10.61
   3  -7  -1  437.76   14.00
   3  -7  -1  455.04   28.73
  -3   7   1  427.05   22.36
   3  -7   0  220.30   17.63
   3  -7   0  243.84   19.85
   3  -7   0  245.56   10.52
   3  -7   0  248.20   18.18
  -3   7   0  216.96   17.46
   3  -7   1   46.45    9.14
  -3   7  -1   54.30   10.54
   3  -7   1   50.52    5.46
   3  -7   1   48.85   10.38
   3  -7   1   53.87    8.61
  -3   7  -1   49.74   10.30
   3  -7   2   26.56    7.38
  -3   7  -2   36.70    9.56
   3  -7   2   30.56    8.15
   3  -7   2   30.96    7.29
   3  -7   2   24.26    6.09
  -3   7  -2   25.36    8.09
   3  -7   3   -0.12    4.50
  -3   7  -3   -0.88    4.70
   3  -7   3   -3.51    4.54
   3  -7   3    0.02    4.78
  -3   7  -3    8.90    7.49
   3  -7   4   38.40    9.07
  -3   7  -4   39.96    9.64
  -3   7  -4   40.34    7.78
   3  -7   4   36.42    5.97
   3  -7   4   57.62   12.74
  -3   7  -4   38.90   10.93
   3  -7   5   51.11   10.28
  -3   7  -5   54.64   11.08
  -3   7  -5   70.36   11.64
   3  -7   5   41.80   10.48
  -3   7  -5   35.35   10.08
  -3   7  -6    1.60    2.24
   3  -7   6    0.61    2.57
   3  -7   6   15.05    8.06
  -3   7  -6    8.37    5.23
  -3   7  -6   -0.43    5.27
   3  -7   6    4.80    7.54
  -3   7  -6    6.70    8.44
  -3   7  -7    2.77    2.82
   3  -7   7    2.78    2.83
   3  -7   7   13.34    5.63
  -3   7  -7    5.13    5.54
   3  -7   7    5.26    2.86
   3  -7   7    5.72    9.01
   3  -7   7    5.47    2.20
  -3   7  -7   -1.62    7.41
  -3   7  -8    7.93    2.95
   3  -7   8   13.38    3.60
   3  -7   8   23.33    8.81
  -3   7  -8   22.16    9.90
   3  -7   8    6.85    3.26
   3  -7   8   -0.04    7.92
  -3   7  -8   -0.11    8.08
   3  -7   8    5.37    3.09
  -3   7  -9   75.37    6.22
  -3   7  -9   94.48   15.81
   3  -7   9   71.90    7.42
   3  -7   9   84.25    7.78
   3  -7   9   68.20   12.41
  -3   7 -10  146.80   19.04
   3  -7  10  129.00    9.36
  -3   7 -10  124.40    8.85
   3  -7  10  137.85    9.37
   3  -7  11   28.07    4.37
  -3   7 -11   21.86    4.35
   3  -7  11   32.17    5.13
   3  -7  12   12.35    2.98
  -3   7 -12    4.99    2.31
  -3   7 -12   10.15    3.27
   3  -7  12    9.86    3.70
   3  -7  13    4.07    2.76
  -3   7 -13    5.13    2.39
  -3   7 -13    6.37    2.61
   3  -7  14    0.34    2.05
  -3   7 -14    0.92    1.54
  -3   6  14    1.79    1.03
  -3   6  13    4.78    2.84
  -3   6  13   -1.00    1.88
  -3   6  12    8.35    3.57
  -3   6  12    4.06    2.44
  -3   6  11   -0.41    4.05
  -3   6  11    7.48    3.74
  -3   6  11   10.05    3.58
  -3   6  11   13.20    3.05
  -3   6  11    7.65    3.33
  -3   6  10   -9.26    4.90
  -3   6  10    2.23    2.93
  -3   6  10    4.14    4.13
  -3   6  10   -0.63    3.14
  -3   6  10   -0.79    2.54
  -3   6  10   -0.42    3.05
   3  -6 -10    2.87    7.14
  -3   6   9   14.03    3.65
  -3   6   9   17.54    3.22
  -3   6   9   22.00    3.93
  -3   6   9   17.90    4.30
  -3   6   9   20.78    4.55
  -3   6   9   16.64    4.19
  -3   6   9   19.98    4.52
   3  -6  -9   12.34    8.85
  -3   6   8  423.14   14.27
  -3   6   8  478.04   29.43
  -3   6   8  412.94   13.75
  -3   6   8  426.64   15.76
  -3   6   8  429.46   14.11
  -3   6   8  420.74   13.83
  -3   6   8  416.93   16.39
   3  -6  -8  508.60   37.50
  -3   6   8  436.32   15.95
   3  -6  -8  385.30   30.84
  -3   6   7   61.26    5.77
  -3   6   7   43.11    9.13
  -3   6   7   45.77    4.93
  -3   6   7   48.30    4.98
  -3   6   7   44.77    5.35
  -3   6   7   37.96    4.58
  -3   6   7   46.30    5.61
   3  -6  -7   39.50   11.60
  -3   6   7   52.41    5.96
  -3   6   6   16.98    6.27
   3  -6  -6    4.80    7.11
  -3   6   5   33.66    8.19
   3  -6  -5   34.96    4.73
   3  -6  -5   31.03    8.66
  -3   6   4  205.65   16.30
  -3   6   4  204.29   16.83
   3  -6  -4  179.00    9.02
   3  -6  -4  189.08   16.45
   3  -6  -4  179.19   18.46
  -3   6   3    5.74    4.29
  -3   6   3   -3.23    4.41
   3  -6  -3    2.48    2.93
   3  -6  -3    5.88    7.14
   3  -6  -2  356.65   18.12
  -3   6   2  363.11   20.91
   3  -6  -2  370.21   11.71
  -3   6   2  363.86    9.04
   3  -6  -2  344.98   24.07
  -3   6   2  355.60   17.76
   3  -6  -1  415.34   21.38
  -3   6   1  418.39   24.18
   3  -6  -1  417.13   12.46
  -3   6   1  419.20   20.19
   3  -6  -1  440.83   26.16
  -3   6   0   60.69   10.54
   3  -6   0   60.70   10.57
   3  -6   0   68.82    5.69
   3  -6   0   65.97    9.53
  -3   6   0   59.18    8.79
  -3   6  -1  167.63   15.90
   3  -6   1  188.34   15.90
   3  -6   1  179.46    8.24
   3  -6   1  172.98   13.83
  -3   6  -1  170.71   14.85
  -3   6  -2   74.73   11.81
   3  -6   2   87.89   10.61
   3  -6   2   92.60   10.90
   3  -6   2   97.14   10.37
  -3   6  -2   86.53   12.44
  -3   6  -3  147.71   15.76
   3  -6   3  140.58   12.71
   3  -6   3  141.53   13.40
  -3   6  -4   -3.74    5.44
  -3   6  -4    6.81    5.40
   3  -6   4    3.98    3.97
   3  -6   4   -0.67    5.35
   3  -6   5   28.79    8.14
  -3   6  -5   16.57    6.99
  -3   6  -5   25.64    7.45
   3  -6   5   19.28    7.41
  -3   6  -6  103.14   13.56
   3  -6   6  113.27   14.29
  -3   6  -6  113.11   14.67
   3  -6   6  114.32   16.30
   3  -6   7   16.20    3.69
   3  -6   7   18.41    6.84
  -3   6  -7   18.84    6.76
  -3   6  -7   17.78    8.27
   3  -6   7   20.84    4.42
   3  -6   7   17.84   10.01
  -3   6  -8   30.20    3.95
   3  -6   8   27.44    6.86
   3  -6   8   29.21    5.13
  -3   6  -8   37.47   10.53
  -3   6  -8   12.10    5.72
   3  -6   8   24.64    7.83
   3  -6   8   29.78    4.65
   3  -6   9   49.35    9.90
   3  -6   9   41.59    5.97
  -3   6  -9   36.21   10.67
   3  -6   9   46.10    5.88
   3  -6  10   50.37    6.24
  -3   6 -10   54.50   13.54
   3  -6  10   46.16    5.99
  -3   6 -11   15.25    8.53
   3  -6  11   16.96    3.82
  -3   6 -11   14.68    4.01
   3  -6  11   12.01    2.84
   3  -6  11   13.85    4.36
   3  -6  12   42.63    5.85
   3  -6  12   49.53    5.15
  -3   6 -12   37.78    4.73
  -3   6 -12   45.89    5.43
   3  -6  12   50.14    4.70
   3  -6  12   45.13    5.80
  -3   6 -13    4.14    2.40
   3  -6  13    4.27    3.20
  -3   6 -13   -1.16    2.16
   3  -6  13    2.53    2.12
   3  -6  13    3.79    1.86
  -3   6 -13    2.56    2.52
  -3   6 -14    0.05    1.37
   3  -6  14    0.93    2.42
  -3   5  14    7.22    2.53
  -3   5  14    3.54    1.63
  -3   5  13    3.86    2.98
  -3   5  13    5.51    2.19
  -3   5  12    4.80    3.62
  -3   5  12    8.27    3.15
  -3   5  12   17.71    5.08
  -3   5  12   11.61    2.99
  -3   5  11   36.77    4.17
  -3   5  11   14.62    3.82
  -3   5  11   25.90    5.26
  -3   5  11   31.35    5.33
  -3   5  11   31.33    5.32
  -3   5  11   34.12    5.90
  -3   5  11   27.49    3.80
  -3   5  11   17.00    4.89
  -3   5  10    5.65    2.73
  -3   5  10    2.93    3.41
  -3   5  10   13.98    4.77
  -3   5  10   11.53    4.36
  -3   5  10    9.12    4.23
  -3   5  10    5.10    3.12
  -3   5  10    8.59    3.14
  -3   5  10   11.13    3.92
  -3   5   9   20.33    3.38
  -3   5   9   33.06    5.45
  -3   5   9   20.66    7.38
  -3   5   9   28.68    4.04
  -3   5   9   29.44    5.24
  -3   5   9   34.66    4.60
  -3   5   9   22.51    4.92
  -3   5   9   21.40    3.80
  -3   5   9   29.63    4.84
  -3   5   9   24.17    4.40
   3  -5  -9   34.03   10.42
  -3   5   9   23.70    4.78
   3  -5  -9   12.30    6.57
  -3   5   8  113.73    7.72
  -3   5   8  103.21    6.48
  -3   5   8  109.96    7.06
  -3   5   8  120.85   14.62
  -3   5   8  110.66    8.15
  -3   5   8   85.14    6.19
  -3   5   8  109.85    8.04
  -3   5   8  105.30    7.20
  -3   5   8  107.42    8.18
  -3   5   8  110.15    8.15
   3  -5  -8  102.73   16.88
  -3   5   8  109.76    8.29
   3  -5  -8  116.12   17.16
  -3   5   7   88.92   12.69
  -3   5   7   61.97    5.10
  -3   5   7   89.45    6.82
   3  -5  -7  100.97   16.28
  -3   5   7   92.73    7.15
   3  -5  -7   87.65   14.65
  -3   5   6  339.06   22.95
   3  -5  -6  376.07   27.15
   3  -5  -6  353.09   25.69
  -3   5   5   15.28    6.05
   3  -5  -5   18.71    7.47
  -3   5   4    1.32    2.57
  -3   5   4   -1.74    4.71
   3  -5  -4    0.22    2.51
   3  -5  -4    0.47    3.11
   3  -5  -4   11.04    7.58
  -3   5   3   51.84    8.92
  -3   5   3   32.55    6.28
   3  -5  -3   43.00    5.82
   3  -5  -3   43.75    4.24
  -3   5   3   39.48    3.11
   3  -5  -3   41.78    9.82
  -3   5   2   30.41    7.27
  -3   5   2   24.78    2.71
   3  -5  -2   27.56    3.58
   3  -5  -2   14.94    7.97
  -3   5   2   28.95    5.53
  -3   5   1   49.23    8.01
   3  -5  -1   50.97    4.22
   3  -5  -1   48.88    9.88
  -3   5   1   48.35    7.60
  -3   5   0   32.35    7.83
   3  -5   0   38.14    8.11
   3  -5   0   43.08    4.14
   3  -5   0   49.82    7.82
  -3   5   0   40.74    7.84
  -3   5  -1   21.67    7.11
   3  -5   1   30.32    6.96
   3  -5   1   21.28    3.05
   3  -5   1   18.54    5.54
  -3   5  -2  138.40   14.00
   3  -5   2  158.36   12.83
   3  -5   2  150.10   13.07
   3  -5   2  149.96   11.76
  -3   5  -3   -4.32    5.44
   3  -5   3   -4.60    4.38
  -3   5  -3    5.61    3.80
   3  -5   3   -3.03    4.31
   3  -5   3    8.05    7.01
  -3   5  -3    0.34    5.58
  -3   5  -4   91.70   12.44
  -3   5  -4   92.64   11.39
  -3   5  -4   85.10   12.75
   3  -5   4   81.93   12.25
  -3   5  -5    8.98    5.32
  -3   5  -5   13.91    5.77
  -3   5  -5   17.44    7.59
   3  -5   5   18.03    7.86
  -3   5  -6  116.09   14.09
  -3   5  -6  118.82   14.78
  -3   5  -6  104.37   14.95
   3  -5   6  112.21   15.32
   3  -5   7   15.88    5.96
  -3   5  -7   13.17    6.97
  -3   5  -7    1.64    5.23
   3  -5   7   14.35    7.75
   3  -5   8   -2.21    3.52
  -3   5  -8   10.03    8.05
   3  -5   8    0.92    2.30
   3  -5   8   -3.71    3.17
   3  -5   8   -0.94    9.04
   3  -5   9  147.03   17.27
   3  -5   9  128.87    9.49
  -3   5  -9  149.64   20.03
   3  -5   9  142.63    9.64
   3  -5  10   74.79    7.27
  -3   5 -10   78.11    7.40
  -3   5 -10   73.58   13.30
   3  -5  10   73.17    7.48
  -3   5 -11    5.20    7.43
  -3   5 -11    2.35    3.43
   3  -5  11    6.62    3.35
   3  -5  11    0.47    2.39
   3  -5  11    6.03    3.87
   3  -5  12  108.52    8.65
   3  -5  12  118.23    8.03
  -3   5 -12  102.06    7.79
   3  -5  12  112.26    7.06
  -3   5 -12  109.59    7.91
   3  -5  12  123.00    8.88
  -3   5 -13    2.60    2.05
   3  -5  13    3.13    3.26
   3  -5  13   -1.17    2.23
  -3   5 -13    0.08    2.06
   3  -5  13    0.28    2.05
  -3   5 -13    1.23    2.49
   3  -5  14   10.56    2.15
  -3   5 -14   15.45    2.17
   3  -5  14   15.40    3.03
  -3   5 -14   16.14    2.83
   3  -5  15    2.42    1.49
  -3   4  14    6.21    2.92
  -3   4  14    2.54    1.96
  -3   4  13    2.75    3.01
  -3   4  13    8.72    4.07
  -3   4  13    0.33    1.94
  -3   4  13   17.54    4.20
  -3   4  13   10.08    4.15
  -3   4  12   -0.43    3.82
  -3   4  12    6.79    2.75
  -3   4  12    3.40    3.60
  -3   4  12    7.12    4.12
  -3   4  12    6.47    2.81
  -3   4  12    6.82    3.08
  -3   4  12   -3.23    4.02
  -3   4  11   20.08    3.78
  -3   4  11   27.95    4.05
  -3   4  11   37.83    5.84
  -3   4  11   33.96    5.55
  -3   4  11   22.63    3.94
  -3   4  11   31.34    5.06
  -3   4  11   32.63    5.69
  -3   4  11   34.32    4.54
  -3   4  10   38.82    5.86
  -3   4  10   32.32    4.32
  -3   4  10   25.05    4.97
  -3   4  10   16.46    4.02
  -3   4  10   24.31    4.24
  -3   4  10   29.67    5.48
  -3   4  10   30.79    4.89
  -3   4  10   26.53    4.87
   3  -4 -10   17.92    8.55
  -3   4  10   25.03    4.82
  -3   4   9  138.01    8.85
  -3   4   9  121.88    7.25
  -3   4   9  149.61   17.54
  -3   4   9  136.79    8.09
  -3   4   9  140.08    9.46
  -3   4   9  134.99    9.11
  -3   4   9  134.58    8.13
  -3   4   9  106.59    6.73
  -3   4   9  127.32    8.94
  -3   4   9  142.76    9.30
   3  -4  -9  122.96   17.84
  -3   4   9  148.85    9.49
  -3   4   8   -3.27    2.55
  -3   4   8    3.44    2.82
  -3   4   8    0.68    2.24
  -3   4   8   -3.66    5.53
  -3   4   8   -1.51    2.71
  -3   4   8    2.33    2.64
  -3   4   8  -14.98    5.32
  -3   4   8    0.34    2.20
  -3   4   8   -3.15    2.59
  -3   4   8    2.90    2.76
   3  -4  -8   -9.10    7.53
  -3   4   8    0.73    3.41
  -3   4   7    7.20    6.10
   3  -4  -7   -1.77    5.03
  -3   4   6  428.05   24.90
   3  -4  -6  419.40   26.11
  -3   4   5  549.70   26.57
   3  -4  -5  529.41   27.72
   3  -4  -5  510.03   27.09
  -3   4   4    6.82    5.23
  -3   4   4    6.46    3.80
   3  -4  -4    1.87    3.25
   3  -4  -4    0.28    6.51
  -3   4   3  511.67   21.50
  -3   4   3  508.62   19.38
  -3   4   3  516.78   23.65
  -3   4   3  520.51   10.11
   3  -4  -3  445.92   22.96
  -3   4   2   16.42    5.21
  -3   4   2   23.25    2.59
   3  -4  -2   28.02    7.61
  -3   4   2   20.14    3.97
  -3   4   1   73.13    9.58
   3  -4  -1   69.68   10.00
   3  -4  -1   73.66    9.75
   3  -4  -1   61.94    9.37
  -3   4   0    3.02    5.04
   3  -4   0    2.52    4.65
   3  -4   0   -3.38    5.02
  -3   4   0   -0.01    4.45
  -3   4  -1    9.44    6.02
   3  -4   1   10.36    5.73
   3  -4   1    5.90    4.69
   3  -4   1    0.03    4.76
  -3   4  -1    6.61    5.49
  -3   4  -2   -2.18    5.49
   3  -4   2    2.84    4.34
   3  -4   2    0.65    4.14
  -3   4  -2    2.61    5.54
  -3   4  -3   58.45    9.40
   3  -4   3   55.36    6.91
  -3   4  -3   56.25    8.45
  -3   4  -3   36.03    8.74
   3  -4   3   49.30    9.13
  -3   4  -4  113.38   12.83
  -3   4  -4  127.12   13.22
   3  -4   4  129.79   13.89
  -3   4  -4  129.97   14.84
  -3   4  -5  894.63   35.01
  -3   4  -5  897.73   35.51
   3  -4   5  868.61   36.96
  -3   4  -5  872.33   37.48
  -3   4  -6   12.72    5.18
  -3   4  -6   16.46    7.73
  -3   4  -6   19.94    7.88
   3  -4   6   10.50    6.22
  -3   4  -7  531.26   28.13
  -3   4  -7  508.87   30.66
   3  -4   7  532.10   33.07
  -3   4  -7  526.57   32.84
   3  -4   8   41.78    7.53
   3  -4   8   55.09    6.17
  -3   4  -8   38.19    9.70
   3  -4   8   45.58    5.27
  -3   4  -8   42.26    9.59
   3  -4   9   26.50    8.59
   3  -4   9   11.23    3.73
  -3   4  -9   12.49    7.46
   3  -4   9   20.36    4.36
  -3   4 -10    7.43    3.73
   3  -4  10    8.35    3.47
  -3   4 -10   13.43    8.08
   3  -4  10    9.91    4.26
   3  -4  11    5.56    3.51
   3  -4  11    5.85    2.93
  -3   4 -11    8.36    3.44
   3  -4  11    9.06    3.86
   3  -4  11    9.00    4.13
   3  -4  12   45.57    6.12
  -3   4 -12   42.37    4.75
  -3   4 -12   41.52    5.31
   3  -4  12   40.41    4.86
  -3   4 -12   45.91    5.77
   3  -4  12   49.46    5.72
  -3   4 -13    1.84    1.71
   3  -4  13   -3.61    3.72
   3  -4  13   -1.43    2.30
   3  -4  13    4.79    2.77
  -3   4 -13    1.60    2.53
  -3   4 -13    1.76    2.43
   3  -4  14   -2.35    1.92
   3  -4  14    0.38    2.43
   3  -4  15   -2.26    1.58
   3  -4  15   -1.89    1.67
  -3   3  14    7.52    2.91
  -3   3  14    4.19    2.09
  -3   3  14    5.47    3.08
  -3   3  14    7.88    3.30
  -3   3  13   -0.28    2.51
  -3   3  13   -3.48    3.48
  -3   3  13    0.54    2.75
  -3   3  13   -0.85    2.24
  -3   3  13   -1.53    3.10
  -3   3  13   -2.68    2.62
  -3   3  13    2.45    3.42
  -3   3  13    2.31    2.49
  -3   3  12    1.67    4.29
  -3   3  12   10.75    3.32
  -3   3  12   13.03    4.21
  -3   3  12   10.18    3.31
  -3   3  12   13.21    2.99
  -3   3  12   15.64    4.72
  -3   3  12    8.63    2.68
  -3   3  11    2.51    2.95
  -3   3  11   -5.70    5.02
  -3   3  11   -1.65    3.26
  -3   3  11   -1.17    3.01
  -3   3  11    2.20    3.53
  -3   3  11   -2.24    2.96
  -3   3  11    0.76    3.30
  -3   3  11    5.43    3.54
  -3   3  10   68.90    5.92
  -3   3  10   81.94    7.30
  -3   3  10   57.31   12.09
  -3   3  10   74.11    7.29
  -3   3  10   68.70    6.93
  -3   3  10   69.96    6.53
  -3   3  10   76.45    6.20
  -3   3  10   67.49    6.80
  -3   3  10   74.60    6.02
  -3   3  10   70.26    6.96
  -3   3  10   82.11    7.28
  -3   3   9   50.49    5.78
  -3   3   9   43.02    4.66
  -3   3   9   49.61    5.08
  -3   3   9   40.29    9.87
  -3   3   9   50.12    5.81
  -3   3   9   34.47    4.59
  -3   3   9   47.52    5.59
  -3   3   9   46.97    5.55
  -3   3   9   47.21    5.17
  -3   3   9   51.67    5.59
   3  -3  -9   33.31    8.42
   3  -3  -9   31.19    7.05
  -3   3   9   42.23    5.59
  -3   3   8    5.32    5.05
   3  -3  -8    0.86    5.48
  -3   3   7  190.81   17.63
   3  -3  -7  158.10   15.96
  -3   3   6    1.96    4.72
   3  -3  -6    6.88    4.81
  -3   3   5  160.24   14.60
   3  -3  -5  176.57   15.39
  -3   3   4  498.16   16.57
  -3   3   4  501.41   23.75
   3  -3  -4  491.52   23.20
   3  -3  -4  437.46   21.70
  -3   3   3  180.41   11.76
  -3   3   3  183.23    9.61
  -3   3   3  178.87   14.45
  -3   3   3  183.12    6.09
   3  -3  -3  155.87   12.65
  -3   3   2  656.41   22.91
   3  -3  -2  655.15   24.62
   3  -3  -2  639.16   23.81
  -3   3   1  169.70   12.48
   3  -3  -1  147.71    9.83
   3  -3  -1  164.14   12.58
   3  -3  -1  166.81   12.20
  -3   3   1  151.11   10.22
  -3   3   0   78.65    9.11
   3  -3   0   71.51    7.75
   3  -3   0   86.66    9.34
   3  -3   0   86.84    9.31
   3  -3   0   67.66    8.54
  -3   3   0   73.28    8.26
  -3   3  -1  271.55   16.53
   3  -3   1  267.80   15.55
   3  -3   1  280.20   15.63
   3  -3   1  269.06   15.41
   3  -3   1  242.32   14.31
  -3   3  -1  255.35   15.86
   3  -3   2   10.83    4.97
   3  -3   2   21.71    4.20
   3  -3   2   24.96    6.13
   3  -3   2   21.18    6.00
   3  -3   2   18.58    6.31
  -3   3  -2   26.18    7.18
   3  -3   3    4.32    4.85
   3  -3   3   -0.61    2.59
  -3   3  -3    1.43    3.79
  -3   3  -3   -3.31    5.98
   3  -3   3    3.13    4.00
   3  -3   4  558.00   26.77
  -3   3  -4  559.24   26.11
   3  -3   4  561.02   27.00
  -3   3  -4  536.71   26.95
  -3   3  -5  121.83   13.07
   3  -3   5  125.49   14.10
  -3   3  -5  140.55   14.33
   3  -3   5  122.13   14.15
  -3   3  -5  142.43   15.61
  -3   3  -6   13.65    5.05
  -3   3  -6   30.89    8.98
  -3   3  -6   17.81    6.52
   3  -3   6   16.81    6.34
  -3   3  -7   39.40    8.36
  -3   3  -7   25.73    9.04
  -3   3  -7   31.45    9.55
   3  -3   7   38.52   10.15
   3  -3   8   30.89    8.88
  -3   3  -8   25.32    8.81
   3  -3   8   35.95    4.95
  -3   3  -8   34.15    9.77
   3  -3   8   32.89    4.68
   3  -3   9   54.31   10.97
  -3   3  -9   74.00   14.31
   3  -3   9   59.73    6.43
  -3   3  -9   54.42    5.88
  -3   3  -9   52.23   11.69
   3  -3   9   65.26    6.86
   3  -3  10   14.14    4.19
  -3   3 -10   18.91    9.42
   3  -3  10   14.12    3.87
  -3   3 -10    8.37    3.83
   3  -3  10   12.25    3.73
   3  -3  11   99.13    8.65
  -3   3 -11   91.86    8.03
   3  -3  11   92.20    7.99
   3  -3  11   89.20    7.24
  -3   3 -11   87.77    7.56
   3  -3  11   92.85    8.25
  -3   3 -12   53.85    4.82
   3  -3  12   62.77    7.10
  -3   3 -12   52.62    6.08
  -3   3 -12   52.72    5.59
   3  -3  12   59.86    5.98
   3  -3  12   60.28    6.18
   3  -3  13    7.19    3.42
  -3   3 -13    2.62    2.13
   3  -3  13    8.17    3.12
  -3   3 -13    1.52    2.41
   3  -3  14   -6.80    2.46
   3  -3  14    3.49    2.76
   3  -3  15    8.52    1.80
   3  -3  15    3.69    1.58
  -3   2  15    4.24    2.70
  -3   2  15   46.99    3.89
  -3   2  14    3.15    2.77
  -3   2  14   -2.46    2.38
  -3   2  14    1.39    1.87
  -3   2  14    1.32    2.90
  -3   2  14    6.64    3.31
  -3   2  14    0.06    2.13
  -3   2  13    6.03    3.30
  -3   2  13    0.20    3.14
  -3   2  13    4.73    2.75
  -3   2  13   -1.53    2.45
  -3   2  13   -0.39    3.03
  -3   2  13    0.44    2.86
  -3   2  13    2.16    3.18
  -3   2  12   32.08    4.48
  -3   2  12   36.77    4.75
  -3   2  12   32.26    4.99
  -3   2  12   29.95    4.63
  -3   2  12   16.09    3.84
  -3   2  12   34.09    5.33
  -3   2  12   30.99    4.16
  -3   2  12   35.99    5.15
  -3   2  11   29.94    4.85
  -3   2  11   19.15    3.77
  -3   2  11   27.82    4.74
  -3   2  11   38.72    5.26
  -3   2  11   24.10    4.38
  -3   2  11   31.81    5.39
  -3   2  11   36.75    4.83
  -3   2  11   32.34    4.94
  -3   2  10  236.27   10.82
  -3   2  10  199.47    9.45
  -3   2  10  234.87   21.94
  -3   2  10  218.82   11.49
  -3   2  10  194.24    9.47
  -3   2  10  234.53   10.29
  -3   2  10  220.83   10.58
  -3   2  10  220.23   11.23
  -3   2  10  208.78   10.96
  -3   2  10  226.52   11.12
   3  -2 -10  205.01   18.43
  -3   2   9  109.30    7.24
  -3   2   9   99.54    6.72
  -3   2   9  107.08    6.92
  -3   2   9  120.22   15.97
  -3   2   9  101.61    7.60
  -3   2   9  107.06    7.26
  -3   2   9  106.55    6.83
  -3   2   9  100.97    7.17
  -3   2   9   93.64    6.37
  -3   2   9  113.19    7.95
  -3   2   9  105.07    7.17
   3  -2  -9   98.32   13.26
   3  -2  -9   79.75   11.17
  -3   2   9  104.47    7.60
  -3   2   8    8.23    7.24
   3  -2  -8   -1.96    6.02
  -3   2   7  231.66   18.71
   3  -2  -7  210.46   17.00
  -3   2   6    2.61    6.01
   3  -2  -6  -10.55    6.16
  -3   2   5  262.91   17.56
   3  -2  -5  244.08   15.33
  -3   2   4   11.71    4.95
  -3   2   4   11.96    3.21
   3  -2  -4   11.55    4.37
   3  -2  -4   14.25    4.00
  -3   2   3  648.10   20.07
   3  -2  -3  637.20   14.49
  -3   2   3  621.42   11.29
  -3   2   3  642.98   24.16
   3  -2  -3  646.36   24.33
   3  -2  -3  633.07   16.17
   3  -2  -3  652.15   21.40
  -3   2   3  636.67   10.92
  -3   2   2   47.66    6.45
   3  -2  -2   44.27    5.31
   3  -2  -2   57.70    7.66
   3  -2  -2   51.72    7.53
   3  -2  -2   43.84    5.23
   3  -2  -2   43.79    6.27
  -3   2   2   49.46    4.86
   3  -2  -1   18.59    4.62
   3  -2  -1   17.96    5.45
   3  -2  -1   18.16    4.97
  -3   2   1   18.93    4.09
   3  -2  -1   17.88    5.56
   3  -2  -1   13.67    3.93
   3  -2   0  663.82   21.98
   3  -2   0  702.50   23.44
   3  -2   0  707.80   23.21
   3  -2   0  671.12   22.22
  -3   2   0  684.63   22.13
   3  -2   1   -0.90    4.01
   3  -2   1   -3.02    3.75
   3  -2   1   -2.30    3.81
   3  -2   1    1.09    3.59
  -3   2  -1    3.34    4.88
   3  -2   1    0.21    2.95
  -3   2  -1   -2.61    2.11
   3  -2   2    4.47    4.60
   3  -2   2    5.98    3.54
   3  -2   2   13.95    3.22
  -3   2  -2    5.82    5.79
   3  -2   2    9.21    2.07
   3  -2   2    8.94    3.96
   3  -2   3  196.17   15.05
   3  -2   3  191.09   14.57
  -3   2  -3  194.63   15.63
   3  -2   4   -0.11    4.93
   3  -2   4   -4.00    3.37
  -3   2  -4    4.22    4.39
  -3   2  -4   -2.27    5.50
   3  -2   4    1.66    4.93
   3  -2   5   64.98    9.96
  -3   2  -5   77.84   11.20
  -3   2  -5   65.45   10.68
   3  -2   5   66.97   11.03
   3  -2   6   73.75   10.78
  -3   2  -6   68.61   11.06
  -3   2  -6   76.35   11.39
   3  -2   6   72.25   12.47
   3  -2   7  228.29   19.77
  -3   2  -7  230.53   20.21
  -3   2  -7  213.89   19.58
   3  -2   8   62.70   10.62
   3  -2   8   76.61    7.07
  -3   2  -8   62.63   12.74
  -3   2  -8   68.79    6.02
  -3   2  -8   71.38   12.21
   3  -2   8   83.00    7.06
   3  -2   9   78.65    7.27
   3  -2   9   66.49   11.66
   3  -2   9   78.75    7.48
  -3   2  -9   88.50   14.97
  -3   2  -9   76.63    6.95
  -3   2  -9   71.03   12.57
   3  -2   9   80.15    7.89
   3  -2  10   97.60    8.54
   3  -2  10  101.39    8.61
  -3   2 -10  105.98    7.94
   3  -2  10  110.48    9.14
   3  -2  11   14.32    4.17
   3  -2  11   13.87    3.92
  -3   2 -11   13.57    3.83
  -3   2 -11   13.49    3.89
   3  -2  11   18.36    4.58
  -3   2 -11   15.97   10.45
   3  -2  12   49.88    6.32
  -3   2 -12   55.06    6.03
  -3   2 -12   53.10    5.45
   3  -2  12   58.39    6.09
   3  -2  12   58.55    6.31
   3  -2  13   -3.77    3.51
   3  -2  13    0.62    2.76
  -3   2 -13    3.43    2.24
  -3   2 -13   -0.86    2.50
   3  -2  14    5.03    2.66
   3  -2  14    1.03    2.17
  -3   2 -14    5.62    2.41
   3  -2  15    1.41    1.47
   3  -2  15    9.95    2.01
  -3   1  15    5.21    2.10
  -3   1  15    5.36    2.72
  -3   1  14   15.66    3.26
  -3   1  14    9.43    3.06
  -3   1  14   12.40    3.66
  -3   1  14   11.17    3.18
  -3   1  14    8.76    3.16
  -3   1  13    4.39    3.04
  -3   1  13    0.68    3.30
  -3   1  13    2.28    2.91
  -3   1  13   -0.64    2.97
  -3   1  13   -0.43    3.12
  -3   1  13    5.26    2.96
  -3   1  12   -1.92    3.42
  -3   1  12   -0.48    3.54
  -3   1  12   -6.02    3.68
  -3   1  12    3.61    3.19
  -3   1  12    1.55    2.32
  -3   1  12    5.72    3.48
  -3   1  12    2.20    3.34
  -3   1  11    8.25    3.55
  -3   1  11    0.73    4.01
  -3   1  11    6.39    3.49
  -3   1  11    2.79    3.07
  -3   1  11    4.26    2.38
  -3   1  11   11.11    3.88
  -3   1  11   13.36    4.53
  -3   1  11    5.94    3.71
  -3   1  10  108.23    6.95
  -3   1  10  109.77    7.25
  -3   1  10  136.12   17.57
  -3   1  10  124.40    8.49
  -3   1  10  122.61    8.44
  -3   1  10  125.01    7.58
  -3   1  10  111.01    7.25
  -3   1  10  122.65    8.05
   3  -1 -10   92.19   12.47
  -3   1   9   13.48    3.77
  -3   1   9    2.85    2.09
  -3   1   9    4.02    5.47
  -3   1   9    2.49    2.57
  -3   1   9    8.04    2.70
  -3   1   9    4.27    2.46
   3  -1  -9    4.78    4.04
   3  -1  -9    2.14    4.56
  -3   1   8    6.72    6.94
   3  -1  -8   12.39    5.75
  -3   1   7    7.51    5.70
   3  -1  -7    3.27    3.82
   3  -1  -7    3.86    3.04
  -3   1   6    4.72    4.51
   3  -1  -6    0.18    4.00
   3  -1  -6    0.75    3.10
  -3   1   5   28.02    6.96
   3  -1  -5   21.77    5.05
   3  -1  -5   23.18    4.71
  -3   1   4   40.58    4.55
   3  -1  -4   30.46    3.22
  -3   1   4   36.98    7.14
   3  -1  -4   36.18    6.67
   3  -1  -4   33.81    5.55
  -3   1   3   55.42    7.92
   3  -1  -3   58.72    7.55
   3  -1  -3   61.49    7.84
  -3   1   3   53.61    3.96
  -3   1   2    2.44    3.62
   3  -1  -2    2.53    3.68
  -3   1   2    0.26    2.32
   3  -1  -2    4.50    3.66
  -3   1   1  192.72   12.57
   3  -1  -1  225.27   12.47
   3  -1  -1  188.31   12.49
   3  -1  -1  186.53   11.19
  -3   1   0  131.09   10.29
   3  -1   0  135.57    9.92
   3  -1   0  151.91   10.18
   3  -1   0  146.68    9.12
   3  -1   0  134.20   10.29
   3  -1   1 2658.34   47.28
  -3   1  -1 2634.99   43.45
   3  -1   1 2661.05   40.35
   3  -1   1 2709.68   44.28
   3  -1   1 2746.29   32.99
   3  -1   1 2606.12   44.12
   3  -1   1 2681.12   44.26
  -3   1  -1 2615.79   35.79
   3  -1   2  550.04   23.10
  -3   1  -2  521.80   19.31
   3  -1   2  522.72   17.38
   3  -1   2  529.06   21.91
  -3   1  -2  548.52   23.54
  -3   1  -2  518.00   19.13
   3  -1   3   10.01    5.64
   3  -1   3    4.45    4.40
  -3   1  -3    3.89    6.40
   3  -1   4   58.86    9.34
   3  -1   4   61.46    6.64
  -3   1  -4   60.84    9.67
   3  -1   4   65.39   10.29
   3  -1   5 1150.23   39.20
  -3   1  -5 1172.51   18.94
  -3   1  -5 1214.05   39.32
   3  -1   5 1206.57   41.67
  -3   1  -5 1147.31   40.56
   3  -1   6   14.91    6.59
  -3   1  -6   10.34    2.34
  -3   1  -6   13.50    7.06
  -3   1  -6   13.54    5.35
   3  -1   7  110.73   13.64
   3  -1   7  123.06   14.23
  -3   1  -7  124.12   15.04
  -3   1  -7  118.67    7.23
  -3   1  -7  110.20   14.55
   3  -1   8   27.15    4.40
   3  -1   8   17.38    5.97
  -3   1  -8   16.92    3.57
   3  -1   8   24.18    4.58
  -3   1  -8   19.58    8.74
  -3   1  -8   29.47    8.79
   3  -1   8   24.84    4.15
   3  -1   9  135.60    9.63
   3  -1   9  147.27   16.85
  -3   1  -9  131.85    8.90
   3  -1   9  135.78    9.68
  -3   1  -9  126.88    8.25
  -3   1  -9  111.38   14.78
  -3   1  -9  143.82   20.05
   3  -1  10   25.53    4.80
  -3   1 -10   22.95    4.51
   3  -1  10   21.84    4.91
  -3   1 -10   27.12    5.14
  -3   1 -10   19.38    9.26
   3  -1  11   35.95    5.95
  -3   1 -11   32.35    4.62
   3  -1  11   33.88    5.27
  -3   1 -11   33.57    5.33
   3  -1  11   31.89    5.38
  -3   1 -11   27.51   10.56
   3  -1  12    2.55    3.57
   3  -1  12   -2.20    3.48
  -3   1 -12    2.33    2.75
  -3   1 -12    0.05    2.56
   3  -1  13   -2.54    3.41
  -3   1 -13    0.66    2.39
  -3   1 -13   -1.58    1.88
   3  -1  13    2.67    2.97
   3  -1  14    1.03    2.26
   3  -1  14   -0.97    2.37
   3  -1  14    6.80    2.79
  -3   1 -14    3.09    1.98
   3  -1  15    1.01    1.51
   3  -1  15    0.59    1.49
  -3   0  16    1.21    1.71
  -3   0  15   16.05    2.71
  -3   0  15   19.56    3.49
  -3   0  15   19.43    3.25
  -3   0  14   12.40    3.16
  -3   0  14   14.10    4.42
  -3   0  14   -1.38    2.66
  -3   0  14   -1.96    2.67
  -3   0  14    1.77    2.83
  -3   0  14    7.57    3.19
  -3   0  13    6.95    3.23
  -3   0  13    0.79    3.37
  -3   0  13   -3.42    3.48
  -3   0  13    3.85    3.43
  -3   0  13    4.97    2.95
  -3   0  13   -2.62    3.64
  -3   0  12   48.23    5.20
  -3   0  12   54.23    5.99
  -3   0  12   48.71    6.32
  -3   0  12   40.25    4.31
  -3   0  12   50.12    5.73
  -3   0  12   50.72    5.80
  -3   0  12   43.58    5.63
  -3   0  11   79.28    6.35
  -3   0  11   81.97    6.63
  -3   0  11   81.75    6.98
  -3   0  11   74.70    7.38
  -3   0  11   77.81    6.85
  -3   0  11   99.15    7.05
  -3   0  11   86.43    7.28
  -3   0  10  139.22    7.64
  -3   0  10  155.48    8.38
  -3   0  10  153.25   17.38
  -3   0  10  163.17    8.95
  -3   0  10  162.85    8.29
  -3   0  10  154.96    8.83
  -3   0  10  154.14    8.97
   3   0 -10  146.51   16.83
  -3   0   9  151.68   16.75
   3   0  -9  163.13   15.34
   3   0  -9  138.84   15.58
  -3   0   8  403.88   25.16
   3   0  -8  404.11   23.43
   3   0  -8  378.23   23.80
  -3   0   7   21.48    7.31
   3   0  -7   28.98    5.68
   3   0  -7   18.94    6.24
  -3   0   6  195.89   15.32
   3   0  -6  197.26   13.36
   3   0  -6  202.95   15.19
  -3   0   5  463.31   21.50
   3   0  -5  446.20   19.55
   3   0  -5  437.17   16.51
  -3   0   4  390.47   17.36
  -3   0   4  384.16   18.26
   3   0  -4  387.63   17.14
   3   0  -4  383.47   13.05
  -3   0   3   38.96    6.32
  -3   0   3   37.37    6.55
   3   0  -3   31.91    5.17
  -3   0   2    2.53    3.61
   3   0  -2    0.16    2.98
   3   0  -2    0.98    3.70
  -3   0   1  598.02   21.64
   3   0  -1  611.00   19.76
  -3   0   1  609.97   11.51
  -3   0   0 3573.22   51.43
   3   0   0 3512.60   42.58
   3   0   0 3639.38   51.34
  -3   0  -1  586.88   20.86
   3   0   1  575.67   19.06
   3   0   1  595.82   21.99
   3   0   1  608.79   20.67
  -3   0  -1  565.08   19.21
  -3   0  -2  226.88   13.31
   3   0   2  232.23   14.74
   3   0   2  234.54   14.89
  -3   0  -2  209.23   13.46
  -3   0  -3   32.13    5.46
   3   0   3   36.11    5.71
  -3   0  -3   31.91    3.06
   3   0   3   22.98    6.00
  -3   0  -3   29.76    5.91
  -3   0  -4   30.60    5.12
   3   0   4   28.23    6.69
   3   0   4   38.33    6.36
  -3   0  -4   33.83    3.65
  -3   0  -4   32.52    7.27
   3   0   5    2.26    4.37
  -3   0  -5    0.74    2.03
  -3   0  -5   -0.06    1.84
  -3   0  -5   -2.03    5.14
  -3   0  -5    3.16    5.09
   3   0   6    3.89    4.97
  -3   0  -6    0.78    1.76
  -3   0  -6    5.59    2.67
  -3   0  -6   -1.70    6.63
  -3   0  -6    4.16    5.78
   3   0   7  120.18   14.52
   3   0   7  115.78   13.30
  -3   0  -7  131.50    7.78
  -3   0  -7  118.34    7.24
  -3   0  -7  130.94   15.89
  -3   0  -7  141.04   17.23
   3   0   8   42.68    5.63
   3   0   8   42.09    8.62
   3   0   8   25.03    6.95
  -3   0  -8   36.37    4.77
   3   0   8   43.57    5.62
  -3   0  -8   38.84    4.83
  -3   0  -8   37.77    9.46
  -3   0  -8   36.37   10.98
   3   0   9    1.23    3.01
   3   0   9   -9.43    7.40
  -3   0  -9    1.70    2.58
   3   0   9   -0.94    3.21
  -3   0  -9   -0.87    2.82
  -3   0  -9   -7.14    8.60
   3   0  10   69.59    7.47
  -3   0 -10   73.52    7.20
   3   0  10   60.21    6.79
  -3   0 -10   69.44    6.17
   3   0  10   67.42    6.59
  -3   0 -10   62.93   14.25
   3   0  11   15.42    4.57
  -3   0 -11   16.13    3.66
   3   0  11   14.76    4.00
   3   0  11   14.26    4.52
  -3   0 -11   16.81    3.61
  -3   0 -11   11.86    9.49
   3   0  12    0.23    3.32
   3   0  12   -0.31    3.01
  -3   0 -12    0.50    2.36
   3   0  13   -3.20    3.14
   3   0  13   -2.12    3.42
  -3   0 -13    0.37    2.21
   3   0  13   -0.66    2.91
  -3   0 -13    2.19    2.24
   3   0  13   -0.02    1.80
   3   0  14    0.03    1.85
   3   0  14    2.27    2.49
   3   0  15    5.34    1.61
  -3  -1  16    2.82    1.66
  -3  -1  15   27.89    3.12
  -3  -1  15   35.65    4.20
  -3  -1  15   40.05    4.24
  -3  -1  14   36.22    5.29
  -3  -1  14   32.12    4.41
  -3  -1  14   17.03    3.08
  -3  -1  14   24.67    4.30
  -3  -1  14   21.76    4.36
  -3  -1  13   43.19    5.47
  -3  -1  13   40.67    5.10
  -3  -1  13   31.01    5.26
  -3  -1  12   19.35    4.17
  -3  -1  12   28.17    4.20
  -3  -1  12   18.97    3.85
  -3  -1  12   24.10    4.88
  -3  -1  12   19.45    4.50
  -3  -1  11  402.65   12.82
  -3  -1  11  382.19   13.70
  -3  -1  11  388.89   14.67
  -3  -1  11  402.86   14.31
  -3  -1  11  408.66   12.94
  -3  -1  11  399.80   14.19
   3   1 -11  372.10   25.43
  -3  -1  10   16.76    2.98
  -3  -1  10   16.06    3.39
  -3  -1  10   16.29    3.53
  -3  -1  10   25.59    3.66
  -3  -1  10   12.57    3.61
  -3  -1  10   22.64    4.35
   3   1 -10   23.07    7.07
   3   1 -10   22.79    6.80
  -3  -1   9   22.10    7.48
   3   1  -9   33.32    7.78
   3   1  -9   35.32    7.47
   3   1  -9   23.69    5.50
  -3  -1   8   -4.34    5.51
   3   1  -8    4.44    2.80
   3   1  -8    4.45    4.65
  -3  -1   7   13.55    5.78
   3   1  -7    9.64    3.65
   3   1  -7   13.20    4.98
   3   1  -7   10.95    4.80
  -3  -1   6  201.37   12.29
  -3  -1   6  175.22   14.33
   3   1  -6  172.00   12.47
   3   1  -6  186.40   11.41
   3   1  -6  166.80   14.25
   3   1  -6  186.72   13.16
  -3  -1   5  589.84   21.46
  -3  -1   5  582.43   23.65
   3   1  -5  554.11   21.64
   3   1  -5  572.36   23.82
   3   1  -5  592.55   22.18
  -3  -1   4  225.05   13.71
  -3  -1   4  228.56   13.81
   3   1  -4  210.19   13.62
   3   1  -4  225.93   14.37
  -3  -1   3   19.05    4.76
  -3  -1   3   22.52    5.25
   3   1  -3   25.01    5.43
   3   1  -3   23.83    5.50
  -3  -1   2    4.81    3.63
  -3  -1   2    3.00    3.78
   3   1  -2    4.01    3.35
   3   1  -2    6.59    4.28
   3   1  -1 3639.34   35.95
   3   1  -1 3694.12   49.36
  -3  -1   1 3608.64   34.54
   3   1   0 1583.29   30.21
  -3  -1   0 1535.86   29.44
   3   1   1 1558.11   34.49
  -3  -1  -1 1562.01   34.92
   3   1   1 1582.51   36.97
  -3  -1  -1 1651.14   33.50
  -3  -1  -2 1671.86   36.11
   3   1   2 1703.37   40.55
   3   1   2 1743.31   35.98
   3   1   2 1705.90   39.55
   3   1   2 1703.05   26.03
  -3  -1  -2 1656.66   39.50
  -3  -1  -3   31.18    5.62
   3   1   3   31.62    6.30
  -3  -1  -3   36.14    3.49
   3   1   3   35.70    7.88
  -3  -1  -3   26.73    7.33
  -3  -1  -4    1.88    3.06
   3   1   4   -0.80    3.22
  -3  -1  -4    1.59    2.09
  -3  -1  -4   -2.06    5.85
   3   1   5   -1.24    4.53
  -3  -1  -5    0.85    2.15
  -3  -1  -5   -0.01    1.75
  -3  -1  -5    5.72    6.27
   3   1   6  139.48   15.54
   3   1   6  135.00   13.17
  -3  -1  -6  126.83    7.41
  -3  -1  -6  133.56    7.04
  -3  -1  -6  121.75   14.78
  -3  -1  -6  127.98   15.95
   3   1   7    5.27    3.96
   3   1   7    5.87    3.38
  -3  -1  -7    5.71    2.62
  -3  -1  -7    5.22    2.77
  -3  -1  -7    4.36    5.00
  -3  -1  -7    4.77    7.00
   3   1   8   27.51    4.81
   3   1   8   14.57    5.28
   3   1   8    3.23    4.54
  -3  -1  -8   23.03    4.10
   3   1   8   25.99    4.62
  -3  -1  -8   26.56    3.92
  -3  -1  -8   20.85    7.72
  -3  -1  -8   17.45    8.37
   3   1   9    4.30    3.13
   3   1   9   -1.85    4.51
  -3  -1  -9    5.33    3.23
   3   1   9    0.99    3.09
  -3  -1  -9    3.12    2.47
   3   1   9    4.75    3.07
  -3  -1  -9    3.59    7.73
   3   1  10   11.05    4.40
  -3  -1 -10   14.63    3.99
   3   1  10   12.14    3.81
   3   1  10   16.96    4.60
  -3  -1 -10   10.35    3.24
  -3  -1 -10    9.08    9.95
   3   1  11   24.94    4.87
  -3  -1 -11   28.62    4.67
   3   1  11   23.80    4.57
  -3  -1 -11   25.19   11.37
   3   1  12   96.16    8.21
   3   1  12   88.54    6.67
  -3  -1 -12   93.81    6.97
   3   1  12   95.88    7.41
  -3  -1 -12   91.88    7.34
   3   1  13   25.24    3.53
   3   1  13   27.12    4.46
   3   1  13   12.71    3.64
  -3  -1 -13   25.87    3.67
   3   1  13   22.88    2.97
   3   1  14    5.61    1.40
   3   1  14    7.94    2.02
   3   1  14    7.41    2.28
   3   1  14    6.59    2.38
  -3  -2  16   31.09    2.93
  -3  -2  15    9.10    2.83
  -3  -2  15   15.44    3.31
  -3  -2  14   -0.81    2.53
  -3  -2  14    4.16    3.19
  -3  -2  14    1.59    2.84
  -3  -2  13   41.14    5.04
  -3  -2  13   40.08    5.52
  -3  -2  13   50.19    5.60
  -3  -2  12   66.11    6.29
  -3  -2  12   72.74    6.81
  -3  -2  11   23.17    4.04
  -3  -2  11   22.30    4.50
  -3  -2  11   21.22    4.63
  -3  -2  11   23.11    4.74
  -3  -2  11   18.11    3.98
   3   2 -11   10.78    6.01
  -3  -2  10  147.76    8.40
  -3  -2  10  156.10    9.00
  -3  -2  10  138.62    8.51
  -3  -2  10  150.18    7.76
  -3  -2  10  146.36    8.61
   3   2 -10  150.03   17.72
   3   2 -10  127.96   15.44
  -3  -2   9   13.97    6.24
   3   2  -9   25.54    7.97
   3   2  -9   25.55    6.17
  -3  -2   8  174.03   16.20
   3   2  -8  183.74   15.73
   3   2  -8  186.85   17.31
   3   2  -8  169.31   15.12
   3   2  -8  193.20   15.78
  -3  -2   7    3.53    4.86
   3   2  -7    1.84    3.51
   3   2  -7    3.09    5.26
   3   2  -7    3.36    4.95
   3   2  -7    3.78    4.15
  -3  -2   6    1.72    4.38
  -3  -2   6    9.49    3.89
   3   2  -6    4.11    2.56
   3   2  -6    5.72    4.73
   3   2  -6    3.18    4.87
  -3  -2   5    5.52    3.81
  -3  -2   5    8.47    4.56
  -3  -2   5   13.10    4.91
   3   2  -5   10.93    4.41
   3   2  -5    5.89    4.19
   3   2  -5    0.83    4.85
  -3  -2   4   44.12    6.45
  -3  -2   4   48.54    7.73
  -3  -2   4   35.84    6.46
   3   2  -4   37.82    5.67
   3   2  -4   44.71    7.58
   3   2  -4   45.54    8.43
  -3  -2   3   -0.42    2.81
  -3  -2   3   -1.11    5.00
   3   2  -3    4.16    3.86
   3   2  -3    3.19    4.59
  -3  -2   2   19.57    6.21
  -3  -2   2   12.48    3.32
   3   2  -2   14.32    2.96
  -3  -2   2   13.65    2.85
   3   2  -1  398.41   14.95
  -3  -2   1  408.69   18.79
  -3  -2   0    1.74    3.65
   3   2   0    2.47    3.45
  -3  -2   0    5.52    3.48
  -3  -2   0    6.59    4.09
   3   2   0    5.22    3.07
  -3  -2  -1   15.44    4.50
   3   2   1   16.22    5.25
   3   2   1   13.87    4.03
  -3  -2  -1   16.75    5.00
  -3  -2  -1   19.10    5.60
   3   2   1   15.33    3.76
   3   2   2   44.91    7.62
   3   2   2   52.75    7.65
  -3  -2  -2   46.29    8.29
  -3  -2  -2   44.70    7.66
   3   2   2   49.08    5.17
   3   2   2   54.37    8.40
  -3  -2  -2   44.63    8.69
   3   2   3   66.66   10.21
   3   2   3   58.08    8.55
  -3  -2  -3   68.16    4.68
   3   2   3   66.26    9.24
  -3  -2  -3   66.98   10.56
   3   2   4  262.24   15.22
  -3  -2  -4  283.11   15.61
   3   2   4  272.71   20.70
  -3  -2  -4  291.42    9.96
   3   2   4  269.34   17.54
  -3  -2  -4  298.28   21.26
   3   2   5   11.44    3.90
   3   2   5    9.10    4.75
  -3  -2  -5   11.12    2.29
  -3  -2  -5   15.42    3.12
  -3  -2  -5    7.05    5.93
   3   2   6   12.17    5.52
   3   2   6    9.64    5.29
  -3  -2  -6   12.44    3.01
  -3  -2  -6   12.54    2.87
  -3  -2  -6   11.96    7.57
   3   2   7   87.15   12.10
   3   2   7   78.76   11.47
  -3  -2  -7   86.71    6.73
  -3  -2  -7   97.32    6.29
  -3  -2  -7  105.49   16.15
  -3  -2  -7   83.85   13.12
   3   2   8   69.47    7.11
   3   2   8   59.78   10.71
   3   2   8   57.29    5.42
  -3  -2  -8   59.14    5.94
  -3  -2  -8   64.80    5.54
   3   2   8   57.19    6.33
  -3  -2  -8   55.89   11.16
  -3  -2  -8   69.49   16.66
  -3  -2  -8   70.48   14.48
   3   2   9   28.73    5.27
   3   2   9   32.01    7.49
  -3  -2  -9   30.83    4.64
   3   2   9   26.36    4.17
  -3  -2  -9   37.00   13.29
   3   2  10   -7.82    4.10
   3   2  10   -1.77    4.24
  -3  -2 -10    4.01    3.36
   3   2  10    0.12    3.09
  -3  -2 -10   -3.53    3.18
  -3  -2 -10    8.02   10.01
   3   2  11   17.86    3.44
   3   2  11   22.10    5.18
  -3  -2 -11   15.93    3.58
   3   2  11   17.51    4.12
  -3  -2 -11   16.51    4.07
  -3  -2 -11   24.58   11.13
   3   2  12    9.45    3.02
   3   2  12    8.70    3.94
   3   2  12   10.38    3.40
  -3  -2 -12    6.85    2.79
   3   2  13    4.17    2.16
   3   2  13   -2.01    2.40
   3   2  13    5.13    3.03
  -3  -2 -13    2.40    1.96
   3   2  13    3.21    2.13
   3   2  14   -0.14    1.17
   3   2  14   -1.35    1.82
  -3  -3  16    2.39    1.84
  -3  -3  16    6.19    1.91
  -3  -3  15    3.40    2.57
  -3  -3  15   -0.94    2.42
  -3  -3  14   -0.10    2.87
  -3  -3  14   -0.08    3.36
  -3  -3  13    0.06    3.28
  -3  -3  13    4.46    2.57
  -3  -3  13    0.65    3.54
  -3  -3  12   24.31    4.30
  -3  -3  12   31.20    5.02
   3   3 -12   27.93    7.48
  -3  -3  11    4.24    3.31
  -3  -3  11    3.41    3.26
   3   3 -11    7.20    5.87
  -3  -3  10   66.12    5.83
  -3  -3  10   71.74    6.55
  -3  -3  10   80.51    6.08
  -3  -3  10   77.20    6.55
   3   3 -10   73.17   12.97
  -3  -3   9    6.18    2.15
  -3  -3   9    8.13    3.07
  -3  -3   9    4.61    2.47
  -3  -3   9    7.17    2.98
   3   3  -9    2.54    6.24
   3   3  -9   10.05    5.16
   3   3  -9    1.83    6.32
  -3  -3   8   66.11   10.39
   3   3  -8   66.75   11.97
   3   3  -8   76.83   11.77
   3   3  -8   62.92    9.30
  -3  -3   7  116.36   11.99
  -3  -3   7  129.61   12.40
   3   3  -7  117.91    5.83
   3   3  -7  121.93   13.86
   3   3  -7  116.33   13.54
   3   3  -7  117.28   12.80
  -3  -3   6   13.65    5.52
  -3  -3   6   13.48    3.99
  -3  -3   6   10.81    3.50
   3   3  -6   14.79    2.52
   3   3  -6   19.42    6.40
   3   3  -6   12.52    5.56
   3   3  -6   11.55    5.12
  -3  -3   5   42.98    7.93
  -3  -3   5   32.78    6.14
   3   3  -5   38.94    3.57
   3   3  -5   36.24    7.57
   3   3  -5   36.82    8.42
   3   3  -5   31.63    6.65
  -3  -3   4  119.64   12.10
  -3  -3   4  108.84    8.93
   3   3  -4  119.64    5.70
   3   3  -4   98.97   11.97
   3   3  -4  127.80   11.71
  -3  -3   3   37.70    8.27
   3   3  -3   26.28    4.32
  -3  -3   3   32.54    4.55
   3   3  -3   33.57    3.21
   3   3  -3   30.04    6.53
  -3  -3   2   10.20    5.38
  -3  -3   2   15.63    3.14
   3   3  -2   17.33    4.17
   3   3  -2   17.98    2.61
  -3  -3   2   16.09    4.09
   3   3  -2   15.96    5.31
  -3  -3   1   51.88    8.56
  -3  -3   1   47.44    4.22
   3   3  -1   42.22    6.31
   3   3  -1   50.22    6.99
   3   3  -1   46.59    7.36
   3   3   0   28.64    5.51
  -3  -3   0   25.78    6.00
   3   3   0   30.13    2.99
   3   3   0   26.48    5.83
  -3  -3   0   24.53    3.12
  -3  -3   0   26.78    6.17
   3   3   0   21.00    4.96
  -3  -3  -1   53.86    7.81
   3   3   1   56.32    8.92
   3   3   1   49.76    7.67
  -3  -3  -1   53.76    8.65
  -3  -3  -1   48.76    8.32
   3   3   1   46.30    6.23
   3   3   2  192.62   16.08
   3   3   2  189.58    9.99
  -3  -3  -2  194.59   13.03
   3   3   2  169.64   13.83
  -3  -3  -2  168.43   15.03
   3   3   2  182.49   14.44
  -3  -3  -2  186.26   15.93
   3   3   3  325.00   14.96
   3   3   3  334.11   22.11
  -3  -3  -3  343.72   10.96
  -3  -3  -3  321.10   21.67
   3   3   3  307.62   18.51
  -3  -3  -3  313.37   20.89
   3   3   4   12.10    7.03
   3   3   4    7.27    3.28
  -3  -3  -4    7.98    2.67
  -3  -3  -4    7.83    2.50
   3   3   4    4.08    4.36
  -3  -3  -4    5.06    6.03
  -3  -3  -4    1.69    6.52
  -3  -3  -4   10.40    5.80
   3   3   5    1.76    6.60
   3   3   5    1.79    2.70
  -3  -3  -5   -0.07    2.15
  -3  -3  -5    0.26    2.23
  -3  -3  -5    5.26    6.07
  -3  -3  -5   -2.64    8.06
  -3  -3  -5   -0.54    6.40
   3   3   6  115.12   13.82
   3   3   6   95.98   11.37
  -3  -3  -6   94.80    7.00
  -3  -3  -6   96.62    7.00
  -3  -3  -6  112.32   17.25
  -3  -3  -6  109.43   15.19
  -3  -3  -6  103.51   16.78
   3   3   7   15.89    3.74
   3   3   7    9.74    4.23
  -3  -3  -7    9.88    3.13
   3   3   7   14.89    3.05
  -3  -3  -7   14.06    3.78
  -3  -3  -7   21.88   10.73
  -3  -3  -7   11.80    8.28
  -3  -3  -7   17.70    8.50
  -3  -3  -7   18.25    7.14
   3   3   8    9.49    3.12
   3   3   8   11.07    3.45
   3   3   8   13.33    3.51
  -3  -3  -8   10.63    3.37
  -3  -3  -8   10.02    3.25
  -3  -3  -8   13.97    5.40
  -3  -3  -8   11.10    8.31
  -3  -3  -8    8.06    7.40
   3   3   9   59.58    5.83
   3   3   9   63.13    7.38
  -3  -3  -9   56.19    5.92
   3   3   9   48.04    5.69
  -3  -3  -9   45.59    5.64
  -3  -3  -9   62.09   16.06
  -3  -3  -9   60.83   14.48
   3   3  10   -0.90    3.26
   3   3  10    1.60    3.79
   3   3  10   -0.09    2.93
  -3  -3 -10    3.09    3.09
  -3  -3 -10   -9.74   11.23
   3   3  11    1.21    2.61
   3   3  11   -3.71    4.10
   3   3  11    0.30    2.76
  -3  -3 -11   -0.77    2.62
  -3  -3 -11   -5.51   10.06
   3   3  12    3.14    2.52
   3   3  12    1.86    2.57
   3   3  12    8.68    3.91
  -3  -3 -12    5.84    2.41
   3   3  13   19.24    2.68
   3   3  13   23.12    3.81
   3   3  13   17.87    2.83
  -3  -4  16    0.43    1.34
  -3  -4  16    2.58    1.85
  -3  -4  15    1.07    2.57
  -3  -4  15   -1.52    2.31
  -3  -4  14    2.97    3.06
  -3  -4  14    1.41    2.38
  -3  -4  13  104.22    7.31
  -3  -4  12    4.29    3.38
  -3  -4  12    5.45    3.19
   3   4 -12    1.28    2.43
  -3  -4  11   28.22    4.69
  -3  -4  11   24.61    4.11
  -3  -4  11   29.60    4.31
   3   4 -11   27.79    4.13
   3   4 -11   33.72    8.72
  -3  -4  10   35.70    4.32
  -3  -4  10   37.96    4.38
  -3  -4  10   47.92    5.64
  -3  -4  10   44.53    5.00
   3   4 -10   50.06   11.33
  -3  -4   9   12.03    2.59
  -3  -4   9   10.48    2.88
  -3  -4   9   14.94    4.02
  -3  -4   9   14.42    3.55
  -3  -4   9   17.19    4.03
   3   4  -9   13.29    8.23
   3   4  -9   12.12    6.60
   3   4  -9   15.19    7.16
  -3  -4   8    1.56    2.76
   3   4  -8    4.42    6.66
   3   4  -8    1.67    4.59
   3   4  -8   -4.16    5.36
   3   4  -8    2.07    5.76
  -3  -4   7  267.52   19.19
   3   4  -7  250.30    8.51
   3   4  -7  256.08   20.30
   3   4  -7  250.02   20.37
   3   4  -7  250.44   19.20
  -3  -4   6   16.73    5.81
  -3  -4   6   17.16    4.87
   3   4  -6   19.00    2.87
   3   4  -6   19.67    2.66
   3   4  -6   15.99    6.41
   3   4  -6    8.23    5.38
   3   4  -6   22.13    6.69
  -3  -4   5  480.12   18.64
  -3  -4   5  486.32   25.42
   3   4  -5  464.20   19.64
   3   4  -5  459.58   11.24
   3   4  -5  454.84   11.20
   3   4  -5  455.73   23.22
   3   4  -5  496.89   25.94
   3   4  -5  457.16   23.93
  -3  -4   4   42.96    8.00
   3   4  -4   36.61    6.56
   3   4  -4   48.40    3.87
   3   4  -4   38.84    7.07
   3   4  -4   46.02    9.13
   3   4  -4   44.65    7.62
   3   4  -3  181.20   12.19
  -3  -4   3  178.62   15.28
   3   4  -3  188.88   13.25
   3   4  -3  192.50    7.19
   3   4  -3  199.70   12.78
   3   4  -3  184.91   13.83
  -3  -4   2   80.90   10.41
   3   4  -2   82.85    9.01
   3   4  -2   85.45    9.25
   3   4  -2   83.94    4.74
   3   4  -2   92.85    8.17
  -3  -4   2   74.69    8.23
   3   4  -2   81.67    9.57
   3   4  -1  281.29   17.01
  -3  -4   1  299.90   18.50
   3   4  -1  267.51   16.36
   3   4  -1  282.13    8.39
   3   4  -1  260.14   11.33
  -3  -4   1  316.11   16.99
   3   4  -1  267.19   15.88
   3   4   0  166.88   13.94
  -3  -4   0  175.11   14.26
   3   4   0  169.61   13.47
  -3  -4   0  161.64   12.81
   3   4   0  162.25    9.73
   3   4   1  582.49   27.41
  -3  -4  -1  587.29   24.63
   3   4   1  568.24   24.69
  -3  -4  -1  604.25   26.93
  -3  -4  -1  563.81   20.23
  -3  -4  -1  577.75   27.17
  -3  -4  -1  624.46   28.52
  -3  -4  -2   51.92    7.70
   3   4   2   65.15   10.56
  -3  -4  -2   49.23    4.70
  -3  -4  -2   64.23   11.26
   3   4   2   54.61    8.98
  -3  -4  -2   50.82    9.62
   3   4   3   -5.73    6.69
  -3  -4  -3    0.08    2.05
  -3  -4  -3    3.19    6.27
  -3  -4  -3    5.28    6.25
   3   4   3   -3.28    4.31
   3   4   4   -2.82    5.76
  -3  -4  -4    1.65    2.15
  -3  -4  -4    3.26    6.81
   3   4   4    6.22    5.15
  -3  -4  -4   -1.93    6.23
   3   4   5  183.16   20.32
  -3  -4  -5  179.45    9.46
  -3  -4  -5  165.55   19.10
  -3  -4  -5  165.46   19.28
   3   4   6    1.19    2.37
   3   4   6    5.43    7.55
   3   4   6    0.34    3.08
  -3  -4  -6    2.57    3.07
  -3  -4  -6    3.62    7.79
  -3  -4  -6   11.23    9.28
   3   4   7  128.97    9.67
   3   4   7  118.00    7.53
  -3  -4  -7  114.16    8.50
  -3  -4  -7  143.39   20.44
  -3  -4  -7  105.07   17.92
   3   4   8  180.07   11.62
   3   4   8  169.32    9.37
  -3  -4  -8  172.66   10.56
  -3  -4  -8  192.74   23.54
   3   4   9    6.97    3.14
   3   4   9    9.61    4.30
   3   4   9    8.34    3.28
  -3  -4  -9    6.03    3.19
  -3  -4  -9   12.51   10.36
   3   4  10    4.11    2.98
   3   4  10    3.75    3.78
   3   4  10   11.97    3.50
  -3  -4 -10    6.60    3.12
  -3  -4 -10    8.74   10.04
   3   4  11    4.59    2.69
   3   4  11    2.55    2.97
   3   4  11   -3.87    2.79
   3   4  11    3.22    4.01
   3   4  11    4.35    2.13
  -3  -4 -11   -0.11    2.15
   3   4  12    5.73    2.33
  -3  -4 -12   10.87    2.58
   3   4  12    6.19    2.61
   3   4  13    7.45    1.97
   3   4  13    8.51    2.04
  -3  -5  15    1.90    1.98
  -3  -5  15    4.34    2.35
  -3  -5  15    4.44    1.82
  -3  -5  14  113.46    6.78
  -3  -5  14  107.01    6.62
  -3  -5  13   31.01    4.57
   3   5 -13   27.90    4.09
  -3  -5  12    1.69    3.34
  -3  -5  12    3.37    2.53
   3   5 -12    4.57    2.29
  -3  -5  11   -1.63    3.51
  -3  -5  11    1.98    3.19
  -3  -5  11    0.27    2.91
   3   5 -11    0.94    3.13
   3   5 -11    2.63    4.89
  -3  -5  10   87.88    7.31
  -3  -5  10   91.45    7.09
  -3  -5  10   81.26    5.98
   3   5 -10   95.55    6.51
   3   5 -10   79.69   13.03
  -3  -5   9    7.08    3.32
  -3  -5   9   11.03    3.15
  -3  -5   9    5.61    2.72
   3   5  -9    6.63    2.05
   3   5  -9   17.46    8.69
   3   5  -9    8.85    5.61
  -3  -5   8   -2.24    3.17
  -3  -5   8   -0.43    2.50
  -3  -5   8    2.79    2.86
  -3  -5   8   -0.26    5.32
  -3  -5   8   -0.73    2.65
   3   5  -8    0.98    2.47
   3   5  -8   -1.77    5.95
   3   5  -8   -2.52    5.49
  -3  -5   7  302.73   21.79
   3   5  -7  285.26   10.87
   3   5  -7  287.64    9.58
   3   5  -7  317.73   22.63
   3   5  -7  305.67   23.74
   3   5  -7  293.76   22.81
  -3  -5   6   14.27    4.79
   3   5  -6   20.55    2.90
   3   5  -6   17.48    2.73
   3   5  -6   22.53    6.98
   3   5  -6   27.75    8.67
   3   5  -6   20.67    7.22
   3   5  -6   20.05    8.44
  -3  -5   5   50.79    9.50
   3   5  -5   49.79    4.14
   3   5  -5   48.72    4.29
   3   5  -5   50.02    9.20
   3   5  -5   51.57   10.17
   3   5  -5   46.32    8.73
   3   5  -5   53.27   10.15
  -3  -5   4   18.15    6.81
   3   5  -4   20.36    4.99
   3   5  -4   20.11    3.06
   3   5  -4   16.60    2.64
   3   5  -4   15.82    5.49
   3   5  -4   13.53    6.67
   3   5  -4   14.54    5.87
   3   5  -4   20.62    6.39
   3   5  -3  150.13   12.91
  -3  -5   3  158.58   15.50
   3   5  -3  151.86   12.57
   3   5  -3  151.68    6.83
   3   5  -3  165.97    7.35
   3   5  -3  144.57   11.24
   3   5  -3  161.58   13.67
   3   5  -2  313.91   18.94
  -3  -5   2  332.45   21.49
   3   5  -2  308.91   18.16
   3   5  -2  330.44    9.76
   3   5  -2  356.62   10.30
  -3  -5   2  317.71   18.62
   3   5  -2  330.20   17.62
  -3  -5   1   13.75    6.67
   3   5  -1   12.47    6.05
  -3  -5   1   15.72    3.20
   3   5  -1   10.23    2.27
   3   5  -1    7.81    4.75
   3   5  -1   10.65    2.33
  -3  -5   1    5.97    5.35
   3   5  -1   13.63    4.19
   3   5   0  130.61   13.90
  -3  -5   0  137.67   13.21
   3   5   0  144.98    6.43
  -3  -5   0  140.81   14.69
  -3  -5   0  148.40    7.52
  -3  -5   0  147.82   14.80
  -3  -5  -1   72.43    9.83
   3   5   1   61.22   10.21
  -3  -5  -1   80.48    5.93
  -3  -5  -1   72.41   11.16
   3   5   2  180.69   17.88
  -3  -5  -2  191.46   14.90
  -3  -5  -2  173.38   16.75
  -3  -5  -2  179.63   14.30
  -3  -5  -2  195.69   19.19
  -3  -5  -2  188.91   19.01
   3   5   2  184.85   16.36
   3   5   3   71.83   12.27
  -3  -5  -3   71.54   11.80
  -3  -5  -3   70.94    5.94
  -3  -5  -3   72.03    9.79
  -3  -5  -3   67.81   13.15
   3   5   3   68.25    9.99
  -3  -5  -3   68.41   12.83
   3   5   4   56.08   12.18
  -3  -5  -4   58.00    5.48
  -3  -5  -4   54.57    9.56
  -3  -5  -4   56.74   13.01
   3   5   4   63.54    9.51
  -3  -5  -4   60.26   12.84
   3   5   5   -0.21    2.63
   3   5   5   -0.66    8.17
  -3  -5  -5    4.21    3.07
  -3  -5  -5    1.57    8.26
  -3  -5  -5    1.08    7.72
   3   5   6    6.11    3.26
   3   5   6    9.52    7.88
  -3  -5  -6    5.21    3.09
  -3  -5  -6    4.67    9.38
  -3  -5  -6    7.52    9.39
   3   5   7   24.10    5.20
  -3  -5  -7   18.48    4.14
  -3  -5  -7   20.94    8.80
  -3  -5  -7   30.50   12.24
   3   5   8    7.31    4.04
   3   5   8   11.26    3.57
  -3  -5  -8   10.27    3.53
  -3  -5  -8    9.07    9.14
   3   5   9  116.59    6.41
   3   5   9  119.08    9.93
  -3  -5  -9  109.93    8.10
  -3  -5  -9  110.35   19.20
   3   5  10    2.31    3.56
   3   5  10    0.79    3.43
   3   5  10   -2.02    2.48
   3   5  10   11.31    3.58
  -3  -5 -10    2.66    2.55
  -3  -5 -10    6.54    7.47
  -3  -5 -10    3.74    8.67
   3   5  11    5.02    2.77
   3   5  11    6.23    2.22
   3   5  11   11.18    2.73
  -3  -5 -11    4.25    3.06
   3   5  12    2.24    2.08
   3   5  12    2.86    1.78
   3   5  13   -0.14    1.30
  -3  -6  15    2.20    1.84
  -3  -6  15   -1.15    1.48
  -3  -6  14    8.69    2.88
  -3  -6  14    7.59    2.78
  -3  -6  13    1.10    2.77
   3   6 -13   -4.53    2.69
   3   6 -13    2.32    1.92
  -3  -6  12    1.90    2.98
  -3  -6  12    2.67    2.92
   3   6 -12    0.51    2.36
  -3  -6  11    2.29    3.21
  -3  -6  11   -0.22    2.96
   3   6 -11    1.34    2.84
   3   6 -11    8.49    7.93
  -3  -6  10    4.79    3.10
  -3  -6  10    4.18    2.99
   3   6 -10    8.08    2.69
   3   6 -10   10.09    3.61
   3   6 -10   -0.03    5.87
  -3  -6   9   37.01    5.11
  -3  -6   9   38.02    5.23
   3   6  -9   45.75    4.98
   3   6  -9   37.66    5.34
   3   6  -9   30.28    9.50
   3   6  -9   41.05   10.16
  -3  -6   8    9.58    2.88
  -3  -6   8   12.99    3.24
  -3  -6   8    8.34    5.88
  -3  -6   8   11.12    3.45
   3   6  -8    4.82    2.65
   3   6  -8   14.89    9.29
   3   6  -8    6.65    7.29
  -3  -6   7   58.92    5.19
  -3  -6   7   63.04    5.61
  -3  -6   7   68.79   11.75
  -3  -6   7   65.84    5.52
   3   6  -7   62.13    5.76
   3   6  -7   58.37   12.68
   3   6  -7   62.12   12.77
  -3  -6   6  110.03   14.37
   3   6  -6  106.12    7.05
   3   6  -6  114.18   15.25
   3   6  -6  110.92   14.43
  -3  -6   5  221.45   19.72
   3   6  -5  231.63    9.76
   3   6  -5  247.06   21.49
   3   6  -5  232.86   19.48
  -3  -6   4  141.72   15.61
   3   6  -4  150.85    7.80
   3   6  -4  152.79   16.41
   3   6  -4  142.54   14.11
   3   6  -3  211.03   16.94
  -3  -6   3  226.03   19.31
   3   6  -3  224.03    9.15
   3   6  -3  226.17   16.46
   3   6  -2   -0.60    4.72
  -3  -6   2    1.51    5.80
   3   6  -2    6.18    2.28
  -3  -6   2    1.95    6.19
   3   6  -2    4.16    3.28
   3   6  -1    1.71    4.39
  -3  -6   1    2.70    5.63
   3   6  -1   -1.24    1.86
  -3  -6   1    0.26    2.82
   3   6  -1    0.40    1.63
  -3  -6   1   -3.25    6.36
  -3  -6   0   97.97   12.52
   3   6   0   86.30   13.36
   3   6   0  102.98    5.90
  -3  -6   0  109.09   14.08
  -3  -6   0  107.06    7.38
  -3  -6   0  102.92   14.00
   3   6   1  153.73   16.74
  -3  -6  -1  159.03   15.40
  -3  -6  -1  158.58    8.97
  -3  -6  -1  157.10   17.42
  -3  -6  -1  146.92   16.65
   3   6   2  116.10   16.03
  -3  -6  -2  114.19   12.76
  -3  -6  -2  108.84   15.48
  -3  -6  -2  117.53    8.25
   3   6   2  120.24   13.83
   3   6   3  251.37   23.54
  -3  -6  -3  241.78   11.85
  -3  -6  -3  223.64   22.47
   3   6   3  237.05   18.21
   3   6   4   14.23    9.14
   3   6   4    3.00    2.02
  -3  -6  -4    3.84    3.20
  -3  -6  -4   -0.34    4.12
  -3  -6  -4    9.24    7.86
  -3  -6  -4   11.24   10.10
  -3  -6  -4    8.71    8.87
   3   6   5   48.71    6.68
   3   6   5   50.21    4.83
  -3  -6  -5   44.86    5.29
   3   6   5   39.26   11.38
  -3  -6  -5   45.04    5.70
  -3  -6  -5   44.55   13.00
  -3  -6  -5   49.93   14.54
   3   6   5   39.62    4.45
  -3  -6  -5   59.84   16.22
   3   6   6   19.20    4.79
  -3  -6  -6   23.59    4.62
   3   6   6   42.86   12.04
  -3  -6  -6   25.97   11.34
  -3  -6  -6   20.39    4.55
  -3  -6  -6   34.04   13.99
  -3  -6  -6   18.28   11.44
  -3  -6  -7   68.76    6.43
   3   6   7   62.71    7.64
  -3  -6  -7   59.07    6.56
  -3  -6  -7   58.85   14.16
  -3  -6  -7   66.34   16.44
  -3  -6  -8    5.53    3.22
  -3  -6  -8   -3.61    9.51
  -3  -6  -8   19.05   11.85
   3   6   9   12.15    3.74
  -3  -6  -9    5.86    3.80
  -3  -6  -9    8.75    7.65
  -3  -6  -9    8.36    7.66
   3   6  10   30.47    4.41
  -3  -6 -10   25.64    4.79
  -3  -6 -10   38.55   11.73
   3   6  11   19.25    3.20
   3   6  11   23.18    3.01
   3   6  11   15.79    2.94
  -3  -6 -11   22.49    3.64
   3   6  12    0.43    1.72
  -3  -7  15   -2.91    1.63
  -3  -7  15    0.12    1.37
  -3  -7  15   -0.51    1.52
  -3  -7  14    7.61    2.31
  -3  -7  14    8.48    2.68
  -3  -7  13    0.50    2.40
   3   7 -13   -3.88    2.74
  -3  -7  12    6.73    3.31
   3   7 -12    4.66    2.90
   3   7 -12    1.04    2.59
  -3  -7  12    7.44    3.44
  -3  -7  11   -0.21    2.79
  -3  -7  11   -0.83    3.37
   3   7 -11   -1.03    2.94
  -3  -7  11   -1.28    3.17
  -3  -7  10    8.05    3.51
  -3  -7  10    6.56    3.40
   3   7 -10    7.32    2.67
   3   7 -10    6.08    3.52
  -3  -7   9    0.07    2.92
  -3  -7   9    2.34    3.69
   3   7  -9    0.75    2.34
   3   7  -9    3.20    3.71
   3   7  -9   -4.33    8.48
  -3  -7   8   34.48    4.85
  -3  -7   8   32.51    9.50
   3   7  -8   35.07    4.81
   3   7  -8   35.54    5.17
   3   7  -8   23.89    7.84
   3   7  -8   40.18   10.69
  -3  -7   7  125.52    7.74
  -3  -7   7  119.54    7.88
  -3  -7   7  108.21    6.99
  -3  -7   7  124.75   16.28
   3   7  -7  115.80    7.92
   3   7  -7  117.13    8.52
   3   7  -7  120.46   17.40
   3   7  -7  128.93   17.57
  -3  -7   6   13.71    3.81
  -3  -7   6   13.80    6.20
  -3  -7   6   11.77    3.67
  -3  -7   6   10.52    3.12
   3   7  -6    7.00    3.09
   3   7  -6    8.96    3.23
   3   7  -6    3.72    7.42
   3   7  -6    7.93    7.30
  -3  -7   5   19.67    7.52
   3   7  -5   14.40    3.48
   3   7  -5   20.75    3.95
   3   7  -5   12.94    6.51
   3   7  -5   17.30    7.89
  -3  -7   4    6.68    5.81
   3   7  -4    0.04    2.22
   3   7  -4    0.42    2.59
   3   7  -4    3.08    4.71
   3   7  -3  547.40   30.27
  -3  -7   3  527.85   31.18
   3   7  -3  494.47   14.60
   3   7  -3  503.78   14.12
   3   7  -3  533.72   26.21
   3   7  -2  291.34   22.72
  -3  -7   2  292.93   23.00
   3   7  -2  287.00   10.93
   3   7  -2  297.30   10.15
  -3  -7   2  290.35   22.81
   3   7  -1   27.08    8.37
  -3  -7   1   31.11    8.97
   3   7  -1   25.71    3.88
  -3  -7   1   22.15    7.55
   3   7   0  201.70   20.72
  -3  -7   0  217.31   19.77
  -3  -7   0  218.92   11.26
  -3  -7   0  228.55   21.52
  -3  -7  -1    8.94    5.86
   3   7   1    6.48    5.67
  -3  -7  -1    6.44    3.64
  -3  -7  -1   21.30   10.32
  -3  -7  -1   14.81    8.32
   3   7   2    4.00    5.78
   3   7   2    5.44    2.67
  -3  -7  -2    7.50    3.08
  -3  -7  -2    1.98    3.32
  -3  -7  -2    8.84    9.80
  -3  -7  -2  -12.47    9.01
   3   7   2    9.26    5.62
   3   7   3   34.27    4.18
  -3  -7  -3   36.84    5.29
   3   7   3   33.78    9.62
  -3  -7  -3   31.61    9.88
  -3  -7  -3   36.20    5.88
   3   7   4   14.48   11.01
  -3  -7  -4    4.95    3.22
   3   7   4    2.62    2.41
  -3  -7  -4    1.52    8.68
  -3  -7  -4    2.24    3.75
   3   7   4    1.31    2.61
  -3  -7  -5   95.00    7.57
   3   7   5   88.66   16.53
  -3  -7  -5  102.99    9.27
  -3  -7  -5   94.41   17.49
   3   7   5   96.18    7.01
  -3  -7  -6   16.56    4.38
  -3  -7  -6   11.71    4.90
  -3  -7  -6   11.41   10.18
   3   7   6   19.65    3.76
  -3  -7  -7  266.56   11.26
  -3  -7  -7  246.61   13.22
  -3  -7  -7  267.46   28.41
   3   7   8   50.01    6.21
  -3  -7  -8   58.61    7.11
  -3  -7  -8   56.27   12.93
   3   7   9   25.84    4.96
  -3  -7  -9   24.75    4.41
  -3  -7  -9   31.09   11.31
   3   7  10   -0.54    2.99
   3   7  10    2.54    2.36
  -3  -7 -10   -0.32    2.90
   3   7  10   -0.54    2.37
   3   7  11   -2.90    1.92
   3   7  11   -0.85    2.03
   3   7  11   -0.10    1.48
  -3  -8  14   49.75    3.26
  -3  -8  14   55.51    4.41
  -3  -8  13   23.78    3.07
  -3  -8  12    4.01    2.30
   3   8 -12    0.04    2.47
   3   8 -12    2.60    2.54
  -3  -8  12    1.39    2.90
  -3  -8  11    0.09    2.47
   3   8 -11   -0.55    3.32
   3   8 -11    0.95    2.98
  -3  -8  11    4.58    3.88
  -3  -8  10    3.58    2.67
   3   8 -10    0.39    2.93
  -3  -8  10    0.51    3.65
  -3  -8   9  175.53    9.19
  -3  -8   9  168.24    8.79
  -3  -8   9  175.16   10.56
   3   8  -9  176.45   10.59
  -3  -8   8    1.47    3.11
   3   8  -8    5.20    3.22
   3   8  -8    3.52    3.52
  -3  -8   7   64.23    6.57
  -3  -8   7   54.52   12.18
  -3  -8   7   54.48    5.65
   3   8  -7   54.68    6.13
   3   8  -7   56.56    6.26
   3   8  -7   57.43   13.86
  -3  -8   6   12.57    6.53
  -3  -8   6   19.20    3.92
  -3  -8   6   16.24    3.68
   3   8  -6   24.43    4.62
   3   8  -6   24.99    4.63
   3   8  -6    6.58    7.45
   3   8  -6   23.62    9.05
   3   8  -5   53.25    5.87
   3   8  -5   47.18    5.69
  -3  -8   5   53.31   11.77
  -3  -8   5   54.56    5.85
  -3  -8   5   58.38    5.51
   3   8  -4   12.04    3.65
   3   8  -4   12.80    3.50
  -3  -8   4   15.50    3.15
  -3  -8   4   22.31    4.85
  -3  -8   4   16.10    7.31
  -3  -8   3   65.85    6.04
   3   8  -3   54.96    6.00
   3   8  -3   61.21    5.45
   3   8  -3   62.88    5.48
   3   8  -3   59.64   11.47
  -3  -8   3   55.43   11.61
  -3  -8   2  110.13    7.80
   3   8  -2  100.24   15.54
  -3  -8   2  113.14   15.77
   3   8  -2  105.75    6.58
   3   8  -2  104.00    7.01
  -3  -8   1   14.99    7.08
   3   8  -1   19.01    3.38
   3   8  -1   11.59    7.71
  -3  -8   1   15.85    3.99
  -3  -8   1   10.97    8.72
  -3  -8   0   72.20   12.64
   3   8   0   78.40    5.84
   3   8   0   66.82   13.36
  -3  -8   0   79.43    7.10
  -3  -8   0   57.70   13.46
   3   8   1    8.27    3.27
  -3  -8  -1    9.69    3.72
  -3  -8  -1   10.59    5.79
   3   8   1    4.77    2.21
   3   8   1    8.86    6.86
  -3  -8  -1    8.03    4.70
  -3  -8  -1    4.37    8.33
   3   8   2   58.27    5.84
   3   8   2   71.69   14.36
   3   8   2   52.80    5.44
  -3  -8  -2   51.33    5.87
  -3  -8  -2   45.54    6.81
  -3  -8  -2   40.57   12.49
  -3  -8  -2   68.35   15.32
  -3  -8  -3   36.44    5.33
   3   8   3   28.95    4.30
   3   8   3   31.62   11.91
  -3  -8  -3   32.44    6.25
  -3  -8  -3   43.64   14.06
   3   8   3   24.72    4.03
  -3  -8  -4   65.62    6.80
   3   8   4   55.56    6.55
   3   8   4   63.34    6.00
  -3  -8  -4   63.84   15.63
  -3  -8  -4   74.31    8.43
   3   8   4   51.31    5.48
   3   8   5    6.64    4.32
  -3  -8  -5    7.78    3.69
  -3  -8  -5    0.04   10.48
  -3  -8  -5   11.84    5.14
   3   8   5    5.22    2.60
  -3  -8  -6   52.76    5.77
   3   8   6   47.67    6.72
  -3  -8  -6   52.89    6.86
  -3  -8  -6   36.51   12.57
   3   8   6   53.44    5.28
   3   8   7   -1.41    4.36
  -3  -8  -7   -2.17    2.45
  -3  -8  -7   -1.41    4.01
   3   8   7    1.24    2.29
   3   8   8   -4.33    4.08
  -3  -8  -8   -8.65    7.91
  -3  -8  -8    5.45    3.82
   3   8   9    2.50    3.22
  -3  -8  -9    3.22    2.94
   3   8   9   -1.37    2.27
   3   8  10    1.56    2.39
   3   8  10    4.98    2.10
   3   8  10    4.00    1.77
  -3  -9  14    1.08    1.61
   3   9 -13    5.54    1.68
   3   9 -12   38.00    4.45
  -3  -9  12   47.89    4.98
   3   9 -11    2.67    2.58
  -3  -9  11    4.17    3.41
   3   9 -10    1.58    2.94
   3   9 -10    3.31    3.20
  -3  -9  10   -0.28    3.58
  -3  -9  10    7.61    3.58
   3   9  -9   26.18    4.75
  -3  -9   9   23.02    5.19
  -3  -9   9   26.71    4.43
   3   9  -8    6.67    4.34
  -3  -9   8    7.44    4.30
  -3  -9   8    3.66    3.61
   3   9  -7    1.64    3.29
  -3  -9   7    2.41    3.18
   3   9  -6   40.05    5.62
  -3  -9   6   31.14    4.45
  -3  -9   6   34.16    5.37
  -3  -9   5   71.73    6.88
   3   9  -5   74.96    7.03
  -3  -9   5   75.37   14.45
   3   9  -5   68.39    5.29
  -3  -9   5   65.48    5.79
  -3  -9   4  139.75    9.42
   3   9  -4  132.85    7.74
  -3  -9   4  135.03    7.63
  -3  -9   4  141.22   18.76
   3   9  -4  144.99    8.73
  -3  -9   3   40.26   11.14
   3   9  -3   43.78    4.81
  -3  -9   3   36.27    5.14
   3   9  -3   51.35    5.05
  -3  -9   2   15.24    7.91
   3   9  -2   15.90    3.32
  -3  -9   2   11.37    3.35
  -3  -9   1   11.15    6.36
   3   9  -1   10.85    3.10
  -3  -9   1    2.28    3.50
   3   9  -1    4.73    6.21
  -3  -9   0   12.47    8.03
   3   9   0    0.39    7.75
   3   9   0    8.71    2.88
  -3  -9   0    9.03    4.26
   3   9   0    7.92    3.46
   3   9   1   80.44    6.77
  -3  -9  -1   90.25    7.88
   3   9   1   85.88   16.21
   3   9   1   82.54    6.72
  -3  -9  -1   96.67    7.26
  -3  -9  -1   77.96   16.66
   3   9   2    0.01    2.52
  -3  -9  -2   -2.21    3.68
   3   9   2    3.71    3.86
   3   9   3    0.98    3.84
   3   9   3    0.61    2.53
  -3  -9  -3    1.58    3.57
  -3  -9  -3    5.65    4.75
   3   9   3    1.70    2.93
   3   9   4   34.47    6.05
  -3  -9  -4   31.55    5.11
  -3  -9  -4   41.24    6.93
   3   9   4   34.11    4.70
   3   9   5   22.98    5.33
  -3  -9  -5   28.75    4.79
  -3  -9  -5   22.27    5.75
  -3  -9  -5   21.01   10.82
   3   9   5   27.28    4.13
   3   9   6    4.07    4.38
  -3  -9  -6    2.80    2.72
  -3  -9  -6    2.62    3.93
   3   9   6    1.76    2.34
   3   9   7   -2.05    4.14
  -3  -9  -7    2.04    3.28
   3   9   7   -0.59    2.03
   3   9   8   30.42    4.76
  -3  -9  -8   28.75    4.38
   3   9   8   18.92    2.40
   3   9   9   18.97    3.18
   3   9   9   16.81    2.84
   3   9  10   -1.69    1.47
   3  10 -13    4.12    1.29
  -3 -10  13    7.97    2.36
   3  10 -12    0.12    1.61
  -3 -10  11    0.82    2.97
  -3 -10  10   66.76    5.19
   3  10 -10   57.49    5.26
  -3 -10  10   63.88    6.34
   3  10  -9   -0.01    2.88
  -3 -10   9    2.60    2.76
  -3 -10   9   -0.63    3.70
  -3 -10   9   -0.29    2.77
   3  10  -8    0.48    2.47
   3  10  -8   -4.20    3.53
  -3 -10   8    4.43    4.10
  -3 -10   8   -0.87    3.22
   3  10  -7    1.09    2.30
   3  10  -7    4.46    3.44
  -3 -10   7    3.35    3.87
  -3 -10   7    2.11    3.46
   3  10  -6   14.39    3.86
  -3 -10   6   17.49    4.96
   3  10  -5   -0.47    1.86
  -3 -10   5   -0.15    3.59
   3  10  -4   29.07    3.99
  -3 -10   4   30.82    5.70
   3  10  -3    3.96    2.54
  -3 -10   3    8.86    4.03
   3  10  -2    7.08    2.66
  -3 -10   2    9.74    4.30
   3  10  -1   64.63    6.05
  -3 -10   1   71.34    7.37
   3  10   0    0.71    2.79
  -3 -10   0   -1.54    3.67
   3  10   0   -4.52    3.55
   3  10   1    5.11    2.97
  -3 -10  -1    5.48    4.00
   3  10   1    6.82    3.57
   3  10   2   47.16    6.04
   3  10   2   42.54    5.22
  -3 -10  -2   38.07    5.70
  -3 -10  -2   32.32    5.15
   3  10   2   35.53    5.21
   3  10   3  242.75   11.69
  -3 -10  -3  234.90   11.51
  -3 -10  -3  250.54   11.97
   3  10   3  242.07   11.37
   3  10   4   58.30    6.49
  -3 -10  -4   54.39    5.94
  -3 -10  -4   44.60    5.80
   3  10   4   53.14    5.68
  -3 -10  -5   99.67    6.69
   3  10   5  106.05    7.93
  -3 -10  -5  104.71    7.98
   3  10   5  110.75    7.08
   3  10   6   19.17    4.83
  -3 -10  -6   19.04    4.15
   3  10   6   11.32    2.88
   3  10   7    4.00    3.46
   3  10   7    7.34    1.90
   3  10   8   -0.72    2.63
   3  10   9    5.43    1.63
   3  11 -12    1.58    1.37
   3  11 -11    8.86    2.40
  -3 -11  11    8.50    2.90
  -3 -11  10   14.83    3.67
  -3 -11   9   46.87    5.11
  -3 -11   9   45.22    4.76
  -3 -11   8    1.60    3.14
  -3 -11   8    3.73    3.53
  -3 -11   7    8.77    3.23
  -3 -11   7    9.87    3.81
  -3 -11   7    8.35    3.70
  -3 -11   6  205.04   10.26
  -3 -11   6  216.15   11.27
  -3 -11   5    7.57    3.32
   3  11  -5    4.44    2.43
  -3 -11   5    0.62    3.77
   3  11  -4   15.61    3.26
  -3 -11   4   16.14    4.78
   3  11  -3   17.10    3.53
  -3 -11   3   15.69    4.30
   3  11  -2   61.60    5.90
  -3 -11   2   59.48    7.21
   3  11  -1   31.71    4.73
  -3 -11   1   33.98    5.74
   3  11   0   15.31    3.75
  -3 -11   0   19.53    4.65
  -3 -11  -1   24.76    5.14
   3  11   1   21.91    4.55
   3  11   1   22.64    4.45
  -3 -11  -2   53.97    5.97
   3  11   2   55.25    5.82
   3  11   2   50.20    5.87
   3  11   3    4.72    3.92
  -3 -11  -3    3.87    3.19
  -3 -11  -3    4.32    2.74
   3  11   3    5.66    3.22
  -3 -11  -4   79.43    5.86
   3  11   4   84.49    6.89
  -3 -11  -4   80.38    6.50
   3  11   4   77.91    6.16
  -3 -11  -5   11.68    2.65
   3  11   5   20.12    4.41
   3  11   5   18.01    3.37
   3  11   6   -0.31    2.98
   3  11   6    1.51    1.81
   3  11   7    2.67    2.58
   3  11   8    0.83    1.13
   3  12 -11    3.88    1.65
   3  12 -10    9.00    2.57
  -3 -12   9    0.06    2.48
  -3 -12   9    2.11    2.29
  -3 -12   8   -0.51    2.63
  -3 -12   8    1.64    2.85
  -3 -12   7   15.57    3.50
  -3 -12   7   20.00    3.98
  -3 -12   6    0.92    2.39
  -3 -12   6   -0.16    3.47
  -3 -12   5   64.52    5.56
  -3 -12   5   59.23    6.47
  -3 -12   4    8.44    4.63
  -3 -12   3   12.10    4.93
  -3 -12   2    5.91    3.97
  -3 -12   1    2.64    3.66
   3  12  -1    4.91    3.32
  -3 -12   0   21.91    4.57
   3  12   0   17.76    4.03
  -3 -12  -1   60.49    5.87
   3  12   1   65.49    6.15
  -3 -12  -2   19.24    3.88
   3  12   2   21.99    4.20
  -3 -12  -3   47.22    4.62
   3  12   3   45.18    4.84
  -3 -12  -4    1.86    2.07
   3  12   4    4.03    2.44
   3  12   5   35.21    3.36
   3  12   6   -0.81    1.46
   3  13 -10    8.67    1.79
   3  13  -9    4.22    1.70
  -3 -13   8    0.75    1.91
  -3 -13   8    0.83    2.34
   3  13  -8    1.12    1.80
  -3 -13   7    8.81    2.21
  -3 -13   7   10.78    3.19
   3  13  -7    9.65    2.36
  -3 -13   6   -1.36    1.90
  -3 -13   6    0.07    3.06
   3  13  -6   -4.90    2.29
  -3 -13   5    2.44    3.10
   3  13  -5    4.88    1.94
  -3 -13   4   13.59    3.89
  -3 -13   3    6.18    3.58
   3  13  -3    7.95    2.87
  -3 -13   2   80.68    6.59
   3  13  -2   85.81    6.48
  -3 -13   1   16.99    4.02
   3  13  -1   11.28    3.40
  -3 -13   0   80.07    6.12
   3  13   0   84.06    6.15
  -3 -13  -1   23.22    3.75
   3  13   1   25.08    3.75
  -3 -13  -2    0.39    2.14
   3  13   2    0.28    2.42
  -3 -13  -3   22.28    2.60
   3  13   3   31.50    3.42
   3  13   4   -1.04    1.61
  -3 -14   7   -0.79    1.99
   3  14  -7   -0.16    1.14
  -3 -14   6   23.75    3.36
   3  14  -6   18.83    1.87
   3  14  -6   17.93    2.46
   3  14  -6   20.66    2.38
  -3 -14   5   10.55    3.16
   3  14  -5    6.04    2.03
  -3 -14   4    1.04    2.63
   3  14  -4    3.33    2.19
  -3 -14   3   41.12    4.26
   3  14  -3   32.30    3.68
  -3 -14   2    0.39    2.48
   3  14  -2   -2.40    2.22
  -3 -14   1   32.59    3.71
   3  14  -1   37.05    3.92
  -3 -14   0   -0.13    2.02
   3  14   0   -1.62    2.19
  -3 -14  -1   12.87    2.07
   3  14   1   19.14    2.61
   3  14   2   -1.45    1.57
  -4  15   2    6.60    2.11
  -4  15   1    6.21    1.68
  -4  15   1    6.97    2.40
  -4  15   0    0.65    1.69
   4 -15   0    0.93    1.51
  -4  15   0   -1.37    2.07
   4 -15   1   31.15    3.18
  -4  15  -1   27.67    3.22
   4 -15   2    3.55    1.95
  -4  15  -2    2.03    1.94
   4 -15   3   -1.61    1.97
   4 -15   3   -1.96    2.07
  -4  15  -3   -2.43    1.83
   4 -15   4    3.27    2.09
   4 -15   4   -3.53    1.93
   4 -15   5    1.09    1.55
  -4  14   5    0.25    1.66
  -4  14   4   27.23    3.32
  -4  14   3   15.82    2.33
  -4  14   3   14.05    3.32
  -4  14   2   12.08    2.49
   4 -14  -2    9.46    2.17
  -4  14   2   12.77    3.43
   4 -14  -1    2.02    1.84
  -4  14   1    6.52    2.93
   4 -14   0   15.19    2.98
  -4  14   0   17.00    3.75
   4 -14   1    4.02    2.67
  -4  14  -1    2.97    2.89
   4 -14   2    1.56    2.47
  -4  14  -2    2.38    1.65
  -4  14  -2    1.43    2.63
   4 -14   3   -1.43    2.67
  -4  14  -3    0.90    1.74
  -4  14  -3    1.50    2.52
  -4  14  -4   12.20    2.50
   4 -14   4    8.72    3.13
   4 -14   4    7.88    3.03
  -4  14  -4    5.03    2.43
  -4  14  -5    9.91    2.52
   4 -14   5   12.71    3.15
   4 -14   5    6.55    2.62
  -4  14  -5    8.51    2.13
  -4  14  -6   10.77    2.31
   4 -14   6   10.25    2.48
   4 -14   6   10.37    2.50
  -4  14  -7    0.28    1.78
   4 -14   7    0.74    1.44
  -4  14  -8    1.24    1.30
  -4  13   7   -0.23    1.49
  -4  13   6    3.77    1.74
  -4  13   6    1.81    2.19
  -4  13   5   -2.34    1.62
  -4  13   5    2.17    1.62
  -4  13   5    1.89    2.73
  -4  13   4   26.20    3.32
  -4  13   4   17.06    2.70
  -4  13   4   20.47    3.90
  -4  13   3   21.45    3.51
  -4  13   3   25.87    4.77
   4 -13  -2   18.32    3.29
  -4  13   2   23.41    4.44
   4 -13  -1    8.59    3.03
  -4  13   1    6.56    3.49
   4 -13   0   37.42    4.99
  -4  13   0   31.87    5.12
   4 -13   1   23.19    4.45
  -4  13  -1   27.47    3.56
  -4  13  -1   20.34    4.45
   4 -13   2   78.41    6.92
  -4  13  -2   97.26    6.14
  -4  13  -2   81.43    6.94
   4 -13   3   20.02    4.00
  -4  13  -3   20.58    3.59
  -4  13  -3   19.27    3.84
   4 -13   4   11.52    3.84
  -4  13  -4   15.36    3.50
  -4  13  -4    8.43    3.24
  -4  13  -5   10.63    3.35
   4 -13   5   12.52    3.77
   4 -13   5    4.48    3.41
  -4  13  -5    3.42    2.29
  -4  13  -6    6.83    2.73
   4 -13   6    3.02    2.81
   4 -13   6    5.19    2.92
  -4  13  -7    0.43    2.46
   4 -13   7    2.28    2.42
   4 -13   7   -0.35    2.45
  -4  13  -8    0.16    2.02
   4 -13   8    0.68    1.71
  -4  13  -9    5.24    1.72
  -4  12   8    0.72    1.35
  -4  12   8   -2.02    1.95
  -4  12   7    4.01    2.03
  -4  12   7    0.77    2.26
  -4  12   6    2.13    1.57
  -4  12   6    1.93    1.93
  -4  12   6    5.01    3.10
  -4  12   5    4.81    2.41
  -4  12   5    6.65    2.64
   4 -12  -5    1.56    2.86
  -4  12   5    8.15    3.60
  -4  12   4    5.94    2.71
   4 -12  -4    7.69    3.29
  -4  12   4    4.63    3.95
   4 -12  -3   -5.89    6.66
  -4  12   3    6.55    3.62
   4 -12  -2   -2.40    5.38
  -4  12   2    1.68    3.38
   4 -12  -1   54.45   11.37
   4 -12  -1   71.92   12.95
  -4  12   1   77.28    7.66
   4 -12   0  -10.76    7.34
   4 -12   0  -15.46    7.57
  -4  12   0    1.79    3.19
  -4  12  -1   15.46    3.24
  -4  12  -1   11.50    4.00
   4 -12   2    0.35    3.22
  -4  12  -2   -1.40    2.63
  -4  12  -2   -1.99    2.96
   4 -12   3   -1.41    3.31
  -4  12  -3   -3.52    3.46
   4 -12   3    1.85    7.86
  -4  12  -3   -2.87    2.97
   4 -12   4    3.81    3.14
  -4  12  -4    4.81    3.14
   4 -12   4   10.14    8.87
  -4  12  -4    1.09    2.76
   4 -12   5   29.76    5.01
  -4  12  -5   29.92    4.80
  -4  12  -5   22.59    4.13
   4 -12   6    2.17    3.14
   4 -12   6   -0.86    3.20
  -4  12  -7  124.48    7.86
   4 -12   7  105.95    7.65
   4 -12   7  128.68    8.22
  -4  12  -8    0.05    2.37
  -4  12  -8    4.49    1.92
   4 -12   8   -2.94    2.58
  -4  12  -9   23.11    3.29
  -4  12  -9   23.11    2.75
   4 -12   9   23.32    3.32
  -4  12 -10   -0.50    1.52
  -4  12 -10   -0.44    1.37
  -4  11  10    7.20    1.42
  -4  11   9    8.60    2.10
  -4  11   9    9.41    2.27
  -4  11   8    2.20    2.11
  -4  11   8    4.52    2.87
  -4  11   7   44.40    3.88
  -4  11   7   35.94    4.45
  -4  11   7   39.52    5.13
  -4  11   6   21.51    3.75
  -4  11   6   22.04    3.35
   4 -11  -6   13.84    6.84
   4 -11  -6   15.92    3.78
  -4  11   6   20.19    4.83
  -4  11   5  104.21    7.16
   4 -11  -5   81.92    7.24
  -4  11   5   94.64    8.19
  -4  11   4   31.98    4.39
  -4  11   4   35.32    4.95
   4 -11  -4   37.91   11.58
   4 -11  -4   38.70    5.59
  -4  11   4   41.64    6.27
   4 -11  -3   -3.57    7.62
   4 -11  -3   -2.97    3.80
  -4  11   3   -0.49    4.31
   4 -11  -2   95.82    8.34
   4 -11  -2   98.60   16.19
   4 -11  -2   98.03   16.13
  -4  11   2   82.98    8.07
   4 -11  -1    6.83    7.32
   4 -11  -1   -0.31    6.48
  -4  11   1    2.18    3.64
  -4  11   0    3.97    2.82
   4 -11   0   -4.43    6.88
   4 -11   0   -7.83    7.78
  -4  11   0    0.73    3.65
  -4  11  -1    3.67    2.49
   4 -11   1   -0.96    5.08
  -4  11  -1    6.56    3.57
  -4  11  -2   37.01    5.12
  -4  11  -2   23.25    4.57
   4 -11   3  124.86    9.57
  -4  11  -3  123.61    8.33
  -4  11  -3  116.35    8.56
   4 -11   3  104.42   18.65
   4 -11   4    5.12    3.54
  -4  11  -4    2.98    3.04
   4 -11   4    5.52    8.69
  -4  11  -4    6.67    3.30
   4 -11   5   33.72    5.60
  -4  11  -5   33.97    5.41
   4 -11   5   33.61   12.39
  -4  11  -5   35.71    4.65
  -4  11  -6    9.74    3.48
  -4  11  -6    9.44    2.68
   4 -11   6   11.37    3.83
   4 -11   6   10.66    3.92
   4 -11   6   22.73   10.59
  -4  11  -7   37.93    5.14
  -4  11  -7   31.59    3.92
   4 -11   7   38.62    5.44
   4 -11   7   36.69    5.60
  -4  11  -8    8.72    3.24
  -4  11  -8    7.85    2.73
   4 -11   8   14.26    3.84
  -4  11  -9   12.53    3.02
  -4  11  -9   10.78    2.79
   4 -11   9   11.92    3.22
  -4  11 -10    1.77    1.75
  -4  11 -10    6.91    2.38
   4 -11  10    1.10    1.99
  -4  11 -11    3.09    1.66
  -4  10  11    2.87    1.28
  -4  10  10    1.29    1.95
  -4  10   9   -1.66    2.22
  -4  10   9   -1.38    2.75
  -4  10   8   46.69    3.97
  -4  10   8   42.89    5.03
  -4  10   8   49.63    5.62
  -4  10   7    4.01    2.90
  -4  10   7    7.57    3.02
   4 -10  -7    0.48    6.11
  -4  10   7    8.87    3.96
  -4  10   6    1.96    2.40
  -4  10   6    0.21    2.89
   4 -10  -6    0.63    8.10
   4 -10  -6   -0.41    3.03
  -4  10   6    1.70    3.66
  -4  10   5    6.60    3.30
  -4  10   5    5.67    3.04
   4 -10  -5    2.59    3.27
  -4  10   5    4.40    3.93
   4 -10  -4   34.66   11.62
   4 -10  -4   29.78    5.25
   4 -10  -4   37.47   11.99
  -4  10   4   32.80    4.77
  -4  10   4   26.51    4.94
   4 -10  -3   -2.58    4.09
   4 -10  -3   -6.61    9.51
   4 -10  -3    1.85    8.17
  -4  10   3   -2.77    2.71
  -4  10   3    2.27    3.76
   4 -10  -2   42.27   11.49
   4 -10  -2   28.95    5.16
   4 -10  -2   37.86   11.15
  -4  10   2   29.34    5.34
   4 -10  -1   32.87    5.70
   4 -10  -1   34.61   10.40
   4 -10  -1   28.26    8.99
  -4  10   1   27.73    4.96
  -4  10   0   11.09    2.80
   4 -10   0   27.96    9.80
   4 -10   0   14.13    8.17
   4 -10   0   18.81    8.79
  -4  10   0   10.71    3.82
  -4  10  -1    6.11    2.98
   4 -10   1   -7.34    7.00
   4 -10   1    1.56    6.08
   4 -10   1    4.23    5.50
  -4  10  -1    2.26    3.05
  -4  10  -2    6.09    3.55
   4 -10   2    2.75    6.57
   4 -10   2    0.45    4.73
  -4  10  -2    0.14    8.78
  -4  10  -2    7.04    3.78
   4 -10   3   77.78    7.67
  -4  10  -3   79.17    6.93
   4 -10   3   86.61   18.32
   4 -10   4  202.05   11.54
  -4  10  -4  205.35   10.81
   4 -10   4  192.61   23.76
   4 -10   5  168.30   10.36
  -4  10  -5  159.76    8.39
  -4  10  -5  154.70    9.65
   4 -10   5  147.39   21.69
  -4  10  -6  222.00   11.29
  -4  10  -6  209.27    9.98
   4 -10   6  209.52   11.49
   4 -10   6  214.67   12.46
   4 -10   6  211.36   25.03
  -4  10  -7  108.31    7.85
  -4  10  -7  104.56    7.36
   4 -10   7  112.07    8.47
   4 -10   7  100.79    8.81
   4 -10   7  120.57   19.66
  -4  10  -8    9.67    3.06
  -4  10  -8    8.91    3.32
   4 -10   8    7.67    3.89
  -4  10  -9   42.17    4.86
  -4  10  -9   39.23    4.61
   4 -10   9   39.28    5.07
  -4  10 -10   33.47    3.65
  -4  10 -10   27.67    3.74
   4 -10  10   32.98    4.20
  -4  10 -10   31.91    3.57
  -4  10 -11   13.67    2.82
   4 -10  11   13.92    2.62
   4 -10  12   13.27    2.47
  -4  10 -12   12.42    2.27
  -4   9  12    9.16    1.53
  -4   9  11    0.61    1.79
  -4   9  10   -0.67    2.57
  -4   9  10   -0.98    2.56
  -4   9   9   14.45    3.44
  -4   9   9    6.76    2.02
  -4   9   9    6.73    3.35
  -4   9   9    5.84    3.27
  -4   9   8    3.21    2.31
  -4   9   8    5.36    2.75
  -4   9   8    3.27    2.94
  -4   9   8    5.27    2.36
  -4   9   8    8.98    3.10
   4  -9  -8   -2.35    6.37
  -4   9   8    0.78    3.78
   4  -9  -8   10.92    8.45
  -4   9   7    5.38    2.32
  -4   9   7    3.67    2.82
  -4   9   7   12.76    3.37
  -4   9   7    4.24    2.97
  -4   9   7    8.66    3.20
  -4   9   7    5.93    4.04
   4  -9  -7    0.04    7.63
  -4   9   6   88.63    6.95
  -4   9   6   92.17    6.97
  -4   9   6   90.95    7.07
   4  -9  -6   73.36    6.92
   4  -9  -6   82.90   15.89
   4  -9  -6  105.30   17.50
  -4   9   6   95.93    8.41
   4  -9  -6   78.27   15.27
  -4   9   5    0.46    2.79
  -4   9   5   -4.49    3.55
   4  -9  -5   -5.11    3.77
   4  -9  -5   -8.32    7.99
  -4   9   5    0.24    2.93
  -4   9   5    3.74    3.94
   4  -9  -4  111.85    8.59
   4  -9  -4  128.44   19.36
   4  -9  -4  147.79   20.44
  -4   9   4  115.86    8.80
  -4   9   4  122.11    8.59
   4  -9  -3   92.39    8.04
   4  -9  -3   94.79   17.17
   4  -9  -3  101.69   15.79
  -4   9   3   90.80    8.06
   4  -9  -2   -1.41    3.37
   4  -9  -2   -0.21    7.79
   4  -9  -2   -7.64    7.31
  -4   9   2    2.20    3.06
  -4   9   1   83.45    6.29
   4  -9  -1   96.28   15.82
   4  -9  -1   80.08    7.27
   4  -9  -1   92.45   14.68
  -4   9   1   73.46    7.07
  -4   9   0   40.14    4.74
   4  -9   0   49.49    9.89
   4  -9   0   54.12   12.35
  -4   9   0   45.77    4.63
   4  -9   0   33.91   11.18
   4  -9   0   39.01    9.53
  -4   9   0   42.24    5.80
  -4   9  -1   17.98    3.43
   4  -9   1   11.15    7.36
   4  -9   1   17.70    8.61
   4  -9   1    9.01    6.12
   4  -9   1   24.82    9.08
  -4   9  -1   32.43    9.18
  -4   9  -1   12.26    3.74
  -4   9  -2   -2.09    2.49
   4  -9   2    3.71    5.22
   4  -9   2    5.05    6.49
   4  -9   2   -6.43    5.77
  -4   9  -2   -4.97    8.67
  -4   9  -2   -0.78    2.55
  -4   9  -3   12.25    3.61
   4  -9   3   10.70    3.42
   4  -9   3   17.08    8.81
   4  -9   3   16.08    6.68
   4  -9   3   -0.43    8.97
  -4   9  -3    8.40    8.64
   4  -9   4   10.81    3.91
   4  -9   4   11.16    7.09
  -4   9  -4   10.97    3.61
  -4   9  -4    8.75    2.56
   4  -9   4    5.04    9.69
  -4   9  -4    3.18    6.67
   4  -9   5    2.41    2.60
  -4   9  -5    3.74    2.88
  -4   9  -5    4.49    2.73
   4  -9   5    6.09    7.67
  -4   9  -6   13.58    4.03
  -4   9  -6   12.96    3.71
   4  -9   6   10.24    3.46
   4  -9   6    9.64    4.31
   4  -9   6    4.51    8.36
  -4   9  -7   95.25    7.48
   4  -9   7   96.62    8.08
   4  -9   7  103.13    8.93
  -4   9  -7  102.21    7.20
   4  -9   7  104.08   18.58
  -4   9  -8    0.06    2.79
  -4   9  -8    2.39    3.22
  -4   9  -8    1.90    2.42
   4  -9   8    1.89    3.35
  -4   9  -9   47.09    4.87
  -4   9  -9   49.42    5.39
   4  -9   9   55.58    6.53
  -4   9  -9   60.82    5.68
  -4   9 -10    5.44    2.24
  -4   9 -10    6.40    2.85
   4  -9  10    8.66    3.39
  -4   9 -10    9.86    3.19
  -4   9 -11   40.44    4.48
   4  -9  11   44.13    4.56
  -4   9 -11   40.95    4.12
   4  -9  12    4.82    2.44
  -4   9 -12    0.32    1.97
   4  -9  12    5.42    1.77
  -4   9 -13    8.33    1.72
   4  -9  13    7.49    1.98
  -4   8  12    5.95    1.74
  -4   8  11    4.45    2.69
  -4   8  11    2.81    2.41
  -4   8  10   -1.00    2.57
  -4   8  10    2.54    1.99
  -4   8  10   -0.82    3.06
  -4   8   9   30.73    3.80
  -4   8   9   27.95    4.64
  -4   8   9   30.54    4.79
  -4   8   9   38.08    5.13
  -4   8   9   38.10    4.28
   4  -8  -9   29.95   10.15
  -4   8   9   39.55    5.45
  -4   8   8   93.64    6.86
  -4   8   8   80.84    6.38
  -4   8   8   81.83    7.53
  -4   8   8   85.68    6.57
  -4   8   8   72.66    6.95
  -4   8   8   90.35    7.94
   4  -8  -8   72.54   15.37
  -4   8   7    2.15    2.70
  -4   8   7    3.52    3.57
  -4   8   7    1.12    3.18
  -4   8   7    1.09    2.58
  -4   8   7   -0.38    3.03
   4  -8  -7  -15.14    8.23
  -4   8   7    0.02    3.58
   4  -8  -7    2.62    8.17
  -4   8   6  135.09    8.41
  -4   8   6  123.83    8.56
  -4   8   6  143.82    8.04
  -4   8   6  138.56    8.60
   4  -8  -6  115.28    8.51
   4  -8  -6  150.10   20.15
  -4   8   6  138.49    9.80
   4  -8  -6  113.66   19.34
  -4   8   5    2.41    2.84
   4  -8  -5    0.29    3.52
  -4   8   5   -0.10    2.83
   4  -8  -5    2.14    8.44
  -4   8   5    2.21    3.16
  -4   8   4   39.72    8.63
   4  -8  -4   34.69   11.57
   4  -8  -4   31.91    4.97
   4  -8  -4   40.16   11.81
  -4   8   4   31.22    4.73
   4  -8  -4   33.40   11.59
  -4   8   4   30.84    5.11
  -4   8   3   44.77    9.94
   4  -8  -3   58.47   13.47
   4  -8  -3   45.62    5.71
   4  -8  -3   54.24   12.71
  -4   8   3   47.94    5.84
  -4   8   2   15.85    8.24
   4  -8  -2    6.78    3.85
   4  -8  -2   -3.79    8.03
   4  -8  -2    1.84    5.93
  -4   8   2    8.88    3.50
  -4   8   1    5.12    6.73
   4  -8  -1   -4.34    3.75
   4  -8  -1    5.65    8.23
  -4   8   1   -0.01    1.81
   4  -8  -1   -3.03    3.51
   4  -8  -1   -2.59    6.71
   4  -8   0    7.70    5.88
  -4   8   0    4.14    1.91
   4  -8   0   -2.49    3.91
   4  -8   0    0.12    6.52
   4  -8   0    4.29    7.10
  -4   8   0   19.80    6.73
   4  -8   1   74.79   12.33
   4  -8   1   74.78   13.18
   4  -8   1   71.63   12.16
   4  -8   1   95.75   13.30
  -4   8  -1   89.72   12.78
  -4   8  -2  240.42   10.66
   4  -8   2  239.77   21.64
  -4   8  -2  248.28   23.96
   4  -8   2  255.86   21.90
   4  -8   2  251.89   21.09
  -4   8  -2  223.64   21.36
  -4   8  -3   30.22    4.35
   4  -8   3   28.59    4.38
   4  -8   3   23.88    7.74
  -4   8  -3   22.85    6.87
   4  -8   3   24.88    7.82
   4  -8   3   21.46   10.47
  -4   8  -3   41.36   11.04
  -4   8  -4  206.97    9.58
  -4   8  -4  197.62   10.21
   4  -8   4  227.46   11.46
   4  -8   4  258.21   23.74
  -4   8  -4  218.99   22.93
   4  -8   4  204.22   17.90
  -4   8  -4  209.93   22.05
   4  -8   4  242.76   25.16
  -4   8  -5   64.62    6.29
   4  -8   5   73.32    6.72
   4  -8   5   76.68   12.81
  -4   8  -5   62.60   13.49
  -4   8  -5   59.14    5.74
   4  -8   5   74.77   16.18
  -4   8  -5   59.16   13.59
  -4   8  -6   11.64    3.87
   4  -8   6   10.59    3.33
   4  -8   6   -3.98    7.55
  -4   8  -6   12.46    3.34
   4  -8   6    8.66    3.62
   4  -8   6   12.25    7.90
  -4   8  -6    0.42    8.32
  -4   8  -7    7.27    3.37
   4  -8   7   11.92    4.07
   4  -8   7   12.59    4.46
  -4   8  -7    3.95    2.70
   4  -8   7   12.78   10.60
  -4   8  -8   34.66    4.54
  -4   8  -8   38.75    5.14
   4  -8   8   24.72    4.94
  -4   8  -9   -1.18    2.24
  -4   8  -9   -1.13    2.67
   4  -8   9   -4.02    3.54
   4  -8   9   -1.43    2.44
  -4   8 -10   -1.75    1.91
  -4   8 -10    0.99    2.77
   4  -8  10   -3.29    3.02
  -4   8 -10    2.35    2.90
  -4   8 -11    1.84    2.85
   4  -8  11   -2.11    2.60
  -4   8 -11    0.86    2.51
   4  -8  12   32.53    4.30
  -4   8 -12   29.55    3.66
   4  -8  12   33.22    3.68
  -4   8 -12   30.27    3.78
  -4   8 -13    0.40    1.57
   4  -8  13    3.30    2.04
  -4   7  13   -1.06    1.36
  -4   7  12    5.51    3.17
  -4   7  12   -0.38    2.01
  -4   7  11   -0.78    1.85
  -4   7  11    2.50    2.90
  -4   7  10   46.24    5.70
  -4   7  10   43.66    4.50
  -4   7  10   43.48    5.66
   4  -7 -10   45.50   10.28
  -4   7  10   43.25    5.52
  -4   7   9   12.10    3.97
  -4   7   9    7.43    2.61
  -4   7   9    6.10    2.55
  -4   7   9    9.59    3.46
  -4   7   9   13.24    3.83
  -4   7   9   10.99    4.59
  -4   7   8   34.77    4.98
  -4   7   8   29.51    4.73
  -4   7   8   27.98    4.41
  -4   7   8   30.00    5.05
  -4   7   8   33.98    5.32
   4  -7  -8   41.64   11.74
  -4   7   8   32.09    5.47
   4  -7  -8   34.01   11.42
  -4   7   7   31.71    4.81
  -4   7   7   32.39    4.81
  -4   7   7   37.44    5.24
  -4   7   7   31.90    5.08
  -4   7   7   27.87    4.61
   4  -7  -7   35.66   11.10
  -4   7   7   32.67    5.44
  -4   7   6   27.38    8.87
  -4   7   6   32.09    4.77
  -4   7   6   32.92    4.54
  -4   7   6   27.03    4.46
  -4   7   6   28.08    4.54
  -4   7   6   26.68    4.84
   4  -7  -6   34.76   11.39
  -4   7   5   19.29    3.39
  -4   7   5   15.81    6.82
  -4   7   5   21.24    3.76
  -4   7   5   21.31    4.02
   4  -7  -5   20.72    4.08
  -4   7   5   16.65    3.70
   4  -7  -5   15.77    9.08
  -4   7   5   15.30    3.95
  -4   7   4   13.28    5.86
   4  -7  -4   13.68    3.82
   4  -7  -4   33.29   11.84
  -4   7   4   28.26    4.53
  -4   7   3   45.11   10.23
   4  -7  -3   54.27    5.66
   4  -7  -3   51.10   12.40
   4  -7  -3   48.53   11.18
   4  -7  -3   52.06   12.43
  -4   7   2    8.66    6.36
  -4   7   2    4.34    1.95
   4  -7  -2    1.76    6.62
   4  -7  -2    3.84    3.02
   4  -7  -2   -4.66    7.01
   4  -7  -1    0.32    3.29
   4  -7  -1    1.38    5.93
  -4   7   1    2.12    1.75
   4  -7  -1   -2.57    3.04
   4  -7  -1   -8.55    7.36
   4  -7   0    3.67    4.56
  -4   7   0    5.23    6.69
   4  -7   0   -4.40    5.74
   4  -7   0    2.54    5.74
  -4   7   0   14.01    6.53
  -4   7  -1  188.75   19.87
   4  -7   1  151.32   16.33
   4  -7   1  173.42   17.89
   4  -7   1  190.21   16.99
  -4   7  -1  145.90   15.18
  -4   7  -2    1.56    5.19
   4  -7   2    2.98    6.07
   4  -7   2    5.80    5.70
  -4   7  -2    2.68    4.93
  -4   7  -3  174.69   19.55
   4  -7   3  199.02   17.61
   4  -7   3  205.47   22.78
  -4   7  -3  184.49   19.06
   4  -7   4   95.06   14.37
  -4   7  -4   79.22   14.09
   4  -7   4   85.95    6.78
  -4   7  -4   67.69    5.40
   4  -7   4   78.45   15.03
  -4   7  -4   70.87   13.28
  -4   7  -5   66.00    5.95
   4  -7   5   68.53    6.27
   4  -7   5   77.37   12.98
  -4   7  -5   56.89   11.48
  -4   7  -5   59.37    5.42
   4  -7   5   41.08   11.37
  -4   7  -5   60.95   12.91
  -4   7  -6    6.32    2.96
   4  -7   6    4.10    2.52
   4  -7   6    2.83    5.24
  -4   7  -6    1.85    5.50
   4  -7   6    1.58    3.10
  -4   7  -6    2.28    2.47
  -4   7  -6   -0.37    7.87
   4  -7   6    6.66   10.38
  -4   7  -7   -1.07    2.87
   4  -7   7   -2.72    3.02
   4  -7   7    8.42    5.05
  -4   7  -7   -3.93    5.32
  -4   7  -7    0.90    2.82
   4  -7   7   -0.21    2.95
   4  -7   7   13.35   11.41
  -4   7  -7    9.03    8.27
  -4   7  -8    0.46    2.30
  -4   7  -8   -1.23    3.19
   4  -7   8    1.34    3.58
  -4   7  -8    5.73    2.73
   4  -7   8    2.11    3.05
  -4   7  -9   37.75    4.42
  -4   7  -9   41.42    5.09
   4  -7   9   42.63    6.17
  -4   7  -9   44.37    5.91
   4  -7   9   50.04    5.88
  -4   7 -10   18.25    4.15
  -4   7 -10   23.17    4.62
   4  -7  10   18.23    4.38
  -4   7 -10   21.04    4.02
  -4   7 -11    5.99    3.28
  -4   7 -11    1.38    2.00
   4  -7  11   -1.48    3.13
   4  -7  11   -1.00    2.13
  -4   7 -11    1.62    2.91
   4  -7  12   21.77    4.20
  -4   7 -12   21.07    3.37
   4  -7  12   22.38    3.58
  -4   7 -12   14.67    3.18
   4  -7  12   18.82    2.47
   4  -7  13   14.12    3.00
  -4   7 -13   10.17    2.32
   4  -7  13    9.84    2.18
   4  -7  14    1.26    1.40
  -4   6  13   -1.22    1.75
  -4   6  12    9.94    3.97
  -4   6  12    2.93    2.15
[truncated: 334,074 more chars]
