# Supplementary material for: A nucleophilic beryllyl complex via metathesis at [Be–Be]2+
Source: Nat Chem. 2024 May 17;16(8):1295–300. doi: 10.1038/s41557-024-01534-9 (PMC11321998; doi:10.1038/s41557-024-01534-9)
Supplement: Supplementary file 4 — Crystallographic data for compound 3; CCDC reference no. 2324715. [file 41557_2024_1534_MOESM4_ESM.cif]

data_402jbaec23_auto
_audit_creation_date               2024-02-14
_audit_creation_method
;
Olex2 1.5
(compiled 2023.08.24 svn.re1ec1418 for OlexSys, GUI svn.r6817)
;
_audit_contact_author_address      ?
_audit_contact_author_email        ?
_audit_contact_author_name         ''
_audit_contact_author_phone        ?
_publ_contact_author_id_orcid      ?
_publ_section_references
;
Bourhis, L.J., Dolomanov, O.V., Gildea, R.J., Howard, J.A.K., Puschmann, H.
 (2015). Acta Cryst. A71, 59-75.

D. Kratzert, I. Krossing, (2018), J. Appl. Cryst. 51, 928-934.

Dolomanov, O.V., Bourhis, L.J., Gildea, R.J, Howard, J.A.K. & Puschmann, H.
 (2009), J. Appl. Cryst. 42, 339-341.

Kleemiss, F., Dolomanov, O.V., Bodensteiner, M., Peyerimhoff, N., Midgley, M.,
Bourhis, L.J., Genoni, A., Malaspina, L.A., Jayatilaka, D., Spencer, J.L.,
White, F., Grundkoetter-Stock, B, Steinhauer, S., Lentz, D., Puschmann, H.,
Grabowsky, S. (2021), Chem. Sci., 12, 1675-1692.

Kratzert, D., Holstein, J.J. & Krossing, I. (2015). J. Appl. Cryst. 48, 933-938.
;
_chemical_formula_moiety           'C57 H77 B2 Be2 K N4 O2'
_chemical_formula_sum              'C57 H77 B2 Be2 K N4 O2'
_chemical_formula_weight           929.044
loop_
  _atom_type_symbol
  _atom_type_scat_dispersion_real
  _atom_type_scat_dispersion_imag
  _atom_type_scat_source
  _atom_type_scat_dispersion_source
 B 0.00925 0.00394 'NoSpherA2: Chem.Sci. 2021, DOI:10.1039/D0SC05526C'
 'Brennan, Cowan, Rev. Sci. Instrum., 1992, 63, 850'
 Be 0.00341 0.00137 'NoSpherA2: Chem.Sci. 2021, DOI:10.1039/D0SC05526C'
 'Brennan, Cowan, Rev. Sci. Instrum., 1992, 63, 850'
 C 0.01788 0.00908 'NoSpherA2: Chem.Sci. 2021, DOI:10.1039/D0SC05526C'
 'Brennan, Cowan, Rev. Sci. Instrum., 1992, 63, 850'
 H 0.00000 0.00000 'NoSpherA2: Chem.Sci. 2021, DOI:10.1039/D0SC05526C'
 'Brennan, Cowan, Rev. Sci. Instrum., 1992, 63, 850'
 K 0.38695 1.06752 'NoSpherA2: Chem.Sci. 2021, DOI:10.1039/D0SC05526C'
 'Brennan, Cowan, Rev. Sci. Instrum., 1992, 63, 850'
 N 0.03110 0.01806 'NoSpherA2: Chem.Sci. 2021, DOI:10.1039/D0SC05526C'
 'Brennan, Cowan, Rev. Sci. Instrum., 1992, 63, 850'
 O 0.04960 0.03234 'NoSpherA2: Chem.Sci. 2021, DOI:10.1039/D0SC05526C'
 'Brennan, Cowan, Rev. Sci. Instrum., 1992, 63, 850'

_space_group_crystal_system        'monoclinic'
_space_group_IT_number             15
_space_group_name_H-M_alt          'C 1 2/c 1'
_space_group_name_Hall             '-C 2yc'
loop_
  _space_group_symop_id
  _space_group_symop_operation_xyz
 1 x,y,z
 2 -x,y,-z+1/2
 3 -x,-y,-z
 4 x,-y,z-1/2
 5 x+1/2,y+1/2,z
 6 -x+1/2,y+1/2,-z+1/2
 7 -x+1/2,-y+1/2,-z
 8 x+1/2,-y+1/2,z-1/2

_symmetry_Int_Tables_number        15
_cell_length_a                     24.6183(4)
_cell_length_b                     12.9582(2)
_cell_length_c                     18.3627(3)
_cell_angle_alpha                  90
_cell_angle_beta                   110.923(2)
_cell_angle_gamma                  90
_cell_volume                       5471.60(17)
_cell_formula_units_Z              4
_cell_measurement_reflns_used      63574
_cell_measurement_temperature      100.00(10)
_cell_measurement_theta_max        74.0490
_cell_measurement_theta_min        3.8030
_exptl_absorpt_coefficient_mu      1.169
_exptl_absorpt_correction_T_max    1.00000
_exptl_absorpt_correction_T_min    0.80410
_exptl_absorpt_correction_type     multi-scan
_exptl_absorpt_process_details
;
CrysAlisPro 1.171.43.95a (Rigaku Oxford Diffraction, 2023)
Empirical absorption correction using spherical harmonics,
implemented in SCALE3 ABSPACK scaling algorithm.
;
_exptl_crystal_colour              colourless
_exptl_crystal_colour_primary      colourless
_exptl_crystal_density_diffrn      1.128
_exptl_crystal_description         block
_exptl_crystal_F_000               2007.215
_exptl_crystal_size_max            0.04
_exptl_crystal_size_mid            0.03
_exptl_crystal_size_min            0.03
_diffrn_reflns_av_R_equivalents    0.0391
_diffrn_reflns_av_unetI/netI       0.0248
_diffrn_reflns_Laue_measured_fraction_full  0.9994
_diffrn_reflns_Laue_measured_fraction_max  0.9720
_diffrn_reflns_limit_h_max         22
_diffrn_reflns_limit_h_min         -30
_diffrn_reflns_limit_k_max         15
_diffrn_reflns_limit_k_min         -16
_diffrn_reflns_limit_l_max         22
_diffrn_reflns_limit_l_min         -22
_diffrn_reflns_number              33753
_diffrn_reflns_point_group_measured_fraction_full  0.9994
_diffrn_reflns_point_group_measured_fraction_max  0.9720
_diffrn_reflns_theta_full          67.6840
_diffrn_reflns_theta_max           76.24
_diffrn_reflns_theta_min           3.84
_diffrn_ambient_temperature        100.15
_diffrn_detector_area_resol_mean   10.0000
_diffrn_detector_type              'HyPix-Arc 150'
_diffrn_measured_fraction_theta_full  0.9994
_diffrn_measured_fraction_theta_max  0.9720
_diffrn_measurement_details
;
List of Runs (angles in degrees, time in seconds):

  # Type    Start    End  Width  t~exp~   \w     \q     \k     \f   Frames
--------------------------------------------------------------------------
  1  \w     24.00  92.00   0.50    1.60    --   56.98-132.00  74.00  136
  2  \w     28.00  76.00   0.50    1.60    --   56.98-138.00-101.00   96
  3  \w     73.00 115.00   0.50    1.60    --   69.64 138.00 -39.00   84
  4  \w     41.00  66.00   0.50    1.60    --   69.64-132.00  74.00   50
  5  \w     75.00 111.00   0.50    1.60    --   69.64-138.00-101.00   72
  6  \w    101.00 130.00   0.50    6.35    --   84.06 138.00 -39.00   58
  7  \w     60.00  97.00   0.50    6.35    --   84.06-132.00  74.00   74
  8  \w     79.00 104.00   0.50    6.35    --   84.06 132.00 144.00   50
  9  \w     86.00 120.00   0.50    6.35    --   84.06-138.00-101.00   68
 10  \w      6.00  35.00   0.50    1.60    --   56.98 -30.00  90.00   58
 11  \w      4.00  37.00   0.50    1.60    --   56.98 -30.00  60.00   66
 12  \w     14.00  51.00   0.50    1.60    --   56.98 -45.00 -60.00   74
 13  \w      4.00  30.00   0.50    1.60    --   56.98 -30.00 -90.00   52
 14  \w     89.00 118.00   0.50    1.60    --   69.64  45.00   0.00   58
 15  \w     36.00  79.00   0.50    1.60    --   69.64 -94.00 120.00   86
 16  \w     23.00  50.00   0.50    1.60    --   69.64 -45.00-150.00   54
 17  \w     77.00 107.00   0.50    6.35    --   84.06-111.00  90.00   60
 18  \w     40.00  87.00   0.50    6.35    --   84.06 -94.00-120.00   94
 19  \w     55.00  88.00   0.50    6.35    --   84.06 -77.00  90.00   66
 20  \w     43.00  68.00   0.50    6.35    --   84.06 -61.00 -60.00   50
 21  \w     47.00  84.00   0.50    6.35    --   84.06 -77.00-120.00   74
 22  \w     41.00  66.00   0.50    6.35    --   84.06 -61.00-180.00   50
 23  \w     48.00  73.00   0.50    6.35    --   84.06  15.00  30.00   50
 24  \w     83.00 108.00   0.50    6.35    --   84.06-111.00 150.00   50
 25  \w     43.00  69.00   0.50    6.35    --   84.06-111.00 150.00   52
 26  \w     99.00 125.00   0.50    6.35    --   84.06  45.00 120.00   52
 27  \w     38.00  67.00   0.50    6.35    --   84.06 -61.00  30.00   58
 28  \w     37.00  62.00   0.50    6.35    --   84.06 -61.00-120.00   50
 29  \w     43.00  69.00   0.50    6.35    --   84.06 -94.00  90.00   52
 30  \w     73.00  99.00   0.50    6.35    --   84.06-111.00  30.00   52
 31  \w     83.00 108.00   0.50    6.35    --   84.06-111.00-120.00   50
 32  \w     81.00 136.00   0.50    6.35    --   84.06  30.00   0.00  110
 33  \w     43.00  71.00   0.50    6.35    --   84.06 -61.00 -30.00   56
 34  \w     83.00 108.00   0.50    6.35    --   84.06-111.00 120.00   50
 35  \w     50.00  75.00   0.50    6.35    --   84.06-111.00 -90.00   50
 36  \w     81.00 115.00   0.50    6.35    --   86.75-132.00 102.63   68
 37  \w     48.00  74.00   0.50    6.35    --   86.75-132.00 102.63   52
 38  \w     54.00 110.00   0.50    6.35    --   86.75  20.00-145.97  112
 39  \w    105.00 135.00   0.50    6.35    --   86.75  10.00 -53.52   60
 40  \w     99.00 140.00   0.50    6.35    --   86.75  24.00 106.37   82
 41  \w     63.00  89.00   0.50    6.35    --   86.75  24.00 106.37   52
 42  \w     50.00 100.00   0.50    6.35    --   86.75  10.00 -53.52  100
 43  \w     58.00  83.00   0.50    6.35    --   86.75  15.00 105.10   50
 44  \w      8.00  33.00   0.50    1.60    --   -6.75  47.00 -84.00   50
 45  \w     19.00  45.00   0.50    1.60    --   56.98 -45.00  30.00   52
 46  \w      4.00  29.00   0.50    1.60    --   56.98 -30.00 120.00   50
 47  \w     63.00  91.00   0.50    1.60    --   56.98  45.00 -90.00   56
 48  \w     46.00  76.00   0.50    1.60    --   69.64 -94.00-150.00   60
 49  \w     75.00 107.00   0.50    1.60    --   69.64  77.00 -90.00   64
 50  \w     50.00  87.00   0.50    1.60    --   69.64-125.00 -30.00   74
 51  \w     46.00  72.00   0.50    1.60    --   69.64 -94.00  60.00   52
 52  \w     74.00 117.00   0.50    1.60    --   69.64  61.00  60.00   86
 53  \w     24.00  49.00   0.50    1.60    --   69.64 -47.00 126.00   50
 54  \w     46.00  72.00   0.50    6.35    --   84.06 -77.00  60.00   52
 55  \w     51.00 108.00   0.50    6.35    --   84.06-111.00-180.00  114
 56  \w     91.00 125.00   0.50    6.35    --   84.06  45.00 120.00   68
 57  \w     67.00 108.00   0.50    6.35    --   84.06-111.00   0.00   82
 58  \w     94.00 120.00   0.50    6.35    --   84.06  45.00-120.00   52
 59  \w     57.00  82.00   0.50    6.35    --   84.06 -77.00 150.00   50
 60  \w     39.00  64.00   0.50    6.35    --   84.06 -61.00 -90.00   50
 61  \w     95.00 125.00   0.50    6.35    --   84.06 178.00  60.00   60
 62  \w     43.00  68.00   0.50    6.35    --   84.06 -77.00  30.00   50
 63  \w     74.00  99.00   0.50    6.35    --   84.06 -94.00 120.00   50
 64  \w     91.00 116.00   0.50    6.35    --   84.06  45.00  30.00   50
 65  \w     70.00  96.00   0.50    6.35    --   84.06-111.00 150.00   52
 66  \w     89.00 114.00   0.50    6.35    --   84.06  45.00-150.00   50
 67  \w     41.00  67.00   0.50    6.35    --   84.06 -94.00 -60.00   52
 68  \w     82.00 123.00   0.50    6.35    --   84.06  30.00  30.00   82
 69  \w     43.00  68.00   0.50    6.35    --   84.06 -77.00 -30.00   50
 70  \w     43.00  68.00   0.50    6.35    --   84.06 -77.00-180.00   50
 71  \w     90.00 115.00   0.50    6.35    --   84.06  47.00 -84.00   50
 72  \w     42.00  67.00   0.50    6.35    --   84.06-111.00-150.00   50
 73  \w     73.00  98.00   0.50    6.35    --   84.06-111.00-150.00   50
 74  \w     75.00 102.00   0.50    6.35    --   84.06-111.00 -30.00   54
 75  \w     42.00  68.00   0.50    6.35    --   84.06 -61.00 150.00   52
 76  \w     47.00 102.00   0.50    6.35    --   86.75   3.00-146.73  110
 77  \w    100.00 130.00   0.50    6.35    --   86.75   4.00 -91.45   60
 78  \w     50.00  81.00   0.50    6.35    --   86.75   4.00 -91.45   62
 79  \w     63.00  99.00   0.50    6.35    --   86.75  23.00  -8.75   72
 80  \w     65.00  98.00   0.50    6.35    --   86.75  24.00  97.94   66
 81  \w     66.00  95.00   0.50    6.35    --   86.75  20.00 -47.33   58
 82  \w     84.00 109.00   0.50    6.35    --   86.75-116.00 -72.33   50
 83  \w     49.00  77.00   0.50    6.35    --   86.75-116.00 -72.33   56
 84  \w     66.00  92.00   0.50    6.35    --   86.75   8.00  31.15   52
 85  \w    -50.00 -19.00   0.50    1.60    --   -6.75 -47.00 126.00   62
 86  \w     -3.00  27.00   0.50    1.60    --   -6.75  61.00  60.00   60
 87  \w    -37.00 -11.00   0.50    1.60    --   -6.75 -45.00-120.00   52
 88  \w    -14.00  12.00   0.50    1.60    --   -6.75-100.00   1.72   52
 89  \w     -7.00  18.00   0.50    1.60    --   10.00  99.00 133.91   50
 90  \w     -6.00  19.00   0.50    1.60    --   10.00  97.00  29.87   50
 91  \w     16.00  41.00   0.50    1.60    --   26.00  87.00-158.62   50
 92  \w     13.00  38.00   0.50    1.60    --   26.00  92.00 -94.51   50
 93  \w     16.00  41.00   0.50    1.60    --   26.00  89.00 -16.57   50
 94  \w     17.00  42.00   0.50    1.60    --   26.00  86.00 151.37   50
 95  \w     17.00  42.00   0.50    1.60    --   26.00  86.00  65.47   50
 96  \w     16.00  41.00   0.50    1.60    --   26.00  87.00 112.89   50
 97  \w     31.00  56.00   0.50    1.60    --   34.00  77.00-149.14   50
 98  \w     32.00  57.00   0.50    1.60    --   34.00  74.00  34.35   50
 99  \w     31.00  56.00   0.50    1.60    --   34.00  77.00 128.16   50
100  \w     31.00  56.00   0.50    1.60    --   34.00  77.00 -63.98   50
101  \w     36.00  61.00   0.50    1.60    --   38.00  74.00  -0.74   50
102  \w     35.00  60.00   0.50    1.60    --   38.00  76.00 -44.05   50
103  \w     40.00  65.00   0.50    1.60    --   42.00  74.00  44.19   50
104  \w     39.00  64.00   0.50    1.60    --   42.00  77.00-125.76   50
105  \w     39.00  64.00   0.50    1.60    --   42.00  76.00 137.11   50
106  \w     43.00  68.00   0.50    1.60    --   42.00  69.00 179.26   50
107  \w     43.00  68.00   0.50    1.60    --   42.00  69.00  82.68   50
108  \w     43.00  68.00   0.50    1.60    --   46.00  76.00-100.79   50
109  \w     43.00  68.00   0.50    1.60    --   46.00  77.00  49.29   50
110  \w     48.00  73.00   0.50    1.60    --   50.00  74.00 -23.45   50
111  \w     50.00  75.00   0.50    1.60    --   50.00  72.00 155.22   50
112  \w     47.00  72.00   0.50    1.60    --   50.00  76.00-134.75   50
113  \w     47.00  72.00   0.50    1.60    --   50.00  77.00   3.51   50
114  \w     47.00  72.00   0.50    1.60    --   50.00  76.00 -46.11   50
115  \w     47.00  72.00   0.50    1.60    --   50.00  77.00  76.93   50
116  \w     54.00  94.00   0.50    1.60    --   50.00  62.00-143.91   80
117  \w     47.00  72.00   0.50    1.60    --   50.00  76.00 -84.61   50
118  \w     48.00  73.00   0.50    1.60    --   50.00  74.00 110.00   50
119  \w     47.00  72.00   0.50    1.60    --   50.00  76.00-179.77   50
120  \w     54.00  79.00   0.50    1.60    --   54.00  72.00   5.38   50
121  \w     53.00  78.00   0.50    1.60    --   54.00  73.00 131.56   50
122  \w      9.00  35.00   0.50    1.60    --   56.98 -30.00-180.00   52
123  \w     84.00 109.00   0.50    1.60    --   56.98  15.00-120.00   50
124  \w     26.00  75.00   0.50    1.60    --   56.98  15.00-120.00   98
125  \w      5.00  31.00   0.50    1.60    --   56.98 -30.00-120.00   52
126  \w     11.00  41.00   0.50    1.60    --   56.98 -45.00 -90.00   60
127  \w     59.00  84.00   0.50    1.60    --   58.00  68.00  66.18   50
128  \w     59.00  84.00   0.50    1.60    --   58.00  70.00-109.21   50
129  \w     58.00  83.00   0.50    1.60    --   58.00  71.00-166.32   50
130  \w     59.00  84.00   0.50    1.60    --   58.00  67.00 -79.88   50
131  \w     63.00  88.00   0.50    1.60    --   62.00  70.00 -24.58   50
132  \w     62.00  92.00   0.50    1.60    --   62.00  71.00 161.66   60
133  \w     63.00  88.00   0.50    1.60    --   62.00  69.00  99.50   50
134  \w     63.00  88.00   0.50    1.60    --   62.00  70.00 105.59   50
135  \w     60.00  93.00   0.50    1.60    --   62.00  75.00 136.81   66
136  \w     62.00  89.00   0.50    1.60    --   62.00  72.00  27.68   54
137  \w     65.00  91.00   0.50    1.60    --   66.00  73.00-157.43   52
138  \w     64.00 101.00   0.50    1.60    --   66.00  74.00 109.65   74
139  \w     68.00 109.00   0.50    1.60    --   69.64  77.00  30.00   82
140  \w     66.00  93.00   0.50    1.60    --   69.64  77.00 -30.00   54
141  \w     66.00  91.00   0.50    1.60    --   69.64  77.00 -90.00   50
142  \w     67.00  97.00   0.50    1.60    --   69.64  77.00-150.00   60
143  \w     84.00 117.00   0.50    1.60    --   69.64  61.00-120.00   66
144  \w     67.00  99.00   0.50    1.60    --   69.64  77.00 -60.00   64
145  \w     67.00  98.00   0.50    1.60    --   69.64  77.00 120.00   62
146  \w     68.00  97.00   0.50    1.60    --   69.64  77.00-120.00   58
147  \w     67.00  94.00   0.50    1.60    --   69.64  77.00-180.00   54
148  \w     67.00  93.00   0.50    1.60    --   69.64  77.00 150.00   52
149  \w     66.00 110.00   0.50    1.60    --   69.64  77.00  60.00   88
150  \w     66.00  91.00   0.50    1.60    --   69.64  77.00   0.00   50
151  \w     85.00 116.00   0.50    6.35    --   82.00  61.00  77.36   62
152  \w     89.00 114.00   0.50    6.35    --   84.06  45.00 -60.00   50
153  \w     89.00 114.00   0.50    6.35    --   84.06  45.00-120.00   50
154  \w     78.00 104.00   0.50    6.35    --   84.06 178.00  60.00   52
155  \w     68.00  93.00   0.50    6.35    --   84.06 178.00-150.00   50
156  \w     90.00 125.00   0.50    6.35    --   84.06  45.00  60.00   70
157  \w     64.00 101.00   0.50    6.35    --   84.06 178.00 120.00   74
158  \w     67.00 101.00   0.50    6.35    --   84.06 178.00   0.00   68
159  \w     37.00  62.00   0.50    6.35    --   84.06 -61.00 120.00   50
160  \w     50.00  84.00   0.50    6.35    --   84.06   0.00-180.00   68
161  \w     38.00  64.00   0.50    6.35    --   84.06-111.00-150.00   52
162  \w     74.00 120.00   0.50    6.35    --   84.06 178.00  90.00   92
163  \w     60.00 101.00   0.50    6.35    --   84.06 178.00-120.00   82
164  \w     89.00 114.00   0.50    6.35    --   84.06  45.00 150.00   50
165  \w     64.00 113.00   0.50    6.35    --   84.06 178.00-180.00   98
166  \w     89.00 114.00   0.50    6.35    --   84.06  45.00 -90.00   50
167  \w     89.00 115.00   0.50    6.35    --   84.06  45.00-180.00   52
168  \w     83.00 124.00   0.50    6.35    --   84.06 178.00  30.00   82
169  \w     89.00 114.00   0.50    6.35    --   84.06  45.00   0.00   50
170  \w     89.00 114.00   0.50    6.35    --   84.06  45.00 -30.00   50
171  \w     49.00 100.00   0.50    6.35    --   84.06 178.00 -30.00  102
172  \w     96.00 123.00   0.50    6.35    --   84.06   0.00-180.00   54
173  \w     81.00 126.00   0.50    6.35    --   86.75  -2.00 -44.09   90
174  \w     47.00  73.00   0.50    6.35    --   86.75  -2.00 -44.09   52
175  \w    105.00 130.00   0.50    6.35    --   86.75  -2.00  81.30   50
176  \w     45.00  92.00   0.50    6.35    --   86.75  -2.00  81.30   94
177  \w     41.00  91.00   0.50    6.35    --   86.75-107.00 -97.22  100
178  \w    -58.00 -33.00   0.50    1.60    --   -6.75 -47.00 126.00   50
179  \w     63.00  89.00   0.50    6.35    --   86.75   2.00  43.35   52
180  \w    108.00 133.00   0.50    6.35    --   86.75   2.00  43.35   50
181  \w     53.00  99.00   0.50    6.35    --   86.75 -90.00 144.62   92
182  \w    -58.00 -33.00   0.50    1.60    --   -6.75 -47.00 126.00   50
183  \w     91.00 116.00   0.50    6.35    --   86.75  48.00  96.67   50
184  \w      4.00  34.00   0.50    1.60    --   18.00  93.00 139.12   60
185  \w     33.00  77.00   0.50    1.60    --   34.00  73.00 177.65   88
186  \w     35.00  79.00   0.50    1.60    --   34.00  69.00  -1.55   88
187  \w     32.00  76.00   0.50    1.60    --   34.00  74.00  68.91   88
188  \w     38.00  82.00   0.50    1.60    --   38.00  71.00 148.43   88
189  \w     35.00  80.00   0.50    1.60    --   38.00  76.00-158.39   90
190  \w     35.00  80.00   0.50    1.60    --   38.00  76.00 108.67   90
191  \w     37.00  81.00   0.50    1.60    --   38.00  73.00  99.75   88
192  \w     42.00  85.00   0.50    1.60    --   42.00  72.00-136.93   86
193  \w     39.00  84.00   0.50    1.60    --   42.00  76.00  19.75   90
194  \w     40.00  84.00   0.50    1.60    --   42.00  74.00 -62.20   88
195  \w     47.00  91.00   0.50    1.60    --   46.00  68.00-174.96   88
196  \w     51.00  95.00   0.50    1.60    --   50.00  67.00 135.06   88
197  \w     52.00  96.00   0.50    1.60    --   50.00  66.00   1.59   88
198  \w     52.00  96.00   0.50    1.60    --   50.00  65.00  60.93   88
199  \w     52.00  96.00   0.50    1.60    --   50.00  66.00  39.87   88
200  \w     56.00 100.00   0.50    1.60    --   54.00  66.00  36.23   88
201  \w     56.00 100.00   0.50    1.60    --   54.00  64.00 -42.97   88
202  \w     56.00 101.00   0.50    1.60    --   54.00  63.00  58.30   90
203  \w      4.00  37.00   0.50    1.60    --   56.98 -30.00-150.00   66
204  \w     20.00 109.00   0.50    1.60    --   56.98  15.00 -30.00  178
205  \w     20.00 109.00   0.50    1.60    --   56.98  15.00 -60.00  178
206  \w     20.00 109.00   0.50    1.60    --   56.98  15.00 -90.00  178
207  \w     20.00 109.00   0.50    1.60    --   56.98  15.00-150.00  178
208  \w     20.00 109.00   0.50    1.60    --   56.98  15.00-180.00  178
209  \w     20.00 109.00   0.50    1.60    --   56.98  15.00-120.00  178
210  \w     20.00 109.00   0.50    1.60    --   56.98  15.00   0.00  178
211  \w     58.00 102.00   0.50    1.60    --   58.00  71.00 -69.82   88
212  \w     59.00 103.00   0.50    1.60    --   58.00  69.00 174.59   88
213  \w     59.00 103.00   0.50    1.60    --   58.00  68.00-121.76   88
214  \w     60.00 104.00   0.50    1.60    --   58.00  66.00-165.36   88
215  \w     59.00 102.00   0.50    1.60    --   58.00  70.00 138.50   86
216  \w     59.00 103.00   0.50    1.60    --   58.00  69.00   9.82   88
217  \w     66.00 109.00   0.50    1.60    --   66.00  72.00  78.71   86
218  \w     72.00 117.00   0.50    1.60    --   69.64  61.00-180.00   90
219  \w     19.00  53.00   0.50    1.60    --   69.64 -45.00 150.00   68
220  \w     26.00  84.00   0.50    1.60    --   69.64 -94.00  60.00  116
221  \w     32.00 121.00   0.50    1.60    --   69.64  15.00 150.00  178
222  \w     32.00 121.00   0.50    1.60    --   69.64  15.00 120.00  178
223  \w     32.00 121.00   0.50    1.60    --   69.64  15.00  90.00  178
224  \w     32.00 121.00   0.50    1.60    --   69.64  15.00  60.00  178
225  \w     32.00 121.00   0.50    1.60    --   69.64  15.00  30.00  178
226  \w     32.00 121.00   0.50    1.60    --   69.64  15.00   0.00  178
227  \w     32.00 121.00   0.50    1.60    --   69.64  15.00 -30.00  178
228  \w     32.00 121.00   0.50    1.60    --   69.64  15.00 -60.00  178
229  \w     32.00 121.00   0.50    1.60    --   69.64  15.00 -90.00  178
230  \w     66.00 111.00   0.50    1.60    --   69.64  77.00-150.00   90
231  \w     32.00 121.00   0.50    1.60    --   69.64  15.00-120.00  178
232  \w     32.00 121.00   0.50    1.60    --   69.64  15.00-150.00  178
233  \w     32.00 121.00   0.50    1.60    --   69.64  15.00-180.00  178
234  \w     65.00 123.00   0.50    1.60    --   69.64  30.00 -60.00  116
;
_diffrn_measurement_device         'four-circle diffractometer'
_diffrn_measurement_device_type    'XtaLAB Synergy R, DW system, HyPix-Arc 150'
_diffrn_measurement_method         '\w scans'
_diffrn_radiation_type             'Cu K\a'
_diffrn_radiation_wavelength       1.54184
_reflns_Friedel_coverage           0.0
_reflns_limit_h_max                28
_reflns_limit_h_min                -30
_reflns_limit_k_max                16
_reflns_limit_k_min                0
_reflns_limit_l_max                22
_reflns_limit_l_min                0
_reflns_number_gt                  4742
_reflns_number_total               5580
_reflns_threshold_expression       I>=2u(I)
_computing_cell_refinement         'CrysAlisPro 1.171.43.95a (Rigaku OD, 2023)'
_computing_data_collection        
 'CrysAlisPro system (CCD 43.95a 64-bit (release 03-11-2023))'
_computing_data_reduction          'CrysAlisPro 1.171.43.95a (Rigaku OD, 2023)'
_computing_molecular_graphics      'Olex2 1.5 (Dolomanov et al., 2009)'
_computing_publication_material    'Olex2 1.5 (Dolomanov et al., 2009)'
_computing_structure_refinement    'olex2.refine 1.5 (Bourhis et al., 2015)'
_computing_structure_solution      'SHELXT 2018/2 (Sheldrick, 2018)'
_refine_diff_density_max           0.5205
_refine_diff_density_min           -0.3392
_refine_diff_density_rms           0.0463
_refine_ls_d_res_high              0.7937
_refine_ls_d_res_low               11.4975
_refine_ls_goodness_of_fit_ref     1.0288
_refine_ls_matrix_type             full
_refine_ls_number_constraints      49
_refine_ls_number_parameters       494
_refine_ls_number_reflns           5580
_refine_ls_number_restraints       143
_refine_ls_R_factor_all            0.0433
_refine_ls_R_factor_gt             0.0359
_refine_ls_restrained_S_all        1.0147
_refine_ls_shift/su_max            -0.0010
_refine_ls_shift/su_mean           0.0000
_refine_ls_structure_factor_coef   Fsqd
_refine_ls_weighting_details      
 'w=1/[\s^2^(Fo^2^)+(0.0695P)^2^+0.4937P] where P=(Fo^2^+2Fc^2^)/3'
_refine_ls_weighting_scheme        calc
_refine_ls_wR_factor_gt            0.0958
_refine_ls_wR_factor_ref           0.1008
_refine_special_details
;
 Initially solving using ShelXT reveals half of the molecule in the asymmetric 
 unit. A large amount of residual electron density can be seen in the "cp" 
 position. The Cp group was treated using Fragment DB in part -1 and occupancy
 set too 1/2 to account for disorder in this site. Restraints were used to 
 ensure the Cp group remained in place. It was also observed that one of the
 iPr groups had a large amount of residual electron density and was quite 
 prolate indicating disorder at this site. This was delt with split-same 
 leading to modest decrease in R1 and the residual electron destiny is reduced.
;
_olex2_refinement_description
;
1. Others
 Fixed Sof: K1(0.5) Be1(0.5) Be2(0.5) C2(0.5) H2(0.5) C1(0.5) H1(0.5) C5(0.5)
 H5(0.5) C4(0.5) H4(0.5) C3(0.5) H3(0.5)
 Fixed U12: K1(0) Be1(0) Be2(0)
 Fixed U23: K1(0) Be1(0) Be2(0)
 Fixed X: K1(0.5) Be1(0.5) Be2(0.5)
 Fixed Z: K1(0.25) Be1(0.25) Be2(0.25)
;
_olex2_refine_details
;
Refinement using NoSpherA2, an implementation of
NOn-SPHERical Atom-form-factors in Olex2.
Please cite:
F. Kleemiss et al. Chem. Sci. DOI 10.1039/D0SC05526C - 2021
NoSpherA2 implementation of HAR makes use of
tailor-made aspherical atomic form factors calculated
on-the-fly from a Hirshfeld-partitioned electron density (ED) - not from
spherical-atom form factors.

The ED is calculated from a gaussian basis set single determinant SCF
wavefunction - either Hartree-Fock or DFT using selected funtionals
 - for a fragment of the crystal.
This fragment can be embedded in an electrostatic crystal field by employing cluster charges
or modelled using implicit solvation models, depending on the software used.
The following options were used:
   SOFTWARE:       ORCA 5.0
   PARTITIONING:   NoSpherA2
   INT ACCURACY:   Normal
   METHOD:         R2SCAN
   BASIS SET:      def2-TZVP
   CHARGE:         0
   MULTIPLICITY:   1
   DATE:           2024-02-14_10-52-05
;
loop_
  _atom_site_label
  _atom_site_type_symbol
  _atom_site_fract_x
  _atom_site_fract_y
  _atom_site_fract_z
  _atom_site_U_iso_or_equiv
  _atom_site_adp_type
  _atom_site_occupancy
 K1 K 0.5 0.10439(3) 0.25 0.03084(10) Uani 1.000000
 O1 O 0.55479(3) 0.28465(6) 0.28198(4) 0.02661(17) Uani 1.000000
 N2 N 0.64267(3) 0.18427(7) 0.35712(5) 0.02534(19) Uani 1.000000
 N1 N 0.66090(4) 0.33998(7) 0.31151(5) 0.02630(19) Uani 1.000000
 C20 C 0.61788(4) 0.09031(8) 0.36884(6) 0.0251(2) Uani 1.000000
 C8 C 0.66516(4) 0.43977(9) 0.28175(6) 0.0270(2) Uani 1.000000
 C6 C 0.71321(4) 0.28701(9) 0.34948(7) 0.0293(2) Uani 1.000000
 H6 H 0.7537(6) 0.3191(10) 0.3525(8) 0.0351(3) Uiso 1.000000
 C21 C 0.58686(4) 0.08803(8) 0.42076(6) 0.0273(2) Uani 1.000000
 C28 C 0.62153(4) 0.00242(9) 0.32564(6) 0.0288(2) Uani 1.000000
 C7 C 0.70277(4) 0.19560(9) 0.37647(7) 0.0286(2) Uani 1.000000
 H7 H 0.7325(6) 0.1359(10) 0.4074(8) 0.0344(3) Uiso 1.000000
 C9 C 0.64334(5) 0.45687(9) 0.20065(7) 0.0305(2) Uani 1.000000
 C16 C 0.69627(5) 0.51716(9) 0.33429(7) 0.0313(2) Uani 1.000000
 C22 C 0.58432(5) 0.18334(9) 0.46758(7) 0.0304(2) Uani 1.000000
 H22 H 0.5752(6) 0.2506(11) 0.4291(8) 0.0365(3) Uiso 1.000000
 C10 C 0.61093(5) 0.37280(10) 0.14410(7) 0.0354(3) Uani 1.000000
 H10 H 0.5877(6) 0.3256(11) 0.1743(8) 0.0425(3) Uiso 1.000000
 C25 C 0.55974(5) -0.00368(9) 0.42791(7) 0.0339(2) Uani 1.000000
 H25 H 0.5361(6) -0.0046(10) 0.4682(9) 0.0407(3) Uiso 1.000000
 C27 C 0.59377(5) -0.08787(9) 0.33492(8) 0.0358(3) Uani 1.000000
 H27 H 0.5941(6) -0.1570(11) 0.3027(8) 0.0430(3) Uiso 1.000000
 C15 C 0.70739(5) 0.60978(10) 0.30368(8) 0.0368(3) Uani 1.000000
 H15 H 0.7316(6) 0.6695(11) 0.3427(9) 0.0441(3) Uiso 1.000000
 C13 C 0.65498(6) 0.55121(10) 0.17266(7) 0.0377(3) Uani 1.000000
 H13 H 0.6385(6) 0.5688(11) 0.1094(9) 0.0452(3) Uiso 1.000000
 C29 C 0.65202(5) 0.00662(10) 0.26637(7) 0.0351(3) Uani 1.000000
 H29 H 0.6871(8) 0.0635(15) 0.2879(11) 0.0421(3) Uiso 0.826(9)
 H29a H 0.666(4) 0.091(7) 0.258(6) 0.0421(3) Uiso 0.174(9)
 C14 C 0.68727(6) 0.62666(10) 0.22339(8) 0.0394(3) Uani 1.000000
 H14 H 0.6949(6) 0.6998(11) 0.2008(8) 0.0473(3) Uiso 1.000000
 C17 C 0.71617(5) 0.50176(10) 0.42266(7) 0.0377(3) Uani 1.000000
 H17 H 0.7297(6) 0.4205(12) 0.4353(9) 0.0452(3) Uiso 1.000000
 C26 C 0.56279(5) -0.09112(10) 0.38540(8) 0.0386(3) Uani 1.000000
 H26 H 0.5420(6) -0.1639(12) 0.3917(9) 0.0463(3) Uiso 1.000000
 C24 C 0.64329(5) 0.20106(11) 0.53184(7) 0.0393(3) Uani 1.000000
 H24a H 0.6521(7) 0.1300(13) 0.5723(10) 0.0589(4) Uiso 1.000000
 H24b H 0.6775(7) 0.2128(12) 0.5062(10) 0.0589(4) Uiso 1.000000
 H24c H 0.6417(7) 0.2730(13) 0.5629(10) 0.0589(4) Uiso 1.000000
 C23 C 0.53684(6) 0.17931(12) 0.50352(8) 0.0401(3) Uani 1.000000
 H23a H 0.4941(7) 0.1687(13) 0.4588(10) 0.0602(4) Uiso 1.000000
 H23b H 0.5439(7) 0.1160(13) 0.5476(10) 0.0602(4) Uiso 1.000000
 H23c H 0.5345(7) 0.2543(14) 0.5326(10) 0.0602(4) Uiso 1.000000
 B1 B 0.61266(5) 0.27506(9) 0.31329(7) 0.0240(2) Uani 1.000000
 C12 C 0.56573(7) 0.41489(12) 0.06900(8) 0.0482(3) Uani 1.000000
 H12a H 0.5358(8) 0.4692(15) 0.0815(11) 0.0723(5) Uiso 1.000000
 H12b H 0.5859(8) 0.4596(15) 0.0348(12) 0.0723(5) Uiso 1.000000
 H12c H 0.5432(8) 0.3461(15) 0.0337(11) 0.0723(5) Uiso 1.000000
 C11 C 0.65400(7) 0.30186(12) 0.12545(9) 0.0475(3) Uani 1.000000
 H11a H 0.6793(8) 0.3457(15) 0.0982(11) 0.0712(5) Uiso 1.000000
 H11b H 0.6833(8) 0.2654(14) 0.1782(11) 0.0712(5) Uiso 1.000000
 H11c H 0.6317(8) 0.2389(15) 0.0854(11) 0.0712(5) Uiso 1.000000
 C18 C 0.66466(8) 0.51024(17) 0.45017(9) 0.0588(4) Uani 1.000000
 H18a H 0.6553(10) 0.5940(17) 0.4442(13) 0.0882(6) Uiso 1.000000
 H18b H 0.6254(10) 0.4630(18) 0.4118(13) 0.0882(6) Uiso 1.000000
 H18c H 0.6777(9) 0.4912(16) 0.5129(13) 0.0882(6) Uiso 1.000000
 C30A C 0.60976(8) 0.0428(3) 0.18664(11) 0.0446(7) Uani 0.826(9)
 H30a H 0.6314(9) 0.0477(17) 0.1437(13) 0.0669(10) Uiso 0.826(9)
 H30b H 0.5712(10) -0.0103(18) 0.1650(14) 0.0669(10) Uiso 0.826(9)
 H30c H 0.5941(9) 0.1200(15) 0.1901(13) 0.0669(10) Uiso 0.826(9)
 C19 C 0.76574(8) 0.57187(14) 0.46973(10) 0.0624(4) Uani 1.000000
 H19a H 0.8029(10) 0.5647(19) 0.4466(13) 0.0936(7) Uiso 1.000000
 H19b H 0.7513(10) 0.6519(18) 0.4660(13) 0.0936(7) Uiso 1.000000
 H19c H 0.7796(10) 0.5489(18) 0.5301(14) 0.0936(7) Uiso 1.000000
 C31A C 0.68027(16) -0.0948(2) 0.2581(2) 0.0546(9) Uani 0.826(9)
 H31a H 0.6469(12) -0.151(2) 0.2256(16) 0.0818(13) Uiso 0.826(9)
 H31b H 0.7057(11) -0.081(2) 0.2229(14) 0.0818(13) Uiso 0.826(9)
 H31c H 0.7041(14) -0.131(3) 0.3136(18) 0.0818(13) Uiso 0.826(9)
 Be1 Be 0.5 0.35569(16) 0.25 0.0293(4) Uani 1.000000
 Be2 Be 0.5 0.5204(2) 0.25 0.0479(6) Uani 1.000000
 C2 C 0.5501(3) 0.6399(6) 0.2629(5) 0.0433(13) Uani 0.500000
 H2 H 0.5906(16) 0.631(3) 0.274(2) 0.0520(15) Uiso 0.500000
 C1 C 0.5305(2) 0.6391(2) 0.3271(3) 0.0449(8) Uani 0.500000
 H1 H 0.5522(15) 0.631(2) 0.379(2) 0.0538(9) Uiso 0.500000
 C5 C 0.4703(2) 0.6416(3) 0.2979(3) 0.0484(10) Uani 0.500000
 H5 H 0.4459(17) 0.636(3) 0.331(2) 0.0580(11) Uiso 0.500000
 C4 C 0.4515(3) 0.6436(7) 0.2158(4) 0.0556(18) Uani 0.500000
 H4 H 0.4084(18) 0.638(3) 0.176(3) 0.067(2) Uiso 0.500000
 C3 C 0.5005(3) 0.6430(3) 0.1948(3) 0.0588(10) Uani 0.500000
 H3 H 0.503(2) 0.633(3) 0.138(3) 0.0706(13) Uiso 0.500000
 C30B C 0.6089(4) -0.0168(17) 0.1846(6) 0.052(3) Uani 0.174(9)
 H30d H 0.584(4) -0.089(5) 0.175(6) 0.078(5) Uiso 0.174(9)
 H30e H 0.579(4) 0.046(6) 0.170(7) 0.078(5) Uiso 0.174(9)
 H30f H 0.631(4) -0.013(7) 0.142(5) 0.078(5) Uiso 0.174(9)
 C31B C 0.7034(6) -0.0695(9) 0.2910(9) 0.045(3) Uani 0.174(9)
 H31d H 0.680(7) -0.157(11) 0.280(10) 0.067(4) Uiso 0.174(9)
 H31e H 0.727(5) -0.058(9) 0.247(7) 0.067(4) Uiso 0.174(9)
 H31f H 0.725(4) -0.073(8) 0.340(6) 0.067(4) Uiso 0.174(9)

loop_
  _atom_site_aniso_label
  _atom_site_aniso_U_11
  _atom_site_aniso_U_22
  _atom_site_aniso_U_33
  _atom_site_aniso_U_12
  _atom_site_aniso_U_13
  _atom_site_aniso_U_23
 K1 0.02260(16) 0.03114(18) 0.03377(18) -0.000000 0.00394(12) 0.000000
 O1 0.0180(3) 0.0298(4) 0.0310(4) 0.0002(3) 0.0075(3) 0.0025(3)
 N2 0.0191(4) 0.0286(5) 0.0285(4) 0.0004(3) 0.0086(3) 0.0031(3)
 N1 0.0192(4) 0.0297(5) 0.0307(4) -0.0015(3) 0.0097(3) 0.0031(4)
 C20 0.0212(4) 0.0270(5) 0.0270(5) -0.0001(4) 0.0083(4) 0.0016(4)
 C8 0.0232(5) 0.0305(5) 0.0288(5) -0.0024(4) 0.0113(4) 0.0012(4)
 C6 0.0179(4) 0.0341(6) 0.0362(6) -0.0008(4) 0.0101(4) 0.0030(4)
 C21 0.0245(5) 0.0315(6) 0.0264(5) -0.0019(4) 0.0094(4) 0.0019(4)
 C28 0.0251(5) 0.0287(6) 0.0321(5) 0.0011(4) 0.0093(4) -0.0007(4)
 C7 0.0185(5) 0.0324(6) 0.0342(5) 0.0020(4) 0.0085(4) 0.0042(4)
 C9 0.0323(5) 0.0311(6) 0.0310(6) -0.0023(4) 0.0150(4) 0.0024(4)
 C16 0.0291(5) 0.0329(6) 0.0330(6) -0.0045(4) 0.0122(4) -0.0008(5)
 C22 0.0281(5) 0.0349(6) 0.0291(5) -0.0005(4) 0.0113(4) 0.0001(5)
 C10 0.0393(6) 0.0382(6) 0.0290(6) -0.0047(5) 0.0124(5) -0.0002(5)
 C25 0.0326(5) 0.0353(6) 0.0372(6) -0.0050(5) 0.0164(5) 0.0031(5)
 C27 0.0352(6) 0.0281(6) 0.0447(7) -0.0030(4) 0.0149(5) -0.0043(5)
 C15 0.0372(6) 0.0337(6) 0.0409(7) -0.0085(5) 0.0159(5) -0.0018(5)
 C13 0.0475(7) 0.0354(6) 0.0348(6) -0.0056(5) 0.0202(5) 0.0025(5)
 C29 0.0304(5) 0.0403(7) 0.0373(6) 0.0018(5) 0.0154(5) -0.0062(5)
 C14 0.0479(7) 0.0340(6) 0.0432(7) -0.0082(5) 0.0246(6) 0.0023(5)
 C17 0.0381(6) 0.0392(7) 0.0320(6) -0.0018(5) 0.0078(5) -0.0028(5)
 C26 0.0376(6) 0.0316(6) 0.0487(7) -0.0059(5) 0.0181(5) 0.0014(5)
 C24 0.0327(6) 0.0491(7) 0.0336(6) -0.0034(5) 0.0090(5) -0.0069(5)
 C23 0.0339(6) 0.0527(8) 0.0381(6) 0.0024(5) 0.0181(5) -0.0008(6)
 B1 0.0169(5) 0.0277(6) 0.0274(5) 0.0003(4) 0.0081(4) 0.0018(4)
 C12 0.0506(8) 0.0510(8) 0.0356(7) -0.0071(7) 0.0065(6) 0.0028(6)
 C11 0.0568(8) 0.0458(8) 0.0434(8) 0.0003(7) 0.0222(7) -0.0080(6)
 C18 0.0609(9) 0.0839(12) 0.0353(7) 0.0116(9) 0.0217(7) -0.0000(8)
 C30A 0.0464(10) 0.0547(17) 0.0381(9) 0.0088(9) 0.0217(7) 0.0048(9)
 C19 0.0641(10) 0.0526(9) 0.0474(9) -0.0116(8) -0.0083(7) 0.0001(7)
 C31A 0.0592(17) 0.0584(15) 0.0540(16) 0.0228(12) 0.0298(14) -0.0009(12)
 Be1 0.0226(9) 0.0300(10) 0.0341(10) -0.000000 0.0087(8) 0.000000
 Be2 0.0290(10) 0.0311(12) 0.0759(18) -0.000000 0.0092(11) 0.000000
 C2 0.0338(19) 0.0316(19) 0.072(3) -0.0025(13) 0.028(2) -0.002(2)
 C1 0.0356(17) 0.0305(13) 0.065(2) 0.0001(13) 0.0134(16) -0.0093(12)
 C5 0.0303(17) 0.0306(14) 0.086(3) -0.0016(14) 0.0231(17) -0.0081(14)
 C4 0.043(2) 0.041(2) 0.071(4) 0.0093(18) 0.0054(19) -0.002(2)
 C3 0.064(3) 0.0433(19) 0.067(2) 0.007(2) 0.020(2) 0.0090(15)
 C30B 0.035(4) 0.078(10) 0.041(4) 0.002(4) 0.011(3) -0.012(4)
 C31B 0.039(4) 0.054(5) 0.045(5) 0.005(3) 0.020(3) -0.004(3)

loop_
  _geom_bond_atom_site_label_1
  _geom_bond_atom_site_label_2
  _geom_bond_distance
  _geom_bond_site_symmetry_2
  _geom_bond_publ_flag
 K1 O1 2.6561(8) 2_655 ?
 K1 O1 2.6561(8) . ?
 K1 C20 2.9487(10) 2_655 ?
 K1 C20 2.9487(10) . ?
 K1 C21 3.1081(10) . ?
 K1 C21 3.1081(10) 2_655 ?
 K1 C28 3.1078(10) 2_655 ?
 K1 C28 3.1078(10) . ?
 K1 C25 3.3712(12) 2_655 ?
 K1 C25 3.3712(12) . ?
 K1 C27 3.3758(13) . ?
 K1 C27 3.3758(13) 2_655 ?
 K1 H30c 2.90(2) 2_655 ?
 K1 H30c 2.90(2) . ?
 K1 Be1 3.256(2) . ?
 K1 H30e 2.92(8) . ?
 K1 H30e 2.92(8) 2_655 ?
 O1 B1 1.3382(13) . ?
 O1 Be1 1.5639(14) 2_655 ?
 N2 C20 1.4124(13) . ?
 N2 C7 1.4005(12) . ?
 N2 B1 1.4674(14) . ?
 N1 C8 1.4223(13) . ?
 N1 C6 1.4052(13) . ?
 N1 B1 1.4652(13) . ?
 C20 C21 1.4188(14) . ?
 C20 C28 1.4091(15) . ?
 C8 C9 1.4085(15) . ?
 C8 C16 1.4126(15) . ?
 C6 H6 1.064(13) . ?
 C6 C7 1.3437(16) . ?
 C21 C22 1.5188(15) . ?
 C21 C25 1.3920(15) . ?
 C28 C27 1.3957(16) . ?
 C28 C29 1.5279(15) . ?
 C7 H7 1.077(14) . ?
 C9 C10 1.5199(16) . ?
 C9 C13 1.3949(16) . ?
 C16 C15 1.3933(16) . ?
 C16 C17 1.5314(17) . ?
 C22 H22 1.094(14) . ?
 C22 C24 1.5262(16) . ?
 C22 C23 1.5348(15) . ?
 C10 H10 1.112(14) . ?
 C10 C12 1.5301(18) . ?
 C10 C11 1.5317(18) . ?
 C25 H25 1.093(14) . ?
 C25 C26 1.3930(17) . ?
 C27 H27 1.075(14) . ?
 C27 C26 1.3957(17) . ?
 C15 H15 1.078(15) . ?
 C15 C14 1.3947(18) . ?
 C13 H13 1.109(15) . ?
 C13 C14 1.3882(18) . ?
 C29 H29 1.095(19) . ?
 C29 H29a 1.18(10) . ?
 C29 C30A 1.535(2) . ?
 C29 C31A 1.520(2) . ?
 C29 C30B 1.528(10) . ?
 C29 C31B 1.540(10) . ?
 C14 H14 1.077(15) . ?
 C17 H17 1.104(15) . ?
 C17 C18 1.5275(19) . ?
 C17 C19 1.5192(19) . ?
 C26 H26 1.099(15) . ?
 C24 H24a 1.154(17) . ?
 C24 H24b 1.112(15) . ?
 C24 H24c 1.100(17) . ?
 C23 H23a 1.088(18) . ?
 C23 H23b 1.122(17) . ?
 C23 H23c 1.120(17) . ?
 C12 H12a 1.101(19) . ?
 C12 H12b 1.095(19) . ?
 C12 H12c 1.13(2) . ?
 C11 H11a 1.087(19) . ?
 C11 H11b 1.09(2) . ?
 C11 H11c 1.10(2) . ?
 C18 H18a 1.11(2) . ?
 C18 H18b 1.15(2) . ?
 C18 H18c 1.11(2) . ?
 C30A H30a 1.100(18) . ?
 C30A H30b 1.124(19) . ?
 C30A H30c 1.083(19) . ?
 C19 H19a 1.14(2) . ?
 C19 H19b 1.09(2) . ?
 C19 H19c 1.08(2) . ?
 C31A H31a 1.10(3) . ?
 C31A H31b 1.063(17) . ?
 C31A H31c 1.09(3) . ?
 Be1 Be2 2.135(3) . ?
 Be2 C2 1.940(8) . ?
 Be2 C2 1.940(8) 2_655 ?
 Be2 C1 2.043(4) 2_655 ?
 Be2 C1 2.043(4) . ?
 Be2 C5 2.058(4) . ?
 Be2 C5 2.058(4) 2_655 ?
 Be2 C4 1.957(8) . ?
 Be2 C4 1.957(8) 2_655 ?
 Be2 C3 1.887(4) . ?
 Be2 C3 1.887(4) 2_655 ?
 C2 H2 0.95(4) . ?
 C2 C1 1.422(6) . ?
 C2 C3 1.402(8) . ?
 C1 H1 0.91(3) . ?
 C1 C5 1.386(4) . ?
 C5 H5 0.99(4) . ?
 C5 C4 1.411(7) . ?
 C4 H4 1.05(4) . ?
 C4 C3 1.392(8) . ?
 C3 H3 1.07(4) . ?
 C30B H30d 1.10(4) . ?
 C30B H30e 1.069(17) . ?
 C30B H30f 1.10(3) . ?
 C31B H31d 1.25(13) . ?
 C31B H31e 1.16(11) . ?
 C31B H31f 0.88(10) . ?

loop_
  _geom_angle_atom_site_label_1
  _geom_angle_atom_site_label_2
  _geom_angle_atom_site_label_3
  _geom_angle
  _geom_angle_site_symmetry_1
  _geom_angle_site_symmetry_3
  _geom_angle_publ_flag
 O1 K1 O1 56.85(3) . 2_655 ?
 C20 K1 O1 120.39(3) . 2_655 ?
 C20 K1 O1 66.60(3) 2_655 2_655 ?
 C20 K1 O1 120.39(3) 2_655 . ?
 C20 K1 O1 66.60(3) . . ?
 C20 K1 C20 172.91(4) . 2_655 ?
 C21 K1 O1 113.27(3) 2_655 . ?
 C21 K1 O1 74.03(3) 2_655 2_655 ?
 C21 K1 O1 74.03(3) . . ?
 C21 K1 O1 113.27(3) . 2_655 ?
 C21 K1 C20 26.93(3) . . ?
 C21 K1 C20 152.02(3) . 2_655 ?
 C21 K1 C20 152.02(3) 2_655 . ?
 C21 K1 C20 26.93(3) 2_655 2_655 ?
 C21 K1 C21 172.18(4) . 2_655 ?
 C28 K1 O1 86.75(3) . . ?
 C28 K1 O1 143.57(3) . 2_655 ?
 C28 K1 O1 143.57(3) 2_655 . ?
 C28 K1 O1 86.75(3) 2_655 2_655 ?
 C28 K1 C20 147.19(3) . 2_655 ?
 C28 K1 C20 26.74(3) . . ?
 C28 K1 C20 26.74(3) 2_655 2_655 ?
 C28 K1 C20 147.19(3) 2_655 . ?
 C28 K1 C21 128.87(3) 2_655 . ?
 C28 K1 C21 128.87(3) . 2_655 ?
 C28 K1 C21 46.72(3) 2_655 2_655 ?
 C28 K1 C21 46.72(3) . . ?
 C28 K1 C28 129.68(4) . 2_655 ?
 C25 K1 O1 126.22(3) 2_655 . ?
 C25 K1 O1 98.03(3) . . ?
 C25 K1 O1 98.03(3) 2_655 2_655 ?
 C25 K1 O1 126.22(3) . 2_655 ?
 C25 K1 C20 44.24(3) 2_655 2_655 ?
 C25 K1 C20 131.68(3) 2_655 . ?
 C25 K1 C20 131.68(3) . 2_655 ?
 C25 K1 C20 44.24(3) . . ?
 C25 K1 C21 148.67(3) . 2_655 ?
 C25 K1 C21 24.38(3) 2_655 2_655 ?
 C25 K1 C21 24.38(3) . . ?
 C25 K1 C21 148.67(3) 2_655 . ?
 C25 K1 C28 105.89(3) . 2_655 ?
 C25 K1 C28 51.18(3) 2_655 2_655 ?
 C25 K1 C28 51.18(3) . . ?
 C25 K1 C28 105.89(3) 2_655 . ?
 C25 K1 C25 130.91(4) 2_655 . ?
 C27 K1 O1 163.87(3) 2_655 . ?
 C27 K1 O1 163.87(3) . 2_655 ?
 C27 K1 O1 109.72(3) . . ?
 C27 K1 O1 109.72(3) 2_655 2_655 ?
 C27 K1 C20 128.77(3) 2_655 . ?
 C27 K1 C20 128.77(3) . 2_655 ?
 C27 K1 C20 44.15(3) 2_655 2_655 ?
 C27 K1 C20 44.15(3) . . ?
 C27 K1 C21 121.75(3) . 2_655 ?
 C27 K1 C21 51.18(3) 2_655 2_655 ?
 C27 K1 C21 51.18(3) . . ?
 C27 K1 C21 121.75(3) 2_655 . ?
 C27 K1 C28 106.44(3) . 2_655 ?
 C27 K1 C28 24.41(3) . . ?
 C27 K1 C28 106.44(3) 2_655 . ?
 C27 K1 C28 24.41(3) 2_655 2_655 ?
 C27 K1 C25 41.94(3) . . ?
 C27 K1 C25 41.94(3) 2_655 2_655 ?
 C27 K1 C25 97.52(3) . 2_655 ?
 C27 K1 C25 97.52(3) 2_655 . ?
 C27 K1 C27 84.88(4) 2_655 . ?
 H30c K1 O1 67.2(4) 2_655 2_655 ?
 H30c K1 O1 67.2(4) . . ?
 H30c K1 O1 105.4(4) . 2_655 ?
 H30c K1 O1 105.4(4) 2_655 . ?
 H30c K1 C20 115.6(4) . 2_655 ?
 H30c K1 C20 65.0(4) . . ?
 H30c K1 C20 65.0(4) 2_655 2_655 ?
 H30c K1 C20 115.6(4) 2_655 . ?
 H30c K1 C21 91.9(4) 2_655 2_655 ?
 H30c K1 C21 88.7(4) 2_655 . ?
 H30c K1 C21 91.9(4) . . ?
 H30c K1 C21 88.7(4) . 2_655 ?
 H30c K1 C28 129.1(4) 2_655 . ?
 H30c K1 C28 129.1(4) . 2_655 ?
 H30c K1 C28 55.1(4) 2_655 2_655 ?
 H30c K1 C28 55.1(4) . . ?
 H30c K1 C25 78.1(4) . 2_655 ?
 H30c K1 C25 105.4(4) . . ?
 H30c K1 C25 78.1(4) 2_655 . ?
 H30c K1 C25 105.4(4) 2_655 2_655 ?
 H30c K1 C27 73.7(4) 2_655 2_655 ?
 H30c K1 C27 112.5(4) . 2_655 ?
 H30c K1 C27 112.5(4) 2_655 . ?
 H30c K1 C27 73.7(4) . . ?
 H30c K1 H30c 172.0(7) . 2_655 ?
 Be1 K1 O1 28.424(15) . 2_655 ?
 Be1 K1 O1 28.424(15) . . ?
 Be1 K1 C20 93.55(2) . 2_655 ?
 Be1 K1 C20 93.55(2) . . ?
 Be1 K1 C21 93.91(2) . 2_655 ?
 Be1 K1 C21 93.91(2) . . ?
 Be1 K1 C28 115.16(2) . 2_655 ?
 Be1 K1 C28 115.16(2) . . ?
 Be1 K1 C25 114.54(2) . . ?
 Be1 K1 C25 114.54(2) . 2_655 ?
 Be1 K1 C27 137.56(2) . . ?
 Be1 K1 C27 137.56(2) . 2_655 ?
 Be1 K1 H30c 86.0(4) . 2_655 ?
 Be1 K1 H30c 86.0(4) . . ?
 H30e K1 O1 88(2) . . ?
 H30e K1 O1 88(2) 2_655 2_655 ?
 H30e K1 O1 119.6(13) . 2_655 ?
 H30e K1 O1 119.6(13) 2_655 . ?
 H30e K1 C20 105(2) . 2_655 ?
 H30e K1 C20 73(2) . . ?
 H30e K1 C20 105(2) 2_655 . ?
 H30e K1 C20 73(2) 2_655 2_655 ?
 H30e K1 C21 99(2) 2_655 2_655 ?
 H30e K1 C21 79(2) 2_655 . ?
 H30e K1 C21 99(2) . . ?
 H30e K1 C21 79(2) . 2_655 ?
 H30e K1 C28 53.7(19) 2_655 2_655 ?
 H30e K1 C28 112(3) . 2_655 ?
 H30e K1 C28 53.7(19) . . ?
 H30e K1 C28 112(3) 2_655 . ?
 H30e K1 C25 104.0(17) 2_655 2_655 ?
 H30e K1 C25 104.0(17) . . ?
 H30e K1 C25 63(3) 2_655 . ?
 H30e K1 C25 63(3) . 2_655 ?
 H30e K1 C27 64.8(14) 2_655 2_655 ?
 H30e K1 C27 92(2) 2_655 . ?
 H30e K1 C27 92(2) . 2_655 ?
 H30e K1 C27 64.8(14) . . ?
 H30e K1 H30c 166(2) 2_655 . ?
 H30e K1 H30c 166(2) . 2_655 ?
 H30e K1 H30c 21(2) 2_655 2_655 ?
 H30e K1 H30c 21(2) . . ?
 H30e K1 Be1 105.1(16) 2_655 . ?
 H30e K1 Be1 105.1(16) . . ?
 H30e K1 H30e 150(3) . 2_655 ?
 B1 O1 K1 113.08(7) . 2_655 ?
 Be1 O1 K1 97.63(7) 2_655 2_655 ?
 Be1 O1 B1 149.22(10) 2_655 . ?
 C7 N2 C20 121.77(9) . . ?
 B1 N2 C20 127.91(8) . . ?
 B1 N2 C7 109.54(8) . . ?
 C6 N1 C8 117.03(8) . . ?
 B1 N1 C8 134.61(9) . . ?
 B1 N1 C6 108.36(9) . . ?
 N2 C20 K1 101.45(6) . 2_655 ?
 C21 C20 K1 82.81(6) . 2_655 ?
 C21 C20 N2 119.07(9) . . ?
 C28 C20 K1 82.94(6) . 2_655 ?
 C28 C20 N2 119.55(9) . . ?
 C28 C20 C21 121.28(9) . . ?
 C9 C8 N1 119.78(10) . . ?
 C16 C8 N1 118.65(10) . . ?
 C16 C8 C9 121.30(10) . . ?
 H6 C6 N1 120.8(7) . . ?
 C7 C6 N1 110.58(9) . . ?
 C7 C6 H6 128.6(7) . . ?
 C20 C21 K1 70.26(6) . 2_655 ?
 C22 C21 K1 111.29(7) . 2_655 ?
 C22 C21 C20 120.28(9) . . ?
 C25 C21 K1 88.46(7) . 2_655 ?
 C25 C21 C20 118.20(10) . . ?
 C25 C21 C22 121.51(9) . . ?
 C20 C28 K1 70.32(6) . 2_655 ?
 C27 C28 K1 88.61(7) . 2_655 ?
 C27 C28 C20 118.45(10) . . ?
 C29 C28 K1 107.81(7) . 2_655 ?
 C29 C28 C20 121.23(9) . . ?
 C29 C28 C27 120.22(10) . . ?
 C6 C7 N2 108.83(9) . . ?
 H7 C7 N2 121.0(7) . . ?
 H7 C7 C6 130.1(7) . . ?
 C10 C9 C8 121.23(10) . . ?
 C13 C9 C8 118.46(11) . . ?
 C13 C9 C10 120.21(10) . . ?
 C15 C16 C8 118.21(11) . . ?
 C17 C16 C8 121.43(10) . . ?
 C17 C16 C15 120.34(11) . . ?
 H22 C22 C21 108.8(7) . . ?
 C24 C22 C21 109.88(9) . . ?
 C24 C22 H22 107.4(7) . . ?
 C23 C22 C21 114.04(10) . . ?
 C23 C22 H22 107.1(7) . . ?
 C23 C22 C24 109.45(10) . . ?
 H10 C10 C9 106.9(8) . . ?
 C12 C10 C9 113.31(11) . . ?
 C12 C10 H10 107.9(7) . . ?
 C11 C10 C9 110.27(10) . . ?
 C11 C10 H10 107.6(7) . . ?
 C11 C10 C12 110.56(11) . . ?
 C21 C25 K1 67.16(6) . . ?
 H25 C25 K1 120.5(8) . . ?
 H25 C25 C21 117.5(7) . . ?
 C26 C25 K1 83.51(8) . . ?
 C26 C25 C21 121.19(10) . . ?
 C26 C25 H25 121.3(7) . . ?
 C28 C27 K1 66.98(6) . . ?
 H27 C27 K1 120.0(8) . . ?
 H27 C27 C28 122.1(7) . . ?
 C26 C27 K1 83.30(7) . . ?
 C26 C27 C28 120.93(11) . . ?
 C26 C27 H27 116.9(7) . . ?
 H15 C15 C16 119.5(8) . . ?
 C14 C15 C16 120.98(11) . . ?
 C14 C15 H15 119.5(8) . . ?
 H13 C13 C9 121.3(8) . . ?
 C14 C13 C9 120.91(12) . . ?
 C14 C13 H13 117.8(8) . . ?
 H29 C29 C28 106.9(9) . . ?
 H29a C29 C28 111(5) . . ?
 H29a C29 H29 36(5) . . ?
 C30A C29 C28 110.62(11) . . ?
 C30A C29 H29 108.5(10) . . ?
 C30A C29 H29a 74(5) . . ?
 C31A C29 C28 113.53(13) . . ?
 C31A C29 H29 106.8(9) . . ?
 C31A C29 H29a 129(5) . . ?
 C31A C29 C30A 110.29(16) . . ?
 C30B C29 C28 110.4(4) . . ?
 C30B C29 H29 132.0(11) . . ?
 C30B C29 H29a 101(5) . . ?
 C30B C29 C30A 29.2(7) . . ?
 C30B C29 C31A 84.9(7) . . ?
 C31B C29 C28 109.3(4) . . ?
 C31B C29 H29 82.3(11) . . ?
 C31B C29 H29a 113(5) . . ?
 C31B C29 C30A 132.9(6) . . ?
 C31B C29 C31A 28.1(5) . . ?
 C31B C29 C30B 111.8(7) . . ?
 C13 C14 C15 120.07(11) . . ?
 H14 C14 C15 120.0(8) . . ?
 H14 C14 C13 119.9(8) . . ?
 H17 C17 C16 107.8(8) . . ?
 C18 C17 C16 110.60(11) . . ?
 C18 C17 H17 102.9(7) . . ?
 C19 C17 C16 114.39(12) . . ?
 C19 C17 H17 109.3(8) . . ?
 C19 C17 C18 111.21(14) . . ?
 C27 C26 C25 119.94(11) . . ?
 H26 C26 C25 121.2(7) . . ?
 H26 C26 C27 118.8(7) . . ?
 H24a C24 C22 106.6(9) . . ?
 H24b C24 C22 110.4(9) . . ?
 H24b C24 H24a 112.7(12) . . ?
 H24c C24 C22 109.1(9) . . ?
 H24c C24 H24a 112.0(12) . . ?
 H24c C24 H24b 106.0(12) . . ?
 H23a C23 C22 111.1(9) . . ?
 H23b C23 C22 113.0(8) . . ?
 H23b C23 H23a 108.1(13) . . ?
 H23c C23 C22 110.6(8) . . ?
 H23c C23 H23a 105.7(12) . . ?
 H23c C23 H23b 108.1(12) . . ?
 N2 B1 O1 124.08(9) . . ?
 N1 B1 O1 133.17(10) . . ?
 N1 B1 N2 102.67(8) . . ?
 H12a C12 C10 111.4(10) . . ?
 H12b C12 C10 111.9(10) . . ?
 H12b C12 H12a 104.8(14) . . ?
 H12c C12 C10 106.7(10) . . ?
 H12c C12 H12a 113.4(14) . . ?
 H12c C12 H12b 108.6(14) . . ?
 H11a C11 C10 110.2(10) . . ?
 H11b C11 C10 110.7(9) . . ?
 H11b C11 H11a 109.2(14) . . ?
 H11c C11 C10 111.9(9) . . ?
 H11c C11 H11a 108.1(13) . . ?
 H11c C11 H11b 106.6(14) . . ?
 H18a C18 C17 101.9(11) . . ?
 H18b C18 C17 112.1(11) . . ?
 H18b C18 H18a 111.2(17) . . ?
 H18c C18 C17 111.1(10) . . ?
 H18c C18 H18a 107.1(15) . . ?
 H18c C18 H18b 112.8(15) . . ?
 H30a C30A C29 111.4(12) . . ?
 H30b C30A C29 110.5(14) . . ?
 H30b C30A H30a 110.2(16) . . ?
 H30c C30A C29 111.1(12) . . ?
 H30c C30A H30a 105.2(15) . . ?
 H30c C30A H30b 108.2(17) . . ?
 C30A H30c K1 107.9(13) . 2_655 ?
 H19a C19 C17 109.1(12) . . ?
 H19b C19 C17 110.8(12) . . ?
 H19b C19 H19a 109.9(17) . . ?
 H19c C19 C17 108.3(12) . . ?
 H19c C19 H19a 111.0(17) . . ?
 H19c C19 H19b 107.7(17) . . ?
 H31a C31A C29 110.3(14) . . ?
 H31b C31A C29 107.9(16) . . ?
 H31b C31A H31a 105.5(19) . . ?
 H31c C31A C29 113.2(19) . . ?
 H31c C31A H31a 106(2) . . ?
 H31c C31A H31b 114(2) . . ?
 O1 Be1 K1 53.94(7) 2_655 . ?
 O1 Be1 K1 53.94(7) . . ?
 O1 Be1 O1 107.88(14) . 2_655 ?
 Be2 Be1 K1 180.0 . . ?
 Be2 Be1 O1 126.06(7) . 2_655 ?
 Be2 Be1 O1 126.06(7) . . ?
 C2 Be2 Be1 142.9(2) . . ?
 C2 Be2 Be1 142.9(2) 2_655 . ?
 C2 Be2 C2 74.1(4) 2_655 . ?
 C1 Be2 Be1 138.82(12) . . ?
 C1 Be2 Be1 138.82(12) 2_655 . ?
 C1 Be2 C2 62.9(3) . 2_655 ?
 C1 Be2 C2 62.9(3) 2_655 . ?
 C1 Be2 C2 41.7(2) . . ?
 C1 Be2 C2 41.7(2) 2_655 2_655 ?
 C1 Be2 C1 82.4(2) 2_655 . ?
 C5 Be2 Be1 139.75(11) 2_655 . ?
 C5 Be2 Be1 139.75(11) . . ?
 C5 Be2 C2 30.2(2) . 2_655 ?
 C5 Be2 C2 69.3(2) 2_655 2_655 ?
 C5 Be2 C2 30.2(2) 2_655 . ?
 C5 Be2 C2 69.3(2) . . ?
 C5 Be2 C1 67.84(17) 2_655 . ?
 C5 Be2 C1 67.84(17) . 2_655 ?
 C5 Be2 C1 39.49(12) 2_655 2_655 ?
 C5 Be2 C1 39.49(12) . . ?
 C5 Be2 C5 80.5(2) . 2_655 ?
 C4 Be2 Be1 144.6(2) 2_655 . ?
 C4 Be2 Be1 144.6(2) . . ?
 C4 Be2 C2 12.0(3) 2_655 . ?
 C4 Be2 C2 71.14(15) . . ?
 C4 Be2 C2 12.0(3) . 2_655 ?
 C4 Be2 C2 71.14(15) 2_655 2_655 ?
 C4 Be2 C1 29.8(2) 2_655 . ?
 C4 Be2 C1 68.9(2) 2_655 2_655 ?
 C4 Be2 C1 29.8(2) . 2_655 ?
 C4 Be2 C1 68.9(2) . . ?
 C4 Be2 C5 41.1(2) . . ?
 C4 Be2 C5 60.6(3) . 2_655 ?
 C4 Be2 C5 41.1(2) 2_655 2_655 ?
 C4 Be2 C5 60.6(3) 2_655 . ?
 C4 Be2 C4 70.8(5) . 2_655 ?
 C3 Be2 Be1 147.32(14) . . ?
 C3 Be2 Be1 147.32(14) 2_655 . ?
 C3 Be2 C2 52.3(2) 2_655 . ?
 C3 Be2 C2 52.3(2) . 2_655 ?
 C3 Be2 C2 43.0(3) . . ?
 C3 Be2 C2 43.0(3) 2_655 2_655 ?
 C3 Be2 C1 70.57(19) 2_655 2_655 ?
 C3 Be2 C1 20.85(17) 2_655 . ?
 C3 Be2 C1 20.85(17) . 2_655 ?
 C3 Be2 C1 70.57(19) . . ?
 C3 Be2 C5 70.07(19) . . ?
 C3 Be2 C5 70.07(19) 2_655 2_655 ?
 C3 Be2 C5 19.30(17) 2_655 . ?
 C3 Be2 C5 19.30(17) . 2_655 ?
 C3 Be2 C4 42.4(2) . . ?
 C3 Be2 C4 50.7(3) 2_655 . ?
 C3 Be2 C4 50.7(3) . 2_655 ?
 C3 Be2 C4 42.4(2) 2_655 2_655 ?
 C3 Be2 C3 65.4(3) 2_655 . ?
 H2 C2 Be2 120(2) . . ?
 C1 C2 Be2 73.0(3) . . ?
 C1 C2 H2 118(2) . . ?
 C3 C2 Be2 66.5(3) . . ?
 C3 C2 H2 135(2) . . ?
 C3 C2 C1 107.2(4) . . ?
 C2 C1 Be2 65.2(3) . . ?
 H1 C1 Be2 124(2) . . ?
 H1 C1 C2 128(2) . . ?
 C5 C1 Be2 70.8(2) . . ?
 C5 C1 C2 108.1(5) . . ?
 C5 C1 H1 124(2) . . ?
 C1 C5 Be2 69.7(2) . 2_655 ?
 H5 C5 Be2 126(2) . 2_655 ?
 H5 C5 C1 124(2) . . ?
 C4 C5 Be2 65.6(4) . 2_655 ?
 C4 C5 C1 108.1(5) . . ?
 C4 C5 H5 127(2) . . ?
 C5 C4 Be2 73.3(3) . 2_655 ?
 H4 C4 Be2 121(2) . 2_655 ?
 H4 C4 C5 127(2) . . ?
 C3 C4 Be2 66.1(4) . 2_655 ?
 C3 C4 C5 108.1(5) . . ?
 C3 C4 H4 125(2) . . ?
 C2 C3 Be2 70.5(4) . . ?
 C4 C3 Be2 71.5(4) . . ?
 C4 C3 C2 108.5(4) . . ?
 H3 C3 Be2 116(2) . . ?
 H3 C3 C2 122(3) . . ?
 H3 C3 C4 129(3) . . ?
 H30d C30B C29 118(5) . . ?
 H30e C30B C29 106(7) . . ?
 H30e C30B H30d 108(4) . . ?
 H30f C30B C29 110(6) . . ?
 H30f C30B H30d 108(4) . . ?
 H30f C30B H30e 105(3) . . ?
 C30B H30e K1 127(7) . 2_655 ?
 H31d C31B C29 104(8) . . ?
 H31e C31B C29 106(6) . . ?
 H31e C31B H31d 108(9) . . ?
 H31f C31B C29 118(6) . . ?
 H31f C31B H31d 102(10) . . ?
 H31f C31B H31e 117(8) . . ?

loop_
  _geom_torsion_atom_site_label_1
  _geom_torsion_atom_site_label_2
  _geom_torsion_atom_site_label_3
  _geom_torsion_atom_site_label_4
  _geom_torsion
  _geom_torsion_site_symmetry_1
  _geom_torsion_site_symmetry_2
  _geom_torsion_site_symmetry_3
  _geom_torsion_site_symmetry_4
  _geom_torsion_publ_flag
 K1 O1 B1 N2 -25.61(6) 2_655 . . . ?
 K1 O1 B1 N2 -25.61(6) . . . . ?
 K1 O1 B1 N1 150.41(6) 2_655 . . . ?
 K1 O1 B1 N1 150.41(6) . . . . ?
 K1 O1 Be1 O1 -0.00(5) . 2_655 . . ?
 K1 O1 Be1 O1 0.00(5) . . 2_655 2_655 ?
 K1 O1 Be1 Be2 180.0 . 2_655 . . ?
 K1 O1 Be1 Be2 180.0 . . 2_655 2_655 ?
 K1 C20 N2 C7 -153.88(6) 2_655 . . . ?
 K1 C20 N2 C7 -153.88(6) . . . . ?
 K1 C20 N2 B1 14.91(8) . . . . ?
 K1 C20 N2 B1 14.91(8) 2_655 . . . ?
 K1 C20 C21 C22 -103.72(6) 2_655 . . . ?
 K1 C20 C21 C22 -103.72(6) . . . . ?
 K1 C20 C21 C25 77.01(7) . . . . ?
 K1 C20 C21 C25 77.01(7) 2_655 . . . ?
 K1 C20 C28 C27 -77.11(7) 2_655 . . . ?
 K1 C20 C28 C27 -77.11(7) . . . . ?
 K1 C20 C28 C29 99.38(6) . . . . ?
 K1 C20 C28 C29 99.38(6) 2_655 . . . ?
 K1 C21 C20 N2 99.13(5) 2_655 . . . ?
 K1 C21 C20 N2 99.13(5) . . . . ?
 K1 C21 C20 C28 -77.19(6) . . . . ?
 K1 C21 C20 C28 -77.19(6) 2_655 . . . ?
 K1 C21 C22 C24 -151.22(7) . . . . ?
 K1 C21 C22 C24 -151.22(7) 2_655 . . . ?
 K1 C21 C22 C23 85.48(8) . . . . ?
 K1 C21 C22 C23 85.48(8) 2_655 . . . ?
 K1 C21 C25 C26 66.53(8) 2_655 . . . ?
 K1 C21 C25 C26 66.53(8) . . . . ?
 K1 C28 C20 N2 -99.19(5) 2_655 . . . ?
 K1 C28 C20 N2 -99.19(5) . . . . ?
 K1 C28 C20 C21 77.12(6) 2_655 . . . ?
 K1 C28 C20 C21 77.12(6) . . . . ?
 K1 C28 C27 C26 -66.27(8) . . . . ?
 K1 C28 C27 C26 -66.27(8) 2_655 . . . ?
 K1 C28 C29 C30A -9.06(16) . . . . ?
 K1 C28 C29 C30A -9.06(16) 2_655 . . . ?
 K1 C28 C29 C31A -133.66(19) 2_655 . . . ?
 K1 C28 C29 C31A -133.66(19) . . . . ?
 K1 C28 C29 C30B -40.3(9) . . . . ?
 K1 C28 C29 C30B -40.3(9) 2_655 . . . ?
 K1 C28 C29 C31B -163.5(7) 2_655 . . . ?
 K1 C28 C29 C31B -163.5(7) . . . . ?
 K1 C25 C21 C20 -66.56(6) 2_655 . . . ?
 K1 C25 C21 C20 -66.56(6) . . . . ?
 K1 C25 C21 C22 114.18(6) 2_655 . . . ?
 K1 C25 C21 C22 114.18(6) . . . . ?
 K1 C25 C26 C27 58.72(8) . . . . ?
 K1 C25 C26 C27 58.72(8) 2_655 . . . ?
 K1 C27 C28 C20 66.65(7) 2_655 . . . ?
 K1 C27 C28 C20 66.65(7) . . . . ?
 K1 C27 C28 C29 -109.88(6) . . . . ?
 K1 C27 C28 C29 -109.88(6) 2_655 . . . ?
 K1 C27 C26 C25 -58.64(8) 2_655 . . . ?
 K1 C27 C26 C25 -58.64(8) . . . . ?
 K1 Be1 O1 B1 176.22(9) . . 2_655 2_655 ?
 K1 Be1 O1 B1 176.22(9) . . . . ?
 O1 B1 N2 C20 5.51(14) . . . . ?
 O1 B1 N2 C7 175.41(11) . . . . ?
 O1 B1 N1 C8 5.82(17) . . . . ?
 O1 B1 N1 C6 -174.95(13) . . . . ?
 O1 Be1 O1 B1 176.22(9) 2_655 . . . ?
 N2 C20 C21 C22 -4.59(11) . . . . ?
 N2 C20 C21 C25 176.14(10) . . . . ?
 N2 C20 C28 C27 -176.30(10) . . . . ?
 N2 C20 C28 C29 0.20(11) . . . . ?
 N2 C7 C6 N1 0.14(10) . . . . ?
 N2 B1 N1 C8 -177.56(7) . . . . ?
 N2 B1 N1 C6 1.67(9) . . . . ?
 N1 C8 C9 C10 4.85(11) . . . . ?
 N1 C8 C9 C13 -171.54(10) . . . . ?
 N1 C8 C16 C15 170.94(10) . . . . ?
 N1 C8 C16 C17 -10.58(11) . . . . ?
 C20 C21 C22 C24 -72.31(11) . . . . ?
 C20 C21 C22 C23 164.40(11) . . . . ?
 C20 C21 C25 C26 -0.03(12) . . . . ?
 C20 C28 C27 C26 0.38(12) . . . . ?
 C20 C28 C29 C30A -86.42(18) . . . . ?
 C20 C28 C29 C31A 149.0(2) . . . . ?
 C20 C28 C29 C30B -117.6(9) . . . . ?
 C20 C28 C29 C31B 119.1(7) . . . . ?
 C8 C9 C10 C12 150.54(12) . . . . ?
 C8 C9 C10 C11 -84.94(12) . . . . ?
 C8 C9 C13 C14 -0.03(12) . . . . ?
 C8 C16 C15 C14 1.39(12) . . . . ?
 C8 C16 C17 C18 -74.14(13) . . . . ?
 C8 C16 C17 C19 159.35(13) . . . . ?
 C21 C25 C26 C27 0.42(14) . . . . ?
 C28 C27 C26 C25 -0.61(14) . . . . ?
 C9 C13 C14 C15 -1.58(14) . . . . ?
 C16 C15 C14 C13 0.88(14) . . . . ?
 Be2 C2 C1 C5 -57.9(3) 2_655 . . . ?
 Be2 C2 C1 C5 -57.9(3) . . . . ?
 Be2 C2 C3 C4 61.8(6) 2_655 . . . ?
 Be2 C2 C3 C4 61.8(6) . . . . ?
 Be2 C1 C2 C3 57.9(4) . . . . ?
 Be2 C1 C2 C3 57.9(4) 2_655 . . . ?
 Be2 C1 C5 C4 -54.3(4) . . . . ?
 Be2 C1 C5 C4 -54.3(4) 2_655 . . . ?
 Be2 C5 C1 C2 54.5(4) 2_655 . . . ?
 Be2 C5 C1 C2 54.5(4) . . . . ?
 Be2 C5 C4 C3 -57.1(4) . . . . ?
 Be2 C5 C4 C3 -57.1(4) 2_655 . . . ?
 Be2 C4 C5 C1 56.7(4) 2_655 . . . ?
 Be2 C4 C5 C1 56.7(4) . . . . ?
 Be2 C4 C3 C2 -61.2(5) . . . . ?
 Be2 C4 C3 C2 -61.2(5) 2_655 . . . ?
 Be2 C3 C2 C1 -62.1(3) . . . . ?
 Be2 C3 C2 C1 -62.1(3) 2_655 . . . ?
 Be2 C3 C4 C5 61.6(4) 2_655 . . . ?
 Be2 C3 C4 C5 61.6(4) . . . . ?
 C2 C1 C5 C4 0.3(3) . . . . ?
 C2 C3 C4 C5 0.5(5) . . . . ?
 C1 C5 C4 C3 -0.5(4) . . . . ?

loop_
  _diffrn_refln_index_h
  _diffrn_refln_index_k
  _diffrn_refln_index_l
  _diffrn_refln_intensity_net
  _diffrn_refln_intensity_u
 0 0 -1 0.13 0.31
 0 0 1 0.24 0.28
 0 0 -1 0.09 0.21
 0 0 1 -0.17 0.22
 0 0 2 4537.79 193.18
 0 0 2 4542.86 193.22
 0 0 -2 4497.8 193.18
 0 0 2 4644.62 193.21
 0 0 -3 -0.03 0.65
 0 0 3 0.53 1.04
 0 0 3 1.28 0.94
 0 0 -4 156.48 6.4
 0 0 4 156.69 6.55
 0 0 4 143.95 6.33
 0 0 4 133.73 6.5
 0 0 -5 -1.03 0.79
 0 0 5 0.92 1.22
 0 0 5 0.24 0.69
 0 0 -5 -0.06 0.55
 0 0 5 -0.54 1.2
 0 0 6 106.22 4.92
 0 0 -6 106.64 4.66
 0 0 6 102.18 4.57
 0 0 -6 106.24 4.55
 0 0 6 102.04 4.88
 0 0 -7 -0.38 0.88
 0 0 7 1.56 1.41
 0 0 7 0.61 0.79
 0 0 -7 0.17 0.64
 0 0 7 -0.16 1.33
 0 0 8 144.43 7.26
 0 0 8 151.94 6.86
 0 0 -8 166.64 6.85
 0 0 9 0.09 0.86
 0 0 -9 0.57 0.72
 0 0 -10 130 6.21
 0 0 10 131 5.81
 0 0 10 136.06 6.29
 0 0 -10 132.46 5.77
 0 0 11 -0.93 1.56
 0 0 11 -0.25 0.9
 0 0 -11 -0.71 1.49
 0 0 11 0.94 1.48
 0 0 -11 0.04 0.76
 0 0 12 3.07 0.94
 0 0 12 3.84 1.61
 0 0 13 -0.45 0.94
 0 0 13 -0.48 1.73
 0 0 -13 0.44 0.87
 0 0 14 2.19 1
 0 0 -14 0.9 0.92
 0 0 14 3.49 1.81
 0 0 -15 -0.28 0.94
 0 0 15 0.14 1.92
 0 0 -16 44.95 2.3
 0 0 16 44.53 3.24
 0 0 17 -0.4 1.83
 0 0 17 -2.25 1.84
 0 0 18 49.84 3.1
 0 0 18 43.63 3.09
 0 0 19 0.15 1.46
 0 0 19 -0.05 1.49
 0 0 19 0.66 0.77
 0 0 20 21.24 1.2
 0 0 -20 21.48 1.22
 0 0 20 19.57 1.76
 0 0 -21 0.19 0.48
 0 0 21 -0.03 0.49
 0 -2 0 1427.71 59.82
 0 2 0 1357.79 59.8
 0 -2 0 1439.17 59.8
 0 -2 1 187.33 8.57
 0 -2 1 211.75 8.61
 0 -2 -1 203.14 8.61
 0 2 1 199.13 8.53
 0 -2 2 164.79 6.69
 0 2 2 158.21 6.67
 0 2 -3 114.09 5.19
 0 -2 3 121.14 5.25
 0 2 3 119.64 5.25
 0 2 -4 29.55 1.65
 0 2 -4 29.26 1.37
 0 -2 4 30.16 1.74
 0 -2 -4 28.25 1.4
 0 -2 -4 30.46 1.76
 0 -2 4 29.27 1.53
 0 -2 4 28.28 1.41
 0 2 5 103.21 4.42
 0 -2 5 102.11 4.41
 0 2 -5 94.31 4.55
 0 2 -5 97.48 4.38
 0 -2 5 99.17 4.66
 0 -2 -5 109.14 4.4
 0 -2 5 99.18 4.37
 0 -2 5 97.69 4.48
 0 -2 -5 115.89 4.68
 0 -2 5 99.97 4.4
 0 2 -6 332.14 14.27
 0 -2 6 330.94 14.27
 0 -2 6 334.99 14.37
 0 -2 -6 341.37 14.29
 0 2 6 329.91 14.3
 0 -2 6 340.92 14.3
 0 -2 6 333.36 14.3
 0 -2 -6 334.32 14.52
 0 -2 -7 9.2 1.42
 0 -2 7 8.86 1.48
 0 -2 7 5.79 0.68
 0 -2 7 5.99 0.88
 0 2 7 6.09 0.87
 0 2 -7 5.11 1.07
 0 -2 7 3.92 1.58
 0 -2 7 4.31 0.96
 0 2 -7 6.52 0.78
 0 -2 -7 5.86 0.75
 0 -2 7 6.32 0.79
 0 -2 -8 534.24 22.36
 0 2 -8 523.96 22.35
 0 -2 8 501.36 22.7
 0 2 -8 555.03 22.52
 0 2 8 508.25 22.37
 0 -2 8 527.97 22.37
 0 -2 -8 526.61 22.64
 0 -2 8 489.92 22.63
 0 -2 9 60.82 2.84
 0 2 9 58.81 2.84
 0 -2 -9 60.52 3.28
 0 2 -9 63.17 2.8
 0 -2 -9 60.88 2.8
 0 -2 9 61.26 3.34
 0 -2 10 18.47 2.02
 0 -2 -10 24.18 1.36
 0 2 -10 23.98 1.36
 0 -2 10 25.27 2.08
 0 2 10 22.31 2.08
 0 -2 10 25.47 1.45
 0 -2 10 27.57 2.24
 0 -2 -10 22.15 2.01
 0 2 -11 4.05 0.82
 0 -2 -11 4.05 0.82
 0 -2 11 2.59 1.54
 0 2 11 3.91 1.6
 0 -2 -11 4.19 1.58
 0 -2 11 6.12 1.67
 0 -2 11 2.61 1.59
 0 -2 12 206.06 9.12
 0 2 12 196.23 9.63
 0 -2 12 203.94 9.62
 0 -2 12 217.19 9.71
 0 -2 -12 207.23 9.1
 0 2 -12 218.55 9.1
 0 -2 13 13.76 1.26
 0 -2 13 13.13 1.99
 0 2 13 12.48 2.01
 0 -2 13 16.39 2.13
 0 -2 -13 17.77 1.22
 0 2 -13 15.2 1.2
 0 2 -14 11.35 1.15
 0 -2 14 12.74 1.22
 0 2 14 13.15 2.13
 0 -2 14 11.48 2.03
 0 2 -15 9.95 1.13
 0 -2 15 10.78 1.17
 0 -2 15 8.78 2.03
 0 2 15 8.6 2.09
 0 -2 16 12.85 1.2
 0 2 -16 14.59 1.2
 0 2 16 11.74 2.21
 0 -2 16 9.9 1.99
 0 2 -17 16.31 1.22
 0 2 17 12.43 2.13
 0 -2 17 15.62 2.09
 0 -2 17 13.84 2.04
 0 2 17 14.23 2.07
 0 2 18 3.56 1.64
 0 -2 18 5.37 1.62
 0 -2 18 2.51 1.64
 0 2 18 5.66 1.72
 0 2 -19 10.63 0.94
 0 -2 19 8.92 0.87
 0 2 19 8.58 0.9
 0 -2 -19 9.48 0.91
 0 -2 19 8.11 1.56
 0 2 19 9.66 1.63
 0 2 19 10.06 0.79
 0 -2 19 7.83 1.58
 0 2 19 9.03 1.65
 0 -2 20 7.58 0.71
 0 2 20 7.23 0.73
 0 -2 -20 7.75 0.74
 0 2 -20 6.82 0.74
 0 -2 20 5.64 1.25
 0 2 20 4.78 1.29
 0 2 -21 5.65 0.49
 0 -2 -21 4.22 0.47
 0 -2 21 4.55 0.51
 0 -2 -21 4.45 0.47
 0 2 21 4.85 0.52
 0 4 0 174.43 7.53
 0 -4 0 171.37 7.52
 0 -4 0 171.6 7.38
 0 4 -1 124.82 5.77
 0 4 1 129.53 5.77
 0 -4 1 126.67 5.98
 0 -4 -1 128.98 5.99
 0 -4 1 137.22 5.76
 0 -4 -1 137.72 5.76
 0 -4 -1 133.91 5.9
 0 4 1 143.13 5.94
 0 -4 1 136.07 5.73
 0 4 2 443.33 19.05
 0 -4 2 475.88 19.2
 0 4 2 471.82 19.03
 0 -4 -2 469.4 19.24
 0 -4 2 469.61 19.25
 0 4 2 456.11 19.09
 0 -4 2 426.41 19.03
 0 4 2 422.59 19.04
 0 -4 2 402.43 19.03
 0 4 -2 466.11 19.04
 0 -4 -2 468.24 19.04
 0 4 2 457.17 19.05
 0 4 -3 13.62 0.71
 0 -4 3 13.71 1.3
 0 4 3 13.58 0.79
 0 -4 3 14.22 0.94
 0 4 3 13.26 0.99
 0 4 -3 13.52 0.9
 0 -4 -3 11.42 0.84
 0 4 3 12.56 0.91
 0 4 3 11.5 0.98
 0 -4 -3 10.96 1.41
 0 -4 3 12.2 1.46
 0 -4 3 13.59 0.88
 0 4 3 12.3 0.91
 0 4 3 13.41 1.4
 0 4 4 52.02 2.19
 0 -4 4 46.9 2.69
 0 4 4 47.33 2.26
 0 4 -4 46.03 2.24
 0 4 4 48.05 2.26
 0 4 4 46.38 2.62
 0 -4 4 50.27 2.37
 0 -4 4 49.06 2.25
 0 -4 5 3.92 0.76
 0 4 -5 3.47 0.72
 0 -4 5 2.01 1.21
 0 4 -5 3.18 0.71
 0 -4 5 1.66 1
 0 4 5 3.73 0.78
 0 4 5 3.69 1.36
 0 4 -6 47.35 2.57
 0 4 -6 48.91 2.25
 0 -4 6 47.86 2.26
 0 -4 6 52.64 2.71
 0 4 6 50.86 2.3
 0 -4 6 46.42 2.18
 0 -4 6 52.79 2.44
 0 -4 6 46.61 2.55
 0 -4 7 70.87 3.23
 0 4 -7 71.59 3.19
 0 -4 7 77.9 3.65
 0 -4 7 70.74 3.14
 0 -4 7 70.39 3.21
 0 4 -7 72.08 3.48
 0 -4 7 67.06 3.54
 0 4 7 72.75 3.6
 0 4 7 72.77 3.24
 0 4 -8 263.66 11.53
 0 4 8 265.69 11.89
 0 -4 8 257.73 11.85
 0 -4 8 272.06 11.56
 0 -4 8 272.4 11.57
 0 4 8 270.09 11.57
 0 -4 8 280.8 11.93
 0 -4 9 1 0.77
 0 -4 9 0.22 1.48
 0 -4 9 -0.07 1.28
 0 4 9 -0.76 1.35
 0 -4 9 1.08 1.48
 0 -4 9 0.02 0.83
 0 4 -9 -0.11 0.79
 0 -4 10 6 1.64
 0 4 10 5.74 0.91
 0 -4 10 4.88 1.37
 0 4 10 1.24 1.5
 0 -4 10 2.27 1.61
 0 -4 10 3.1 0.89
 0 4 -10 4.06 0.85
 0 -4 11 7.81 1.71
 0 4 11 3.11 1.63
 0 -4 11 3.92 1.45
 0 -4 11 2.88 1.74
 0 -4 11 4.84 0.95
 0 4 -11 4.71 0.87
 0 -4 12 2.04 1.75
 0 4 12 -0.03 0.95
 0 -4 12 2.39 1.73
 0 -4 12 1.93 1.51
 0 4 12 0.85 1.66
 0 -4 12 0.91 0.94
 0 4 -12 1.01 0.9
 0 4 13 51.56 2.76
 0 -4 13 67.24 3.64
 0 -4 13 53.68 3.43
 0 4 13 56.22 3.53
 0 -4 13 58.07 3.59
 0 -4 13 59.58 2.79
 0 4 -13 58.06 2.77
 0 -4 14 5.66 1.08
 0 -4 14 3.81 1.89
 0 4 -14 4.24 1.01
 0 -4 14 2.93 1.76
 0 4 14 3.71 1.88
 0 4 14 3.33 1.02
 0 -4 14 5.01 1.69
 0 4 14 3.94 1.87
 0 -4 15 18.31 1.32
 0 4 -15 17.01 1.29
 0 -4 15 15.37 2.09
 0 4 15 13.06 2.14
 0 4 15 15.49 1.29
 0 -4 16 13.51 1.98
 0 4 16 15.36 2.06
 0 4 -16 18.62 1.28
 0 -4 16 14.12 1.23
 0 4 16 13.68 2.03
 0 -4 16 14.41 1.91
 0 -4 -17 15.57 1.95
 0 -4 17 12.65 1.89
 0 4 17 13.8 1.98
 0 4 17 15.62 1.95
 0 -4 17 13.01 1.79
 0 4 -17 17.64 1.22
 0 4 -18 34.27 1.68
 0 -4 -18 28.45 2.29
 0 -4 -18 30.52 1.64
 0 4 -18 32.28 1.66
 0 4 18 28.92 1.64
 0 -4 18 30.63 1.6
 0 4 18 31.01 2.33
 0 -4 18 27.14 2.23
 0 -4 -18 31.73 1.64
 0 4 18 33.52 2.38
 0 -4 18 29.63 2.26
 0 -4 -19 3.6 0.68
 0 -4 19 2.32 0.61
 0 -4 -19 2.73 0.67
 0 4 -19 2.18 0.66
 0 4 19 2.22 0.67
 0 4 -19 2.5 0.7
 0 4 19 4.84 1.3
 0 -4 19 2.14 1.15
 0 4 20 17.76 0.95
 0 -4 -20 20.08 0.97
 0 -6 0 80.1 3.54
 0 -6 0 82.57 3.61
 0 -6 0 77.5 4.02
 0 6 0 85.46 3.89
 0 -6 1 391.41 17.16
 0 -6 1 389.95 17.24
 0 -6 -1 385.71 16.9
 0 -6 -1 413.78 16.95
 0 -6 1 390.03 16.94
 0 6 -1 405.28 16.95
 0 6 1 415.26 17.17
 0 6 -2 26.35 1.23
 0 -6 -2 26.69 1.22
 0 -6 2 31.32 1.84
 0 -6 2 21.17 2.05
 0 -6 -2 20.34 1.85
 0 6 2 33.83 1.87
 0 -6 -2 22.85 1.36
 0 6 2 22.97 1.42
 0 6 -2 21.46 1.4
 0 -6 -3 506.1 22.85
 0 -6 3 502.46 22.88
 0 6 3 532.97 22.88
 0 -6 -3 537.5 22.56
 0 -6 3 489.36 22.78
 0 -6 3 534.26 22.57
 0 6 -3 535.2 22.57
 0 6 3 533.09 22.57
 0 -6 -4 0.87 1.43
 0 6 4 0.46 1.42
 0 -6 4 -0.03 1.28
 0 -6 -4 0.59 0.72
 0 6 -4 0.27 0.75
 0 6 4 0.43 0.8
 0 -6 4 1.11 0.72
 0 6 -5 247.28 10.67
 0 6 5 254.98 10.64
 0 -6 -5 234.67 11.04
 0 6 5 251.54 10.68
 0 -6 -5 247.46 10.67
 0 6 -5 243.38 10.66
 0 6 5 251.56 11.06
 0 6 5 246.96 10.69
 0 -6 5 244.7 10.67
 0 -6 5 246.98 10.98
 0 6 -6 178.73 7.54
 0 6 -6 164.82 7.2
 0 6 6 171.2 7.17
 0 -6 -6 157.65 7.61
 0 6 6 165.61 7.67
 0 6 6 168.11 7.24
 0 -6 6 175.7 7.62
 0 -6 -6 164.44 7.2
 0 6 6 160.93 7.22
 0 6 -6 162.11 7.2
 0 -6 6 164.5 7.22
 0 6 -7 14.75 1.11
 0 6 7 15.26 1.01
 0 -6 7 15.77 1.09
 0 -6 -7 18.17 1.86
 0 6 7 19.77 1.22
 0 -6 7 15.38 1.72
 0 -6 -7 18.04 1.1
 0 6 7 18.37 1.2
 0 6 -7 16.97 1.59
 0 6 -8 40.24 2.32
 0 6 -8 37.72 1.89
 0 -6 8 38.03 1.9
 0 6 8 39.65 1.83
 0 -6 -8 37.85 2.57
 0 6 8 36.59 1.94
 0 -6 -8 36.54 1.89
 0 6 8 36.09 1.96
 0 -6 8 36.17 1.91
 0 -6 8 38.87 2.49
 0 -6 -9 29.73 2.42
 0 6 9 32.36 1.78
 0 -6 9 36.79 2.41
 0 6 -10 1.89 0.89
 0 -6 10 1.24 0.84
 0 -6 -10 0.52 1.64
 0 -6 10 -0.61 1.68
 0 -6 10 1.21 1.62
 0 6 10 0.97 0.96
 0 6 10 0.88 0.92
 0 -6 10 0.66 0.91
 0 -6 11 49.91 2.44
 0 -6 11 46.61 3.17
 0 -6 -11 47.5 3.2
 0 6 11 48.12 2.47
 0 6 -11 51.83 2.43
 0 -6 11 47.39 3.15
 0 6 11 46.26 2.41
 0 -6 12 0.45 0.98
 0 6 -12 -0.39 0.96
 0 6 12 0.28 1
 0 -6 12 -1.04 1.82
 0 -6 -12 0.16 0.88
 0 -6 13 16.78 1.33
 0 -6 -13 17.83 2.29
 0 6 -13 17.41 1.31
 0 6 13 16.65 1.37
 0 -6 13 15.35 2.29
 0 -6 13 18.57 2.16
 0 -6 -13 17.69 1.27
 0 -6 -14 0.4 1.83
 0 -6 14 0.02 0.97
 0 6 14 0.43 0.99
 0 -6 -14 -0.52 0.91
 0 6 -14 0.12 0.95
 0 -6 -15 16.19 2.17
 0 -6 15 14.44 1.24
 0 -6 -15 16.32 1.22
 0 6 -15 17.24 1.26
 0 -6 -16 0.62 0.81
 0 -6 -16 -0.58 1.71
 0 6 -16 0.53 0.87
 0 -6 -17 0.44 1.51
 0 -6 17 0.73 0.73
 0 -6 -17 -0.17 0.77
 0 6 -17 -0.27 0.81
 0 -6 -18 2.73 0.7
 0 6 -18 2.08 0.73
 0 -6 -19 0.7 0.54
 0 6 -19 0.91 0.56
 0 -8 0 0.15 1.24
 0 -8 0 -0.44 0.79
 0 8 0 0.12 0.88
 0 -8 0 1.28 1.52
 0 -8 1 96.31 4.54
 0 -8 1 86.85 4.68
 0 -8 -1 87.76 4.66
 0 8 1 95.15 4.51
 0 8 1 91.47 4.16
 0 8 -1 97.48 4.17
 0 -8 -1 90.7 4.14
 0 -8 2 185.09 7.52
 0 -8 2 144.18 7.54
 0 -8 -2 147.03 7.54
 0 8 2 188.1 7.51
 0 -8 -2 160.62 7.11
 0 8 -2 165.02 7.13
 0 -8 2 159.61 7.11
 0 -8 3 1.17 1.3
 0 -8 3 2.57 1.53
 0 -8 -3 -0.22 1.52
 0 8 3 2.03 1.3
 0 8 3 1.19 1.56
 0 8 -3 0.2 0.86
 0 -8 -3 0.61 0.76
 0 -8 3 0.59 0.8
 0 8 -4 38.54 1.92
 0 8 4 37.11 2.41
 0 8 4 39.22 2.63
 0 -8 -4 36.59 1.89
 0 -8 4 37.67 2.4
 0 -8 4 36.54 1.89
 0 -8 -4 33.54 2.46
 0 -8 4 35.54 2.66
 0 8 5 35.03 2.65
 0 -8 -5 31.73 2.49
 0 8 -6 136.56 6.02
 0 -8 6 134.45 6.52
 0 -8 -6 122.89 6.54
 0 8 6 159.27 6.59
 0 8 -6 152.66 6.52
 0 -8 -6 129.54 6.02
 0 8 6 143.27 6.68
 0 8 -7 62.22 2.91
 0 -8 7 63.42 2.91
 0 -8 -7 55.72 3.58
 0 -8 -7 61.41 2.92
 0 -8 7 62.73 3.55
 0 8 -7 68.69 3.47
 0 8 7 60.16 2.96
 0 8 -8 33.42 1.85
 0 -8 8 34.57 1.83
 0 -8 -8 33.82 2.69
 0 -8 -8 33.38 1.84
 0 -8 8 38.32 2.6
 0 8 8 35.04 1.91
 0 8 -8 37.42 2.43
 0 8 -9 -0.23 0.93
 0 -8 9 0.75 0.86
 0 -8 9 2.35 1.67
 0 -8 -9 1.62 1.84
 0 -8 9 0.32 0.91
 0 8 9 0.64 0.99
 0 -8 -9 0.07 0.89
 0 -8 10 21.53 1.37
 0 -8 10 18.41 1.4
 0 -8 -10 20.21 1.39
 0 8 10 19.1 1.43
 0 8 -10 19.99 1.39
 0 -8 11 1.54 0.98
 0 -8 11 -1.08 1.94
 0 -8 -11 1.37 1.91
 0 -8 -11 1.33 0.94
 0 8 11 1.68 0.98
 0 8 -11 1.77 0.96
 0 -8 12 85.36 4.15
 0 -8 -12 93.89 4.18
 0 -8 12 79.38 4.84
 0 -8 -12 88.48 4.98
 0 8 -12 98.19 4.18
 0 -8 13 0.64 0.92
 0 -8 13 -0.4 1.78
 0 -8 -13 1.67 0.9
 0 8 -13 0.17 0.93
 0 -8 -13 2.29 1.83
 0 -8 -14 1.86 0.89
 0 8 -14 0.3 0.89
 0 -8 14 2.94 1.82
 0 -8 -14 0.3 1.7
 0 -8 -15 7.07 1.69
 0 -8 15 7.36 0.89
 0 8 16 10.58 1.66
 0 -8 -16 8.75 0.89
 0 -8 -16 6.22 1.54
 0 8 -16 9.14 0.92
 0 -8 -17 57.8 2.84
 0 8 -17 64.65 2.85
 0 8 -18 0.04 0.5
 0 -8 -18 0.16 0.52
 0 -10 0 376.72 15.7
 0 10 0 356.18 15.26
 0 -10 1 14.36 2.25
 0 -10 -1 17.05 2.26
 0 -10 -1 19.96 1.3
 0 -10 1 17.55 1.91
 0 -10 -1 19.27 1.91
 0 -10 1 19.15 1.32
 0 10 1 19.03 1.38
 0 10 -1 18.67 1.37
 0 -10 -2 12.63 2.14
 0 -10 2 12.8 2.16
 0 -10 -2 14.68 1.16
 0 -10 -2 9.29 1.68
 0 -10 2 11.19 1.76
 0 10 2 12.25 1.23
 0 10 -2 13.68 1.22
 0 -10 2 12.77 1.16
 0 10 -3 71.82 3.22
 0 10 3 69.9 3.24
 0 10 -3 69.06 3.22
 0 -10 3 62.97 3.99
 0 -10 -3 56.7 3.92
 0 -10 -3 61.78 3.15
 0 -10 3 66.73 3.17
 0 -10 3 76.6 3.82
 0 10 -4 18.8 1.39
 0 -10 4 16.61 2.02
 0 -10 -4 18.43 2.28
 0 10 4 17.06 1.99
 0 -10 -4 20.76 1.37
 0 10 -4 22.6 1.43
 0 10 4 21.45 1.46
 0 -10 4 18.97 1.37
 0 10 -5 19.41 2.05
 0 10 -5 17.6 1.33
 0 -10 5 17.65 2.02
 0 -10 -5 14.13 2.18
 0 10 5 20.66 2.05
 0 -10 -5 15.66 1.28
 0 -10 5 15.69 1.29
 0 10 -5 15.82 1.33
 0 10 5 16.77 1.36
 0 -10 -6 43.64 3.42
 0 10 6 68.19 3.51
 0 -10 -6 54.61 2.73
 0 -10 6 52.26 2.72
 0 10 -6 60.02 2.75
 0 10 -7 6.1 1.73
 0 10 -7 5.89 1.05
 0 -10 7 4.58 0.98
 0 -10 -7 6.8 1.05
 0 -10 -7 3.9 1.89
 0 -10 7 4.45 1.74
 0 10 7 4.28 1.81
 0 -10 8 83.46 4.12
 0 -10 8 89.99 4.13
 0 10 8 106.83 4.95
 0 -10 -8 74.27 4.76
 0 -10 8 94.89 4.87
 0 10 -8 98.9 4.17
 0 -10 -8 90.39 4.17
 0 -10 9 21.66 2.24
 0 -10 -9 19.23 1.44
 0 -10 9 17.68 1.4
 0 -10 9 21 1.38
 0 10 -9 23.54 1.44
 0 -10 10 92.46 4.26
 0 -10 -10 92.97 4.3
 0 10 -10 99.6 4.3
 0 -10 10 87.06 4.26
 0 10 -11 8.89 1.05
 0 -10 -11 10.25 1.08
 0 -10 11 9.24 1.97
 0 10 11 6.26 1.88
 0 -10 -12 7.77 1.02
 0 -10 12 9.84 1.87
 0 10 -12 10.34 1.06
 0 -10 13 11.85 1.89
 0 -10 -13 14.82 1.16
 0 10 -13 16.13 1.15
 0 10 13 16.03 1.88
 0 -10 -14 0.22 0.75
 0 10 14 1.34 1.38
 0 10 -14 -1.02 0.76
 0 -10 -15 18.49 1.15
 0 10 15 22 1.71
 0 10 -15 19.2 1.14
 0 -10 -16 7.02 0.65
 0 10 -16 6.5 0.65
 0 10 -17 2.25 0.41
 0 12 0 7.58 1.21
 0 -12 0 5.95 1.08
 0 12 0 8.17 1.15
 0 -12 0 8.79 1.75
 0 12 -1 119.22 5.07
 0 12 1 116.55 5.05
 0 -12 1 109.02 5.6
 0 12 1 121.02 5.1
 0 12 -1 114.6 5.08
 0 -12 -1 106.19 5.59
 0 -12 1 107.72 5.05
 0 -12 -1 103.54 5.04
 0 -12 -1 95.93 5.81
 0 -12 1 98.23 5.81
 0 -12 2 68 3.92
 0 12 2 73.59 3.37
 0 12 -2 71.13 3.34
 0 -12 2 65.06 3.29
 0 12 -2 70.22 3.31
 0 -12 -2 65.71 3.88
 0 12 -3 26.76 1.72
 0 12 3 29.79 1.78
 0 -12 3 23.84 1.66
 0 12 -3 28.47 1.71
 0 -12 -3 28.61 2.34
 0 12 -4 8.11 1.89
 0 12 -4 10.51 1.21
 0 12 4 9.83 1.27
 0 -12 4 9.99 1.14
 0 12 -4 9.32 1.19
 0 -12 -4 9.13 1.75
 0 -12 4 5.01 1.75
 0 12 -5 6.08 1.04
 0 -12 5 5.49 1.72
 0 -12 -5 6.42 1.65
 0 12 -5 4.52 1.78
 0 -12 -5 3.78 1.04
 0 12 5 5.05 1.12
 0 -12 -5 3.42 1.94
 0 -12 5 5.52 1.05
 0 12 6 15.48 1.35
 0 -12 -6 13.78 1.25
 0 12 -6 16.9 1.32
 0 12 -6 16.26 2.03
 0 -12 -6 11.49 2.1
 0 -12 6 15.22 1.19
 0 -12 -6 18.77 1.98
 0 -12 6 19.6 2.07
 0 12 -7 6.5 1.01
 0 -12 7 4.74 0.91
 0 -12 -7 4.39 0.99
 0 12 7 5.54 1.08
 0 -12 7 6.14 1.73
 0 -12 -7 5.82 1.61
 0 -12 -7 4.21 1.83
 0 -12 8 3.8 1.62
 0 -12 -8 6.98 1.55
 0 12 8 6.41 1.05
 0 -12 -8 6.31 1
 0 -12 9 13.73 1.09
 0 -12 -9 15.26 1.73
 0 -12 9 17.37 1.87
 0 12 9 13.29 1.18
 0 12 10 3.19 0.85
 0 -12 -10 1.99 0.85
 0 -12 10 1.77 1.53
 0 -12 -10 3.69 1.38
 0 12 -10 2.43 0.84
 0 -12 -11 8.09 0.89
 0 -12 11 8.45 1.58
 0 12 -11 8.12 0.89
 0 -12 -12 36.7 1.88
 0 12 -12 39.3 1.87
 0 12 -13 -0.68 0.6
 0 -12 -13 -0.8 0.6
 0 12 -14 1.13 0.48
 0 -12 -14 0.71 0.46
 0 14 0 27.46 1.57
 0 -14 1 5.27 1.56
 0 14 -1 4.47 0.9
 0 14 1 3.07 0.86
 0 14 -1 2.54 1.66
 0 14 1 3.02 0.97
 0 14 2 1.87 0.94
 0 -14 -2 0.79 0.85
 0 -14 2 2.01 0.88
 0 -14 2 1.74 1.44
 0 14 -2 -1.25 1.63
 0 14 2 -0.66 0.78
 0 14 -2 2.29 0.87
 0 14 3 -0.23 0.9
 0 -14 -3 -0.53 0.84
 0 -14 3 -0.26 0.84
 0 -14 3 0.29 1.39
 0 14 -3 3.2 1.56
 0 14 -3 1.26 0.86
 0 14 -4 0.76 0.83
 0 14 4 0.89 0.9
 0 -14 4 2.41 1.41
 0 -14 4 1.19 0.74
 0 -14 -4 0.75 0.82
 0 -14 5 6.17 1.46
 0 14 5 6.35 0.95
 0 -14 5 6.52 0.8
 0 14 -5 6.36 0.91
 0 -14 -5 6.42 0.89
 0 14 6 0.23 0.8
 0 -14 6 -0.25 0.67
 0 -14 -6 0.06 0.76
 0 14 7 6.87 0.83
 0 -14 7 6.22 0.73
 0 -14 -7 6.43 0.82
 0 14 -7 6.8 0.79
 0 14 8 25.35 1.41
 0 14 -8 28.46 1.43
 0 -14 -8 28.15 1.45
 0 14 -9 10.95 0.78
 0 -14 -9 10.26 0.8
 0 -14 -10 1.55 0.5
 0 14 -10 1.49 0.48
 0 -14 -11 0.83 0.4
 0 -16 0 0.08 0.42
 0 -16 -1 0.66 0.42
 0 -16 -2 9.8 0.69
 0 -16 -3 -0.01 0.46
 0 -16 -4 0.24 0.41
 1 1 -21 -0.17 0.53
 -1 -1 21 0.76 0.53
 1 -1 -21 0.97 0.52
 -1 1 21 0.6 0.54
 1 -1 -21 0.63 0.46
 -1 -1 20 0.54 1.28
 -1 1 20 -0.81 1.31
 -1 -1 20 1.29 0.65
 1 1 -20 0.93 0.7
 1 -1 -20 0.94 0.69
 -1 1 20 0.95 0.67
 -1 1 20 1.13 0.59
 -1 1 19 29.1 1.61
 -1 -1 19 31.66 1.63
 -1 1 19 30.86 2.4
 -1 -1 19 26.69 2.3
 -1 1 19 29.76 2.34
 -1 -1 19 29.01 2.33
 -1 -1 18 46.12 3.04
 -1 1 18 43.86 3.08
 1 1 -18 47.64 2.29
 -1 1 18 40.76 3
 -1 -1 18 45.82 3.1
 -1 -1 17 13.73 2.09
 -1 1 17 10.95 2.13
 1 1 -17 15.3 1.2
 -1 1 17 12.55 2.03
 -1 -1 17 12.1 2.08
 -1 -1 16 16.4 2.33
 -1 1 16 16.88 2.34
 -1 -1 16 17.64 2.27
 -1 1 16 19.49 2.36
 1 1 -16 23.16 1.44
 -1 -1 15 0.75 1.84
 -1 1 15 0.14 1.8
 -1 -1 15 0.25 1.01
 1 1 -15 0.57 0.96
 1 -1 -15 -0.08 0.96
 -1 -1 14 61.17 3.74
 -1 -1 14 63.17 3.08
 1 -1 -14 66.13 3.06
 1 1 -14 68.11 3.07
 -1 1 13 4.83 1.82
 -1 -1 13 4.4 1.62
 -1 -1 13 4.18 0.97
 1 -1 -13 4.72 0.93
 1 1 -13 6.85 0.94
 -1 -1 12 181.39 8.08
 -1 1 12 170.87 8.02
 -1 -1 12 158.31 8.01
 -1 1 12 172.69 7.5
 1 1 -11 71.74 3.28
 1 -1 -11 74.46 3.27
 -1 -1 11 76.76 3.93
 -1 1 11 63.77 3.86
 -1 -1 11 74.16 3.85
 1 -1 -11 73.97 3.84
 -1 -1 11 71.92 3.31
 -1 1 11 67.5 3.3
 -1 -1 10 181.79 7.86
 -1 1 10 182.02 7.86
 1 -1 -10 189.28 7.84
 1 1 -10 182.13 7.83
 -1 -1 10 169.38 8.29
 -1 -1 10 168.37 8.24
 -1 1 10 152.32 8.24
 -1 -1 10 180.15 8.29
 1 -1 -10 191.9 8.28
 1 -1 -9 91.91 4.35
 -1 -1 9 85.72 3.87
 -1 1 9 81.19 3.87
 -1 -1 9 86.06 4.34
 1 -1 -9 87.4 3.84
 1 1 -9 89.45 3.84
 1 1 -8 431.48 18.06
 -1 -1 8 412.56 18.3
 1 -1 -8 423.36 18.27
 1 -1 -8 426.72 17.98
 1 1 -8 427.16 17.98
 -1 -1 8 414.55 17.99
 -1 1 8 418.15 17.99
 -1 -1 8 386.44 18.25
 -1 -1 7 14.54 1.04
 -1 1 7 15.22 1.05
 1 1 -7 18.29 1.18
 -1 -1 7 14.96 1.6
 -1 1 7 15.95 0.83
 1 -1 -7 11.07 1.56
 -1 -1 7 15.99 0.97
 -1 -1 7 17.8 1.32
 1 -1 -7 13.73 0.97
 1 1 -7 13.75 0.98
 -1 -1 7 15.93 0.91
 -1 1 6 204.99 8.66
 -1 -1 6 203.41 8.66
 -1 -1 6 196.66 8.88
 1 1 -6 194.83 8.64
 1 -1 -6 195.88 8.64
 -1 -1 6 194.57 8.63
 -1 -1 6 213.27 8.78
 1 -1 -6 201.9 8.88
 1 1 -6 222 8.73
 -1 -1 6 206.61 8.92
 -1 1 6 208.84 8.92
 -1 1 5 94.03 4.3
 -1 -1 5 101.51 4.3
 -1 -1 5 98 4.57
 -1 1 5 99.89 4.58
 1 1 -5 101.68 4.36
 -1 -1 5 105.79 4.54
 -1 -1 5 97.25 4.28
 -1 -1 5 98.41 4.55
 1 -1 -5 100.07 4.28
 -1 -1 5 96.9 4.27
 1 -1 -5 101.49 4.54
 -1 -1 5 99.84 4.42
 1 -1 -4 72.62 3.15
 -1 -1 4 60.78 3.04
 -1 1 4 66.66 2.92
 -1 -1 4 65.85 3.13
 -1 -1 3 23.77 1.3
 1 1 -3 22.95 1.24
 -1 -1 3 23.99 1.39
 -1 -1 2 7.43 0.78
 -1 -1 2 7.88 0.72
 -1 1 2 7.88 0.69
 1 -1 -2 9.47 0.8
 -1 1 2 9.18 0.8
 -1 -1 1 1988.27 80.11
 -1 1 1 2069.44 80.12
 -1 -1 1 1807.4 80.11
 -1 -1 1 2055.79 80.13
 -1 1 1 1752.97 80.09
 1 1 -1 1924.7 80.1
 1 -1 -1 1793.84 80.09
 -1 -1 1 1869.98 80.09
 -1 1 0 138.66 6.07
 1 1 0 143.49 6.08
 -1 -1 0 142.07 6.08
 1 -1 0 142.33 6.07
 -1 1 0 149.05 6.08
 -1 1 0 137.35 6.05
 -1 -1 0 142.26 6.05
 1 1 1 44.18 1.79
 1 -1 1 40.27 1.78
 1 -1 2 439.06 17.92
 1 1 2 399.91 17.95
 -1 1 -2 418.87 17.92
 -1 -1 -2 433.31 17.93
 1 -1 2 401.72 17.93
 1 -1 3 205.46 8.92
 1 1 3 203.63 9.07
 -1 1 -3 215.4 9.01
 1 -1 3 212.79 9.03
 1 -1 4 208.98 9.05
 -1 -1 -4 211.03 9.04
 1 -1 4 203.61 8.92
 1 1 4 219.47 8.9
 1 -1 4 207.96 8.9
 -1 -1 -4 197.33 8.88
 -1 1 -4 213.28 8.89
 1 -1 4 204.43 8.89
 1 1 4 208.85 9.11
 1 -1 5 33.14 2.08
 -1 -1 -5 32.58 1.99
 1 -1 5 37.26 1.7
 1 1 5 35.29 1.71
 -1 -1 -5 33.71 1.67
 -1 1 -5 33.09 1.66
 -1 1 -5 40.42 1.92
 1 1 5 37 2.16
 1 -1 5 35.87 1.7
 1 1 6 567.8 25.01
 1 -1 6 556.9 25.01
 -1 1 -6 610.23 24.9
 1 -1 6 602.5 24.78
 1 1 6 560.23 24.78
 -1 -1 -6 589.47 24.76
 -1 1 -6 571.9 24.76
 -1 -1 -6 581.14 24.95
 -1 1 -7 57.91 2.56
 1 -1 7 56.09 3.08
 1 -1 7 60.99 3.2
 -1 1 -7 63.73 2.91
 1 1 7 60.3 3.23
 1 -1 7 59.69 2.71
 1 1 7 57.49 2.7
 -1 -1 -7 55.64 3.02
 -1 -1 -7 59.71 2.66
 -1 1 -7 58 2.65
 1 -1 8 87.12 4.25
 1 -1 8 83.62 4.37
 1 1 8 78.76 4.32
 1 1 8 83.29 3.85
 1 -1 8 87.09 3.86
 -1 -1 -8 83.78 4.19
 -1 1 -8 87.21 3.81
 -1 -1 -8 88.37 3.82
 1 -1 9 11.74 1.74
 -1 -1 -9 13.2 0.98
 -1 1 -9 13.93 1.02
 1 1 9 11.99 1.84
 1 -1 9 15.22 1.87
 1 1 9 12.73 1.08
 1 -1 9 14.08 1.12
 -1 -1 -9 14.12 1.58
 -1 -1 -10 0.96 0.74
 -1 1 -10 1.45 0.78
 1 -1 10 1.9 1.63
 1 1 10 0.86 0.88
 1 -1 10 0.64 0.86
 -1 -1 -10 0.7 1.41
 -1 -1 -11 0.26 0.8
 -1 1 -11 -0.17 0.81
 1 -1 11 -1.42 1.71
 -1 -1 -11 1.87 1.48
 -1 1 -12 17.69 1.21
 -1 -1 -12 17.12 1.22
 1 -1 12 17.51 2.09
 1 1 12 19.27 2.03
 1 -1 12 14.71 2.13
 1 1 12 15.29 1.25
 1 -1 12 15.22 1.27
 1 -1 13 23.27 2.28
 1 1 13 19.53 2.31
 -1 -1 -13 22.2 1.41
 -1 1 -13 21.78 1.43
 1 -1 13 22.23 1.5
 1 1 14 15.35 2.25
 1 -1 14 15.15 2.18
 -1 1 -14 18 1.32
 -1 -1 -14 18.2 1.31
 1 -1 14 17.66 1.38
 1 1 15 -0.57 1.74
 1 -1 15 1.04 1.87
 -1 1 -15 0.85 0.99
 -1 -1 -15 1.05 0.96
 1 -1 15 -1.12 1.03
 1 1 16 9.45 2.15
 1 -1 16 11.56 2.1
 -1 1 -16 14.73 1.19
 -1 1 -17 47.69 2.3
 1 1 17 43.29 3.07
 1 -1 17 43.51 3.12
 1 -1 17 46.02 3.15
 1 1 17 41 3.12
 1 1 18 0.06 1.55
 1 -1 18 1.53 1.61
 1 1 18 -0.17 1.64
 1 -1 18 2.91 1.58
 1 1 19 0.62 1.44
 1 -1 19 2.67 1.45
 -1 -1 -19 2.03 0.76
 -1 1 -19 3.01 0.76
 1 -1 19 2.18 0.72
 1 1 19 2.42 0.75
 1 -1 19 2.39 1.41
 1 1 19 4.01 1.52
 1 1 20 2.36 0.61
 1 -1 20 1.49 0.6
 -1 -1 -20 2.41 0.61
 -1 1 -20 2.21 0.63
 1 -1 20 0.99 1.12
 1 1 20 3.2 1.19
 1 1 21 1.2 0.42
 1 -1 21 1.67 0.43
 -1 1 -21 0.73 0.39
 -1 -1 -21 1.49 0.41
 -1 -1 -21 1.32 0.39
 1 -3 -21 0.31 0.41
 1 3 -20 4.06 0.67
 -1 3 20 2.93 0.64
 1 -3 -20 4.54 0.67
 -1 -3 20 4.3 0.62
 1 -3 -20 3.08 0.62
 1 3 -19 26.37 1.32
 -1 3 19 20.02 1.99
 -1 -3 19 21.59 1.95
 -1 3 19 20.57 1.2
 -1 -3 19 22.49 1.26
 -1 3 19 21.2 1.29
 -1 -3 19 18.72 1.86
 -1 3 19 19.14 1.97
 -1 -3 18 0.22 1.5
 -1 3 18 0.06 1.63
 -1 -3 18 0.98 1.52
 -1 3 18 1.09 1.59
 -1 3 18 0.06 0.74
 -1 -3 18 0.28 0.78
 -1 3 18 0.9 0.83
 -1 3 17 121.03 6.49
 -1 -3 17 120.82 6.4
 -1 3 17 129.99 6.51
 -1 -3 17 118.36 6.43
 1 3 -17 141.78 5.85
 -1 -3 16 4.87 1.02
 -1 3 16 4.79 1.88
 -1 -3 16 4.82 1.85
 1 3 -16 6.18 1
 -1 -3 15 0.84 1.77
 -1 3 15 2.38 1.86
 -1 -3 15 1.13 0.98
 -1 -3 15 -0.19 1.69
 -1 3 15 1.37 1.76
 1 3 -15 -0.68 0.94
 -1 -3 14 0.93 0.98
 1 3 -14 0.84 0.94
 -1 -3 14 0.81 1.71
 -1 3 14 -0.99 1.78
 1 3 -13 40.32 2.06
 -1 -3 13 40.9 2.11
 -1 -3 13 40.04 2.91
 -1 3 13 35.17 2.78
 -1 -3 13 37.37 2.81
 -1 -3 13 42.69 2.93
 1 3 -12 60.37 2.72
 -1 -3 12 55.03 2.73
 -1 -3 12 55.02 3.46
 -1 -3 12 52.34 3.32
 -1 3 12 56.22 3.37
 -1 -3 12 60.16 3.46
 -1 -3 11 58.7 3.4
 -1 -3 11 51.48 3.26
 -1 3 11 58.55 3.31
 1 3 -11 57.83 2.71
 -1 -3 11 64.94 3.39
 1 3 -10 132.76 5.67
 -1 -3 10 131.76 5.69
 -1 -3 10 122.94 6.12
 -1 3 10 123.22 6.12
 -1 -3 10 119.46 6.07
 -1 -3 10 130.17 6.16
 -1 -3 9 125.29 6.41
 -1 -3 9 141.5 6.02
 -1 -3 9 139.63 5.96
 1 3 -9 133.91 5.99
 1 3 -8 126.35 5.5
 -1 -3 8 129.18 5.5
 1 3 -8 123.03 5.46
 -1 -3 8 123.78 5.47
 -1 -3 8 132.94 5.94
 -1 -3 8 127.5 5.52
 -1 -3 8 130.99 5.9
 -1 -3 8 128.41 5.85
 -1 3 8 120.46 5.86
 1 3 -7 162.19 7.11
 -1 -3 7 177.68 7.47
 -1 -3 7 166.27 7.27
 -1 3 7 161.15 7.45
 -1 -3 7 164.79 7.42
 -1 -3 7 164.47 7.14
 -1 -3 7 162.99 7.11
 -1 -3 7 169.38 7.13
 -1 -3 6 295.12 12.48
 -1 -3 6 297.04 12.61
 -1 -3 6 293.35 12.73
 -1 -3 6 294.36 12.46
 1 3 -6 282.05 12.47
 -1 -3 6 290.97 12.49
 1 3 -6 296.8 12.63
 -1 3 6 284.82 12.7
 -1 -3 6 302.53 12.7
 1 3 -5 11.03 0.78
 -1 -3 5 10.19 0.83
 1 3 -5 11.48 0.77
 1 3 -5 10.4 1.15
 -1 -3 5 11.88 1.34
 -1 -3 5 11.52 1.18
 -1 3 5 8.09 1.2
 -1 3 4 124.26 5.54
 -1 -3 4 121.34 5.65
 -1 3 4 113.63 5.66
 1 3 -4 134.34 5.52
 -1 -3 4 137.68 5.54
 -1 -3 4 117.76 5.73
 -1 3 3 105.27 4.79
 -1 3 3 100.15 4.99
 -1 -3 3 117.66 5
 -1 3 3 113.01 4.77
 -1 -3 3 123.73 4.87
 -1 3 3 114 4.88
 -1 -3 3 111.49 5.04
 -1 -3 3 109.2 4.79
 -1 3 3 106.43 4.78
 1 3 -3 111.1 4.78
 1 -3 -2 502.68 20.75
 -1 -3 2 477.89 20.88
 -1 3 2 503.68 20.75
 -1 -3 2 512.66 20.75
 -1 -3 2 460.94 20.77
 -1 3 2 441.11 20.78
 -1 3 2 453.2 20.78
 -1 -3 2 470.61 20.78
 -1 3 2 512.62 20.83
 1 -3 -2 531.44 20.92
 -1 -3 2 516.15 20.92
 1 -3 -1 1317.25 47.51
 -1 -3 1 1349.38 47.56
 1 3 -1 1228.87 47.5
 -1 3 1 1053.46 47.42
 1 -3 -1 1315.39 47.58
 -1 -3 1 1344.98 47.59
 1 -3 -1 1038.67 47.41
 1 3 -1 1091.68 47.42
 1 -3 0 174.25 7.74
 -1 -3 0 182.68 7.74
 1 3 0 170.62 7.68
 -1 3 0 165.97 7.7
 -1 -3 0 190.04 7.72
 1 -3 0 182.06 7.67
 -1 -3 -1 216.51 8.79
 1 -3 1 191.05 8.73
 1 -3 2 2560.49 107.71
 -1 3 -2 2508.9 107.71
 1 3 2 2528.24 107.71
 1 -3 2 2592.88 107.84
 1 3 2 2491.86 107.72
 -1 -3 -2 2638.47 107.84
 1 -3 2 2527.09 107.81
 1 -3 3 1.51 1.06
 1 -3 3 0.37 0.64
 -1 3 -3 0.81 0.62
 -1 3 -3 0.95 0.6
 1 -3 3 0.95 1.13
 1 3 3 0.18 1.05
 1 3 3 0.59 0.65
 -1 3 -4 513 21.56
 1 -3 4 501.75 21.57
 -1 3 -4 529.76 21.72
 1 -3 4 513.53 21.75
 -1 3 -4 494.24 21.56
 1 -3 5 1009.77 43.46
 -1 3 -5 1038.92 43.48
 1 -3 5 1032.84 43.5
 -1 3 -5 1040.33 43.65
 1 -3 5 1002.47 43.54
 1 -3 6 273.81 11.91
 1 -3 6 265.58 11.62
 1 -3 6 270.11 11.66
 -1 3 -6 273.18 11.64
 1 -3 6 284.43 11.67
 1 -3 7 11.82 0.98
 1 -3 7 10.36 1.47
 1 -3 7 10.71 0.79
 -1 3 -7 12.23 0.9
 1 -3 7 10.32 0.94
 1 -3 8 224.28 10.78
 1 -3 8 245.32 10.46
 -1 3 -8 251.22 10.65
 -1 3 -8 239.86 10.43
 1 -3 8 244.13 10.44
 1 -3 9 3.62 1.62
 -1 3 -9 3.2 1.18
 -1 3 -9 2.68 0.78
 1 -3 9 4.47 0.9
 1 -3 9 3.6 1.46
 1 -3 10 -0.67 1.53
 -1 3 -10 -0.68 0.76
 1 -3 10 -0.31 1.38
 1 -3 10 0.28 0.89
 1 -3 10 1.8 1.69
 1 -3 11 80.68 4.25
 1 -3 11 79.86 4.29
 1 -3 11 79.18 4.15
 1 3 11 73.87 4.23
 1 -3 11 78.91 3.63
 1 -3 12 40.83 2.92
 -1 3 -12 43.21 2.11
 1 -3 12 43.08 2.98
 1 3 12 36.73 2.9
 1 -3 12 38.59 2.78
 1 -3 12 42.04 2.17
 -1 3 -13 5.9 1.03
 1 -3 13 11.78 2.02
 1 -3 13 6.76 1.83
 1 3 13 9.24 1.91
 1 -3 13 7.14 1.11
 -1 3 -14 11.57 1.14
 1 -3 14 11.73 2.1
 1 -3 14 11.55 1.22
 1 -3 14 10.43 2.01
 1 3 14 10.85 1.99
 1 3 15 -0.26 0.98
 -1 3 -15 -0.58 0.94
 1 -3 15 1.69 1.03
 1 3 15 1.59 1.84
 -1 3 -16 0.31 0.93
 1 -3 16 -0.79 0.97
 1 -3 16 -1.63 1.77
 1 3 16 1.85 1.82
 1 -3 16 1.64 1.7
 1 3 16 0.6 1.7
 1 3 17 22.15 2.27
 1 -3 17 20.99 2.19
 1 3 17 23.29 2.28
 1 -3 17 19.44 2.13
 -1 3 -17 26.18 1.46
 -1 3 -18 3.07 0.83
 -1 -3 -18 1.84 0.78
 1 -3 18 2.59 0.75
 1 3 18 2.39 0.79
 1 -3 18 5.43 1.53
 1 3 18 4.36 1.59
 1 -3 18 2.83 1.46
 1 3 18 3.4 1.51
 -1 3 -18 2.72 0.83
 1 -3 19 16.84 1.06
 1 3 19 19.23 1.1
 -1 3 -19 18.59 1.11
 -1 -3 -19 18.08 1.1
 1 -3 19 15.38 1.62
 1 3 19 18.26 1.75
 -1 -3 -19 16.7 1.07
 -1 -3 -20 12.48 0.77
 -1 -3 -20 11.55 0.75
 -1 3 -20 12.24 0.78
 1 -3 20 11.24 0.77
 1 3 20 11.31 0.8
 1 -5 -20 2.75 0.51
 1 5 -19 7.42 0.78
 -1 5 19 7.83 0.71
 1 -5 -19 6.81 0.74
 1 -5 -18 -0.24 1.45
 1 -5 -18 0.01 0.74
 1 5 -18 0.31 0.78
 -1 5 18 -0.35 1.34
 -1 5 18 0.09 0.7
 1 5 -18 -0.57 0.7
 1 -5 -17 -0.63 1.72
 1 5 -17 1.02 0.84
 -1 -5 17 1.55 0.82
 -1 5 17 -0.21 1.5
 -1 5 17 0.56 0.78
 1 -5 -16 9.36 1.93
 1 5 -16 8.11 1.05
 -1 5 16 5.24 1.79
 1 -5 -16 8.82 0.99
 -1 -5 16 8.06 0.98
 -1 5 16 6.83 1.75
 -1 5 16 7.51 0.94
 1 5 -15 8.02 1.08
 -1 -5 15 5.53 1.03
 -1 5 15 7.3 1.85
 -1 5 14 74.25 4.42
 -1 5 14 85.62 3.73
 1 5 -14 83.59 3.78
 -1 -5 14 78.6 3.77
 -1 -5 14 86.38 4.51
 -1 5 14 76.17 4.41
 -1 -5 14 75.36 4.53
 -1 5 13 1.57 1
 -1 5 13 1.21 0.84
 1 5 -13 3.39 0.96
 -1 -5 13 2.83 1.75
 -1 5 13 0.71 1.6
 -1 -5 13 1.97 1.55
 -1 -5 13 1.17 0.96
 -1 -5 12 30.8 1.78
 -1 5 12 29.47 1.79
 -1 5 12 36.64 1.73
 1 5 -12 32.22 1.78
 -1 -5 12 27.15 2.55
 -1 5 12 32.26 2.45
 -1 -5 12 30.14 2.35
 -1 -5 12 30.4 2.57
 -1 -5 12 28.82 2.36
 -1 5 12 34.82 2.5
 -1 -5 11 17.83 2.01
 -1 -5 11 15.51 1.78
 1 5 -11 16.35 1.21
 -1 -5 11 15.67 1.23
 -1 5 11 15.36 1.8
 -1 -5 11 16.36 1.72
 -1 -5 11 16.01 2
 -1 -5 10 28.48 2.35
 -1 5 10 25.92 2.12
 -1 -5 10 21.83 1.97
 -1 -5 10 25.83 2.22
 -1 5 10 30.98 1.61
 -1 5 10 30.46 1.59
 1 5 -9 92.37 4.23
 -1 -5 9 104.97 4.8
 -1 -5 9 96.06 4.27
 -1 5 9 92.07 4.65
 -1 5 9 107.5 4.24
 -1 -5 9 98.05 4.26
 -1 5 9 89.33 4.27
 -1 5 9 87.56 4.25
 1 5 -8 41.1 2.37
 1 5 -8 39.16 1.99
 -1 -5 8 42.93 2.6
 -1 -5 8 41.03 2.01
 -1 5 8 42.1 2.05
 -1 5 8 41.01 2.03
 -1 5 8 42.21 1.97
 -1 -5 8 41.47 2
 -1 -5 7 2.55 0.71
 -1 5 7 2.8 0.68
 -1 -5 7 1.88 0.98
 -1 5 7 2.81 1.17
 1 5 -7 2.74 0.74
 -1 5 7 2.34 0.79
 -1 -5 7 1.87 0.57
 -1 5 7 1.48 0.82
 -1 -5 7 2.24 1.4
 1 5 -7 4.05 1.21
 1 5 -6 234.58 10.1
 -1 5 6 225.58 9.86
 1 5 -6 232.1 9.85
 1 5 -6 222.75 9.85
 -1 -5 6 233.78 9.87
 -1 5 6 230.83 9.87
 -1 -5 6 207.2 9.99
 -1 5 6 225.15 10.05
 -1 5 6 238.07 9.84
 -1 -5 6 235.79 10.2
 1 -5 -5 10.13 0.83
 -1 5 5 10.73 0.92
 1 5 -5 10.89 0.88
 -1 5 5 6.04 1.03
 -1 -5 5 7.04 0.97
 -1 -5 5 6.6 1.38
 -1 5 5 8.76 0.76
 -1 5 5 7.52 1.05
 -1 -5 5 6.17 0.93
 -1 5 5 11.08 0.92
 -1 5 5 12.42 1.58
 -1 5 5 10.32 1.13
 1 -5 -5 11.08 1.58
 -1 -5 5 10.29 0.89
 -1 -5 4 11.32 1.37
 -1 -5 4 10.28 0.86
 -1 5 4 10.31 0.94
 -1 5 4 9.03 1.48
 -1 -5 4 10.73 0.88
 -1 5 4 11.35 0.94
 1 -5 -4 6.7 1.48
 -1 5 4 9.62 1.05
 -1 -5 4 8.91 1.56
 -1 5 4 11.42 0.76
 1 5 -4 9.53 0.88
 1 -5 -4 7.61 0.81
 -1 5 4 9.05 0.9
 -1 -5 3 197.77 9.16
 1 5 -3 218.06 9.13
 -1 -5 3 223.35 9.42
 -1 5 3 221.75 9.16
 1 -5 -3 217.76 9.18
 -1 5 3 200.83 9.47
 -1 5 3 209.97 9.19
 1 5 -3 217 9.18
 1 -5 -3 205.26 9.46
 -1 5 3 207.21 9.28
 -1 -5 3 204.88 9.48
 -1 -5 3 221.23 9.19
 -1 5 2 944.12 39.88
 1 5 -2 959.87 39.88
 1 -5 -2 951.92 39.88
 -1 -5 2 966.47 39.88
 1 -5 -2 932.78 40
 1 5 -2 901.88 39.84
 -1 5 2 942.13 40.06
 -1 -5 2 958.8 40.11
 -1 -5 1 67.49 3.44
 -1 -5 1 69.71 3.19
 1 -5 -1 67.72 3.2
 1 -5 -1 65.43 3.36
 -1 -5 1 73.8 3.16
 1 -5 -1 73.09 3.13
 1 5 -1 85.08 3.42
 -1 5 1 79.53 3.48
 -1 -5 1 71.41 3.58
 -1 5 0 37.31 1.79
 -1 -5 0 36.9 1.78
 1 -5 0 37.61 1.79
 -1 -5 0 39.48 2.08
 -1 -5 0 35.9 1.7
 -1 5 0 35.8 2.09
 1 5 0 38.89 2.02
 -1 -5 0 42.65 2.26
 1 -5 1 438.03 19.56
 -1 -5 -1 440.31 19.31
 1 5 1 496.6 19.52
 1 -5 1 440.06 19.5
 1 5 1 456.9 19.35
 -1 5 -1 458.24 19.34
 -1 5 -1 460.69 19.3
 -1 -5 -1 461.78 19.51
 -1 -5 -1 447.83 19.34
 1 -5 1 450.82 19.34
 -1 -5 -2 184.12 7.21
 -1 5 -2 169.18 7.15
 -1 5 -2 190.01 7.23
 1 5 2 184.39 7.23
 -1 -5 -2 168.41 7.49
 1 -5 2 168.2 7.51
 -1 5 -2 172.27 7.17
 1 5 3 48.68 2.22
 -1 5 -3 48.75 2.3
 1 5 3 52.89 2.33
 -1 -5 -3 49.8 2.27
 1 -5 3 46.2 2.29
 1 5 3 52.01 2.34
 1 5 3 51.43 2.72
 1 -5 3 49.14 2.8
 -1 -5 -3 48.61 2.71
 -1 5 -3 49.87 2.21
 -1 5 -4 1.34 0.72
 1 5 4 1.04 0.55
 1 -5 4 0.91 0.75
 -1 -5 -4 1.93 0.69
 -1 5 -4 1.49 0.72
 1 5 4 0.88 0.84
 1 -5 4 1.52 1.48
 -1 -5 -4 1.11 1.36
 1 -5 4 0.44 1.23
 1 5 4 0.56 1.33
 1 5 4 1.42 0.84
 1 -5 5 135.07 6.57
 -1 5 -5 153.98 6.74
 -1 5 -5 145.05 6.44
 1 5 5 154 6.41
 1 -5 5 140.24 6.46
 -1 5 -5 152.56 6.45
 1 5 5 150.8 6.48
 -1 -5 -5 139.32 6.79
 1 -5 5 151.88 6.77
 1 5 5 156.52 6.49
 1 5 5 145.76 6.81
 -1 5 -6 111.07 4.92
 1 -5 6 110.77 5.3
 1 -5 6 116.72 4.96
 1 5 6 99.17 5.16
 1 -5 6 96.42 5.12
 1 -5 6 113.44 4.93
 1 5 6 115.24 4.89
 -1 5 -6 113.1 5.23
 1 5 6 120.17 4.98
 1 -5 7 0.23 1.3
 1 5 7 0.44 1.25
 1 5 7 1.68 0.86
 1 -5 7 0.68 0.73
 1 5 7 0.72 0.6
 -1 5 -7 -0.03 1.25
 -1 5 -7 1.22 0.72
 1 -5 8 92.95 4.37
 1 5 8 92.72 3.84
 1 -5 8 84.23 3.88
 1 -5 8 85.85 3.9
 -1 5 -8 85.09 3.86
 1 5 8 80.55 3.92
 1 5 9 176.84 8.42
 1 5 9 199.31 8.01
 -1 5 -9 180.97 8.04
 1 5 9 184.35 8.08
 1 -5 10 84.14 4.22
 1 -5 10 77.24 3.51
 -1 5 -10 75.49 3.46
 1 5 10 72 3.97
 1 -5 10 72.02 3.9
 1 -5 10 73.51 4.11
 1 5 11 41.07 2.21
 1 -5 11 47.27 3.01
 1 -5 11 42.93 2.21
 1 -5 11 38.48 2.87
 1 5 11 40.84 2.78
 1 -5 11 42.62 2.71
 -1 5 -11 44.06 2.17
 1 -5 12 2.58 1.85
 1 5 12 3.5 1.05
 1 -5 12 4.95 1.88
 1 -5 12 4.07 1.06
 1 5 12 4.33 1.02
 -1 5 -12 2.65 0.94
 1 -5 12 0.91 1.54
 1 5 12 2.56 1.68
 1 5 13 69.27 3.5
 1 -5 13 81.39 4.33
 1 -5 13 75.6 3.51
 1 -5 13 71.07 4.27
 1 -5 13 65.01 4.05
 1 5 13 72.34 4.19
 -1 5 -13 81.43 3.5
 -1 -5 -14 2.65 1.81
 1 5 14 0.45 1.02
 1 -5 14 -0.99 1.86
 1 5 14 1.57 1.67
 1 5 14 -1 1.79
 1 -5 14 0.55 1
 -1 5 -14 0.35 0.96
 1 -5 15 11.1 1.16
 -1 5 -15 12.53 1.15
 1 5 15 12.19 1.95
 1 5 15 7.13 1.86
 1 5 15 11.93 1.18
 -1 -5 -15 10.6 1.99
 -1 -5 -16 15.42 1.18
 1 5 16 14.63 1.94
 -1 5 -16 17.35 1.22
 -1 -5 -16 17.65 2.04
 1 5 16 13.93 1.94
 1 5 17 0.05 1.43
 1 -5 17 0.29 0.8
 1 5 17 0.92 0.73
 -1 5 -17 0.43 0.76
 -1 -5 -17 0.19 0.77
 -1 -5 -17 -0.82 1.45
 1 5 18 4.41 0.69
 -1 5 -18 5.14 0.8
 -1 -5 -18 5.03 0.75
 -1 5 -19 0.9 0.6
 -1 -5 -19 1.11 0.59
 -1 -5 -20 5.57 0.5
 1 7 -19 0.06 0.52
 -1 7 19 0.47 0.45
 1 -7 -19 -0.65 0.49
 -1 7 18 45.48 2.57
 1 7 -18 42.68 2.02
 1 -7 -18 40.36 1.99
 1 7 -17 23.61 1.32
 1 -7 -17 21.19 1.29
 1 -7 -16 -0.45 1.62
 1 7 -15 0.73 0.91
 1 -7 -15 -1.91 1.8
 1 -7 -15 0.7 0.87
 1 -7 -14 4.02 1.92
 -1 -7 14 0.73 0.91
 1 7 -14 0.75 0.95
 -1 -7 14 1.02 1.84
 1 -7 -14 1.09 0.91
 1 -7 -13 19.76 2.39
 -1 -7 13 20.03 1.36
 1 7 -13 20.43 1.41
 -1 -7 13 15.06 2.24
 1 -7 -13 19.32 1.36
 1 -7 -12 2.28 1.91
 -1 -7 12 2.77 0.96
 -1 -7 12 4.24 1.9
 1 7 -12 0.72 1
 1 -7 -12 1.96 0.92
 1 -7 -11 70.68 3.25
 1 7 -11 70.52 3.26
 -1 -7 11 65.91 3.24
 -1 -7 10 11.97 1.08
 -1 7 10 12.82 1.13
 1 -7 -10 12.52 1.07
 -1 -7 10 12.28 1.13
 1 7 -10 11.05 1.04
 1 -7 -10 9.97 2.02
 -1 -7 10 11.5 1.86
 -1 -7 9 11.4 0.98
 1 -7 -9 9.9 0.99
 -1 7 9 8.59 1.06
 -1 -7 9 11.38 1.03
 -1 -7 9 13.31 1.82
 1 7 -9 10.52 1
 1 -7 -9 9.17 1.89
 1 7 -8 36.77 1.92
 1 -7 -8 35.23 2.69
 1 7 -8 40.64 2.41
 -1 -7 8 38.39 2.57
 -1 -7 7 144.26 6.73
 -1 7 7 146.48 6.2
 1 -7 -7 138.4 6.79
 1 -7 -7 140.35 6.24
 1 7 -7 146.2 6.61
 -1 7 7 137.54 6.25
 -1 -7 7 142.91 6.25
 -1 7 6 135.88 6.56
 1 -7 -6 137.4 6.03
 1 -7 -6 136.23 6.53
 -1 7 6 136.34 6.04
 1 7 -6 137.38 6.02
 -1 -7 6 138.91 6.47
 -1 -7 6 142 6.04
 1 7 -6 141.8 6.38
 1 7 -6 133.66 6.03
 1 -7 -5 14.05 1.77
 -1 -7 5 15.9 1.14
 1 7 -5 16.42 1.13
 -1 7 5 15.19 1.16
 -1 7 5 14.85 1.82
 1 -7 -5 16.72 1.08
 -1 -7 4 38.42 2.46
 1 -7 -4 39.39 2.57
 -1 -7 4 38.47 2.63
 -1 -7 4 41.2 2.03
 -1 7 4 40.73 2.65
 1 -7 -4 42.26 2.02
 1 7 -4 41.51 2.02
 -1 7 4 45.29 2.54
 -1 -7 3 8.19 1.39
 -1 -7 3 7.89 0.87
 1 7 -3 8.81 0.9
 1 -7 -3 9.19 1.52
 -1 -7 3 8.33 1.68
 -1 7 3 8.79 1.56
 1 -7 -3 7.46 1.18
 1 -7 -3 7.62 0.85
 -1 -7 2 61.81 3.38
 1 7 -2 63.36 2.85
 -1 -7 2 64.74 3.22
 1 -7 -2 60.27 2.81
 1 -7 -2 58.12 3.06
 -1 -7 1 41.41 2.83
 1 -7 -1 40.83 2.78
 1 -7 -1 47.04 2.22
 -1 -7 1 46.06 2.21
 -1 -7 1 53.47 2.67
 -1 7 1 46.5 2.24
 1 7 -1 48.53 2.24
 -1 7 0 62.19 2.83
 1 -7 0 59.18 3.32
 -1 -7 0 58.87 2.73
 1 -7 0 63.23 2.81
 -1 -7 0 61.99 2.81
 1 7 0 62 3.12
 1 -7 0 61.51 3.14
 -1 7 -1 18.97 1.17
 1 -7 1 16.14 1.86
 -1 7 -1 18.18 0.99
 1 7 1 16.22 1.52
 1 -7 1 18.12 1.57
 -1 -7 -1 17.85 1.58
 1 -7 1 15.98 1.11
 -1 -7 -1 16.6 1.11
 1 -7 2 51.09 2.86
 1 -7 2 46.87 3.03
 1 7 2 55.21 2.87
 -1 -7 -2 54.05 2.49
 -1 -7 -2 59.07 2.86
 1 -7 2 54.65 2.5
 -1 7 -2 51.37 2.51
 1 -7 3 48.56 3
 -1 -7 -3 48.1 2.91
 -1 -7 -3 50.68 2.45
 -1 -7 -3 51.37 2.8
 1 7 3 50.34 3.03
 1 -7 3 51.67 2.86
 1 7 3 54.99 2.51
 -1 7 -3 56.31 2.49
 1 -7 3 51.91 2.47
 1 -7 4 -0.43 1.25
 -1 -7 -4 -1.29 1.4
 1 -7 4 -1.39 1.57
 -1 7 -4 0.48 0.81
 -1 -7 -4 -0.15 0.71
 1 7 4 0.39 0.89
 -1 -7 -4 -1.07 1.17
 1 7 4 -0.35 1.51
 1 -7 4 0.85 0.77
 -1 7 -4 0.35 0.77
 -1 7 -5 164.29 6.99
 1 -7 5 156.19 7.4
 -1 -7 -5 147.65 7.41
 -1 7 -5 160.1 6.98
 1 7 5 158.71 7.01
 1 7 5 158.71 7.47
 -1 -7 -5 160.21 6.98
 1 -7 5 162.35 7
 -1 7 -5 163.8 7.37
 1 -7 6 25.94 1.98
 -1 -7 -6 20.58 2.04
 1 7 6 22.58 1.42
 1 7 6 23.32 2.09
 -1 -7 -6 22.08 1.35
 1 -7 6 23.1 1.39
 -1 7 -6 26.13 1.97
 -1 -7 -7 11.56 1.8
 1 -7 7 12.07 1.68
 -1 7 -7 10.7 1.6
 -1 7 -8 40.28 2.48
 -1 7 -8 37.28 1.91
 1 -7 8 37.04 1.93
 -1 -7 -8 37.89 2.71
 -1 -7 -8 35.86 1.91
 1 7 8 38.45 2.01
 1 -7 8 38.77 2.59
 1 -7 8 37.46 1.95
 1 -7 9 9.41 1
 -1 -7 -9 6.16 1.82
 1 7 9 8.25 1.1
 -1 -7 -9 8.24 0.98
 1 7 9 8.02 1.12
 1 -7 9 7.98 1.03
 1 -7 9 8.79 1.72
 1 -7 10 92.75 4.9
 1 -7 10 95.21 4.18
 -1 -7 -10 86.34 4.87
 1 -7 10 83.37 4.82
 1 7 10 93.16 4.23
 -1 7 -10 92.63 4.18
 1 7 10 86.55 4.19
 -1 -7 -10 91.83 4.17
 1 -7 10 93.66 4.2
 1 -7 11 112.9 5.05
 -1 7 -11 113.88 5.04
 1 7 11 109.05 5.08
 1 -7 11 106.43 5.73
 1 7 11 107.6 5.05
 -1 -7 -11 117.75 5.04
 1 -7 12 5.78 1.06
 -1 -7 -12 2.75 1.85
 -1 7 -12 3.71 1.01
 1 -7 12 5.24 1.88
 1 7 12 4.08 1.1
 1 -7 12 4.16 1.89
 -1 -7 -12 4.29 0.98
 1 7 12 4.15 1.02
 1 -7 13 9.31 1.14
 1 -7 13 8.23 2.03
 -1 7 -13 11.72 1.15
 -1 -7 -13 12.69 1.11
 -1 -7 -13 10.66 2.11
 1 -7 14 68.3 3.29
 -1 7 -14 72.72 3.29
 -1 -7 -14 70.12 3.27
 -1 -7 -14 64 4
 1 -7 14 69.42 4.05
 -1 7 -15 5.33 0.94
 -1 -7 -15 4.3 0.91
 -1 -7 -15 4.04 1.65
 1 -7 16 0.77 0.75
 -1 7 -16 -0.03 0.8
 -1 -7 -16 0.98 0.79
 -1 -7 -16 -1.4 1.45
 1 -7 17 6.79 0.73
 -1 -7 -17 6.45 0.8
 -1 7 -17 7.26 0.82
 -1 -7 -18 -0.12 0.59
 -1 7 -18 0.89 0.6
 -1 -7 -19 1.23 0.42
 -1 7 -19 2.42 0.43
 1 -9 -18 10.87 0.7
 1 9 -18 13.63 0.73
 1 9 -17 2.28 0.62
 1 -9 -17 2.13 0.6
 1 9 -16 41.17 1.97
 1 -9 -16 36.82 1.95
 -1 9 15 20.64 1.98
 1 -9 -15 18.32 1.18
 -1 -9 15 15.82 1.87
 1 9 -15 17.07 1.17
 1 -9 -14 28.44 2.56
 -1 -9 14 34.73 2.63
 1 -9 -13 5.1 1.81
 -1 9 13 6.3 1.89
 -1 -9 13 5.42 1.82
 1 9 -13 5.76 1.01
 1 -9 -13 7.15 0.98
 1 -9 -12 47.66 2.39
 -1 -9 12 42.78 3.16
 1 -9 -12 41.32 3.16
 1 9 -12 47.97 2.4
 1 -9 -11 17.32 2.28
 -1 -9 11 18.29 2.31
 1 -9 -11 20.66 1.45
 1 9 -11 23.14 1.44
 -1 -9 10 54 3.31
 -1 -9 10 49.7 2.48
 1 -9 -10 46.05 3.31
 1 -9 -10 52.44 2.53
 -1 -9 10 45.89 2.49
 -1 -9 9 -0.06 0.91
 1 9 -9 0.42 0.95
 -1 -9 9 -0.36 0.87
 1 -9 -9 0.28 0.94
 -1 9 9 1.73 1.83
 1 -9 -9 2.34 1.89
 -1 -9 9 0.19 1.72
 1 9 -8 21.69 1.38
 1 -9 -8 20.17 1.38
 -1 -9 8 17.85 1.3
 -1 -9 8 19.77 1.31
 -1 9 8 22.06 2.29
 1 -9 -7 4.24 0.94
 1 -9 -7 3.25 1.73
 1 9 -7 4.08 1.6
 1 9 -7 3.23 0.99
 -1 -9 7 2.37 1.63
 -1 9 7 2.26 1.7
 -1 -9 7 3.3 0.86
 -1 -9 7 4.08 0.99
 1 9 -6 58.95 3.18
 1 9 -6 57 2.56
 -1 -9 6 54.36 3.24
 1 -9 -6 44.34 3.2
 -1 9 6 58.14 3.26
 1 -9 -6 46.78 2.54
 1 9 -6 51.87 2.55
 -1 -9 6 50.27 2.54
 1 9 -5 17.04 1.26
 -1 -9 5 18.82 1.89
 1 -9 -5 14.14 2.07
 -1 9 5 19.71 1.94
 1 -9 -5 11.7 1.14
 -1 9 5 12.33 2.09
 1 9 -5 15.4 1.19
 -1 -9 5 15.27 1.18
 -1 -9 4 6.21 1.57
 1 -9 -4 4.67 1.77
 -1 9 4 5.94 1.61
 -1 9 4 7.39 1.85
 1 -9 -4 5.84 0.93
 -1 9 4 6.03 1.03
 1 9 -4 6.15 0.99
 -1 -9 4 5.92 0.92
 -1 -9 3 16.61 1.81
 1 -9 -3 14.62 2.01
 -1 -9 3 12.95 2.09
 -1 9 3 18.56 1.82
 1 -9 -3 15.57 1.19
 -1 9 3 17.66 2.09
 1 9 -3 16.32 1.21
 -1 -9 3 15.02 1.17
 -1 -9 2 14.14 1.74
 -1 -9 2 15.12 2.11
 1 -9 -2 17.92 2.11
 -1 9 2 18.23 2.12
 -1 9 2 18.89 1.78
 1 -9 -1 234.05 11.24
 -1 -9 1 239.59 11.22
 1 -9 -1 262.76 11.1
 -1 -9 1 249.4 11.12
 1 -9 0 38.25 2.67
 -1 -9 0 38.41 2.64
 -1 -9 0 29.5 2.32
 1 -9 0 33.8 2.28
 -1 -9 -1 8.8 1.82
 1 -9 1 7.29 1.78
 1 -9 1 7.88 1.49
 1 -9 2 98.23 4.49
 1 9 2 96.49 4.42
 1 9 2 89.62 4.68
 1 -9 2 74.15 4.54
 -1 -9 -2 76.64 4.52
 -1 9 -3 16.95 1.23
 -1 9 -3 18.52 1.3
 1 -9 3 16.92 2.16
 -1 -9 -3 13.99 2.01
 1 9 3 16.93 1.78
 1 9 3 18.14 2.11
 -1 -9 -3 17.75 1.23
 1 -9 3 17.23 1.24
 1 -9 3 18.04 1.82
 -1 9 -4 5.8 0.97
 1 -9 4 4.98 1.48
 1 -9 4 5.1 1.89
 -1 -9 -4 6.64 1.81
 1 9 4 4.57 1.51
 1 9 4 7.13 1.86
 -1 9 -4 7.5 0.99
 -1 -9 -4 6.23 0.92
 1 -9 4 5.37 0.92
 -1 9 -5 33.68 2.5
 -1 9 -5 34.27 1.83
 1 -9 5 35.67 2.48
 -1 -9 -5 26.94 2.5
 1 9 5 37.98 2.48
 -1 -9 -5 32.03 1.8
 -1 9 -5 34.81 1.85
 1 -9 5 33.18 1.85
 -1 9 -6 52.72 2.51
 1 -9 6 48.5 3.13
 1 9 6 51.49 3.15
 -1 -9 -6 52.29 2.49
 -1 9 -6 58.4 3.16
 1 -9 6 47.75 2.5
 -1 -9 -6 46.7 3.18
 -1 -9 -6 45.84 3.14
 -1 9 -7 52.8 3.01
 -1 9 -7 50.63 2.36
 1 -9 7 45.44 2.32
 -1 -9 -7 43.81 3.05
 -1 -9 -7 40.09 2.98
 1 9 7 54.21 3.11
 1 -9 7 47.83 3.07
 -1 -9 -7 42.35 2.33
 1 9 8 2.57 1.71
 -1 9 -8 2.97 0.95
 -1 -9 -8 2.36 0.95
 1 -9 8 3 0.93
 1 -9 8 3.21 0.97
 -1 -9 -9 3.58 0.98
 1 -9 9 3.71 0.98
 1 9 9 4.11 1.81
 1 -9 9 1.37 1.68
 1 -9 9 2.27 0.97
 1 -9 10 0.79 0.95
 1 -9 10 0.52 0.92
 1 9 10 0.51 1.78
 -1 -9 -10 1.89 1.83
 -1 -9 -10 0.7 0.94
 -1 9 -10 0.36 0.95
 -1 -9 -11 1.87 0.96
 -1 -9 -11 3.77 1.83
 1 -9 11 2.46 1.84
 -1 9 -11 1.53 0.96
 1 -9 11 0.17 0.94
 -1 -9 -12 11.28 1.98
 -1 -9 -12 14.91 1.24
 1 -9 12 14.16 2.05
 -1 9 -12 15.76 1.23
 1 -9 12 14.42 1.22
 1 -9 13 10.49 1.9
 -1 -9 -13 11.32 1.09
 1 9 13 14.13 1.96
 -1 -9 -13 9.58 1.82
 -1 9 -13 12.7 1.1
 1 -9 14 13.41 1.91
 -1 -9 -14 19.17 1.21
 1 -9 14 15.15 1.14
 -1 9 -14 17.76 1.21
 1 9 14 17.63 1.95
 1 -9 15 -0.74 0.65
 1 9 15 0.9 1.35
 -1 9 -15 0.47 0.74
 -1 -9 -15 0.98 0.74
 -1 9 -16 2.8 0.66
 -1 -9 -16 3.49 0.68
 -1 9 -17 24.94 1.2
 -1 -9 -17 21.92 1.19
 1 11 -16 0.73 0.4
 1 -11 -16 1.02 0.38
 1 -11 -15 7.23 0.7
 1 11 -15 8.35 0.71
 -1 11 14 2.19 1.18
 1 -11 -14 1.34 0.65
 1 11 -14 -0.15 0.67
 -1 11 13 2.04 1.4
 -1 -11 13 0.66 1.41
 1 -11 -13 1.06 0.76
 1 11 -13 0.46 0.77
 -1 -11 12 12.24 1.78
 1 -11 -12 9.52 1.02
 1 11 -12 11.48 1.02
 -1 11 12 14.5 1.8
 -1 11 11 22.38 2.09
 -1 -11 11 16.62 2.11
 -1 -11 10 21.47 2.1
 -1 11 10 24.76 2.23
 1 -11 -10 18.77 1.38
 -1 11 10 17.57 1.35
 1 11 -10 22.5 1.39
 -1 -11 9 25.94 2.42
 -1 -11 9 25.63 1.59
 1 11 -9 31.31 1.67
 -1 11 9 30.34 2.51
 -1 11 9 26.28 1.68
 1 -11 -9 29.31 1.69
 1 -11 -8 7.67 1.97
 1 11 -8 9.34 1.09
 -1 11 8 11.6 1.94
 1 -11 -8 6.97 1.08
 -1 11 8 7.42 1.12
 -1 -11 8 11.63 1.95
 -1 -11 8 6.73 0.96
 -1 -11 7 1.92 1.73
 -1 -11 7 2.43 0.87
 -1 11 7 1.12 1.05
 1 -11 -7 2.88 1.01
 1 11 -7 3.55 1.03
 1 11 -6 16.79 2.07
 1 11 -6 18.41 1.33
 -1 -11 6 18.94 2.11
 1 -11 -6 11.46 2.21
 -1 11 6 19 2.06
 1 -11 -6 14.86 1.29
 -1 -11 6 14.68 1.29
 -1 11 6 15.85 1.37
 1 11 -5 4.04 1.06
 1 -11 -5 3.75 1.61
 -1 -11 5 3.26 1.74
 -1 11 5 2.49 1.12
 1 11 -5 4.2 1.09
 1 -11 -5 2.63 1.01
 1 -11 -5 3.27 1.91
 -1 -11 5 3.16 1.04
 1 11 -5 6.19 1.81
 -1 -11 4 22 2.22
 1 -11 -4 22.59 2.18
 1 -11 -4 20.94 2.49
 -1 11 4 24.78 1.6
 1 11 -4 23.6 1.56
 1 -11 -4 22.26 1.51
 1 11 -4 23.18 1.55
 -1 -11 4 20.15 1.48
 1 11 -3 0.85 1.07
 -1 11 3 0.25 1.08
 1 -11 -3 0.23 0.98
 1 11 -3 0.09 1.05
 -1 -11 3 0.43 0.95
 1 -11 -3 -0.53 2.04
 1 11 -2 271.11 11.12
 -1 11 2 264.76 11.12
 -1 -11 2 245.06 11.09
 1 -11 -2 230.11 11.74
 -1 -11 2 234.62 11.79
 1 11 -1 42.7 2.23
 -1 11 1 41.59 2.23
 -1 -11 1 38.44 2.14
 -1 -11 1 39.59 3.18
 1 -11 -1 38.38 3.16
 -1 11 0 711.84 28.88
 1 11 0 694.54 28.88
 -1 11 0 711.28 28.85
 1 -11 0 647.9 28.85
 -1 -11 0 656.43 28.85
 -1 -11 0 607.85 29.41
 1 -11 0 578.43 29.39
 -1 11 -1 23.81 1.56
 1 11 1 23.39 1.58
 1 -11 1 25.87 2.54
 -1 -11 -1 18.52 2.51
 -1 11 -1 19.08 1.49
 1 -11 1 20.28 1.46
 -1 -11 -2 14.07 2.25
 1 -11 2 17.63 2.47
 -1 11 -2 17.28 1.4
 1 11 2 16.42 1.42
 -1 -11 -2 14.62 1.29
 -1 11 -2 18.02 1.37
 1 -11 2 17.72 1.33
 -1 -11 -3 78.57 4.34
 -1 -11 -3 68.64 4.44
 1 11 3 88.15 3.8
 -1 11 -3 82.45 3.75
 -1 -11 -3 75.43 3.72
 -1 11 -3 82.86 3.75
 1 -11 3 76.26 3.73
 -1 -11 -4 1.94 1.57
 1 -11 4 -2.04 1.76
 -1 11 -4 -0.97 1.05
 -1 -11 -4 -0.38 0.99
 1 11 4 0.47 1.13
 -1 -11 -4 -0.5 1.85
 -1 11 -4 0.87 1.02
 1 -11 4 -0.75 0.98
 -1 11 -4 -0.12 1.78
 1 -11 5 1.3 1.69
 -1 -11 -5 1.95 1
 1 11 5 0.86 1.14
 -1 -11 -5 1.11 1.84
 -1 11 -5 2.38 1.05
 1 -11 5 2.08 1.01
 -1 11 -5 0.59 1.75
 -1 11 -6 3.98 1.08
 1 -11 6 3.93 0.97
 -1 -11 -6 3.14 1.03
 1 11 6 5.35 1.13
 -1 -11 -6 6.16 1.93
 -1 11 -6 5.8 1.8
 1 -11 6 4.04 1.76
 1 -11 7 33.87 2.72
 1 -11 7 35.17 1.94
 -1 11 -7 37.81 2.71
 -1 -11 -7 34.03 1.97
 1 11 7 35.76 2.04
 -1 11 -7 39.61 1.99
 1 -11 8 15.38 1.2
 1 -11 8 13.22 1.2
 -1 -11 -8 15.04 1.24
 1 11 8 15.1 1.31
 1 -11 8 17.22 1.98
 1 -11 9 0.64 1.63
 1 -11 9 1.16 0.89
 1 -11 9 3.92 0.9
 -1 11 -9 3.57 0.94
 1 11 9 -0.87 1.07
 1 -11 10 0.71 0.86
 -1 -11 -10 0.23 0.9
 1 -11 10 2.74 1.75
 -1 11 -10 0.87 0.88
 1 11 11 4.68 0.9
 1 11 11 3.32 1.55
 1 -11 11 5.39 1.64
 -1 -11 -12 1.09 0.79
 1 11 12 1.4 1.35
 1 -11 12 1.16 1.43
 -1 11 -12 1.86 0.78
 -1 -11 -13 1.02 0.7
 -1 11 -13 1.85 0.7
 1 11 13 -0.41 1.18
 -1 -11 -14 0.21 0.63
 -1 11 -14 -0.08 0.6
 -1 -11 -15 0.91 0.48
 -1 11 -15 -0.15 0.48
 1 13 -13 0.83 0.42
 1 13 -12 -0.57 0.53
 1 13 -11 6.44 0.72
 1 13 -10 11.3 0.92
 -1 13 9 4.1 0.79
 1 13 -9 3.79 0.8
 -1 -13 9 2.91 1.49
 -1 -13 8 -0.48 1.37
 -1 -13 8 0.47 0.71
 1 -13 -8 -0.66 1.48
 -1 13 8 1.02 0.85
 -1 13 7 2.24 0.92
 -1 -13 7 2.99 0.77
 1 -13 -7 1.31 1.6
 -1 -13 7 2.17 1.52
 1 13 -7 2.98 0.91
 -1 -13 6 1.58 1.56
 1 -13 -6 1.05 1.7
 -1 -13 6 0.72 0.77
 -1 13 5 1.24 0.99
 1 13 -5 -0.1 1.54
 1 -13 -5 1.95 1.81
 -1 -13 5 1.08 1.58
 -1 -13 4 42.69 2.9
 -1 13 4 43.83 2.26
 1 13 -4 47.17 2.24
 1 -13 -4 40.03 2.21
 -1 -13 4 40.36 2.2
 1 -13 -4 35.19 3.02
 1 13 -4 49.16 2.97
 -1 -13 3 7.38 1.73
 -1 13 3 6.08 1.1
 1 13 -3 5.47 1.08
 1 13 -3 4.68 1.07
 1 -13 -3 4.86 0.99
 -1 -13 3 6.33 1.04
 1 -13 -3 5.82 2.04
 1 13 -3 6.02 1.79
 1 -13 -2 34.73 1.98
 -1 -13 2 34.67 1.98
 1 13 -2 39.53 2.02
 -1 13 2 37.46 1.96
 1 13 -2 38.26 2.03
 -1 13 2 36.76 2.03
 -1 13 1 0.32 1.04
 1 13 -1 0.42 1.05
 1 13 -1 0.95 1.02
 -1 13 1 -0.02 0.92
 1 -13 -1 0.66 0.94
 -1 -13 1 0.48 0.95
 -1 -13 1 2.39 1.59
 1 -13 -1 2.09 2.01
 -1 -13 0 8.09 1.06
 1 -13 0 8.72 1.07
 1 13 0 8.58 1.09
 -1 13 0 7.53 1.05
 -1 13 0 9.1 1.16
 1 13 0 6.68 1.17
 -1 -13 0 7.35 1.69
 1 -13 1 5.05 1.01
 -1 -13 -1 6 1.02
 -1 13 -1 4.09 1.04
 1 13 1 6.03 1.04
 1 13 1 5.43 1.13
 -1 13 -1 7.04 1.11
 -1 -13 -1 4.88 1.66
 1 13 2 2.76 1.1
 -1 13 -2 2.01 1.04
 -1 13 -2 3.99 0.99
 1 13 2 2.55 0.96
 -1 -13 -2 2.41 0.96
 1 -13 2 1.87 0.97
 1 -13 2 4.06 1.65
 -1 -13 -2 3.85 1.6
 -1 13 -2 3.22 1.8
 -1 -13 -3 12.29 1.81
 1 -13 3 11.98 1.86
 1 13 3 16.04 1.31
 -1 13 -3 13.55 1.2
 -1 -13 -3 12.23 1.16
 1 -13 3 11.36 1.18
 -1 -13 -3 10.42 2.07
 -1 13 -3 16.92 2.04
 1 13 4 23.57 1.56
 1 -13 4 22.46 1.48
 -1 13 -4 23.37 1.48
 -1 -13 -4 18.68 2.28
 -1 13 -4 26.44 2.27
 -1 -13 -4 23.87 2.12
 1 -13 4 22.05 2.15
 -1 13 -5 38.67 2.56
 1 -13 5 34.72 2.45
 -1 -13 -5 33.47 2.44
 1 -13 6 1.88 0.8
 -1 -13 -6 1.11 1.4
 1 -13 6 -0.46 1.5
 -1 -13 -6 -0.35 1.61
 -1 13 -6 1.05 1.46
 1 13 7 6.06 0.98
 1 -13 7 4.87 0.83
 1 -13 7 4.33 1.48
 -1 -13 -7 6.73 1.44
 1 -13 8 4.28 0.79
 1 13 8 4.05 0.89
 -1 13 -8 5.07 0.83
 -1 -13 -9 1.12 0.73
 1 13 9 1.8 0.76
 -1 13 -9 0.62 0.71
 1 13 10 1.81 0.65
 -1 13 -10 1.53 0.65
 -1 13 -11 3.86 0.61
 -1 13 -12 -0.22 0.45
 1 -15 -8 15.45 0.88
 1 15 -8 15.91 0.85
 1 15 -7 2.53 0.52
 1 -15 -7 3.01 0.58
 -1 15 6 9.64 0.77
 1 -15 -6 10.31 0.8
 1 15 -6 11.2 0.77
 -1 15 5 1.76 0.65
 1 -15 -5 1.63 0.65
 -1 -15 4 6.45 0.66
 -1 15 4 5.75 0.77
 1 -15 -4 6.52 0.76
 -1 15 3 -0.58 0.74
 -1 -15 3 0.17 0.58
 1 15 -3 0.54 0.7
 1 -15 -3 0.4 0.7
 -1 15 2 4.09 0.8
 -1 -15 2 5.24 0.68
 1 15 -2 5.96 0.79
 1 -15 -2 4.66 0.78
 -1 15 1 10.52 0.82
 1 15 -1 11.67 0.9
 1 -15 -1 9.13 0.9
 -1 -15 1 9.62 0.9
 -1 15 0 22.62 1.24
 1 15 0 22.79 1.27
 1 15 0 24.23 1.34
 1 -15 0 19.6 1.29
 -1 -15 0 21.72 1.3
 1 15 1 0.79 0.64
 1 15 1 0.35 0.77
 -1 -15 -1 -0.05 0.71
 1 -15 1 0.49 0.73
 1 15 2 25.74 1.38
 1 -15 2 22.57 1.29
 -1 -15 -2 22.68 1.33
 1 15 3 3.22 0.75
 1 -15 3 2.04 0.64
 -1 -15 -3 3.36 0.72
 1 15 4 24.17 1.31
 1 -15 4 22.64 1.24
 -1 -15 -4 23.1 1.29
 -1 15 -4 23.33 1.23
 1 15 5 0.67 0.65
 1 -15 5 -0.22 0.53
 -1 -15 -5 0.25 0.62
 -1 15 -5 0.46 0.52
 1 15 6 2.53 0.6
 1 -15 6 2.01 0.49
 -1 15 -6 2.84 0.51
 -1 -15 -6 3.35 0.6
 -1 -15 -7 2.86 0.51
 1 15 7 2.92 0.48
 -1 -15 -8 16.62 0.89
 2 0 -21 0.15 0.59
 -2 0 21 -0.32 0.58
 -2 0 21 -0.35 0.49
 -2 0 20 13.31 1.71
 -2 0 20 15.67 1.03
 -2 0 19 1.12 1.55
 -2 0 19 -2.37 1.61
 -2 0 19 0.67 0.82
 -2 0 18 14.87 2.16
 -2 0 18 16.46 2.1
 -2 0 18 16.75 1.21
 -2 0 17 -0.34 1.74
 -2 0 17 -1.23 1.85
 2 0 -17 0.55 0.92
 -2 0 16 64.42 4.05
 2 0 -16 70.21 3.23
 -2 0 16 63.83 4.04
 2 0 -15 -0.2 0.94
 -2 0 15 0.34 1.86
 2 0 -14 27.77 1.56
 -2 0 14 19.14 2.39
 -2 0 13 0.11 0.86
 2 0 -13 -1.52 0.83
 -2 0 13 -0.23 1.54
 2 0 -12 341.29 14.3
 -2 0 12 301.19 14.72
 -2 0 11 -0.09 1.52
 2 0 -11 0.39 0.75
 2 0 -11 0.28 1.55
 -2 0 11 0.11 0.82
 2 0 -10 0.22 0.75
 -2 0 10 0.8 1.45
 -2 0 10 0.79 0.82
 2 0 -9 -0.15 0.73
 -2 0 9 -0.04 1.56
 -2 0 9 -0.26 0.81
 -2 0 8 245.55 10.69
 -2 0 8 240.38 10.67
 -2 0 8 241.62 10.36
 -2 0 8 235.52 10.68
 2 0 -8 240.98 10.34
 -2 0 7 0.27 0.66
 2 0 -7 -0.2 0.62
 -2 0 7 -0.13 0.69
 -2 0 7 -0.18 0.67
 -2 0 7 0.2 1.28
 -2 0 7 -0.33 1.28
 -2 0 6 759.09 32.89
 -2 0 6 758.22 32.69
 -2 0 6 784.73 32.71
 -2 0 6 758.69 32.71
 -2 0 6 759.68 32.84
 2 0 -6 766.24 32.7
 -2 0 6 805.82 32.91
 -2 0 6 789.66 32.91
 -2 0 5 -0.08 0.57
 -2 0 5 0.07 0.63
 -2 0 5 0.13 0.54
 -2 0 5 -1.26 1.01
 -2 0 5 -0.52 0.65
 -2 0 5 0.57 1.11
 -2 0 5 -0.96 1.13
 -2 0 5 -0.62 1.18
 -2 0 4 1522.44 68.88
 -2 0 4 1613.49 68.91
 -2 0 4 1556.45 68.9
 -2 0 3 0.82 0.82
 -2 0 3 -0.27 0.81
 -2 0 3 -0.07 0.79
 -2 0 3 0.46 0.79
 -2 0 2 2500.88 109.43
 -2 0 2 2479.21 109.44
 -2 0 2 2770.77 109.45
 -2 0 2 2460.24 109.43
 -2 0 2 2735.12 109.45
 -2 0 1 0.53 0.29
 -2 0 1 0.67 0.27
 -2 0 1 0.89 0.24
 2 0 -1 0.17 0.2
 -2 0 1 0.29 0.26
 -2 0 1 0.31 0.46
 -2 0 1 -0.01 0.27
 -2 0 1 -0.26 0.44
 -2 0 1 -0.2 0.46
 -2 0 1 0.11 0.47
 -2 0 0 7.35 0.55
 2 0 0 7.26 0.49
 -2 0 0 6.48 0.55
 -2 0 -1 0.08 0.62
 2 0 1 0.04 0.46
 2 0 2 1694.38 70.19
 -2 0 -2 1604.97 70.19
 2 0 3 1.01 0.96
 -2 0 -3 -0.03 0.94
 2 0 4 44.84 2.1
 -2 0 -4 41.91 2.28
 2 0 4 42.81 2.52
 -2 0 -4 47.41 2.07
 2 0 4 49.13 2.4
 -2 0 -5 0.1 0.57
 -2 0 -5 -0.12 1.03
 2 0 5 -0.32 1.32
 2 0 5 0.37 0.71
 -2 0 -5 -0.09 0.44
 2 0 5 1.46 1.18
 -2 0 -6 164.57 7.13
 2 0 6 159.07 7.33
 2 0 6 160.61 6.98
 -2 0 -6 158.13 6.91
 -2 0 -6 167.36 6.95
 2 0 7 -0.15 0.85
 2 0 7 0.48 1.65
 -2 0 -7 0.19 0.72
 -2 0 -8 4.17 0.8
 2 0 8 4.54 0.87
 -2 0 -9 -1.11 1.32
 2 0 9 0.6 0.89
 -2 0 -9 -0.17 0.77
 2 0 9 0.67 1.55
 -2 0 -10 3.51 1.42
 2 0 10 2.86 0.93
 2 0 10 3.98 1.75
 -2 0 -10 3.03 0.8
 -2 0 -11 -0.42 1.38
 2 0 11 -0.35 1.78
 2 0 12 4.97 1.77
 -2 0 -12 7.58 0.96
 2 0 12 6.75 1.03
 2 0 13 0.07 1.89
 -2 0 -13 -0.15 0.93
 2 0 13 -0.81 1.03
 2 0 14 0.42 1.79
 -2 0 -14 0.28 0.94
 2 0 14 0.29 1.05
 -2 0 -15 0.94 0.96
 2 0 15 3.3 1.91
 -2 0 -16 13.95 1.22
 2 0 16 15.25 2.17
 2 0 17 -0.19 1.77
 2 0 17 1.02 1.71
 2 0 18 -0.6 1.52
 -2 0 -18 0.16 0.86
 2 0 18 0.82 1.52
 2 0 19 -0.54 1.35
 -2 0 -19 -0.43 0.72
 2 0 19 -0.61 0.7
 2 0 20 0.91 0.57
 -2 0 -20 0.94 0.56
 2 -2 -21 4.77 0.54
 -2 2 21 4.62 0.63
 -2 -2 21 4.53 0.59
 2 2 -21 4.64 0.61
 2 -2 -21 4.09 0.61
 -2 2 20 0.95 0.6
 -2 -2 20 1.68 0.67
 -2 2 20 1.69 0.7
 -2 2 20 0.73 1.31
 -2 -2 20 1.07 1.26
 -2 -2 19 61.53 3.66
 -2 2 19 63.45 3.71
 -2 2 19 67.02 3.78
 -2 -2 19 66.16 3.74
 2 2 -19 68.68 3.06
 -2 2 19 63.26 3.07
 -2 -2 19 67.17 3.06
 -2 2 18 25.24 2.45
 -2 -2 18 27.33 2.4
 2 2 -18 31.23 1.66
 -2 2 18 31.42 2.55
 -2 -2 18 28.72 2.47
 -2 -2 17 2.49 1.73
 -2 2 17 2.91 1.84
 2 2 -17 1.78 0.95
 -2 -2 17 2.2 1.8
 -2 2 17 0.07 1.76
 -2 2 16 76.33 4.6
 -2 -2 16 78.6 4.56
 2 2 -16 86.97 3.8
 -2 -2 16 75.93 4.52
 -2 2 16 77.61 4.58
 -2 2 15 12.83 2.15
 -2 -2 15 13.22 2.16
 -2 -2 15 10.45 1.98
 -2 2 15 10.46 2.05
 2 2 -15 16.35 1.21
 -2 -2 15 13.38 1.22
 -2 -2 14 41.09 3.15
 -2 2 14 46.58 3.21
 -2 -2 14 48.28 2.42
 -2 2 14 41.21 3.2
 -2 -2 14 45.57 3.16
 2 2 -14 53.27 2.42
 2 -2 -14 48.97 2.39
 -2 -2 13 64.51 3.09
 2 2 -13 67.24 3.07
 2 -2 -13 66.37 3.06
 -2 2 13 63.8 3.76
 -2 -2 13 61.07 3.69
 -2 -2 12 80.63 4.3
 -2 2 12 75.32 4.29
 -2 -2 12 82.88 4.37
 -2 -2 12 87.68 4.36
 -2 -2 11 307.64 13.78
 2 -2 -11 316.48 13.35
 2 2 -11 315.52 13.35
 -2 -2 11 312.93 13.37
 -2 -2 11 301.63 13.81
 2 -2 -11 311.17 13.82
 -2 -2 11 303.11 13.75
 -2 2 11 282.74 13.75
 -2 -2 10 44.16 2.75
 2 -2 -10 45.73 2.17
 2 2 -10 45.32 2.16
 -2 -2 10 41.49 2.76
 -2 -2 10 46.69 2.66
 -2 2 10 41.81 2.71
 2 -2 -10 47.32 2.76
 -2 -2 10 46.78 2.2
 2 -2 -9 2.35 0.72
 2 2 -9 2.06 0.75
 2 -2 -9 2.01 1.46
 -2 -2 9 3.42 1.47
 -2 -2 9 2.18 0.71
 -2 -2 9 1.73 0.79
 -2 -2 9 1.53 1.11
 -2 -2 9 2.39 1.48
 -2 -2 8 94.53 4.3
 2 -2 -8 96.01 4.51
 -2 -2 8 89.46 4.5
 -2 -2 8 95.16 4.11
 -2 -2 8 92.69 4.5
 -2 -2 8 90.43 4.02
 -2 2 8 88.33 4.04
 -2 -2 8 95.13 4.08
 2 -2 -8 95.25 4.08
 2 2 -8 95.27 4.09
 -2 2 8 92.85 4.48
 -2 -2 8 92.44 4.49
 -2 -2 7 34.5 1.61
 -2 -2 7 33.13 2.15
 2 -2 -7 33.16 1.63
 -2 -2 7 32.38 1.9
 2 -2 -7 30.72 2.14
 -2 -2 7 34.5 1.55
 -2 -2 7 33.31 1.67
 -2 -2 7 36.89 2.18
 2 2 -7 33.23 1.76
 -2 2 7 34.42 1.59
 2 2 -7 32.64 1.57
 -2 -2 7 32.68 2.09
 -2 -2 7 32.04 1.62
 -2 2 7 34.47 2.15
 -2 -2 7 35.58 2.09
 -2 -2 6 2.22 0.67
 -2 -2 6 3.56 1.27
 -2 -2 6 2.36 0.98
 2 2 -6 2.23 0.51
 -2 -2 6 2.5 0.6
 -2 2 6 3.01 0.55
 -2 -2 6 2.63 0.58
 2 -2 -6 2.37 0.59
 2 -2 -6 3.17 1.24
 -2 -2 6 3.17 0.65
 -2 2 6 2.58 1.1
 -2 -2 6 3.92 1.12
 -2 -2 5 139.44 6.11
 -2 -2 5 135.86 6.28
 -2 -2 5 153.11 6.13
 2 2 -5 135.1 6.21
 -2 -2 5 144.56 6.36
 -2 -2 5 143.23 6.32
 -2 2 5 129.12 6.31
 -2 2 5 140.9 6.12
 2 2 -5 138.58 6.11
 2 -2 -5 152.35 6.12
 2 -2 -5 156.72 6.39
 -2 -2 5 138.61 6.12
 2 -2 -4 3200.63 137.08
 2 2 -4 3146.91 137
 -2 -2 4 3371.82 137.06
 -2 2 4 3143.99 137.05
 -2 2 4 3248.1 136.94
 -2 -2 4 3184.99 137.08
 -2 2 3 150.48 6.84
 -2 -2 3 167.07 6.84
 -2 -2 3 161.62 6.9
 -2 2 3 149.34 6.91
 -2 2 2 18.74 1.32
 -2 -2 2 22.2 1.32
 -2 2 2 19.85 1.16
 -2 -2 2 23.55 1.16
 -2 2 2 21.19 1.17
 -2 -2 2 21.63 1.16
 -2 2 2 20.96 1.29
 -2 -2 2 22.86 1.49
 -2 2 1 1730.8 70.64
 2 2 -1 1635.73 70.58
 2 -2 -1 1645.16 70.58
 -2 -2 1 1793.91 70.65
 -2 -2 1 1555.33 70.58
 -2 2 1 1564.96 70.58
 -2 2 1 1618.97 70.59
 -2 -2 1 1674.93 70.59
 2 -2 -1 1755.32 70.64
 -2 -2 1 1916.09 70.66
 -2 2 1 1728.22 70.63
 -2 2 0 167.76 7.91
 -2 2 0 199.21 8
 -2 -2 0 220.62 8
 2 -2 0 184.89 7.97
 -2 -2 0 200.89 7.99
 -2 2 0 175.15 7.92
 -2 -2 0 182.96 7.92
 -2 -2 -1 300.16 11.4
 2 -2 1 240.52 11.35
 2 2 2 39.05 2.06
 -2 2 -2 37.76 2.14
 2 -2 2 39.58 2.1
 -2 2 -2 45.13 1.9
 2 2 3 1443.43 59.7
 -2 2 -3 1439.84 59.81
 -2 2 -3 1393.43 59.69
 2 -2 3 1404.44 59.81
 2 -2 3 1434.16 59.7
 2 -2 3 1351.14 59.7
 2 2 3 1376.8 59.8
 2 -2 3 1412.75 59.79
 -2 2 -4 1.18 1.07
 -2 2 -4 3.14 0.6
 2 -2 4 2.5 0.51
 -2 -2 -4 3.83 0.6
 2 2 4 3.88 0.71
 -2 -2 -4 4.66 0.49
 2 -2 4 2.63 0.64
 2 -2 4 2.88 1.09
 2 -2 5 732.74 31.82
 -2 2 -5 751.99 31.81
 -2 -2 -5 752.16 31.81
 2 2 5 767.73 32.05
 2 2 5 752.46 31.83
 2 -2 5 770.15 31.83
 -2 -2 -5 727.73 31.78
 -2 -2 -5 739.43 31.97
 2 -2 5 796.54 32.01
 -2 2 -6 13.91 0.99
 -2 -2 -6 14.62 1
 -2 2 -6 15.59 1.38
 2 -2 6 15.37 1.05
 2 2 6 15.41 1.07
 -2 -2 -6 15.73 0.83
 2 -2 6 15.66 1.02
 -2 -2 -6 16.05 1.47
 -2 2 -7 352 14.66
 -2 -2 -7 340.82 14.66
 -2 -2 -7 347.6 14.91
 2 -2 7 333.58 14.94
 2 -2 7 339.88 14.68
 -2 -2 -7 337.65 14.61
 2 2 7 349.99 14.68
 -2 -2 -8 30.87 1.59
 -2 2 -8 29.2 1.56
 -2 -2 -8 32.23 2.09
 -2 2 -8 35.25 2
 2 -2 8 30.77 2.17
 2 -2 8 29.51 1.64
 2 2 8 30.02 1.63
 -2 -2 -9 30.42 1.56
 -2 2 -9 30.81 1.54
 -2 -2 -9 33.16 2.12
 -2 2 -9 26.52 1.87
 2 -2 9 24.26 2.26
 2 -2 9 29.83 2.21
 2 2 9 27.39 1.6
 2 -2 9 28.79 1.62
 -2 -2 -10 23.29 1.3
 -2 2 -10 20.91 1.29
 -2 -2 -10 23.66 1.91
 2 -2 10 21.33 1.37
 2 2 10 20.57 1.39
 2 -2 10 22.19 2.15
 2 -2 10 20.87 2.04
 2 -2 11 4.45 1.85
 2 -2 11 2.48 0.96
 2 -2 12 15.6 2.17
 2 2 12 13.95 2.06
 2 -2 12 15.72 2.05
 -2 -2 -12 16.95 1.23
 -2 2 -12 17.62 1.23
 2 -2 12 17.17 1.32
 2 -2 13 9.5 2.11
 2 2 13 8.9 2.07
 2 -2 13 9.76 1.97
 -2 2 -13 8.21 1.04
 2 -2 13 10.46 1.2
 2 -2 14 14.89 2.18
 2 2 14 15.48 2.28
 -2 2 -14 18.99 1.35
 2 -2 14 19.02 1.41
 2 2 15 82.11 5
 2 -2 15 82.09 4.98
 -2 2 -15 98.15 4.25
 2 -2 15 92.91 4.27
 -2 2 -16 1.85 0.95
 2 2 16 0.2 1.92
 2 -2 16 -0.85 1.8
 2 2 16 0.27 1.82
 2 -2 16 2.23 1.8
 2 -2 16 1.03 1
 2 2 17 70.66 4.02
 2 -2 17 65.59 3.99
 -2 2 -17 74.65 3.29
 2 -2 17 63.11 3.97
 2 2 17 66.41 4.02
 2 2 18 1.98 1.54
 2 -2 18 -0.1 1.48
 -2 -2 -18 1.08 0.81
 -2 2 -18 1.59 0.82
 2 2 18 0.16 1.49
 2 -2 18 2.04 1.42
 2 -2 19 1.88 0.67
 2 2 19 2.63 0.69
 -2 2 -19 2.87 0.71
 -2 -2 -19 1.93 0.69
 2 -2 19 1.67 1.26
 2 2 19 1.22 1.3
 -2 -2 -20 7.35 0.63
 2 -2 20 6.78 0.64
 2 2 20 7.54 0.64
 -2 2 -20 6.97 0.66
 -2 -2 -20 7.56 0.64
 2 -4 -21 6.55 0.51
 2 4 -20 8.68 0.72
 2 -4 -20 8.88 0.72
 -2 4 20 9.46 0.76
 -2 -4 20 7.88 0.71
 2 -4 -20 9.87 0.73
 2 -4 -19 -1.04 0.69
 -2 4 19 2.29 1.38
 -2 4 19 0.85 0.72
 2 4 -19 -1.05 0.71
 2 -4 -19 -0.64 0.69
 -2 -4 19 -1.39 0.66
 -2 4 19 -0.02 0.6
 2 4 -19 0.4 0.74
 -2 -4 18 3.24 1.52
 -2 4 18 -0.76 1.69
 -2 4 18 0.27 1.53
 -2 -4 18 1.96 1.46
 -2 4 18 2.41 0.81
 -2 -4 18 1.19 0.75
 2 -4 -18 2.75 1.61
 -2 4 18 2.49 0.75
 2 4 -17 2.07 0.93
 -2 -4 17 2.28 1.58
 -2 4 17 5.17 1.81
 -2 4 17 0.61 1.72
 -2 -4 17 3.68 1.6
 -2 4 17 3.03 0.83
 -2 -4 17 2.05 0.83
 -2 4 17 2.52 0.89
 2 4 -16 3.41 0.95
 -2 -4 16 2.36 1.72
 -2 4 16 3.66 1.83
 -2 4 16 0.52 1.78
 -2 -4 16 1.89 1.65
 -2 -4 16 1.76 0.93
 -2 4 16 1.58 0.87
 -2 -4 16 0.1 0.87
 2 4 -15 46.61 2.28
 -2 -4 15 43.17 2.26
 -2 -4 15 41.92 2.97
 -2 4 15 41.35 3.03
 -2 4 15 42.58 3.04
 -2 -4 15 44.76 2.98
 -2 -4 14 1.31 1.6
 -2 4 14 -0.45 1.74
 2 4 -14 0.15 0.94
 -2 -4 14 1.06 0.93
 -2 -4 13 0.05 0.93
 2 4 -13 0.79 0.92
 -2 -4 13 2.28 1.84
 -2 4 13 1.31 1.71
 -2 -4 13 2.18 1.61
 -2 -4 13 1.32 1.64
 -2 4 13 -1.49 1.74
 -2 -4 13 1.12 1.52
 -2 -4 12 1.07 1.59
 -2 -4 12 2.07 1.68
 2 4 -12 1.64 0.87
 -2 -4 12 2.42 0.88
 -2 -4 12 2.44 1.56
 -2 4 12 3.38 1.56
 -2 4 12 2.44 1.57
 -2 -4 12 2.69 1.51
 -2 4 11 22.07 1.31
 -2 -4 11 23.36 2.1
 -2 -4 11 19.97 2.03
 -2 4 11 16.99 1.96
 -2 -4 11 17.49 1.8
 -2 -4 10 127.11 5.57
 -2 4 10 125.48 5.55
 -2 -4 10 128.7 5.52
 -2 -4 10 122.08 6.07
 -2 4 10 117.86 5.97
 -2 -4 10 113.55 5.92
 2 4 -10 131.01 5.56
 -2 -4 10 128.06 6.02
 -2 -4 9 -0.04 1.44
 -2 -4 9 0.2 0.72
 2 4 -9 0.22 0.65
 -2 4 9 0.72 0.77
 -2 -4 9 0.27 0.63
 -2 -4 9 -0.43 0.79
 -2 -4 8 43.1 2.02
 2 4 -8 42.03 1.96
 -2 -4 8 42.91 2.54
 -2 -4 8 42.97 1.99
 -2 4 8 44.87 2.02
 -2 -4 8 38.74 1.95
 -2 4 8 37.23 2.42
 -2 -4 8 37.7 2.37
 -2 -4 7 1605.66 68.13
 -2 -4 7 1588.92 68.32
 -2 4 7 1577.78 68.33
 2 4 -7 1570.02 68.11
 -2 4 7 1582.54 68.13
 -2 -4 7 1657.82 68.41
 -2 -4 7 1649.37 68.29
 -2 -4 7 1609.46 68.11
 -2 -4 7 1622.42 68.12
 2 4 -6 36.98 1.87
 -2 -4 6 38.14 1.85
 -2 4 6 30.87 1.86
 2 4 -6 30.94 1.51
 -2 4 6 24.56 1.52
 -2 -4 6 29.99 1.55
 2 4 -6 28.54 1.5
 -2 4 6 27.07 1.56
 -2 -4 6 32.78 1.5
 -2 -4 6 36.57 2.06
 -2 -4 5 72.15 3.03
 -2 4 5 67.59 3.08
 2 4 -5 69.85 3.07
 -2 -4 5 62.82 3.24
 -2 4 5 68.53 3.07
 -2 4 5 73.15 3.1
 -2 4 5 74.22 3.49
 -2 -4 5 72.57 3.1
 -2 -4 5 66.5 3.4
 -2 4 5 62.23 3.25
 -2 -4 5 61.87 3.21
 -2 -4 4 1.02 0.46
 -2 4 4 0.84 0.94
 -2 4 4 0.56 0.56
 -2 4 4 -0.04 0.65
 -2 4 4 1.35 1.23
 -2 -4 4 1.04 0.78
 -2 4 4 1.67 0.81
 -2 4 4 1.25 0.81
 -2 -4 4 0.93 0.73
 -2 -4 4 1.16 0.63
 2 -4 -4 1.28 0.58
 2 4 -4 1.69 0.63
 -2 4 4 1.62 0.66
 -2 4 3 375.33 15.74
 2 4 -3 376.65 15.74
 2 -4 -3 371.39 15.73
 -2 -4 3 350.81 15.77
 -2 4 3 340.82 15.78
 -2 -4 3 369.76 15.92
 -2 4 3 370.66 15.73
 2 -4 -3 389.94 15.97
 -2 4 3 399.26 15.86
 -2 -4 3 412.54 16
 -2 4 3 377.96 15.95
 -2 -4 3 403.24 15.74
 -2 -4 3 330.61 15.77
 -2 4 3 338.41 15.78
 -2 -4 2 0.99 0.54
 -2 -4 2 0.28 1.05
 -2 4 2 1.1 0.5
 -2 -4 2 0.64 0.59
 2 -4 -2 0.96 0.56
 -2 -4 2 2.02 1.21
 2 -4 -2 1.53 1.16
 -2 4 2 1.75 0.9
 2 -4 -2 0.82 0.76
 2 4 -1 248.05 10.24
 -2 4 1 262.04 10.34
 -2 -4 1 241.58 10.32
 2 -4 -1 231.42 10.15
 -2 -4 1 246.18 10.15
 2 -4 -1 229.26 10.23
 2 4 -1 232.29 10.16
 -2 -4 1 231.28 10.14
 2 -4 -1 232.83 10.33
 -2 -4 1 246.57 10.36
 2 4 0 450.98 22.6
 -2 4 0 487.24 22.61
 -2 4 0 627.76 22.81
 2 4 0 604.82 22.75
 2 4 0 582.87 22.65
 -2 4 0 536.14 22.64
 2 -4 0 590.65 22.64
 -2 -4 0 612.46 22.64
 -2 -4 0 595.98 22.8
 -2 -4 0 619.83 22.84
 -2 4 -1 320.86 13.45
 2 -4 1 320.07 13.6
 -2 4 -1 323.18 13.44
 -2 -4 -1 301.26 13.46
 -2 4 -1 303.26 13.47
 2 -4 1 319.7 13.47
 2 4 1 321.4 13.48
 -2 -4 -1 320.25 13.46
 2 4 1 313.86 13.47
 -2 4 -1 307.07 13.47
 -2 -4 -1 311.94 13.65
 2 -4 2 60.29 3.17
 -2 4 -2 61.92 2.9
 2 4 2 65.52 2.9
 -2 -4 -2 68.38 2.95
 -2 4 -2 70.33 2.97
 2 4 2 67.72 2.98
 2 -4 2 68.14 2.96
 2 4 2 72.68 3
 -2 -4 -2 69.24 3.3
 2 -4 2 72.03 3.31
 -2 4 -2 66.42 2.92
 -2 4 -3 298.24 13.25
 2 4 3 306.55 13.22
 2 -4 3 327.35 13.27
 -2 4 -3 319.14 13.26
 2 -4 3 302.53 13.46
 -2 -4 -3 316.08 13.48
 2 4 3 307.22 13.26
 2 4 3 317.67 13.48
 2 4 3 311.64 13.28
 2 -4 3 299.77 13.43
 2 4 4 72.9 3.21
 2 -4 4 72.61 3.29
 2 -4 4 73.52 3.62
 -2 4 -4 75.04 3.28
 -2 4 -4 75.61 3.27
 2 4 4 73.64 3.31
 2 4 4 70.73 3.61
 2 -4 5 59.47 2.76
 2 4 5 60.27 2.79
 -2 4 -5 61.76 3.08
 -2 4 -5 59.28 2.73
 2 -4 5 63.28 3.1
 2 -4 6 75.67 3.68
 2 -4 6 71.64 3.28
 -2 4 -6 76.96 3.63
 -2 4 -6 72.57 3.26
 2 -4 7 2.19 0.78
 2 -4 7 2.67 1.32
 2 -4 7 1.75 0.81
 2 -4 8 57.38 2.64
 -2 4 -8 54.03 2.6
 2 -4 8 56.02 2.61
 -2 4 -9 12.82 1.5
 2 -4 9 8.27 1.65
 2 -4 9 10.16 1.07
 -2 4 -9 10.23 0.94
 2 -4 10 53.26 3.29
 2 4 10 51.08 3.15
 2 -4 10 47.81 3.01
 2 -4 10 51.69 3.14
 2 -4 10 53.7 2.55
 2 -4 11 50.54 2.53
 2 -4 11 55.76 3.38
 2 -4 11 50.14 3.09
 2 4 11 48.4 3.16
 2 -4 11 45.82 3.18
 -2 4 -11 51.98 2.48
 -2 4 -12 302.15 12.41
 2 -4 12 298.61 12.44
 2 -4 12 306.06 13.12
 2 4 12 268.59 12.98
 2 -4 12 261.35 12.86
 2 4 12 270.98 12.42
 2 -4 12 284.43 13
 2 -4 13 10.06 1.2
 2 -4 13 8.56 2.05
 2 -4 13 9.84 1.88
 2 4 13 8.29 1.98
 -2 4 -13 9.68 1.1
 2 4 13 8.54 1.17
 2 -4 14 56.88 2.67
 2 -4 14 50.53 3.45
 2 4 14 47.81 2.62
 2 -4 14 46.95 3.27
 2 4 14 51.46 3.42
 -2 4 -14 56.02 2.61
 -2 4 -15 42.6 2.06
 2 -4 15 35.38 2.8
 2 4 15 34.16 2.85
 2 4 15 36.37 2.91
 2 -4 15 36.28 2.79
 2 4 15 35.46 2.06
 2 -4 15 40.71 2.1
 2 -4 16 26.06 1.57
 -2 4 -16 27.54 1.55
 2 -4 16 23.52 2.22
 2 4 16 22.22 2.33
 2 4 16 22.52 2.3
 2 -4 16 24.39 2.22
 2 4 16 24.5 1.56
 -2 -4 -16 24.37 2.27
 -2 -4 -16 26.01 1.52
 -2 4 -16 25.74 1.55
 2 -4 17 9.3 0.98
 2 4 17 8.4 1.69
 2 -4 17 5.11 1.55
 2 -4 17 6.33 1.57
 2 4 17 7.97 1.67
 -2 -4 -17 5.81 0.9
 -2 4 -17 8.38 0.92
 -2 4 -18 4.41 0.73
 2 -4 18 2.93 0.68
 2 4 18 4.06 0.72
 -2 -4 -18 3.72 0.71
 2 -4 18 3.32 1.3
 2 4 18 4.91 1.39
 -2 -4 -18 5.01 0.76
 -2 4 -18 3.85 0.79
 2 -4 19 0.15 0.5
 2 4 19 -0.23 0.54
 -2 -4 -19 0.09 0.53
 -2 4 -19 -0.26 0.5
 -2 -4 -19 -0.03 0.57
 -2 -4 -20 0.45 0.4
 -2 6 20 3.73 0.52
 2 -6 -20 3.5 0.48
 2 6 -20 3.76 0.52
 2 -6 -19 4.65 0.66
 2 6 -19 3.98 0.68
 2 -6 -18 1.1 0.7
 2 -6 -18 -1.16 1.49
 2 6 -18 0.35 0.74
 2 -6 -17 1.35 1.65
 2 -6 -16 0.46 0.85
 2 -6 -16 1.47 1.83
 2 6 -16 2.2 0.89
 2 -6 -15 6.15 0.96
 -2 -6 15 4.98 0.97
 2 6 -15 4.68 1.02
 2 -6 -15 6.67 1.97
 -2 -6 15 7.77 1.99
 -2 6 14 0.91 0.85
 2 -6 -14 -0.2 0.9
 -2 -6 14 0.94 0.93
 2 6 -14 0.24 0.97
 -2 -6 14 2.17 1.9
 2 -6 -14 -2.19 2.05
 -2 6 13 55.63 2.56
 2 -6 -13 56.21 2.61
 -2 -6 13 47.13 2.59
 2 6 -13 56.99 2.65
 2 -6 -13 50.47 3.52
 -2 -6 13 45.59 3.4
 2 -6 -12 12.72 1.1
 -2 -6 12 10.38 1.12
 2 6 -12 12.64 1.13
 -2 6 12 11.54 1.03
 -2 -6 12 10.19 1.97
 -2 6 12 10.79 1.13
 2 -6 -11 0.85 0.82
 -2 -6 11 0.94 0.88
 2 6 -11 -0.28 0.87
 -2 6 11 1.61 0.79
 -2 6 11 -0.09 0.91
 -2 -6 11 -0.98 1.68
 2 -6 -10 110.12 4.94
 -2 6 10 116.69 4.93
 -2 -6 10 110.22 4.94
 -2 -6 10 106.06 4.96
 2 6 -10 110.48 4.92
 -2 -6 10 121.55 5.58
 -2 -6 9 6.44 0.86
 -2 -6 9 6.16 1.57
 -2 6 9 6.13 0.9
 -2 6 9 6.75 0.94
 -2 6 8 55.29 2.58
 2 6 -8 52.73 2.52
 -2 -6 8 52.06 2.52
 -2 6 8 56.49 2.51
 -2 6 8 53.22 2.55
 2 -6 -8 54.57 2.54
 2 6 -8 56.94 2.89
 -2 -6 8 53.36 2.53
 2 -6 -8 53.46 3.21
 -2 -6 8 53.05 3.11
 2 6 -7 82.93 4.21
 2 6 -7 82.74 3.9
 -2 -6 7 80.77 3.88
 -2 6 7 87.68 3.87
 2 -6 -7 90.04 3.9
 -2 6 7 87.39 3.91
 2 6 -7 88.86 3.89
 -2 -6 7 91.13 3.92
 -2 -6 7 82.51 4.35
 2 -6 -7 93.99 4.46
 -2 6 7 93.56 3.93
 2 -6 -6 1.22 1.47
 2 6 -6 0.92 1.18
 2 -6 -6 2.31 0.71
 2 6 -6 2.2 0.76
 -2 6 6 2.19 0.79
 -2 -6 6 2.19 1.32
 -2 -6 6 2.04 0.77
 -2 6 6 2.13 1.51
 -2 6 6 1.13 0.66
 -2 6 5 75.33 3.17
 2 6 -5 69.91 3.19
 -2 6 5 68.66 3.2
 2 -6 -5 64.14 3.66
 -2 -6 5 70.48 3.2
 2 -6 -5 70.65 3.18
 -2 6 5 65.36 3.67
 -2 -6 5 74.12 3.61
 -2 -6 4 141.23 6.82
 2 6 -4 150.24 6.53
 -2 6 4 148.25 6.53
 -2 -6 4 147.88 6.53
 2 -6 -4 151.08 6.91
 2 -6 -4 157.05 6.52
 -2 6 4 149.75 6.92
 2 6 -3 260.31 11.54
 -2 6 3 320.64 11.9
 2 -6 -3 268.54 11.54
 -2 6 3 273.47 11.88
 2 -6 -3 253.64 11.67
 -2 -6 3 252.44 11.87
 2 -6 -3 253.26 11.84
 -2 -6 3 312.66 11.85
 2 6 -2 1.37 0.79
 2 -6 -2 1.87 0.69
 -2 -6 2 1.33 0.7
 -2 6 2 0.75 1.32
 2 -6 -2 0.94 0.99
 2 -6 -2 0.91 1.29
 -2 -6 2 1.79 1.58
 -2 -6 2 0.62 1.23
 -2 6 1 40.31 1.98
 -2 6 1 44.6 2.39
 -2 -6 1 40.58 1.95
 2 -6 -1 38.75 1.96
 -2 -6 1 42.18 2.35
 -2 -6 1 41.44 2.51
 -2 -6 1 41.78 1.9
 -2 -6 0 28.14 1.41
 -2 6 0 28.79 1.38
 -2 6 0 30.13 1.53
 -2 6 0 29.38 1.96
 2 6 0 29.48 1.8
 -2 -6 0 28.3 1.49
 -2 -6 0 29.22 1.91
 2 -6 0 27.77 1.5
 2 -6 0 28.21 1.83
 -2 -6 0 32.34 2.11
 2 -6 1 211.89 9.78
 -2 -6 -1 216.37 9.77
 -2 6 -1 224.02 9.42
 -2 -6 -1 212.87 9.41
 -2 6 -1 222.5 9.4
 2 6 1 217.53 9.47
 -2 6 -1 216.62 9.46
 -2 -6 -1 220.43 9.68
 -2 -6 -1 224.46 9.45
 2 -6 1 216.07 9.67
 2 6 1 232.82 9.67
 2 6 2 83.97 3.83
 2 -6 2 79 3.82
 2 -6 2 79.76 3.53
 -2 6 -2 77.93 3.54
 2 6 2 80.88 3.58
 -2 -6 -2 75.47 3.51
 -2 -6 -2 77.99 3.83
 -2 6 -2 83.95 3.48
 2 -6 2 70.79 3.99
 -2 -6 -2 68.33 3.86
 -2 6 -3 2.83 0.77
 2 -6 3 4.03 1.23
 2 -6 3 3.52 0.75
 -2 6 -3 4.51 0.83
 2 6 3 4.11 0.9
 -2 -6 -3 3.94 0.75
 2 6 3 4.11 0.87
 2 6 3 5.39 1.43
 -2 6 -3 3.61 0.57
 2 -6 3 3.91 1.54
 -2 -6 -3 3.8 1.41
 2 6 4 160.47 6.87
 2 6 4 152.39 7.21
 -2 -6 -4 152.21 6.83
 2 6 4 160.11 6.87
 -2 6 -4 151.22 6.84
 -2 -6 -4 147.23 7.19
 2 -6 4 162.33 6.85
 -2 6 -4 164.53 6.84
 -2 6 -5 1.07 0.77
 2 -6 5 3.03 1.28
 2 6 5 -0.32 0.88
 2 6 5 1.42 1.42
 -2 -6 -5 1.05 0.72
 2 6 5 1.58 0.9
 -2 6 -5 0.72 0.78
 -2 -6 -5 1.23 1.38
 2 -6 5 1.47 0.77
 -2 6 -5 1.42 1.3
 -2 6 -6 297.55 12.66
 2 -6 6 291.81 12.34
 2 6 6 295.91 12.37
 -2 6 -6 288.94 12.33
 -2 -6 -6 266.23 12.7
 2 -6 6 296.5 12.7
 2 6 6 288.2 12.35
 2 -6 6 279.72 12.34
 -2 -6 -6 277.95 12.32
 -2 6 -7 3.99 1.38
 -2 6 -7 5.21 0.79
 2 -6 7 3.69 0.82
 2 6 7 5.51 0.95
 -2 -6 -7 3.82 1.55
 2 -6 7 4.35 1.39
 -2 -6 -7 3.88 0.75
 2 6 7 4.57 0.94
 -2 -6 -8 13.98 1.83
 2 6 8 15.49 1.23
 2 -6 8 17.59 1.78
 2 -6 9 8.66 0.95
 -2 -6 -9 4.45 1.74
 -2 6 -9 7.89 0.94
 2 -6 9 6.94 1.02
 2 6 9 7.45 1.07
 2 -6 10 2.39 1
 2 -6 10 2.41 0.91
 -2 6 -10 2.13 0.89
 2 6 10 2.29 1.01
 2 6 10 1.49 1.03
 2 -6 10 0.96 1.68
 -2 -6 -10 1.52 1.65
 2 -6 10 3.42 1.88
 2 -6 11 33.54 2.74
 -2 6 -11 31.03 1.76
 2 6 11 29.29 1.79
 2 6 11 29.74 1.83
 2 -6 11 33.04 1.82
 -2 -6 -11 28.96 2.53
 2 -6 11 27.15 2.52
 2 -6 12 19.95 2.39
 -2 6 -12 22.19 1.42
 2 6 12 19.92 1.47
 2 -6 12 20.44 2.33
 2 6 12 21.38 1.54
 2 -6 12 21.84 1.52
 -2 -6 -12 20.74 2.31
 2 -6 13 1.54 1.89
 -2 6 -13 0.35 0.95
 -2 -6 -13 -0.07 0.9
 2 6 13 0.48 0.99
 2 6 13 -0.17 1.06
 2 -6 13 1.98 1.03
 2 -6 13 1.36 1.91
 -2 -6 -13 1.21 1.8
 2 -6 14 6.2 1.87
 -2 6 -14 3.89 0.98
 -2 -6 -14 3.51 0.93
 2 6 14 3.06 1.05
 2 -6 14 4.58 1.03
 -2 -6 -14 4.19 1.8
 2 -6 15 14.25 1.96
 2 6 15 12.02 1.23
 -2 -6 -15 15.56 1.18
 -2 -6 -15 11.12 1.94
 2 -6 15 13.68 1.22
 -2 -6 -16 13.14 1.82
 2 -6 16 19.39 1.23
 2 -6 17 1.6 0.72
 -2 6 -17 0.3 0.74
 -2 -6 -17 1.69 0.72
 -2 6 -18 2.55 0.64
 -2 -6 -18 2.91 0.64
 -2 -6 -19 0.67 0.45
 2 8 -19 45.17 2.04
 2 8 -18 46.95 1.94
 -2 8 18 50.31 2.49
 2 -8 -17 2.6 0.72
 -2 8 17 3.67 1.43
 2 8 -17 3.07 0.75
 2 8 -16 43.53 2.12
 2 -8 -16 41.35 2.1
 2 -8 -15 7.94 1.88
 -2 -8 15 10.34 1.87
 2 8 -15 9.19 1.02
 2 8 -14 3.76 0.97
 -2 -8 14 5.94 1.9
 2 -8 -14 4.3 0.96
 2 -8 -14 3.06 1.89
 2 -8 -13 15.12 1.2
 -2 -8 13 13.12 2.1
 2 -8 -13 12.29 2.21
 2 8 -13 13.83 1.21
 2 -8 -12 44.5 2.28
 -2 -8 12 42.47 3.13
 2 -8 -12 42.73 3.22
 2 8 -12 45.72 2.31
 2 8 -11 80.17 3.59
 2 -8 -11 79.39 3.57
 2 -8 -11 71.94 4.4
 -2 -8 11 72.76 4.33
 -2 -8 11 73.26 3.52
 2 -8 -10 10.8 1.09
 -2 -8 10 11.66 1.04
 -2 -8 10 9.75 1.08
 2 8 -10 11.49 1.09
 -2 -8 9 54.07 2.76
 2 8 -9 60.42 2.79
 2 -8 -9 59.54 2.78
 2 -8 -9 57.42 3.61
 -2 -8 9 57.65 2.76
 -2 -8 9 61.22 3.5
 -2 -8 8 21.65 1.36
 2 -8 -8 24.48 1.42
 2 8 -8 22.96 1.4
 -2 -8 8 21.25 1.35
 -2 -8 8 24.35 2.15
 2 -8 -8 24.81 2.33
 2 -8 -7 35.63 2
 2 -8 -7 35.91 2.75
 2 8 -7 41.51 2.02
 -2 8 7 51.97 2.83
 2 8 -7 36.25 2
 2 8 -7 46.46 2.54
 -2 -8 7 39.08 2.02
 -2 -8 7 48.12 2.75
 -2 8 6 69.37 4.08
 2 8 -6 72.82 3.38
 -2 -8 6 73.14 3.94
 2 -8 -6 65.31 3.96
 2 8 -6 79.45 3.83
 -2 8 6 79.65 4
 -2 -8 5 14.75 1.69
 2 -8 -5 11.01 1.75
 -2 -8 5 11.37 1.04
 2 8 -5 13.75 1.06
 -2 8 5 14.36 1.71
 -2 8 5 10.4 1.82
 -2 -8 4 -1.08 1.39
 -2 -8 4 1.19 1.57
 2 -8 -4 2.27 1.51
 -2 -8 4 0.04 0.77
 2 -8 -4 0.98 0.79
 2 8 -4 0.65 0.87
 -2 8 4 1.86 1.39
 -2 8 4 1.13 1.6
 -2 -8 3 15.51 1.76
 -2 -8 3 21.22 2.11
 -2 -8 3 20.12 1.25
 -2 8 3 21.31 1.3
 2 8 -3 21.67 1.33
 -2 8 3 18.1 1.82
 -2 8 3 21.86 2.05
 2 -8 -3 20.62 1.24
 -2 -8 2 70.19 4.05
 2 -8 -2 69.09 4.09
 2 8 -2 74.95 3.53
 -2 8 2 79.91 3.55
 -2 -8 2 85.97 3.99
 -2 8 2 90.04 4
 2 -8 -2 76.6 3.52
 -2 -8 1 1.55 1.29
 2 -8 -1 -0.03 1.16
 -2 -8 1 0.53 1.6
 2 -8 -1 2.43 1.61
 -2 8 1 0.66 0.85
 -2 -8 1 0.57 0.76
 2 8 -1 1.39 0.84
 2 -8 -1 1.15 0.76
 -2 8 0 76.32 3.36
 2 8 0 74.73 3.36
 2 -8 0 68.57 3.92
 -2 -8 0 65.32 3.84
 -2 -8 0 72.48 3.32
 2 -8 0 72.92 3.33
 -2 8 0 72.78 3.25
 2 -8 0 74.33 3.69
 2 -8 1 18.21 2.04
 -2 -8 -1 18.92 1.99
 -2 -8 -1 19.44 1.7
 -2 -8 -1 18.61 1.22
 -2 8 -1 19.91 1.29
 2 -8 1 19.4 1.69
 2 -8 2 23.71 1.83
 2 -8 2 19.88 2
 -2 -8 -2 19.97 2.02
 2 8 2 24.27 1.8
 -2 -8 -2 23.01 1.36
 -2 -8 -2 24.22 1.82
 2 8 2 22.23 2.07
 -2 8 -2 24.53 1.41
 2 -8 2 23.11 1.37
 2 -8 3 12.17 1.5
 2 -8 3 10.77 1.78
 -2 -8 -3 10.26 1.69
 2 8 3 12.21 1.5
 -2 -8 -3 10.58 0.97
 -2 -8 -3 11.22 1.45
 2 8 3 9.4 1.76
 -2 8 -3 11.09 1
 2 -8 3 11.88 1.01
 2 8 4 0.78 1.36
 2 8 4 0.73 1.59
 -2 -8 -4 2.41 1.28
 -2 -8 -4 -0.81 1.46
 2 -8 4 -1.05 1.62
 -2 -8 -4 -0.62 1.47
 -2 8 -5 70.51 3.27
 2 -8 5 72.24 3.79
 -2 -8 -5 67.3 3.82
 -2 -8 -5 66.12 3.76
 2 8 5 76.4 3.79
 -2 8 -5 71.67 3.8
 2 8 5 76.17 3.99
 -2 -8 -5 67.37 3.68
 2 -8 6 38.94 2.48
 -2 -8 -6 33.02 2.5
 -2 -8 -6 31.61 2.43
 2 8 6 32.9 1.91
 2 -8 6 34.3 1.87
 -2 -8 -6 33.01 1.84
 -2 -8 -6 33.03 2.34
 -2 8 -6 37.89 1.85
 -2 8 -7 38.01 2
 2 -8 7 37.98 1.98
 -2 -8 -7 37.78 2.73
 -2 -8 -7 38.08 2
 2 -8 7 40.69 2.67
 2 8 7 36.24 2.06
 -2 8 -7 43.57 2.65
 -2 8 -8 13.36 1.84
 -2 8 -8 13.22 1.15
 2 -8 8 13.32 1.13
 -2 -8 -8 13.18 1.96
 2 8 8 11.74 1.27
 -2 -8 -8 12.38 1.12
 2 -8 8 15.02 1.91
 2 -8 8 11.36 1.16
 2 -8 9 102.68 4.47
 -2 8 -9 101.56 4.45
 -2 -8 -9 93.18 4.45
 2 8 9 95.85 4.5
 2 -8 9 97.65 4.47
 2 -8 10 147.33 7.5
 2 -8 10 152.15 6.83
 -2 -8 -10 142.18 7.44
 2 -8 10 147.91 7.48
 -2 8 -10 159.37 6.83
 -2 -8 -10 155.89 6.83
 2 8 10 156.16 6.86
 2 -8 10 157.02 6.86
 2 -8 11 154.32 6.79
 -2 -8 -11 134.73 7.39
 2 -8 11 138.41 7.4
 -2 8 -11 159.35 6.77
 -2 -8 -11 156.27 6.77
 2 -8 11 157.26 7.5
 2 8 11 150.35 6.79
 2 -8 12 10.19 1.18
 -2 -8 -12 12.09 1.13
 2 -8 12 11.67 2.07
 -2 -8 -12 10.85 1.97
 -2 8 -12 12.24 1.17
 2 8 12 12.37 1.2
 2 -8 13 48.5 2.52
 -2 8 -13 54.99 2.51
 2 -8 13 46.07 3.26
 -2 -8 -13 45.51 3.18
 -2 -8 -13 51.04 2.5
 2 -8 14 12.28 1.12
 2 -8 14 12.46 1.92
 -2 -8 -14 10.21 1.76
 -2 -8 -14 13.56 1.09
 2 -8 15 19 1.27
 -2 -8 -15 20.28 1.28
 2 -8 16 2.69 0.67
 -2 8 -16 3.75 0.75
 -2 -8 -16 4.79 0.75
 -2 8 -17 4.37 0.64
 -2 -8 -17 3.24 0.63
 -2 8 -18 2.31 0.41
 -2 -8 -18 2.35 0.44
 2 10 -17 6.69 0.59
 2 -10 -17 5.66 0.54
 2 -10 -16 0.97 0.59
 2 10 -16 2.5 0.64
 2 -10 -15 13.36 1.01
 2 10 -15 14.62 1.02
 -2 10 14 8.79 1.69
 -2 -10 14 3.48 1.58
 2 -10 -14 5.41 0.86
 2 10 -14 7.02 0.89
 -2 10 13 3.43 1.66
 -2 -10 13 1.31 1.65
 -2 10 12 28.35 2.42
 2 -10 -12 26.15 1.56
 2 -10 -12 23.9 2.39
 -2 -10 12 21.64 2.34
 2 10 -12 27.15 1.59
 2 -10 -11 0.33 1.79
 -2 10 11 -1.45 1.81
 -2 -10 11 3.59 1.81
 2 -10 -11 0.99 0.95
 2 10 -11 0.03 0.96
 2 -10 -10 1.35 1.83
 -2 -10 10 -1.09 1.78
 2 10 -10 2.41 0.96
 2 -10 -10 2.51 0.98
 -2 -10 10 1.93 0.85
 2 -10 -9 2.77 1.84
 -2 10 9 5.81 1.89
 -2 -10 9 4.63 1.79
 2 10 -9 2.98 1
 -2 10 9 2.64 1.03
 2 -10 -9 2.99 1.02
 -2 -10 9 3.34 0.87
 2 -10 -8 1.57 1.87
 -2 -10 8 -0.26 1.71
 -2 10 8 0.76 1.8
 2 10 -8 1.31 0.99
 -2 -10 8 0.24 0.82
 -2 10 8 1.03 1.01
 2 -10 -8 0.87 0.96
 -2 -10 7 0.71 0.94
 2 -10 -7 -0.38 1.86
 2 10 -7 0.64 1.01
 -2 -10 7 4.32 1.74
 -2 10 7 -0.56 1.79
 -2 -10 7 0.22 0.84
 -2 10 7 1.16 1.02
 2 -10 -7 0.05 0.97
 2 10 -6 25.14 1.56
 2 10 -6 23.9 1.53
 -2 10 6 23.25 1.58
 2 -10 -6 18.7 2.38
 -2 10 6 28.88 2.35
 2 -10 -6 23.65 1.53
 2 10 -6 26.56 2.23
 -2 -10 6 23.59 1.52
 2 10 -5 -0.08 1.05
 -2 -10 5 0.52 1.63
 -2 10 5 1.77 1.64
 2 -10 -5 2.02 1.97
 -2 -10 5 -0.03 0.92
 2 10 -5 0.16 0.98
 -2 10 5 -0.13 1.01
 2 -10 -5 0.31 0.93
 -2 -10 4 89.63 4.77
 2 -10 -4 79.82 4.89
 -2 10 4 101.53 4.82
 2 -10 -4 89.91 4.18
 -2 -10 4 91.24 4.18
 2 10 -4 94.35 4.21
 -2 10 4 91.72 4.21
 2 -10 -3 1.25 0.91
 -2 10 3 1.26 1.01
 2 10 -3 0.41 1.02
 2 -10 -3 -0.5 1.83
 -2 -10 3 0.21 0.89
 2 -10 -3 -0.05 1.42
 -2 -10 3 1.64 1.56
 -2 -10 2 170.94 8.47
 2 -10 -2 159.88 8.41
 2 -10 -2 177.39 7.83
 -2 -10 2 178.73 7.83
 -2 -10 2 176.23 8.33
 2 -10 -2 172.14 8.24
 2 10 -2 185.34 7.85
 -2 10 2 185.01 7.85
 -2 -10 1 10.65 2.16
 2 -10 -1 15.05 2.19
 -2 -10 1 18.72 1.92
 2 -10 -1 17.78 1.78
 -2 10 1 13.89 1.3
 2 10 -1 14.47 1.28
 2 -10 0 -0.91 1.85
 -2 -10 0 -0.48 1.84
 2 -10 0 1.69 1.46
 -2 -10 0 -0.21 1.53
 -2 10 0 1.95 1.01
 2 10 0 1.33 1.05
 2 -10 0 1.02 0.88
 2 -10 1 5.6 1.57
 -2 -10 -1 3.53 1.55
 2 10 1 3.26 1.02
 -2 10 -1 2.72 1.04
 -2 -10 -1 1.29 0.9
 -2 -10 -1 3.54 1.86
 2 -10 1 2.05 1.85
 2 -10 1 2.12 0.94
 -2 10 -1 3.99 0.99
 2 -10 2 152.43 6.96
 2 -10 2 137.21 7.17
 2 10 2 155.43 6.5
 -2 10 -2 148.94 6.48
 -2 -10 -2 141.36 6.46
 2 -10 2 143.8 6.48
 -2 10 -2 150.74 6.47
 2 -10 3 22.77 2.07
 -2 -10 -3 20.66 2.33
 2 -10 3 23.05 2.46
 2 10 3 22.03 1.56
 -2 10 -3 23.95 1.53
 -2 -10 -3 22.45 1.45
 2 -10 3 23.55 1.47
 -2 10 -3 21.82 1.5
 -2 10 -4 0.95 0.96
 2 -10 4 2.95 1.62
 -2 -10 -4 2.03 0.93
 -2 10 -4 2.58 1.01
 -2 10 -4 1.62 1.74
 -2 -10 -4 0.75 1.79
 2 -10 4 0.96 0.94
 -2 -10 -5 14.64 1.24
 -2 -10 -5 14 2.11
 -2 10 -5 16.73 1.26
 2 -10 5 16.14 1.29
 -2 -10 -6 23.37 2.34
 -2 -10 -6 22.95 1.55
 -2 10 -6 25.97 1.56
 2 -10 6 23.9 1.52
 -2 10 -7 2.03 1.7
 2 -10 7 1.52 0.95
 -2 -10 -7 1.71 0.95
 2 -10 7 2.76 1.62
 -2 10 -7 1.69 0.98
 2 -10 8 8.13 1.07
 2 -10 8 10.32 1.08
 -2 -10 -8 6.89 1.1
 2 -10 8 9.1 1.82
 2 -10 9 25.5 2.34
 2 -10 9 25.89 1.62
 -2 -10 -9 28.31 1.64
 -2 10 -9 27.88 1.64
 2 -10 9 25.86 1.64
 2 -10 10 16.9 1.21
 -2 -10 -10 12.08 1.21
 2 -10 10 11.92 2.08
 2 10 10 16.82 1.98
 -2 10 -10 14.67 1.21
 2 -10 10 14.21 1.25
 2 -10 11 5.29 1.77
 2 10 11 9.01 1.76
 -2 -10 -11 6.95 1.01
 -2 10 -11 6.18 0.98
 2 10 12 4.28 1.59
 2 -10 12 1.71 0.83
 -2 -10 -13 8.48 0.91
 2 -10 13 7.9 1.62
 -2 10 -13 5.83 0.87
 2 -10 13 7.22 0.85
 2 10 13 8.28 1.53
 -2 -10 -14 0.16 0.71
 -2 10 -14 1.17 0.69
 2 -10 14 0.26 0.63
 2 10 14 1.3 1.22
 -2 -10 -15 -0.42 0.62
 -2 10 -15 -0.35 0.59
 -2 -10 -16 -0.04 0.47
 -2 10 -16 0.81 0.45
 2 12 -15 2.19 0.41
 2 -12 -14 1.28 0.53
 2 12 -14 1.07 0.54
 2 -12 -13 4.3 0.76
 2 12 -13 13.51 0.83
 2 -12 -12 -0.66 0.74
 2 12 -12 -0.14 0.74
 2 -12 -11 24.15 1.45
 2 12 -11 27.5 1.46
 2 12 -10 1.04 0.85
 2 -12 -10 3.44 0.87
 -2 -12 10 0.92 1.58
 2 -12 -9 27.08 2.48
 -2 -12 9 40.12 2.57
 -2 -12 8 1.77 1.6
 -2 12 8 2.37 0.96
 2 -12 -8 2.94 0.95
 2 -12 -8 3.57 1.8
 2 12 -8 1.57 0.94
 2 12 -7 22.28 1.41
 2 -12 -7 21.24 1.42
 -2 -12 7 18.43 2.18
 -2 12 7 20.63 1.44
 -2 -12 7 18.65 1.29
 -2 -12 6 0.93 0.81
 -2 12 6 -0.78 1.03
 2 -12 -6 -0.16 0.98
 -2 -12 6 0.5 1.65
 2 -12 -6 0.83 1.92
 2 12 -6 2.1 1.03
 2 12 -5 175.56 7.05
 -2 -12 5 147.54 7
 2 12 -5 162.93 7.02
 -2 12 5 156.33 7.03
 -2 -12 5 168.11 7.69
 2 12 -5 164.53 7.61
 -2 -12 4 0.44 0.98
 -2 12 4 -0.62 1.08
 2 12 -4 -0.51 1.04
 2 12 -4 -1.09 1.73
 -2 -12 4 -0.06 1.73
 2 12 -4 -0.32 1.05
 -2 -12 3 80.68 3.93
 2 12 -3 93 3.99
 -2 12 3 88.1 3.99
 -2 12 3 78.76 3.89
 2 12 -3 89.11 3.99
 -2 -12 3 81.38 4.56
 2 -12 -2 73.65 3.69
 -2 -12 2 73.95 3.69
 -2 -12 2 83.81 4.38
 2 12 -2 86.27 3.74
 -2 12 2 78.73 3.67
 -2 12 2 80.49 3.73
 2 12 -2 80.94 3.73
 2 -12 -1 37.77 2.09
 -2 -12 1 37.08 2.07
 -2 12 1 39.24 2.13
 2 12 -1 40.76 2.19
 -2 -12 1 41.99 2.84
 -2 12 1 39.65 2.08
 2 -12 -1 31.79 3.09
 -2 -12 0 6.32 1.09
 2 -12 0 5.98 1.07
 2 12 0 7.28 1.24
 -2 12 0 6.4 1.16
 -2 -12 0 4.23 1.78
 -2 12 0 5.76 1.08
 -2 -12 0 4.5 2.11
 2 -12 0 5.38 2.21
 -2 12 -1 74.61 3.58
 2 12 1 79 3.61
 2 -12 1 76.09 3.55
 -2 -12 -1 70.24 3.54
 -2 -12 -1 71.86 4.17
 -2 12 -1 79.42 3.56
 -2 12 -2 211.22 9.19
 -2 12 -2 189.78 8.49
 2 12 2 195.88 8.52
 2 -12 2 179.91 8.48
 -2 -12 -2 206.44 9.08
 -2 12 -2 199.9 8.49
 -2 12 -3 2.69 1.88
 2 -12 3 4.15 1.04
 2 12 3 6.34 1.17
 -2 12 -3 5.23 1.13
 -2 -12 -3 2.21 1.65
 2 -12 3 2.41 1.68
 -2 12 -3 4.62 1.07
 -2 12 -4 54.15 2.43
 2 -12 4 47.3 3.11
 -2 -12 -4 48.7 3.11
 -2 -12 -4 41.81 2.38
 2 -12 4 46.1 2.42
 2 12 4 47.45 2.49
 -2 -12 -4 35.77 3.13
 -2 12 -4 56.37 3.27
 -2 12 -5 12.27 1.19
 2 -12 5 11.79 1.11
 -2 -12 -5 11.07 1.16
 2 12 5 11.76 1.26
 -2 -12 -5 9.36 2
 -2 12 -5 14.58 1.99
 -2 -12 -5 12.31 1.85
 2 -12 5 9.81 1.82
 -2 -12 -6 3.47 1.6
 2 -12 6 6.56 1.66
 -2 12 -6 2.31 0.97
 -2 -12 -6 4.54 1.01
 2 12 6 2.41 1.09
 -2 12 -6 5.67 1.76
 2 -12 6 3.39 0.92
 -2 -12 -7 26.56 1.62
 2 12 7 27.29 1.7
 2 -12 7 27.52 1.59
 2 -12 7 25.34 2.25
 -2 -12 -7 29.11 2.3
 -2 12 -7 29.42 2.33
 2 -12 8 10.56 1.02
 2 -12 8 10.36 1.71
 2 -12 9 33.56 1.72
 -2 -12 -9 31.53 1.75
 2 -12 9 28.61 1.7
 2 12 9 33.87 1.79
 2 -12 9 30.08 2.41
 -2 12 -9 33.46 1.72
 2 12 10 2.81 0.83
 -2 -12 -10 2.76 0.8
 -2 12 -10 1.28 0.76
 2 -12 10 1.19 0.73
 -2 12 -11 4.02 0.72
 2 12 11 3.25 0.73
 -2 -12 -11 1.78 0.75
 -2 12 -12 -0.14 0.61
 -2 -12 -12 0.81 0.66
 -2 -12 -13 24.34 1.28
 -2 12 -13 26.29 1.27
 2 14 -11 -0.06 0.44
 2 -14 -11 -0.81 0.45
 2 14 -10 40.96 1.83
 2 -14 -10 36.42 1.81
 2 -14 -9 0.15 0.63
 2 14 -9 0.54 0.63
 2 14 -8 1.21 0.69
 2 -14 -8 1.93 0.7
 2 -14 -7 26.26 1.43
 2 -14 -7 23.32 2.02
 -2 14 7 25.85 1.41
 -2 -14 6 6.46 0.74
 -2 14 6 5.85 0.87
 2 -14 -6 4.72 1.57
 2 -14 -6 4.81 0.87
 -2 -14 6 7.97 1.49
 -2 -14 5 -0.88 0.68
 -2 14 5 -0.59 0.81
 2 -14 -5 -1.04 1.59
 2 -14 -5 0.42 0.79
 2 14 -5 0.76 0.83
 -2 -14 5 -0.75 1.42
 -2 -14 4 2.76 0.75
 -2 14 4 5.06 0.92
 2 -14 -4 1.95 1.72
 -2 -14 4 1.66 1.43
 2 14 -4 4.72 0.9
 2 -14 -4 4.7 0.87
 -2 14 3 -0.32 0.9
 2 14 -3 -0.25 0.86
 -2 -14 3 0.15 1.44
 2 14 -3 0.68 1.49
 2 -14 -3 1.13 0.84
 -2 -14 3 0.06 0.81
 2 14 -2 30.98 1.69
 -2 14 2 30.43 1.67
 2 14 -2 31.27 1.65
 -2 -14 2 29.49 2.31
 2 14 -2 33.73 2.38
 -2 -14 2 24.8 1.61
 2 -14 -2 26.13 1.63
 2 14 -1 2.24 0.96
 -2 14 1 0.73 0.93
 2 14 -1 2.9 0.9
 -2 14 1 2.98 0.82
 2 14 -1 0.4 1.62
 -2 14 1 3.36 1.72
 2 -14 -1 2.54 0.88
 -2 -14 1 1.81 0.86
 2 14 0 1.51 0.95
 -2 14 0 1.77 0.93
 -2 14 0 1.45 0.81
 2 14 0 1.56 0.89
 -2 -14 0 2.53 1.42
 2 -14 0 2.34 1.44
 -2 14 0 1.23 1.65
 -2 -14 0 1.02 0.85
 2 -14 0 1.05 0.86
 2 14 1 5.97 0.99
 -2 14 -1 5.34 0.89
 2 14 1 5.27 0.91
 -2 -14 -1 4.26 1.48
 2 -14 1 6.05 1.47
 -2 14 -1 5.38 1.75
 2 -14 1 4.34 0.91
 -2 -14 -1 3.48 0.88
 2 14 2 -0.64 0.95
 -2 14 -2 0.88 0.82
 2 14 2 0.7 0.81
 2 -14 2 0.14 1.33
 -2 -14 -2 -1.15 1.37
 -2 14 -2 2.35 1.61
 -2 -14 -2 -0.55 0.85
 2 -14 2 0.01 0.85
 -2 -14 -3 14.96 1.76
 2 -14 3 17.01 1.76
 -2 14 -3 21.54 1.24
 2 14 3 16.13 1.17
 2 14 3 18.88 1.3
 -2 -14 -3 15.57 1.21
 -2 14 -3 21.04 1.98
 2 -14 3 17.14 1.18
 2 14 4 36.82 1.82
 -2 -14 -4 32.1 1.76
 -2 14 -4 35.89 2.41
 2 -14 4 31.21 1.74
 -2 -14 -5 2.2 0.79
 2 -14 5 3.7 0.76
 2 14 5 3.99 0.88
 2 -14 5 3.85 0.71
 2 -14 6 26.35 1.5
 2 14 6 30.8 1.58
 -2 14 -6 29.66 1.49
 -2 -14 -6 27.31 1.53
 2 -14 7 0.26 0.62
 2 14 7 0.84 0.74
 -2 14 -7 1.26 0.62
 -2 -14 -7 0.69 0.68
 2 14 8 60.13 2.7
 -2 -14 -8 56.88 2.71
 -2 14 -8 60.4 2.67
 2 14 9 0.37 0.49
 -2 -14 -9 0.75 0.56
 -2 14 -9 0.04 0.46
 -2 -14 -10 1.05 0.46
 2 -16 -4 8.75 0.6
 2 -16 -3 0.82 0.47
 2 -16 -2 19.68 1.03
 2 -16 -1 0.21 0.46
 2 -16 0 16.58 0.91
 2 -16 1 5.98 0.54
 -2 -16 -2 0.34 0.42
 -2 -16 -3 2.92 0.43
 -3 1 22 0.81 0.43
 3 1 -22 1.39 0.4
 -3 1 21 3.36 0.56
 3 -1 -21 3.35 0.65
 -3 -1 21 3.46 0.63
 3 1 -21 4.07 0.67
 -3 1 21 2.93 0.66
 3 -1 -21 3.07 0.54
 -3 -1 20 6.36 1.52
 -3 1 20 5.95 1.58
 -3 -1 20 7.53 0.83
 -3 1 20 7.27 0.84
 -3 -1 20 6.39 1.51
 -3 1 20 7.36 1.52
 -3 -1 19 5.42 1.75
 -3 1 19 6.5 1.75
 -3 -1 19 6.42 1.7
 -3 1 19 8.15 1.73
 -3 -1 19 7.49 0.9
 -3 1 19 7.85 0.94
 3 1 -18 0.68 0.88
 -3 1 18 -0.71 1.82
 -3 -1 18 2.49 1.81
 -3 1 18 -0.13 1.74
 -3 -1 18 1.09 1.71
 -3 -1 18 1.49 0.86
 -3 1 18 0.32 0.89
 -3 -1 17 43.25 3.23
 -3 1 17 44.36 3.24
 3 1 -17 48.41 2.37
 -3 1 16 5.57 1.95
 -3 -1 16 5.96 1.86
 3 1 -16 5.11 1.02
 3 -1 -16 5.85 0.99
 -3 -1 16 4.12 1.86
 -3 1 16 3.84 1.87
 3 -1 -15 1.11 0.92
 3 1 -15 0.88 0.94
 -3 -1 15 1.06 1.65
 -3 1 15 -1.89 1.82
 -3 -1 14 2.99 1.79
 -3 1 14 3.54 1.72
 3 1 -14 6.35 0.96
 3 -1 -14 7.89 0.97
 -3 -1 14 5.47 1.78
 -3 1 14 3.98 1.87
 -3 -1 14 5.43 0.98
 -3 -1 13 16.58 1.22
 3 1 -13 17.43 1.21
 3 -1 -13 18.02 1.19
 -3 -1 13 14.63 1.91
 -3 1 13 15.22 1.99
 3 -1 -12 37.28 1.81
 3 1 -12 36.72 1.83
 -3 -1 12 30.89 2.49
 -3 1 12 29.53 2.4
 3 -1 -11 43.03 2.08
 3 1 -11 43.99 2.09
 -3 -1 11 44.05 2.12
 -3 1 11 41.7 2.68
 -3 -1 11 40.35 2.68
 3 -1 -11 41.39 2.74
 -3 -1 10 160.02 7.63
 3 -1 -10 167.67 7.63
 3 -1 -10 170.51 7.18
 3 1 -10 166.02 7.18
 -3 -1 10 169.85 7.2
 -3 1 10 164.25 7.19
 -3 1 10 154.21 7.55
 -3 -1 10 149.15 7.57
 -3 -1 9 26 1.45
 -3 -1 9 30.03 1.9
 -3 -1 9 29.43 1.48
 3 -1 -9 27.26 2.11
 -3 -1 9 26.61 1.48
 -3 1 9 26.98 1.49
 -3 -1 9 32.07 2.08
 -3 1 9 29.6 1.37
 -3 -1 9 32.13 2.08
 3 -1 -9 25.71 1.44
 3 1 -9 27.67 1.45
 -3 -1 9 22.43 2.06
 -3 -1 8 448.36 18.69
 -3 -1 8 434.87 18.91
 -3 -1 8 439.29 18.71
 3 -1 -8 460.96 19.02
 -3 1 8 431.64 18.72
 -3 -1 8 437.22 18.71
 -3 -1 8 427.05 18.97
 -3 -1 8 432.73 18.68
 -3 1 8 432.45 18.68
 -3 -1 8 458.57 18.99
 -3 1 8 433.02 18.97
 3 1 -8 441.08 18.7
 3 -1 -8 440.68 18.7
 -3 -1 8 437.5 18.99
 -3 1 7 219.15 9.39
 -3 -1 7 218.8 9.38
 3 1 -7 217.33 9.39
 -3 -1 7 221.54 9.62
 -3 -1 7 216.62 9.36
 -3 1 7 218.88 9.36
 3 1 -7 216.74 9.37
 3 -1 -7 217.24 9.37
 -3 -1 7 213.02 9.57
 -3 -1 7 224.69 9.39
 3 -1 -7 227.03 9.68
 -3 1 7 213.41 9.4
 -3 -1 7 219.98 9.36
 -3 1 7 225.72 9.64
 -3 -1 7 228.08 9.65
 -3 1 6 2.79 0.65
 -3 -1 6 2.83 0.63
 3 1 -6 3.33 0.58
 -3 -1 6 4.33 1.14
 -3 -1 6 2.72 0.52
 -3 -1 6 4.91 1.21
 3 -1 -6 2.75 1.25
 -3 1 6 1.27 1.16
 -3 -1 6 1.76 1.16
 -3 1 6 2.54 0.65
 -3 -1 6 1.74 0.6
 -3 -1 6 3.07 0.67
 -3 -1 6 2.38 1.07
 -3 1 6 3.82 0.71
 3 1 -6 3.39 0.61
 3 -1 -6 3.29 0.56
 -3 -1 5 5006.6 214.22
 3 -1 -5 4999.84 214.37
 -3 -1 5 5019.11 214.36
 -3 -1 5 5415 214.37
 -3 1 5 5068.94 214.36
 -3 1 5 5013.32 214.23
 -3 -1 5 5068.5 214.22
 -3 -1 5 4909.91 214.34
 -3 -1 5 5066.02 214.36
 -3 1 5 5022.56 214.23
 -3 -1 5 5037.19 214.22
 -3 1 5 5072.27 214.23
 -3 -1 5 4981.14 214.34
 -3 -1 4 411.01 17.2
 -3 -1 4 405.26 17.32
 -3 1 4 399.2 17.34
 -3 -1 4 377.85 17.31
 -3 1 4 403.68 17.21
 3 -1 -4 398.66 17.34
 -3 1 4 409.63 17.2
 -3 -1 4 435.19 17.33
 -3 1 4 406.23 17.32
 -3 1 4 398.95 17.2
 -3 -1 4 383.05 17.28
 -3 1 3 1.44 0.84
 -3 -1 3 1.72 0.86
 -3 -1 3 1.91 0.67
 3 1 -3 1.56 0.39
 -3 1 3 2.33 0.87
 -3 -1 3 2.35 0.86
 -3 1 3 2.31 0.99
 -3 -1 3 1.71 0.81
 -3 -1 3 1.36 0.84
 -3 1 2 2581.97 119.41
 -3 -1 2 3030.05 119.42
 -3 -1 2 3039.85 119.42
 -3 1 2 2572.89 119.41
 -3 1 2 2731.88 119.42
 -3 -1 2 3013.86 119.43
 -3 1 2 2741.45 119.42
 -3 -1 2 3051.55 119.41
 3 -1 -2 2765.74 119.41
 -3 -1 2 2684.41 119.4
 -3 1 1 64.31 3.26
 -3 1 1 73.79 3.25
 -3 -1 1 76.37 3.25
 -3 1 1 69.41 3.23
 -3 -1 1 78.43 3.24
 -3 1 1 63.87 3.19
 -3 1 1 75.44 3.23
 -3 1 1 80.75 3.23
 -3 1 1 73.44 3.24
 -3 -1 1 75.78 3.23
 -3 1 0 583.94 27.45
 -3 1 0 625.6 27.5
 -3 -1 0 670.63 27.51
 -3 1 0 650.18 27.5
 3 1 0 637.89 27.47
 -3 -1 0 695.28 27.51
 -3 1 0 634.46 27.5
 -3 -1 0 710.31 27.47
 -3 1 0 658.65 27.46
 3 -1 1 830.15 35.83
 -3 1 -1 853.31 35.87
 3 1 1 813.46 35.86
 3 1 1 863.2 35.82
 3 -1 2 2714.94 116.67
 3 -1 2 2802.71 116.71
 -3 -1 -2 2692.75 116.72
 -3 1 -2 2775.56 116.73
 3 1 2 2759.78 116.75
 -3 -1 -3 1708.49 74.25
 -3 -1 -3 1749.71 74.36
 3 1 3 1832.13 74.42
 3 1 3 1812.84 74.27
 -3 -1 -3 1726.08 74.26
 3 -1 3 1742.3 74.27
 3 -1 4 315.82 12.67
 -3 -1 -4 307.02 12.6
 -3 -1 -4 276.18 12.46
 3 -1 4 299.28 12.5
 3 1 4 297.55 12.49
 -3 -1 -4 300.64 12.48
 -3 1 -4 300.34 12.48
 3 -1 4 281.45 12.49
 -3 1 -4 295.25 12.64
 3 1 4 289.91 12.71
 -3 -1 -4 274.96 12.61
 3 -1 5 395.99 17.12
 -3 -1 -5 391.5 17.07
 -3 1 -5 413.7 17.1
 3 1 5 409.23 17.21
 3 1 5 400.51 16.94
 3 -1 5 391.99 16.94
 -3 1 -5 405.1 16.92
 -3 -1 -5 383.4 16.92
 -3 1 -6 0.27 0.52
 -3 -1 -6 0.02 1.1
 3 1 6 0.44 1.5
 3 -1 6 -0.27 0.78
 3 1 6 -0.53 0.83
 -3 1 -6 0.15 0.65
 -3 -1 -6 1.07 0.68
 3 -1 7 16.43 1.66
 -3 1 -7 12.58 0.84
 3 -1 7 14.77 1.1
 3 1 7 14.75 1.11
 -3 -1 -7 14.91 1.45
 3 -1 7 11.11 1.85
 3 1 7 10.76 1.87
 -3 1 -7 12.66 1.43
 -3 1 -7 16.07 1
 -3 -1 -7 14.84 0.99
 -3 -1 -8 2.88 0.78
 -3 1 -8 3.27 0.77
 -3 -1 -8 1.06 1.24
 3 -1 8 2.21 0.89
 3 1 8 2.51 0.91
 3 -1 8 2.63 1.46
 -3 1 -8 2.9 1.2
 3 -1 9 0.58 1.62
 3 1 9 1 1.63
 -3 1 -9 0.43 1.13
 -3 -1 -9 0.5 1.28
 -3 1 -9 -0.82 0.74
 -3 -1 -9 0.53 0.77
 3 1 9 0.58 0.87
 3 -1 9 -0.95 0.88
 -3 -1 -10 28.02 1.51
 -3 1 -10 24.63 1.49
 3 -1 10 27.16 2.34
 3 1 10 28.46 2.31
 -3 1 -10 26.6 2.03
 -3 -1 -10 27.08 1.99
 3 -1 11 49.06 3.09
 3 -1 11 46 2.33
 3 1 11 45.05 2.31
 3 -1 12 3.26 1.88
 -3 -1 -12 4.52 0.93
 -3 1 -12 4.62 0.95
 3 1 12 5.01 1.03
 3 -1 12 3.62 1.05
 3 -1 13 103.88 5.43
 3 1 13 90.15 5.29
 3 -1 13 86.55 5.31
 -3 -1 -13 103.39 4.59
 -3 1 -13 108.91 4.59
 3 -1 13 98.07 4.62
 3 -1 14 5.22 2
 3 1 14 7.16 2.06
 -3 1 -14 5.36 1.04
 -3 -1 -14 7.19 1.05
 3 -1 14 6.07 1.13
 -3 1 -15 -0.11 0.97
 3 -1 15 -0.79 1.05
 3 1 16 26.58 2.63
 3 -1 16 29.15 2.53
 -3 1 -16 29.87 1.71
 3 1 17 1.16 1.7
 3 -1 17 2.22 1.62
 3 1 17 -1.83 1.74
 3 -1 17 -1.32 1.74
 3 -1 18 6.51 1.64
 3 1 18 5.44 1.6
 3 1 18 5.76 0.85
 -3 -1 -18 9.55 0.92
 -3 1 -18 8.89 0.93
 3 1 18 7.24 1.61
 3 -1 18 7.61 1.58
 -3 -1 -19 4.75 0.72
 3 -1 19 5.11 0.7
 -3 1 -19 5.45 0.74
 3 1 19 5.57 0.72
 3 1 19 4.33 1.34
 3 -1 19 6.43 1.31
 -3 1 -20 6.3 0.59
 -3 -1 -20 6.06 0.6
 3 -1 20 6.96 0.61
 3 1 20 6.97 0.62
 3 -3 -21 7.6 0.61
 -3 3 21 8.09 0.68
 -3 -3 21 9.08 0.63
 3 -3 -21 8.63 0.65
 3 3 -21 8.28 0.67
 -3 -3 20 14.24 0.99
 -3 3 20 15.53 1.02
 -3 3 20 15.25 0.93
 3 -3 -20 14.72 0.96
 -3 -3 19 14.28 1.02
 -3 3 19 12.31 1.06
 -3 3 19 13.53 1
 -3 -3 19 9.87 1.67
 -3 3 19 13.57 1.82
 -3 -3 19 14.72 1.77
 -3 3 19 13.37 1.82
 3 3 -19 13.9 1.05
 -3 3 18 12.75 2.01
 -3 -3 18 14.69 1.89
 3 3 -18 14.44 1.14
 -3 3 18 17.76 2.06
 -3 -3 18 13.15 1.96
 -3 -3 17 3.98 1.76
 -3 3 17 2.79 1.73
 -3 -3 17 2.53 0.91
 -3 3 17 1.85 0.89
 -3 -3 17 1.26 1.75
 -3 3 17 0.33 1.83
 3 3 -17 5.31 0.97
 -3 3 16 9.11 1.98
 -3 -3 16 7.75 1.82
 -3 3 16 7.28 2
 -3 -3 16 6.04 1.85
 -3 -3 16 7.2 1.03
 3 3 -16 9.18 1.07
 -3 3 15 34.37 2.82
 -3 -3 15 35.19 2.75
 -3 -3 15 35.78 2.75
 -3 3 15 35.83 2.88
 -3 -3 15 35.04 1.97
 3 3 -15 39.8 1.98
 -3 -3 14 -0.73 1.6
 -3 3 14 3.06 1.78
 3 3 -14 2.76 0.92
 -3 -3 14 2.53 1.7
 -3 3 14 1.77 1.78
 -3 -3 14 1.33 0.94
 -3 3 13 63.82 3.6
 -3 -3 13 60.73 3.6
 3 3 -13 63.08 2.94
 -3 3 13 60.48 3.64
 -3 -3 13 62.4 3.64
 -3 -3 13 63.18 2.96
 -3 -3 13 59.93 3.7
 -3 -3 12 16.44 2.01
 -3 3 12 16.05 1.84
 -3 -3 12 14.88 1.86
 -3 -3 12 18.48 1.87
 -3 -3 12 17.75 1.88
 -3 3 12 15.42 1.89
 -3 -3 11 200.94 8.71
 -3 -3 11 207.17 8.69
 -3 -3 11 185.12 9.17
 3 3 -11 203.51 8.7
 -3 -3 11 206.32 9.14
 -3 3 11 190.56 9.16
 -3 -3 11 184.86 9.11
 3 3 -10 1.13 0.73
 -3 -3 10 2.27 1.46
 3 -3 -10 1.38 1.48
 -3 -3 10 0.06 0.7
 -3 -3 10 0.26 0.76
 -3 3 10 1.61 1.3
 -3 -3 10 -0.12 1.26
 -3 -3 9 65.73 3.35
 3 3 -9 62.41 2.8
 3 -3 -9 57.81 3.37
 -3 -3 9 64.57 2.85
 3 3 -9 62.8 2.87
 -3 -3 9 61.08 3.15
 -3 -3 9 54.97 3.36
 -3 -3 9 64.36 2.88
 -3 -3 8 36.91 1.75
 -3 -3 8 35.43 2.28
 3 3 -8 35.99 1.72
 -3 -3 8 35.01 2.31
 -3 -3 8 35.44 2.12
 -3 -3 8 36.45 1.75
 -3 -3 8 37.96 1.79
 -3 -3 8 33.48 2.19
 -3 3 8 30.5 2.26
 -3 -3 7 -0.19 0.62
 -3 -3 7 -0.9 1.12
 -3 -3 7 -0.05 1.28
 3 3 -7 1.22 0.61
 -3 -3 7 0.26 1.3
 -3 -3 7 0.17 0.76
 -3 3 7 0.03 0.66
 -3 -3 7 0.47 0.62
 -3 -3 7 0.85 0.71
 -3 3 7 0.44 1.23
 -3 -3 7 0.02 1.17
 -3 -3 6 256.62 10.89
 -3 3 6 235.29 11.09
 -3 -3 6 250.55 11.08
 -3 -3 6 252.83 10.88
 3 3 -6 269.75 10.88
 -3 3 6 252.08 10.89
 -3 -3 6 248.42 10.87
 -3 -3 6 249.03 11.08
 3 3 -6 254.21 11
 -3 -3 5 97.79 4.35
 3 3 -5 95.31 4.48
 -3 -3 5 96.15 4.62
 -3 -3 5 103.49 4.36
 -3 3 5 104.01 4.39
 3 3 -5 100.19 4.35
 -3 3 5 101.97 4.36
 -3 3 5 92.55 4.57
 -3 -3 5 99.65 4.56
 -3 -3 5 100.25 4.66
 -3 -3 5 108.08 4.39
 -3 3 5 101.9 4.37
 -3 3 5 91.99 4.56
 -3 -3 5 97 4.55
 -3 3 4 90.46 4.4
 -3 -3 4 94.75 4.4
 3 3 -4 103.07 4.26
 -3 3 4 90.35 4.41
 -3 -3 4 99.24 4.41
 -3 -3 4 98.47 4.5
 -3 -3 4 100.72 4.28
 -3 3 4 98.16 4.27
 -3 -3 4 98.9 4.26
 -3 -3 3 19.34 1.01
 -3 3 3 18.47 1.18
 -3 -3 3 21.16 1.23
 -3 -3 3 18.55 1.03
 -3 3 3 19.34 1.02
 -3 -3 3 19.42 1.2
 -3 3 3 18.91 1.22
 -3 3 3 22.04 1.41
 -3 -3 3 19.67 1.43
 3 -3 -3 19.78 1
 -3 3 3 20.31 1.46
 -3 3 2 52.78 2.32
 -3 -3 2 49.79 2.39
 -3 3 2 48.55 2.4
 3 -3 -2 53.2 2.6
 -3 3 2 56.91 2.57
 -3 -3 2 60.29 2.69
 -3 -3 2 51.7 2.59
 3 -3 -2 54.25 2.35
 -3 -3 2 50.74 2.32
 -3 -3 1 67.67 3.2
 -3 3 1 66.58 3.2
 3 -3 -1 80.75 3.37
 -3 -3 1 88.54 3.44
 -3 -3 1 84.39 3.41
 -3 -3 1 71.94 3.22
 -3 3 1 68.73 3.22
 -3 3 1 71.16 3.39
 3 3 -1 74.23 3.2
 3 3 0 104.32 4.9
 -3 3 0 99.41 4.88
 -3 3 0 123.34 4.95
 -3 -3 0 127.76 4.94
 -3 3 0 132.21 5.09
 3 -3 0 121.59 4.98
 -3 -3 0 100.43 5.04
 -3 -3 0 113.98 5.07
 -3 3 0 125.05 4.96
 -3 -3 0 127.85 4.95
 3 3 0 102.67 4.89
 -3 3 -1 403.3 16.91
 -3 3 -1 373.1 16.92
 -3 3 -1 396.81 16.91
 -3 -3 -1 435.06 17.08
 -3 3 -1 398.26 16.93
 -3 -3 -1 410.35 16.92
 3 -3 1 389.27 17.01
 3 -3 1 390.77 16.92
 3 3 1 399.49 16.94
 -3 3 -2 296.28 12.71
 -3 3 -2 286.19 12.72
 -3 3 -2 295.76 12.71
 -3 -3 -2 338.14 12.9
 3 -3 2 299.41 12.89
 -3 3 -2 300.57 12.72
 3 -3 2 293.75 12.73
 -3 -3 -2 298.89 12.71
 3 3 2 320.46 12.87
 -3 3 -3 223.19 9.73
 3 -3 3 252.71 9.93
 3 -3 3 226.29 9.91
 -3 -3 -3 217.87 9.72
 3 -3 3 234.17 9.75
 3 3 3 224.57 9.91
 -3 3 -3 253.43 9.96
 -3 -3 -4 29.33 1.41
 3 -3 4 29.7 1.5
 3 -3 4 28.67 1.83
 -3 3 -4 32.77 1.49
 3 -3 5 102.67 4.46
 -3 -3 -5 97.96 4.4
 -3 3 -5 108.59 4.73
 -3 3 -5 104.64 4.44
 3 -3 6 120.39 5.21
 -3 -3 -6 114.48 5.13
 3 -3 6 122.01 5.22
 3 -3 6 129.45 5.52
 -3 3 -6 119.88 5.19
 3 -3 7 181.23 8.89
 -3 3 -7 214.93 8.85
 -3 3 -7 203.35 8.56
 -3 -3 -7 189.93 8.5
 3 -3 7 202.51 8.59
 3 -3 7 207.49 8.58
 3 -3 8 444.47 19
 -3 3 -8 468.56 19.25
 3 -3 8 405.45 19.29
 -3 3 -8 445.56 18.97
 3 -3 9 61.83 2.85
 3 -3 9 62.38 3.55
 -3 3 -9 67.35 3.22
 -3 3 -9 56.46 2.77
 3 -3 9 56.19 3.34
 3 -3 10 60.28 3.58
 3 -3 10 70.03 3.78
 3 -3 11 153.95 6.79
 3 -3 11 154.06 7.48
 -3 3 -11 155.84 6.75
 3 -3 11 144.74 7.3
 3 -3 12 28.07 2.64
 3 -3 12 24.51 2.42
 3 3 12 27.47 2.58
 3 -3 12 29.64 1.76
 -3 3 -12 30.3 1.68
 3 -3 13 68.93 4.04
 3 3 13 61.99 3.93
 3 -3 13 60.87 3.87
 3 -3 13 64.47 3.19
 -3 3 -13 68.33 3.14
 3 -3 14 40.78 2.98
 -3 3 -14 38.62 2.01
 3 -3 14 35.98 2.07
 3 3 14 35.69 2.79
 3 -3 14 33.26 2.83
 -3 3 -15 60.25 2.64
 3 -3 15 43.48 3.35
 3 3 15 46.14 3.42
 3 3 15 48.39 2.63
 3 -3 15 55.32 2.66
 -3 3 -16 42.55 2.13
 -3 -3 -16 39.91 2.11
 3 3 16 36.83 2.95
 3 -3 16 38.59 2.89
 -3 3 -16 44.17 2.1
 3 3 16 36.7 2.86
 3 -3 16 39.8 2.86
 3 3 16 36.52 2.11
 3 -3 16 41.89 2.13
 3 3 17 33.13 2.55
 3 -3 17 28.93 2.47
 -3 -3 -17 36.14 1.84
 -3 3 -17 39.01 1.86
 3 3 17 31.36 1.83
 3 -3 17 34.83 2.51
 3 3 17 36.29 2.6
 3 -3 18 19.99 1.83
 3 3 18 20 1.9
 3 -3 18 22.54 1.26
 -3 3 -18 23.44 1.3
 -3 -3 -18 21.29 1.27
 3 3 19 -0.02 0.56
 -3 -3 -19 0.55 0.56
 -3 3 -19 0.47 0.56
 3 -3 19 -0.01 0.52
 -3 -3 -19 0.45 0.55
 -3 -3 -20 1.21 0.43
 3 5 -20 0.36 0.57
 3 -5 -20 -0.08 0.53
 -3 5 19 -0.89 0.66
 3 -5 -19 -0.64 0.65
 3 5 -19 0.22 0.69
 3 5 -18 14.02 1.09
 -3 5 18 14.8 1
 3 -5 -18 15.09 1.95
 -3 5 18 13.05 1.03
 3 -5 -18 12.92 1.04
 3 5 -17 0.36 0.9
 -3 5 17 1.12 1.56
 3 -5 -17 1.51 1.81
 3 -5 -17 -1.08 0.82
 -3 5 16 9.98 1.05
 -3 5 16 12.28 1.97
 3 5 -16 12.74 1.13
 -3 5 16 10.74 1.87
 -3 5 16 12.9 1.07
 3 -5 -16 11.65 1.07
 -3 -5 15 11.22 1.15
 3 5 -15 16.3 1.21
 -3 5 15 15.01 2.06
 -3 -5 15 12.43 1.07
 -3 5 15 13.97 1.14
 -3 5 15 14.81 2.08
 -3 5 15 14.2 1.14
 -3 -5 14 -0.83 1.91
 -3 -5 14 -0.29 0.91
 3 5 -14 -0.03 0.93
 -3 5 14 0.47 0.87
 -3 -5 14 1.55 0.8
 -3 5 14 0.82 0.9
 -3 5 14 0.8 1.66
 -3 -5 14 -0.28 1.52
 -3 -5 13 14.23 1.86
 -3 5 13 16.25 2.02
 -3 5 13 14.73 2.02
 -3 -5 13 14.12 1.92
 -3 5 13 21.35 1.28
 -3 -5 13 17.53 1.28
 -3 -5 13 17.25 2.22
 3 5 -13 22.19 1.34
 -3 5 12 23.94 1.37
 -3 -5 12 22.08 1.98
 -3 5 12 21.79 2.08
 -3 -5 12 22.72 2.21
 -3 -5 12 20.76 1.37
 3 5 -12 21.53 1.39
 -3 -5 12 20.25 1.95
 -3 5 12 21.58 2.04
 -3 5 11 41.67 1.97
 -3 5 11 37.06 2.53
 -3 -5 11 35.88 2.47
 -3 -5 11 40.93 2.75
 -3 5 11 35.76 2.52
 -3 -5 11 34.08 2.42
 3 5 -11 40.26 1.98
 -3 -5 10 75.35 4.05
 -3 5 10 79.97 4.13
 3 5 -10 83.77 3.66
 -3 -5 10 90.48 4.31
 -3 -5 10 81.85 3.69
 -3 5 10 78.66 3.7
 -3 -5 10 84.06 3.71
 -3 5 10 84.46 4.15
 -3 -5 10 80.53 4.09
 -3 5 9 1.04 1.2
 -3 -5 9 0.69 1.16
 -3 5 9 1.81 0.79
 -3 -5 9 0.98 0.62
 -3 -5 9 0.66 0.7
 -3 5 9 0.77 0.71
 3 5 -9 0.32 0.68
 -3 5 9 -0.47 0.71
 -3 -5 9 0.58 0.75
 -3 -5 9 0.94 1.41
 -3 -5 8 325.8 15.09
 -3 5 8 333.59 15.13
 3 5 -8 345.29 14.88
 -3 -5 8 369.47 15.3
 -3 -5 8 347.15 14.87
 -3 5 8 334.93 14.89
 -3 5 8 378.63 14.89
 -3 -5 8 349.7 14.88
 -3 -5 8 346.71 14.89
 -3 5 8 339.82 14.88
 3 -5 -7 51.23 2.3
 -3 5 7 50.74 2.31
 3 5 -7 51.63 2.3
 -3 5 7 60.83 2.76
 3 5 -7 47.56 2.59
 -3 5 7 44.11 2.59
 -3 -5 7 42.71 2.52
 3 5 -7 46.61 2.31
 -3 5 7 53.22 2.33
 -3 5 7 49.32 2.29
 -3 -5 7 47.47 2.28
 -3 -5 7 48.02 2.81
 3 5 -6 58.87 2.65
 -3 5 6 54.47 2.65
 3 -5 -6 56.74 2.64
 -3 5 6 60.04 2.99
 -3 -5 6 64.78 3.11
 -3 -5 6 59 2.6
 -3 -5 6 62.95 3.14
 -3 5 6 61.34 2.65
 -3 -5 6 57.21 2.83
 -3 5 6 57.06 2.88
 -3 -5 6 59.54 2.84
 -3 -5 6 61.13 2.67
 -3 5 6 51.74 2.67
 -3 -5 5 190.72 7.87
 -3 -5 5 184.01 7.82
 -3 -5 5 190.31 8.16
 -3 5 5 181.71 7.84
 3 -5 -5 179.34 8.2
 -3 5 5 196.75 8.08
 -3 5 5 185.79 8.22
 -3 5 5 173.98 7.97
 -3 -5 5 170.14 7.95
 -3 -5 5 167.13 7.94
 -3 5 5 180.26 7.85
 3 5 -5 188.57 7.85
 3 -5 -5 180.62 7.85
 3 -5 -4 281.37 12.33
 -3 5 4 299.84 12.56
 3 -5 -4 288.92 12.25
 -3 -5 4 279.97 12.5
 -3 5 4 290.76 12.25
 -3 5 4 302.58 12.43
 3 -5 -4 283.88 12.54
 -3 -5 4 302.47 12.26
 -3 5 4 285.95 12.25
 3 5 -4 296.34 12.25
 -3 -5 4 263.11 12.29
 -3 5 4 256.48 12.31
 -3 5 3 16.47 1.35
 3 -5 -3 14.49 1.54
 -3 -5 3 17.36 1.68
 -3 -5 3 12.23 1.44
 3 -5 -3 16.72 0.98
 -3 5 3 18.52 1.6
 3 -5 -3 16.4 1.14
 -3 5 3 12.58 1.55
 3 5 -3 16.31 1.02
 -3 -5 3 14.58 0.96
 -3 -5 2 982.41 41.56
 3 -5 -2 977.82 41.56
 -3 5 2 962.06 41.53
 -3 5 2 979.78 41.76
 -3 -5 2 1032.15 41.81
 -3 -5 2 977.96 41.55
 -3 -5 1 27.12 1.29
 3 -5 -1 23.97 1.3
 -3 5 1 23.63 1.2
 -3 5 1 25.71 1.32
 3 5 -1 24.97 1.35
 -3 5 1 22.79 1.73
 3 5 -1 23.95 1.48
 -3 -5 1 26.83 1.82
 -3 -5 1 26.09 1.25
 3 -5 0 21.59 1.09
 -3 -5 0 20.46 1.07
 3 5 0 18.94 1.11
 -3 5 0 20.13 1.12
 -3 -5 0 17.76 1
 -3 5 0 17.3 0.97
 -3 -5 0 23.19 1.67
 -3 5 0 17.08 0.93
 3 -5 0 15.09 1.35
 -3 5 0 20.55 1.57
 3 5 0 17 1.29
 -3 5 -1 5.15 0.61
 3 -5 1 5.2 1.08
 -3 5 -1 4.81 0.57
 -3 -5 -1 4.26 0.67
 -3 5 -1 4.2 0.79
 3 5 1 4.01 0.83
 -3 5 -1 5.3 0.6
 3 -5 1 2.88 1.39
 -3 -5 -1 3.78 1.3
 -3 5 -2 95.17 4.07
 -3 5 -2 92.95 4.12
 -3 5 -2 95.54 4.05
 3 5 2 98.78 4.15
 -3 -5 -2 89.89 4.09
 3 -5 2 91.55 4.11
 -3 5 -2 95.1 4.12
 3 5 2 93.43 4.14
 -3 5 -2 89.86 4.16
 -3 -5 -2 87.92 4.41
 3 -5 2 89.89 4.46
 3 5 3 159.7 6.97
 3 5 3 163.29 6.7
 3 5 3 147.4 6.68
 -3 5 -3 154.95 6.67
 -3 -5 -3 153.78 6.65
 3 -5 3 158.43 6.67
 -3 -5 -3 152.6 6.96
 3 -5 3 146.67 6.97
 -3 5 -3 148.15 6.66
 -3 5 -4 102.46 4.27
 3 -5 4 96.78 4.56
 3 5 4 92.33 4.3
 3 5 4 96.4 4.64
 -3 5 -4 95.57 4.26
 -3 -5 -4 95.23 4.24
 3 -5 4 96.51 4.28
 -3 -5 -4 95.05 4.62
 3 -5 4 94.4 4.64
 -3 5 -4 105.48 4.65
 3 -5 5 177.18 8.14
 3 5 5 179.6 8.2
 3 5 5 187.48 7.88
 -3 5 -5 175.17 7.84
 3 -5 5 187.38 7.86
 -3 5 -5 178.36 8.14
 -3 -5 -5 178.6 8.18
 -3 5 -6 75.36 3.35
 3 -5 6 75.66 3.36
 -3 5 -6 76.8 3.75
 3 5 6 71.86 3.4
 3 -5 6 70.94 3.73
 -3 -5 -6 73.72 3.79
 3 -5 7 85.53 3.9
 -3 -5 -7 83.31 4.33
 3 -5 7 80.68 4.27
 3 5 7 91.25 3.95
 -3 5 -7 89.2 4.28
 -3 5 -8 44.4 2.15
 3 5 8 44.22 2.25
 3 -5 9 17.27 1.94
 -3 5 -9 23.17 1.83
 3 -5 9 20.74 1.34
 3 -5 9 19.35 1.85
 3 -5 9 18.99 1.31
 3 -5 10 -1.07 1.91
 3 -5 10 1.14 0.97
 -3 5 -10 0.45 0.84
 3 -5 10 0.05 1.46
 3 5 10 1.38 1.56
 3 -5 10 0.94 1.63
 3 5 10 0.48 0.98
 3 -5 11 3.72 1.98
 3 -5 11 1.01 1.03
 -3 5 -11 0.69 0.9
 3 5 11 0.63 1.66
 3 -5 11 0.74 1.51
 3 -5 11 -0.18 1.76
 3 5 11 1.55 1.05
 3 -5 12 5.24 2.07
 3 -5 12 4.95 1.1
 -3 5 -12 2.64 0.95
 3 5 12 5.25 1.76
 3 -5 12 3.55 1.59
 3 5 12 4.47 1.13
 -3 5 -13 -0.02 0.94
 3 -5 13 0.07 1.97
 3 -5 13 0.8 1.82
 -3 -5 -13 -0.85 1.71
 3 5 13 -0.75 1.07
 3 -5 13 -0.06 1.02
 3 5 13 0.03 1.02
 3 5 13 -0.19 1.75
 3 5 14 63.12 3.99
 -3 -5 -14 67 4
 3 5 14 66.31 3.35
 -3 5 -14 75.86 3.33
 3 5 14 67.08 4.04
 3 -5 14 75.49 3.37
 -3 5 -14 74.87 3.29
 -3 -5 -14 69.91 3.27
 3 5 14 63.54 3.31
 -3 5 -15 1.33 0.92
 3 5 15 1.78 1.7
 3 -5 15 1.39 1.79
 3 5 15 -0.23 1.61
 3 5 15 0.38 1
 -3 5 -15 1.09 0.85
 3 -5 15 0.65 0.97
 3 5 16 -0.26 1.45
 -3 5 -16 1.01 0.78
 3 5 16 0.45 0.89
 3 -5 16 0.35 0.87
 -3 5 -17 -0.15 0.74
 3 5 17 -0.91 0.77
 -3 -5 -17 0.53 0.73
 3 -5 17 -0.74 0.77
 3 5 17 -1.24 0.66
 -3 5 -17 0.18 0.65
 -3 -5 -18 1.17 0.63
 -3 5 -18 0.29 0.64
 3 5 18 0.81 0.54
 -3 -5 -19 4.49 0.56
 -3 7 19 35.11 1.72
 3 7 -19 39 1.73
 3 -7 -19 34.58 1.71
 3 -7 -18 4.15 0.72
 3 7 -18 4.38 0.75
 3 7 -17 45.62 2.11
 3 -7 -17 39.1 2.8
 3 -7 -17 39.63 2.06
 3 -7 -16 2.3 1.83
 3 7 -16 2.62 0.89
 -3 -7 15 4.81 1.89
 3 -7 -15 5.03 2.02
 3 -7 -15 5.24 0.94
 3 7 -15 5.28 0.97
 3 -7 -14 18.71 1.31
 3 7 -14 17.25 1.34
 -3 -7 14 19.43 2.34
 3 -7 -14 18.13 2.34
 -3 7 14 18.65 1.25
 3 -7 -13 18.17 2.35
 3 7 -13 16.66 1.34
 3 -7 -13 18.5 1.3
 -3 -7 13 18.31 2.29
 -3 7 13 18.49 1.26
 3 7 -12 12.71 1.17
 -3 7 12 13.12 1.1
 3 -7 -12 12.55 1.14
 -3 7 11 4.03 0.89
 3 -7 -11 2.92 1.88
 3 7 -11 4.09 0.99
 3 -7 -11 4.14 0.92
 -3 -7 11 5.62 1.79
 -3 -7 11 7.75 1.8
 -3 -7 10 0.04 0.76
 -3 7 10 -0.22 0.79
 3 7 -10 0.37 0.81
 3 -7 -10 0.62 0.82
 3 -7 -10 -0.06 1.79
 -3 -7 10 -0.47 1.64
 3 7 -9 22.76 1.38
 3 -7 -9 24.45 1.39
 -3 -7 9 21.94 1.35
 -3 7 9 23.11 1.36
 3 -7 -9 24.03 2.29
 -3 -7 9 26.97 2.19
 3 -7 -8 6.1 1.75
 -3 -7 8 5.32 0.81
 -3 -7 8 4.98 1.59
 3 -7 -7 292.89 13.08
 3 -7 -7 286.73 13.57
 3 7 -7 326.87 13.39
 -3 -7 7 320.35 13.55
 -3 -7 7 299.19 13.1
 -3 7 7 326.29 13.08
 3 7 -7 290.94 13.07
 3 -7 -6 60.13 2.8
 -3 7 6 62.34 3.49
 3 -7 -6 61.74 3.45
 -3 -7 6 61.79 2.82
 -3 -7 6 52.11 3.26
 3 7 -6 62.11 2.81
 -3 -7 5 51.28 2.84
 3 -7 -5 46.21 2.89
 -3 -7 5 50.57 2.33
 3 7 -5 47.95 2.33
 3 -7 -5 48.62 2.32
 -3 7 5 45.56 2.94
 -3 7 5 49.68 2.87
 -3 -7 4 12.78 1.6
 3 -7 -4 16.8 1.76
 -3 -7 4 17.07 1.1
 3 7 -4 16.14 1.13
 3 -7 -4 17.33 1.09
 -3 7 4 17.04 1.83
 -3 7 4 16.28 1.74
 3 -7 -3 372.48 17.68
 -3 -7 3 391.03 17.76
 -3 7 3 399.64 17.38
 3 7 -3 402.02 17.38
 -3 -7 3 438.75 17.72
 3 -7 -3 411.4 17.39
 -3 7 3 403.81 17.78
 -3 7 3 447.16 17.74
 -3 7 2 253.59 10.99
 3 7 -2 252.84 10.99
 -3 -7 2 236.62 11.34
 3 -7 -2 253.47 10.98
 -3 -7 2 257.15 10.98
 -3 -7 2 289.53 11.34
 3 -7 -1 264.92 12.11
 -3 -7 1 278.06 11.87
 -3 -7 1 251.5 12.26
 -3 -7 1 285.04 12.21
 -3 -7 1 286.35 11.9
 3 -7 -1 270.48 11.9
 -3 7 1 282.48 11.91
 3 -7 0 1.58 1.15
 3 -7 0 2.88 1.56
 -3 -7 0 2.06 0.63
 -3 -7 0 4.6 1.28
 -3 -7 0 3.17 0.76
 -3 7 0 2.57 0.83
 3 -7 0 4.24 0.75
 -3 7 -1 701.44 29.33
 -3 -7 -1 672.41 29.32
 3 -7 1 688.46 29.59
 3 -7 1 626.28 29.66
 3 7 1 707.17 29.38
 -3 7 -1 688.37 29.37
 3 7 1 724.44 29.57
 -3 -7 -1 671.29 29.61
 -3 -7 -1 687.17 29.36
 -3 7 -2 151.08 6.07
 -3 -7 -2 138.56 6.06
 -3 7 -2 139.81 6.13
 3 -7 2 156.46 6.46
 3 -7 2 121.07 6.49
 3 -7 2 140.53 6.12
 -3 7 -2 131.37 6.11
 3 7 2 136.74 6.14
 -3 -7 -2 127.31 6.41
 -3 -7 -2 139.77 6.11
 3 7 2 126.81 6.52
 3 7 2 161.2 6.43
 3 -7 3 130 6.2
 -3 -7 -3 125.24 6.28
 3 -7 3 124.82 6.31
 -3 -7 -3 122.67 6.27
 3 7 3 140.08 6.37
 -3 -7 -3 132.87 6.24
 -3 -7 -3 140.65 5.91
 3 -7 3 133.05 5.92
 -3 7 -3 138.06 5.92
 3 7 3 143.13 5.95
 -3 7 -3 133.36 5.91
 -3 7 -4 59.63 3.26
 -3 -7 -4 50.46 3.16
 -3 -7 -4 55.06 3.24
 3 -7 4 56.09 3.31
 3 7 4 60.13 3.32
 -3 -7 -4 62 2.76
 3 -7 4 60.31 2.78
 -3 7 -4 59.18 2.77
 3 7 4 62.42 2.84
 -3 7 -4 60.55 2.77
 3 -7 5 80.73 4.08
 -3 -7 -5 75.25 4.15
 -3 -7 -5 67.77 3.99
 -3 -7 -5 80.72 3.65
 3 7 5 87.94 3.74
 3 7 5 85.47 4.24
 3 -7 5 79.8 3.67
 -3 7 -5 81.1 4.13
 3 7 5 83.89 3.72
 -3 -7 -6 18.09 1.91
 3 -7 6 21.46 1.87
 -3 7 -6 20.19 1.85
 -3 7 -7 3.6 0.89
 3 -7 7 5.2 0.9
 -3 -7 -7 4.52 1.64
 3 -7 7 7.84 1.56
 -3 7 -7 4.63 1.53
 3 7 7 4.54 1.02
 -3 -7 -7 4.61 0.84
 3 -7 8 37.54 2.47
 3 -7 8 33.88 1.8
 -3 -7 -8 29.06 2.48
 -3 -7 -8 32.39 1.77
 3 7 8 32.95 1.86
 3 7 8 33.41 1.89
 3 -7 8 30.82 1.81
 3 -7 9 3.27 0.96
 -3 -7 -9 2.31 1.68
 -3 -7 -9 1.87 0.87
 3 7 9 2.25 1.06
 -3 7 -9 1.94 0.89
 3 -7 9 1.61 1
 3 7 9 1.9 1.07
 3 -7 10 8 1.06
 3 -7 10 7.01 1.14
 -3 7 -10 6.06 1
 3 7 10 4.85 1.17
 -3 -7 -10 7.17 1.01
 3 7 10 6.3 1.16
 -3 -7 -11 7.71 1.05
 3 7 11 9.33 1.19
 -3 -7 -11 8.84 1.94
 -3 7 -11 8.56 1.08
 3 -7 11 8.6 1.16
 3 7 11 7.15 1.21
 3 -7 11 7.6 1.93
 3 -7 11 7.77 2.07
 -3 -7 -12 3.67 1.86
 3 -7 12 8.18 1.12
 -3 7 -12 6.1 1.02
 3 7 12 4.37 1.15
 3 -7 12 7.29 1.96
 -3 -7 -12 7.42 1
 3 7 12 5.43 1.12
 3 7 13 4.92 1.06
 -3 -7 -13 6.95 1
 3 -7 13 5.46 1.85
 -3 -7 -13 4.19 1.78
 -3 7 -13 7.81 1.03
 3 -7 13 8.31 1.09
 3 7 13 6.34 1.14
 3 -7 13 7.45 1.9
 -3 -7 -14 3.44 0.92
 -3 7 -14 4.09 0.94
 3 -7 14 3.96 0.99
 3 -7 14 5.22 1.73
 -3 -7 -14 2.76 1.59
 3 -7 15 40.15 2.05
 -3 -7 -16 1.95 0.73
 3 -7 16 1.02 0.73
 -3 7 -16 0.92 0.74
 -3 -7 -17 29.38 1.46
 3 -7 17 27.02 1.43
 -3 7 -17 28.92 1.46
 -3 -7 -18 0.56 0.45
 -3 7 -18 0.42 0.48
 3 9 -18 37.3 1.6
 3 -9 -18 30.72 1.56
 3 9 -17 9.72 0.82
 3 -9 -17 8.84 0.78
 -3 9 17 10.46 1.43
 3 9 -16 -0.77 0.74
 3 -9 -16 0.32 0.7
 3 -9 -16 0.09 1.37
 -3 9 16 0.23 1.42
 3 9 -15 1.29 0.82
 3 -9 -15 -0.26 0.81
 -3 -9 15 0.11 1.55
 3 -9 -15 2.61 1.56
 -3 9 15 2.57 1.68
 3 -9 -14 2.06 1.73
 3 9 -14 -0.67 0.87
 3 -9 -14 -1.11 0.86
 -3 -9 14 1.51 1.71
 -3 9 14 0.3 1.78
 3 -9 -13 18.45 2.35
 -3 -9 13 22.73 2.35
 3 9 -13 26.21 1.52
 3 -9 -13 22.79 1.48
 -3 9 13 25.63 2.45
 -3 -9 12 22.12 2.46
 3 -9 -12 20.39 2.52
 3 9 -12 29.09 1.61
 3 -9 -12 24.88 1.59
 -3 9 12 24.36 2.5
 -3 -9 11 14.85 2.01
 3 9 -11 11.84 1.2
 3 -9 -11 11.33 2.17
 -3 -9 11 13.01 2.12
 3 -9 -11 11.07 1.15
 -3 9 11 14.27 2.13
 3 9 -10 2.82 0.95
 3 -9 -10 2.54 0.96
 -3 -9 10 3.15 0.87
 -3 9 10 3.9 1.91
 3 -9 -10 2.79 2.01
 -3 -9 10 3.2 1.74
 -3 9 9 0.26 1.86
 -3 -9 9 2.06 0.84
 3 9 -9 3.05 0.98
 -3 9 9 2.34 0.95
 3 -9 -9 1.6 0.94
 3 9 -8 3.43 1.01
 -3 -9 8 4.37 0.84
 3 -9 -8 4.64 0.97
 -3 9 8 5.67 0.99
 3 -9 -8 2.47 1.86
 -3 9 8 3.9 1.86
 -3 -9 8 3.22 1.66
 -3 -9 7 4.81 1.7
 -3 -9 7 3.24 0.93
 3 -9 -7 2.02 0.9
 -3 9 7 2.86 0.95
 3 9 -7 2.45 0.92
 3 9 -7 2.28 0.93
 -3 9 7 3.24 1.72
 3 -9 -7 4.44 1.82
 3 9 -6 -1.05 1.45
 3 9 -6 0.55 0.93
 -3 -9 6 -0.87 1.59
 -3 -9 6 -0.23 1.6
 -3 -9 6 0.82 0.86
 3 9 -6 0.28 0.9
 -3 9 6 0.18 0.93
 3 -9 -6 -0.09 0.87
 3 -9 -6 -0.47 1.6
 -3 9 6 1.4 1.63
 -3 -9 5 198.89 8.84
 -3 -9 5 188.16 8.31
 -3 9 5 190.8 8.31
 3 9 -5 189.86 8.31
 -3 9 5 219.47 8.93
 3 -9 -5 184.93 8.3
 -3 9 5 185.14 8.98
 -3 -9 4 13.37 1.75
 -3 -9 4 10.09 1.02
 -3 9 4 9.96 1.09
 3 9 -4 9.78 1.1
 -3 9 4 10.47 1.91
 3 -9 -4 9.26 1
 -3 -9 3 45.19 2.78
 3 -9 -3 38.88 2.96
 -3 -9 3 41.61 2.99
 -3 -9 3 42.81 2.18
 3 9 -3 45.53 2.25
 3 -9 -3 43.39 2.21
 -3 9 3 43.81 2.98
 -3 9 2 15.79 2.03
 3 -9 -2 14.84 1.6
 -3 -9 2 15.07 1.79
 3 -9 -2 17.18 2.14
 -3 -9 2 18.08 2.1
 -3 -9 1 52.08 2.91
 3 -9 -1 52.99 2.76
 -3 -9 1 39.77 3
 3 -9 -1 41.01 3
 3 -9 0 3.24 1.3
 -3 -9 0 4.7 1.47
 -3 9 0 4.87 0.9
 -3 -9 0 7.03 1.77
 3 -9 0 5.19 1.87
 3 -9 1 1.01 1.29
 -3 9 -1 -0.3 0.86
 3 -9 1 0.89 0.84
 -3 -9 -1 -0.56 1.66
 3 -9 1 0.38 1.73
 -3 9 -1 -0.12 0.88
 -3 -9 -2 54.03 3.18
 -3 -9 -2 56.71 2.67
 3 9 2 56.91 3.44
 3 -9 2 49.46 3.4
 -3 -9 -2 48.03 3.28
 3 -9 2 60.18 3.17
 3 -9 2 54.85 2.69
 -3 9 -2 59.69 2.69
 -3 9 -2 55.07 2.69
 -3 -9 -3 152.09 7.82
 3 -9 3 157.16 7.92
 -3 9 -3 172.77 7.35
 3 -9 3 170.68 7.36
 -3 -9 -3 162.1 7.75
 3 9 3 168.35 7.98
 -3 -9 -3 170.28 7.35
 -3 9 -3 167.47 7.34
 -3 9 -4 0.9 0.93
 3 -9 4 1.03 1.45
 3 -9 4 -0.06 1.76
 -3 -9 -4 0.35 1.63
 -3 9 -4 0.21 1.62
 3 -9 4 -0.15 0.89
 -3 9 -4 0.65 0.91
 -3 -9 -4 -0.76 0.86
 3 9 4 0.37 1.74
 -3 -9 -4 -0.55 1.47
 -3 9 -5 12.58 1.16
 3 -9 5 15.7 1.8
 -3 9 -5 13.18 1.92
 3 -9 5 13.85 1.19
 -3 -9 -5 13.28 1.13
 -3 -9 -5 12.18 1.7
 -3 -9 -5 9.8 1.81
 -3 9 -6 99.9 4.56
 3 -9 6 104.69 4.57
 -3 -9 -6 95.85 4.55
 3 -9 6 100.89 5.13
 -3 9 -6 113.04 5.21
 3 9 6 99 4.62
 3 -9 7 26.53 1.62
 -3 -9 -7 25.21 1.63
 -3 9 -7 28.55 1.64
 3 9 7 30.19 1.78
 -3 -9 -8 7.66 1.91
 3 -9 8 10.69 1.82
 3 -9 8 8.85 1.09
 -3 -9 -8 9.02 1.08
 3 9 8 9.39 1.25
 3 9 8 9.65 1.91
 3 -9 8 10.61 1.14
 3 -9 9 57.41 2.88
 3 -9 9 56.68 2.86
 -3 -9 -9 53.91 3.56
 -3 9 -9 59.95 2.85
 3 9 9 62.66 2.95
 -3 -9 -9 57.68 2.86
 3 9 9 65.63 3.6
 3 -9 10 170.84 7.44
 3 -9 10 172 7.42
 3 -9 10 146.92 8.01
 -3 -9 -10 141.27 7.92
 -3 9 -10 176.05 7.41
 3 9 10 169.95 7.44
 -3 -9 -10 168.01 7.42
 3 -9 11 4.48 1.02
 -3 -9 -11 3.27 1.64
 -3 9 -11 5.35 0.97
 -3 -9 -11 5.5 0.99
 3 9 11 4.52 1.08
 3 9 11 6.61 1.81
 3 -9 11 2.71 1.75
 -3 9 -12 0.45 0.88
 -3 -9 -12 0.69 0.87
 3 9 12 0.39 1.64
 3 -9 12 -2.19 1.75
 3 -9 13 9.64 1.03
 3 9 13 12.33 1.75
 3 -9 13 10.36 1.79
 -3 -9 -14 0.15 0.77
 -3 9 -14 0.02 0.75
 3 -9 14 -0.11 0.76
 3 9 14 1.54 1.39
 -3 -9 -15 1.64 0.7
 3 -9 15 2.23 0.65
 3 9 15 2.02 1.23
 -3 9 -15 2.29 0.69
 -3 -9 -16 10.47 0.81
 -3 9 -16 11.77 0.78
 -3 -9 -17 18.81 0.95
 3 -11 -16 4.78 0.52
 3 11 -16 6.74 0.59
 3 11 -15 1.62 0.61
 3 -11 -15 1.1 0.58
 3 11 -14 14.75 1.01
 3 -11 -14 12.24 0.98
 -3 11 14 17.12 1.66
 3 11 -13 3.27 0.82
 3 -11 -13 2.9 0.81
 -3 -11 13 2.81 1.51
 -3 11 13 3.27 1.52
 -3 -11 12 6.05 1.67
 3 -11 -12 9.67 0.98
 -3 11 12 9.26 1.79
 3 11 -11 5.41 0.95
 3 -11 -11 4.88 0.95
 -3 -11 11 4.7 1.74
 -3 11 11 7.78 1.8
 -3 -11 10 24.66 2.21
 3 11 -10 22.12 1.36
 3 -11 -10 13.24 2.13
 3 -11 -10 16.25 1.36
 -3 11 10 26.69 2.32
 3 11 -9 3.89 0.97
 3 -11 -9 4.14 1
 -3 -11 9 3.17 1.71
 3 -11 -9 3.76 1.89
 -3 11 9 3.52 1.82
 3 11 -8 4.43 1.02
 -3 -11 8 2.55 0.82
 -3 -11 8 2.65 1.76
 3 -11 -8 5.67 1.03
 -3 11 8 4.49 1
 3 11 -7 1.4 1.05
 -3 -11 7 1.69 1.74
 -3 -11 7 1.12 0.83
 3 -11 -7 1.5 0.97
 -3 11 7 1.9 1.02
 3 11 -6 90.1 3.93
 -3 -11 6 87.52 4.63
 3 -11 -6 73.8 4.67
 -3 -11 6 81.81 3.89
 -3 11 6 80.81 3.91
 3 11 -6 86.26 3.89
 -3 11 6 96.09 4.68
 3 -11 -6 80.33 3.89
 -3 -11 5 120.84 5.79
 3 -11 -5 103.5 5.87
 3 -11 -5 109.74 5.08
 -3 -11 5 107.32 5.06
 3 11 -5 115.84 5.09
 -3 11 5 108.69 5.08
 3 11 -5 121.11 5.11
 3 -11 -4 22.08 2.58
 3 -11 -4 22.01 1.51
 -3 -11 4 24.3 2.32
 -3 -11 4 23.21 1.52
 3 11 -4 24.49 1.59
 -3 11 4 25.62 1.61
 -3 -11 3 78.19 4.19
 3 -11 -3 73.57 4.41
 -3 -11 3 73.17 3.48
 -3 11 3 70.64 3.44
 3 11 -3 76.43 3.53
 -3 11 3 78.05 3.54
 3 -11 -2 67.5 4.42
 -3 -11 2 74.75 3.6
 -3 11 2 80.11 3.58
 -3 11 2 74.18 3.63
 3 11 -2 81.5 3.65
 -3 -11 1 34.49 2.81
 3 -11 -1 27.8 2.83
 3 -11 -1 30.53 1.85
 -3 -11 1 33.07 1.84
 -3 11 1 31.27 1.84
 -3 11 1 36.21 1.93
 3 11 -1 35.35 1.94
 3 -11 0 5.83 2.17
 -3 -11 0 5.7 2.05
 3 -11 0 2.57 0.98
 -3 11 0 2.95 1.02
 3 11 0 5.72 1.16
 -3 11 0 5.01 1.11
 -3 -11 -1 56.05 3.95
 3 -11 1 60.59 4.07
 3 -11 1 63.58 3.17
 -3 11 -1 70.91 3.17
 -3 11 -1 65.79 3.19
 3 11 1 68.13 3.23
 -3 -11 -2 231.42 11.05
 -3 -11 -2 212.9 11.09
 3 -11 2 227.27 11.21
 -3 -11 -2 235.91 10.51
 3 -11 2 229.86 10.52
 3 11 2 254.21 10.56
 -3 11 -2 256.09 10.54
 -3 11 -2 251.61 10.53
 -3 11 -3 46.7 2.3
 3 -11 3 43.44 2.98
 -3 -11 -3 45.72 2.98
 -3 -11 -3 42.66 2.26
 3 -11 3 43.6 2.28
 -3 11 -3 42.42 2.3
 3 11 3 45.12 2.37
 -3 11 -3 49.87 3.16
 -3 11 -4 29.51 1.68
 3 -11 4 26.36 2.35
 -3 -11 -4 20.32 2.43
 -3 -11 -4 25.45 1.61
 3 -11 4 23.33 1.63
 -3 11 -4 28.58 2.5
 3 11 4 28.3 1.76
 3 -11 5 14.59 2
 -3 11 -5 16.77 1.32
 -3 -11 -5 14.98 1.29
 -3 11 -5 12.57 2.06
 3 11 5 17.42 1.43
 3 -11 5 16.41 1.3
 3 -11 6 0.3 1.6
 -3 11 -6 0.97 1.01
 3 -11 6 0.43 0.93
 -3 11 -6 0.35 1.72
 3 11 6 -0.51 1.12
 -3 -11 -6 2.25 0.95
 3 -11 7 37.41 2.68
 3 -11 7 38.01 2
 -3 -11 -7 35.13 2
 -3 11 -7 42.49 2.72
 3 -11 7 35.86 2
 -3 -11 -8 1.56 0.95
 3 -11 8 3.04 0.92
 -3 11 -8 2.58 0.92
 3 -11 8 3.99 1.59
 3 -11 8 3.16 0.97
 -3 11 -9 1.55 0.86
 -3 -11 -9 1.71 0.91
 3 11 9 0.96 1.01
 3 -11 9 2.18 1.72
 -3 11 -9 2.24 1.56
 3 -11 10 0.54 0.84
 3 -11 10 0.76 1.62
 -3 11 -11 -0.2 0.76
 3 -11 11 -1.31 1.51
 3 -11 11 -0.06 0.77
 3 11 11 1.11 0.85
 -3 -11 -11 0.45 0.81
 3 -11 12 6.45 0.76
 -3 11 -12 5.57 0.78
 -3 -11 -12 5.49 0.81
 3 11 12 4.17 0.79
 -3 11 -13 6.1 0.7
 -3 -11 -13 5.09 0.73
 -3 11 -14 1.08 0.5
 -3 -11 -14 1.15 0.52
 3 13 -13 5.68 0.57
 3 -13 -13 4.53 0.52
 -3 13 12 -0.13 0.49
 3 13 -12 0.27 0.59
 -3 13 11 10.92 0.83
 3 13 -11 13.61 0.92
 -3 13 10 8.91 0.8
 3 13 -10 9.87 0.92
 3 -13 -10 8.32 1.47
 3 13 -9 -0.49 0.8
 3 -13 -9 -0.74 1.47
 -3 13 9 0.09 0.67
 -3 -13 9 0.09 1.34
 3 -13 -8 4.1 1.64
 3 13 -8 5.53 0.88
 -3 -13 8 4.67 1.53
 -3 13 8 3.84 0.84
 3 -13 -7 7.79 1.86
 3 13 -7 8.62 1.01
 -3 -13 7 11.43 1.7
 -3 13 7 6.27 0.97
 3 -13 -6 8.95 1.99
 -3 -13 6 11.28 1.74
 -3 -13 6 7.71 0.87
 -3 -13 5 0.51 0.88
 3 -13 -5 0.89 0.91
 3 -13 -5 -0.31 1.85
 -3 -13 5 1.33 1.61
 -3 13 5 0.75 0.95
 -3 -13 4 96.82 5.02
 3 13 -4 97.26 4.37
 -3 13 4 94.07 4.37
 3 13 -4 100.29 4.98
 -3 -13 4 89.9 4.34
 3 -13 -4 91.2 4.35
 3 -13 -4 83.75 5.08
 3 13 -4 109.01 4.41
 3 13 -3 18.2 1.38
 -3 13 3 18.67 1.36
 3 13 -3 19.21 2.11
 -3 -13 3 15.53 1.29
 3 -13 -3 16.51 1.3
 3 13 -3 20.88 1.38
 3 -13 -3 13.21 2.31
 3 13 -2 14.21 1.24
 -3 13 2 12.03 1.2
 3 -13 -2 12.79 2.32
 3 -13 -2 11.16 1.17
 -3 -13 2 12.95 1.16
 -3 -13 2 10.47 1.86
 3 13 -2 12.92 1.23
 3 13 -1 36.2 2.01
 -3 13 1 34.97 1.96
 -3 -13 1 35.53 2.61
 3 -13 -1 33.23 1.92
 -3 -13 1 32.19 1.91
 3 -13 -1 30.29 2.87
 3 13 -1 40.1 1.98
 -3 13 1 36.26 1.89
 -3 -13 0 19.69 2.1
 3 13 0 20.84 1.45
 -3 13 0 19.04 1.38
 -3 13 0 17.79 2.26
 3 -13 0 18.06 1.37
 -3 -13 0 18.17 1.33
 3 -13 0 18.24 2.36
 -3 13 0 18.64 1.32
 3 13 0 16.68 1.38
 -3 13 -1 3.16 1.01
 3 13 1 3 1.1
 -3 13 -1 2.23 0.95
 -3 -13 -1 3.11 0.95
 3 -13 1 1.01 0.98
 -3 13 -1 5.99 1.87
 -3 -13 -1 4.3 1.64
 3 -13 1 2.08 1.59
 3 13 2 121.66 5.29
 -3 13 -2 123.54 5.24
 3 -13 2 108.74 5.25
 -3 -13 -2 109.75 5.24
 -3 -13 -2 121.82 5.85
 3 -13 2 109.99 5.76
 3 -13 3 2.66 0.93
 -3 -13 -3 2.3 0.9
 -3 13 -3 0.29 1.73
 3 13 3 1.19 1.05
 -3 -13 -3 1.93 1.58
 3 -13 3 2.03 1.51
 -3 13 -4 4.65 1.7
 3 13 4 2.14 1.06
 3 -13 4 1.86 1.43
 -3 -13 -4 2.96 1.5
 3 -13 5 2.52 0.85
 -3 -13 -5 2.38 1.48
 3 -13 5 1.57 1.43
 -3 13 -5 2.14 1.54
 -3 13 -6 2.04 0.79
 3 -13 6 1.72 1.36
 -3 -13 -6 1.17 1.43
 3 13 6 0.18 0.95
 3 -13 6 1.79 0.81
 3 -13 6 -0.11 0.81
 -3 13 -7 9.12 0.87
 -3 -13 -7 9.92 1.51
 3 -13 7 6.95 0.89
 3 -13 7 7.81 0.91
 3 13 7 9.75 1.03
 3 -13 8 6.16 0.82
 3 13 8 7.99 0.94
 -3 13 -8 7.18 0.8
 3 -13 8 6.99 0.83
 -3 13 -9 1.86 0.63
 3 13 9 0.89 0.73
 -3 13 -10 5.36 0.62
 3 13 10 4.21 0.69
 -3 13 -11 1 0.46
 3 -15 -8 1.14 0.48
 3 15 -8 2.1 0.5
 3 15 -7 3.31 0.59
 3 -15 -7 2.58 0.57
 3 -15 -6 3.91 0.63
 3 15 -5 -0.32 0.66
 3 -15 -5 0.09 0.62
 3 15 -4 17.08 1.03
 3 -15 -4 12.75 0.98
 3 15 -3 -0.93 0.7
 3 -15 -3 1.22 0.7
 3 -15 -2 13.53 0.99
 -3 -15 2 13.24 0.95
 3 15 -2 15.7 0.99
 3 -15 -1 7.25 0.87
 -3 -15 1 9.13 0.83
 3 15 -1 10.1 0.85
 3 15 -1 8.49 0.9
 -3 -15 0 19.29 1.2
 3 15 0 21.66 1.26
 3 -15 0 17.1 1.2
 3 15 0 23.37 1.2
 -3 -15 -1 0.88 0.69
 3 15 1 1.15 0.75
 3 15 1 1.65 0.65
 3 -15 1 0.09 0.66
 -3 -15 -2 14.31 1.04
 3 15 2 17.69 1.11
 3 15 2 16.8 0.99
 3 -15 2 16.31 1.03
 -3 -15 -3 14.41 0.96
 3 15 3 16.09 1.02
 3 -15 4 6.84 0.69
 -3 -15 -4 7.33 0.72
 3 15 4 7.91 0.81
 3 -15 5 1.22 0.54
 3 15 5 1.67 0.64
 -3 -15 -5 2.54 0.57
 3 15 6 -0.07 0.52
 -3 -15 -6 0.66 0.51
 -3 -15 -7 4.07 0.49
 4 0 -22 -0.4 0.47
 -4 0 22 -0.18 0.44
 -4 0 22 -0.11 0.39
 -4 0 21 -0.47 0.67
 -4 0 20 17.62 1.83
 -4 0 20 13.73 1.79
 -4 0 20 14.99 1.09
 -4 0 19 0.3 1.7
 -4 0 19 0.66 1.57
 -4 0 18 0.86 1.75
 -4 0 18 1.67 1.76
 -4 0 18 -0.42 0.91
 4 0 -17 -0.41 0.9
 -4 0 17 0.62 1.87
 -4 0 17 0.31 0.88
 4 0 -16 8.2 1.04
 -4 0 16 7.17 2.02
 -4 0 16 6.99 1.88
 4 0 -15 0.25 0.89
 -4 0 15 0.67 1.74
 4 0 -14 39.07 1.92
 -4 0 14 31.87 2.73
 -4 0 14 31.96 2.58
 -4 0 13 -1.51 1.63
 -4 0 13 0.84 1.57
 4 0 -12 32.3 1.59
 -4 0 12 28.49 1.61
 -4 0 11 -0.89 1.41
 4 0 -11 -0.25 0.73
 4 0 -11 1.09 1.57
 -4 0 11 0.68 0.77
 4 0 -10 171.77 7.1
 -4 0 10 157.87 7.11
 -4 0 10 153.93 7.49
 -4 0 9 1.11 1.43
 -4 0 9 0.75 0.74
 -4 0 9 -0.84 0.8
 4 0 -9 -0.24 0.68
 -4 0 9 -0.35 0.86
 -4 0 8 1000.43 40.7
 -4 0 8 937.4 40.42
 -4 0 8 970.5 40.64
 -4 0 8 920.08 40.42
 4 0 -8 967.67 40.41
 -4 0 8 952.83 40.41
 -4 0 7 0.1 0.57
 -4 0 7 1.32 1.18
 -4 0 7 -0.49 0.63
 -4 0 7 0.43 0.65
 -4 0 7 0.48 0.68
 4 0 -7 -0.02 0.57
 -4 0 7 -0.13 1.19
 -4 0 7 0.55 0.82
 -4 0 6 1273.74 50.57
 -4 0 6 1167.94 50.56
 -4 0 6 1212.89 50.57
 -4 0 6 1160.27 50.72
 -4 0 6 1189.81 50.56
 4 0 -6 1143.76 50.55
 -4 0 6 1223.47 50.75
 -4 0 6 1218.37 50.57
 -4 0 6 1229.64 50.75
 -4 0 6 1146.54 50.55
 -4 0 5 -0.42 0.58
 -4 0 5 -0.29 0.55
 -4 0 5 -0.21 0.58
 -4 0 5 -0.15 1.05
 -4 0 5 0.09 0.6
 -4 0 5 0.05 1.11
 -4 0 5 0.05 0.67
 -4 0 5 -0.02 1.08
 -4 0 5 -0.74 1.08
 -4 0 4 725.36 32.6
 -4 0 4 828.9 32.74
 -4 0 4 768.17 32.6
 -4 0 4 707.2 32.69
 -4 0 4 798.94 32.6
 -4 0 4 772.56 32.73
 -4 0 4 822.47 32.73
 -4 0 3 0.47 0.87
 -4 0 3 0.33 0.95
 -4 0 3 0.43 0.76
 -4 0 3 -0.68 1.01
 -4 0 3 -0.63 0.97
 -4 0 2 328.17 13.99
 -4 0 2 331.55 13.99
 -4 0 2 310.74 13.91
 -4 0 2 328.46 13.91
 -4 0 2 316.41 13.91
 -4 0 2 315.81 14
 -4 0 2 355.99 13.93
 -4 0 2 326.19 13.91
 -4 0 1 0.27 0.85
 -4 0 1 -0.29 0.81
 -4 0 1 -0.16 0.87
 -4 0 1 -0.15 0.68
 -4 0 1 0.46 0.71
 -4 0 0 2293.75 96.08
 -4 0 0 2180.84 96.09
 -4 0 0 2299.33 96.08
 -4 0 -1 0.3 0.37
 -4 0 -1 -0.12 0.98
 -4 0 -2 64.24 3.04
 4 0 2 62.26 2.9
 -4 0 -3 -0.48 0.54
 4 0 3 -0.78 0.99
 -4 0 -3 0.44 0.52
 -4 0 -3 -0.96 1.09
 4 0 3 0.19 0.66
 -4 0 -4 1801.77 74.7
 4 0 4 1850.7 74.85
 -4 0 -4 1775.25 74.86
 -4 0 -4 1685.14 74.69
 4 0 4 1781.04 74.71
 -4 0 -5 -0.23 0.53
 4 0 5 -0.63 0.78
 -4 0 -5 0.01 0.63
 -4 0 -5 -1.24 1.14
 4 0 5 0.2 1.42
 -4 0 -6 437.21 19.3
 4 0 6 457.19 19.35
 -4 0 -6 453.76 19.5
 -4 0 -6 475.25 19.33
 4 0 6 442.88 19.68
 -4 0 -7 -0.04 0.57
 4 0 7 0.6 0.88
 -4 0 -7 0.08 0.72
 -4 0 -7 -0.71 1.19
 4 0 7 -1.27 1.69
 -4 0 -7 0.59 1.19
 4 0 8 58.07 2.73
 -4 0 -8 62.41 2.68
 4 0 8 48.14 3.34
 -4 0 -8 52.44 2.95
 -4 0 -8 58.95 3.05
 4 0 9 0.05 0.9
 -4 0 -9 -0.64 0.79
 -4 0 -9 0.6 1.27
 4 0 9 0.97 1.63
 4 0 10 21.82 2.2
 -4 0 -10 22.23 1.33
 4 0 11 1.22 0.97
 4 0 11 1.65 1.84
 -4 0 -11 0.01 0.86
 4 0 12 141.06 6.45
 4 0 12 149.25 7.21
 -4 0 -12 147.93 6.41
 4 0 13 0.69 2
 4 0 13 -0.21 1.04
 -4 0 -13 -1.22 0.91
 4 0 14 3.66 1.92
 -4 0 -14 2.24 1
 4 0 14 1.96 1.11
 -4 0 -15 1.41 0.97
 4 0 16 1.4 1.85
 -4 0 -16 0.34 0.91
 -4 0 -17 -0.76 0.88
 4 0 17 -0.23 1.71
 4 0 17 1.17 1.59
 -4 0 -18 0.06 0.76
 4 0 18 0.32 0.72
 4 0 18 0.76 1.46
 4 0 18 0.43 1.43
 -4 0 -19 0.03 0.6
 4 0 19 -1.04 0.61
 4 0 19 -0.55 1.17
 -4 0 -20 21.79 1.17
 4 0 20 25.38 1.17
 -4 -2 22 10.54 0.65
 -4 2 21 12.13 0.88
 -4 -2 21 11.89 0.87
 -4 2 21 12.9 0.79
 4 -2 -21 11.85 0.77
 -4 2 20 -0.14 0.65
 -4 -2 20 -0.03 0.72
 -4 2 20 0.6 0.74
 -4 2 20 0.33 1.41
 -4 -2 20 -0.41 1.4
 4 2 -19 35.24 1.81
 -4 -2 19 34.52 2.54
 -4 2 19 35.43 2.58
 -4 -2 19 35.26 1.81
 -4 2 19 32.88 1.81
 -4 2 19 34.69 2.6
 -4 -2 19 34.22 2.57
 4 2 -18 60.76 2.71
 -4 -2 18 52.75 3.47
 -4 2 18 51.68 3.52
 -4 2 18 53.29 2.73
 -4 -2 18 55.78 2.72
 -4 2 18 62.84 3.62
 -4 -2 18 53.35 3.5
 4 2 -17 4.92 0.98
 -4 2 17 4.12 0.95
 -4 -2 17 4.21 0.95
 -4 2 17 4.57 1.89
 -4 -2 17 0.59 1.78
 -4 2 16 13.79 2.12
 -4 -2 16 17.72 2.14
 -4 2 16 14.09 2.27
 -4 -2 16 20.03 2.21
 4 2 -16 18 1.31
 -4 -2 15 41.26 2.22
 -4 2 15 43.65 3.09
 -4 -2 15 39.07 3.04
 4 2 -15 48.96 2.27
 -4 -2 14 0.98 0.88
 -4 -2 14 0.24 1.56
 -4 2 14 0.75 1.62
 -4 -2 14 -0.9 1.64
 -4 2 14 1.12 1.76
 4 2 -14 0.85 0.89
 4 -2 -14 1.17 0.85
 -4 -2 13 215.18 9.66
 -4 2 13 212.04 10.21
 -4 -2 13 211.05 10.18
 -4 2 13 217.18 10.23
 -4 -2 13 225.71 10.2
 4 2 -13 237.52 9.66
 4 -2 -12 40.92 1.98
 4 2 -12 39.89 1.99
 -4 2 12 36.35 2.65
 -4 -2 12 35.89 2.64
 -4 -2 12 40.28 2.01
 -4 -2 12 38.34 2.73
 -4 2 12 40.22 2.64
 -4 -2 12 43.02 2.7
 -4 -2 11 0.61 0.77
 4 -2 -11 0.28 0.7
 4 2 -11 0.51 0.73
 -4 -2 11 -0.62 0.77
 -4 2 11 0.22 1.45
 -4 -2 11 0.57 1.39
 -4 -2 11 1.01 1.44
 -4 2 11 1.72 1.46
 -4 -2 11 0.29 1.4
 4 -2 -11 0.05 1.53
 -4 -2 11 0.05 1.55
 4 -2 -10 8.29 0.81
 4 2 -10 8.06 0.84
 -4 -2 10 7.89 0.83
 -4 -2 10 7.42 1.6
 4 -2 -10 9.48 1.63
 -4 -2 10 10.36 1.39
 -4 -2 10 7.07 0.84
 -4 2 10 8.85 1.6
 -4 -2 10 7.19 1.46
 -4 -2 9 5.78 0.8
 -4 -2 9 6.93 1.38
 -4 -2 9 6.84 0.68
 -4 -2 9 6.52 0.79
 -4 -2 9 6.67 1.54
 4 -2 -9 7.48 1.6
 -4 -2 9 6.75 0.71
 -4 -2 9 4.36 1.27
 4 -2 -9 6.75 0.74
 4 2 -9 6.34 0.79
 -4 2 9 6.67 0.75
 -4 -2 8 12.12 1.43
 -4 -2 8 13.63 1.08
 4 -2 -8 12.75 1.62
 -4 -2 8 11.68 1.6
 4 2 -8 13.07 0.78
 -4 -2 8 13.23 0.86
 -4 2 8 13.11 0.89
 -4 -2 8 13.12 0.93
 -4 -2 8 12.34 0.92
 -4 -2 8 13.57 1.5
 -4 -2 8 11.54 1.48
 -4 2 8 12.78 1.56
 4 2 -8 12.91 0.93
 4 -2 -8 12.45 0.89
 -4 -2 7 44.5 2.34
 -4 -2 7 43.49 1.98
 4 -2 -7 41.23 2.44
 -4 -2 7 43.04 1.94
 -4 -2 7 42.68 2.3
 -4 2 7 42.1 1.95
 4 2 -7 40.35 1.88
 -4 -2 7 40.78 1.96
 4 -2 -7 40.79 1.92
 -4 2 7 42.91 2.38
 -4 -2 7 44.34 2.38
 4 -2 -6 286.49 12.22
 -4 2 6 285.18 12.27
 -4 -2 6 304 12.23
 -4 2 6 272.98 12.44
 -4 -2 6 292.48 12.44
 -4 -2 6 274.4 12.42
 -4 -2 6 282.09 12.23
 -4 -2 6 293.77 12.23
 -4 -2 6 280.08 12.44
 -4 2 6 261.79 12.44
 -4 2 6 289.41 12.23
 -4 -2 6 278.22 12.45
 4 -2 -6 294.49 12.49
 -4 -2 6 277.1 12.22
 -4 -2 6 287.36 12.39
 -4 2 5 667.37 27.79
 -4 -2 5 683.42 27.93
 -4 2 5 646.29 27.92
 4 -2 -5 633.52 27.95
 4 2 -5 636.83 27.79
 -4 -2 5 652.26 27.86
 -4 -2 5 638.2 27.77
 -4 2 5 655.47 27.77
 -4 -2 5 672.51 27.94
 -4 2 5 655.13 27.78
 -4 -2 5 652.2 27.76
 -4 2 5 621.58 27.92
 -4 -2 5 692.52 27.93
 -4 2 4 -0.11 0.66
 -4 -2 4 1.31 0.98
 -4 2 4 0.48 0.95
 4 -2 -4 1.77 1.1
 -4 2 4 0.7 0.57
 -4 -2 4 0.03 0.73
 -4 -2 4 -0.24 0.66
 -4 -2 4 0.03 0.51
 -4 -2 4 0.13 0.57
 -4 -2 4 0.08 0.49
 -4 2 4 -0.2 0.49
 -4 -2 4 -0.43 1.02
 -4 2 4 0.06 0.68
 -4 2 4 -0.01 0.64
 -4 -2 4 -0.27 0.96
 -4 2 4 -0.93 0.98
 -4 2 3 52.39 2.3
 -4 -2 3 49.56 2.28
 -4 -2 3 55.63 2.29
 -4 2 3 51.64 2.29
 -4 -2 3 52.27 2.27
 -4 -2 3 50.26 2.47
 -4 2 3 47.27 2.51
 -4 2 3 46.98 2.44
 -4 2 3 50.7 2.47
 -4 -2 3 53.67 2.5
 -4 -2 3 54.81 2.47
 -4 2 3 48.4 2.51
 -4 2 3 47.65 2.26
 -4 2 2 676 32.08
 -4 -2 2 751.27 32.09
 -4 2 2 757.01 32.01
 -4 -2 2 768.88 32.01
 -4 2 2 733.66 32.01
 -4 -2 2 802.18 32.13
 -4 2 2 761.31 32.1
 -4 2 2 760.48 32.12
 -4 2 2 792.22 32.13
 -4 2 2 727.8 32.1
 -4 -2 2 784.59 32.11
 -4 -2 1 1800.59 73.41
 -4 2 1 1698.28 73.4
 -4 2 1 1594.45 73.32
 4 -2 -1 1654.38 73.34
 -4 -2 1 1879.69 73.41
 -4 2 1 1611.51 73.39
 -4 2 1 1807.76 73.45
 4 -2 -1 1770.14 73.39
 -4 2 1 1795.77 73.43
 -4 2 1 1769.7 73.41
 -4 -2 1 1796.64 73.41
 -4 -2 1 1818.62 73.33
 -4 2 0 175.91 7.97
 -4 2 0 180.42 8.09
 -4 -2 0 182.85 8.09
 -4 2 0 180.5 8.07
 -4 -2 0 186.85 8.07
 -4 2 0 181.34 7.98
 -4 -2 0 194.21 7.98
 -4 -2 -1 348.4 13.55
 -4 -2 -1 318.42 13.45
 -4 2 -1 298.12 13.44
 -4 2 -1 312.76 13.45
 -4 2 -1 326.88 13.45
 4 -2 1 301.95 13.51
 -4 2 -1 310.29 13.44
 -4 2 -1 302.35 13.45
 -4 2 -1 313.83 13.59
 -4 2 -2 332.16 14.16
 4 2 2 322.45 14.15
 -4 2 -2 324.88 14.01
 -4 2 -2 322.47 14
 4 -2 2 336.08 14.02
 -4 -2 -2 331.42 14
 4 2 2 331.5 14.01
 4 -2 2 315.66 14.09
 4 -2 2 323.65 14.11
 4 2 2 341.08 14.11
 4 -2 3 1005.05 43.17
 4 -2 3 1028.08 43.28
 -4 2 -3 1002.89 43.32
 4 2 3 1060.31 43.34
 4 -2 3 964.27 43.24
 -4 -2 -3 1017.85 43.15
 4 2 3 1029.77 43.16
 4 2 4 14.6 1.57
 4 2 4 18.09 1.05
 -4 -2 -4 17.31 0.94
 4 -2 4 15.32 1.04
 -4 2 -4 18.31 0.99
 -4 -2 -4 17.41 0.99
 4 2 5 1.4 1.44
 -4 -2 -5 1.31 0.55
 4 -2 5 1.48 0.79
 4 2 5 1.38 0.73
 4 -2 5 1.42 0.74
 -4 -2 -5 1.35 0.65
 -4 2 -5 2.26 0.64
 -4 2 -6 896.66 37.15
 -4 -2 -6 847.3 37.16
 4 -2 6 865.98 37.17
 4 -2 6 863.39 37.17
 -4 -2 -6 872.05 37.13
 4 2 6 883.46 37.17
 4 2 6 876.88 37.48
 -4 2 -6 909.21 37.38
 4 -2 6 847.73 37.39
 4 -2 7 149.75 6.55
 4 2 7 150.34 6.54
 -4 -2 -7 150.44 6.45
 -4 2 -7 152.2 6.81
 -4 2 -7 152.63 6.5
 -4 -2 -7 147.48 6.51
 4 -2 7 140.81 6.82
 4 -2 8 142.91 6.34
 4 2 8 141.64 6.33
 4 -2 8 145.55 6.87
 -4 2 -8 151.11 6.63
 -4 -2 -8 151.9 6.32
 -4 2 -8 142.26 6.3
 4 -2 8 135.59 6.69
 4 -2 9 17.15 1.28
 4 2 9 17.67 1.24
 4 -2 9 18.99 2.12
 -4 2 -9 19.69 1.64
 -4 2 -9 18.15 1.16
 -4 -2 -9 17.35 1.18
 4 -2 9 18.77 1.88
 4 -2 10 72.61 4.14
 -4 2 -10 76.17 3.73
 4 -2 10 72.88 3.42
 4 -2 11 1.7 1.83
 4 -2 11 0.51 0.99
 -4 -2 -11 0.42 0.85
 -4 2 -11 0.45 0.87
 4 -2 12 4.48 1.95
 4 -2 12 3.13 1.09
 -4 2 -12 4.95 0.98
 4 -2 13 1.76 2.06
 -4 2 -13 3.28 0.94
 4 -2 13 7.16 2.05
 4 2 13 4.19 2.06
 4 -2 13 2.42 1.1
 4 2 14 14.32 2.31
 4 -2 14 14.8 2.26
 4 -2 14 18.6 1.47
 -4 2 -15 16.59 1.27
 4 -2 15 15.24 1.31
 4 -2 15 12.03 2.1
 4 2 15 14.24 2.21
 4 -2 16 5.78 1.07
 -4 2 -16 9.25 1.02
 -4 -2 -16 8.82 1.05
 -4 2 -16 8.69 1.06
 4 2 16 7.33 1.9
 4 -2 16 6.78 1.82
 4 2 16 8.12 1.09
 -4 -2 -17 5.43 0.92
 -4 2 -17 8.31 0.94
 4 2 17 3.64 1.64
 4 -2 17 7.51 1.64
 4 2 17 6.83 1.74
 4 -2 17 7.44 1.7
 4 2 17 5.32 0.92
 -4 -2 -18 21.04 1.2
 -4 2 -18 22.27 1.2
 4 -2 18 20.54 1.82
 4 2 18 14.92 1.81
 4 2 18 16.31 1.16
 4 2 19 0.9 0.57
 4 -2 19 1.04 0.57
 -4 2 -19 1.02 0.56
 -4 -2 -19 1.34 0.53
 -4 -2 -20 -0.21 0.38
 4 -4 -21 0.18 0.42
 -4 4 21 0.62 0.45
 4 4 -20 1.69 0.64
 -4 4 20 2.73 0.64
 -4 -4 20 1.28 0.6
 -4 4 20 0.5 0.56
 4 -4 -20 0.93 0.59
 -4 4 19 37.32 1.81
 4 4 -19 37.93 1.84
 -4 -4 19 35.66 1.82
 -4 4 19 36.65 1.85
 4 -4 -19 35.29 1.81
 -4 -4 19 36.62 2.44
 -4 4 19 33.04 2.49
 4 -4 -19 34.57 2.57
 -4 4 18 0.01 0.79
 -4 -4 18 0.16 1.51
 -4 4 18 -0.74 1.64
 -4 4 18 -1.32 1.61
 -4 -4 18 0.75 1.42
 -4 4 18 0.13 0.84
 -4 -4 18 0.56 0.79
 -4 4 17 6.46 0.95
 -4 -4 17 5.65 0.92
 4 4 -17 6.27 0.99
 -4 4 17 6.72 0.95
 -4 4 17 6.22 1.76
 -4 -4 17 4.1 1.65
 -4 4 17 5.71 1.82
 -4 -4 17 8.02 1.78
 -4 4 16 139.74 5.74
 -4 -4 16 120.77 5.7
 -4 4 16 125.99 5.72
 -4 4 16 120.86 6.45
 -4 -4 16 126.41 6.38
 4 4 -16 132.86 5.74
 -4 4 15 56.57 3.67
 -4 -4 15 59.76 3.63
 -4 4 15 60.13 3.7
 -4 -4 15 54.17 3.55
 4 4 -15 69.18 2.93
 -4 -4 15 58.28 2.87
 -4 4 15 58.01 2.9
 -4 -4 14 320.5 13.92
 4 4 -14 349.83 13.96
 -4 4 14 325.7 14.54
 -4 -4 14 310.71 14.47
 -4 -4 14 313.33 14.48
 -4 4 14 312.02 14.53
 -4 -4 14 312.28 13.93
 4 4 -13 16.34 1.2
 -4 -4 13 14.12 2.08
 -4 -4 13 15.2 1.19
 -4 -4 13 13.51 1.87
 -4 4 13 15.38 1.98
 -4 -4 13 17.56 1.91
 -4 4 13 13.81 1.95
 -4 4 12 48.26 3
 -4 -4 12 43.06 2.87
 -4 -4 12 49.05 2.32
 4 4 -12 51.08 2.37
 -4 -4 12 48.92 3.12
 -4 4 12 46.29 2.98
 -4 -4 12 44.6 2.9
 -4 -4 11 178.52 8.79
 -4 -4 11 202.6 8.32
 -4 4 11 193.06 8.79
 -4 -4 11 181.78 8.72
 4 4 -11 196.32 8.33
 -4 -4 11 186.27 8.32
 -4 -4 11 186.94 8.72
 -4 4 11 185.54 8.77
 -4 -4 10 6.28 1.53
 -4 -4 10 3.41 1.3
 -4 4 10 3.79 1.39
 4 4 -10 5.63 0.84
 -4 4 10 5.34 0.78
 -4 -4 10 5.52 1.6
 -4 -4 10 5.76 0.77
 -4 -4 10 6.33 0.81
 -4 -4 10 5.83 1.28
 -4 4 10 3.66 1.31
 -4 -4 9 319.62 13.47
 -4 -4 9 327.42 13.19
 -4 4 9 303.32 13.51
 -4 -4 9 294.58 13.48
 -4 -4 9 309.91 13.19
 -4 -4 9 307.7 13.5
 4 4 -9 303 13.16
 -4 -4 9 332.39 13.61
 -4 4 9 295.4 13.18
 -4 -4 9 300.74 13.18
 -4 -4 8 30.51 1.39
 -4 4 8 21.67 1.33
 -4 -4 8 24.65 1.39
 -4 -4 8 28.6 1.85
 4 4 -8 25.74 1.35
 -4 -4 8 30.77 2.03
 -4 4 8 30.21 1.89
 -4 -4 8 27.89 1.83
 -4 -4 8 33.35 1.89
 -4 -4 8 31.47 1.43
 -4 -4 8 25.87 1.36
 -4 4 8 29.21 1.89
 -4 -4 8 31.5 1.85
 -4 -4 7 175.44 7.69
 -4 -4 7 189.82 8
 -4 -4 7 178.79 7.68
 -4 -4 7 182.41 7.7
 -4 -4 7 175.4 7.94
 -4 4 7 161.85 7.94
 -4 -4 7 180.82 8.05
 -4 4 7 173.49 7.68
 4 4 -7 187.27 7.69
 -4 4 7 176.44 7.7
 -4 -4 7 172.97 7.93
 4 4 -7 185.55 7.85
 -4 -4 6 64.62 2.6
 -4 4 6 50.11 2.54
 -4 -4 6 52.89 2.53
 -4 4 6 61.6 2.59
 -4 4 6 53.87 2.86
 -4 -4 6 51.61 2.82
 -4 -4 6 55.24 2.54
 4 4 -6 55.17 2.77
 -4 -4 6 61.3 3.01
 -4 -4 6 53.26 2.98
 -4 4 6 52.91 2.85
 -4 -4 6 53.97 2.82
 4 4 -6 61.68 2.56
 -4 4 6 60.68 2.57
 -4 4 6 58.24 2.6
 -4 -4 6 59.58 2.56
 -4 -4 5 7.93 0.75
 4 4 -5 6.7 0.73
 -4 4 5 6.52 0.72
 4 -4 -5 6.23 0.69
 -4 4 5 9.26 1.09
 -4 -4 5 9.18 1.04
 -4 -4 5 8.09 1.03
 -4 4 5 6.35 1.06
 -4 -4 5 7.53 0.68
 -4 -4 5 8.95 1.33
 -4 4 5 4.75 1.27
 -4 4 5 8.78 0.62
 -4 -4 5 9.58 0.61
 -4 4 5 6.2 1.41
 -4 4 5 8.2 0.76
 -4 -4 4 417.13 18.6
 -4 4 4 418.15 18.6
 -4 -4 4 431.82 18.72
 -4 -4 4 460.05 18.63
 -4 4 4 457.29 18.82
 -4 4 4 445.92 18.63
 -4 4 4 439.4 18.74
 4 -4 -4 431.56 18.66
 -4 4 4 462.13 18.88
 4 -4 -4 451.52 18.63
 4 4 -4 433.04 18.62
 -4 -4 4 453.23 18.64
 4 -4 -3 175.83 8.02
 4 -4 -3 188.06 8
 -4 4 3 188.38 8.24
 -4 -4 3 194.06 8
 -4 4 3 194.79 8
 -4 4 3 188.45 8.23
 -4 4 3 187.43 8.2
 4 -4 -3 182.54 8.25
 -4 4 3 179.02 8.08
 -4 -4 3 178.72 8.07
 -4 4 2 602.37 25.44
 4 -4 -2 608.79 25.24
 -4 -4 2 596.84 25.43
 -4 -4 2 615.46 25.24
 -4 4 2 587.69 25.23
 -4 -4 2 602.36 25.24
 4 -4 -2 590.09 25.42
 -4 -4 2 662.55 25.47
 4 4 -2 595.11 25.25
 -4 4 2 585.78 25.24
 -4 4 2 544.07 25.28
 -4 -4 2 554.51 25.28
 -4 4 1 14.94 0.96
 -4 -4 1 15.85 0.86
 -4 -4 1 15.3 0.89
 -4 4 1 13.24 0.92
 4 4 -1 14.05 0.94
 -4 4 1 15.9 0.83
 -4 4 1 15.83 1.02
 -4 -4 1 17.13 1
 4 -4 -1 13.24 1.3
 -4 -4 1 15.26 1.45
 4 4 -1 16.55 1
 -4 4 1 16.64 1.37
 -4 -4 1 14.86 0.87
 4 -4 -1 12.66 0.9
 -4 -4 1 12.58 1.33
 -4 -4 0 429.43 17.9
 -4 -4 0 427.85 17.79
 -4 4 0 417.43 17.79
 -4 4 0 419.15 17.72
 -4 4 0 402.1 17.71
 -4 -4 0 427.6 17.79
 -4 4 0 424.32 17.8
 -4 4 0 427.3 17.73
 -4 4 0 409.92 17.74
 4 4 0 410.04 17.74
 -4 4 0 407.54 17.71
 4 -4 0 423.64 17.83
 -4 -4 0 427.27 17.73
 4 4 0 416.12 17.74
 4 -4 0 407.38 17.73
 -4 -4 -1 40.29 1.83
 -4 4 -1 37.39 1.86
 4 -4 1 37.86 1.93
 -4 4 -1 34.87 1.7
 -4 4 -1 38.47 1.72
 -4 4 -1 36.4 1.68
 -4 4 -1 36.13 1.66
 -4 4 -1 33.95 1.74
 -4 -4 -1 36.64 1.69
 -4 -4 -1 37.58 2.02
 -4 -4 -1 36.02 2.03
 4 4 1 37.63 1.77
 4 -4 1 33.51 1.71
 4 -4 2 134.79 5.36
 -4 -4 -2 133.26 5.35
 -4 4 -2 130.62 5.36
 -4 4 -2 127.45 5.36
 -4 -4 -2 112.54 5.3
 -4 4 -2 108.56 5.3
 -4 4 -2 118.3 5.33
 -4 4 -2 130.99 5.34
 4 4 2 134.9 5.39
 -4 -4 -2 139.73 5.63
 4 -4 2 127.62 5.61
 -4 -4 -2 139.71 5.56
 -4 4 -3 68.67 3.2
 -4 4 -3 63.82 2.82
 4 -4 3 65.33 3.1
 4 -4 3 56.77 2.82
 4 4 3 58.6 2.85
 4 4 3 58.56 3.1
 -4 4 -3 65.29 2.76
 -4 -4 -3 65.22 2.76
 4 -4 3 55.28 3.11
 4 4 4 569.13 24.64
 -4 4 -4 587.8 24.65
 4 -4 4 565.66 24.63
 -4 4 -4 572.21 24.42
 4 -4 4 572.32 24.43
 -4 4 -5 300.05 12.9
 4 -4 5 303.42 13.15
 4 -4 5 294.73 12.91
 -4 4 -5 321.96 13.18
 -4 4 -6 89.46 3.86
 -4 4 -6 89.14 4.25
 4 -4 6 81.24 4.2
 4 -4 6 85.02 3.88
 4 -4 7 15.36 1.11
 4 -4 7 14.95 1.12
 -4 4 -7 16.42 1.06
 -4 4 -8 -0.1 0.76
 4 -4 8 0.34 0.81
 -4 4 -8 0.45 1.3
 4 -4 8 -0.22 1.4
 4 -4 8 -0.43 0.85
 -4 4 -9 14.44 1.66
 4 -4 9 11.63 1.73
 4 -4 10 9.08 1.1
 4 -4 10 6.96 1.73
 -4 4 -10 7.97 0.95
 4 -4 10 7.61 1.98
 -4 4 -10 11.22 1.57
 4 -4 11 6.23 1.81
 4 -4 11 5.64 2.04
 4 -4 11 5.77 1.72
 -4 4 -11 7.5 0.99
 4 -4 11 5.38 1.12
 4 -4 12 0.86 2.05
 4 4 12 1.76 1.89
 4 -4 12 -0.12 1.73
 -4 4 -12 0.28 0.92
 4 -4 12 -0.04 1.06
 4 -4 13 5.17 1.13
 4 -4 13 5.19 2.14
 4 4 13 4.06 1.14
 4 -4 13 1.48 1.76
 4 4 13 4.84 1.96
 -4 4 -13 6.13 1.04
 4 4 14 28.27 1.85
 4 -4 14 32.85 1.87
 -4 -4 -14 32.51 1.77
 -4 4 -14 31.96 1.77
 -4 4 -14 30.48 1.77
 -4 4 -15 6.06 0.99
 4 4 15 4.86 1.09
 -4 -4 -15 6.44 0.98
 -4 4 -15 8.04 0.98
 4 4 15 5.34 1.8
 4 -4 15 8.48 1.79
 4 -4 15 5.65 1.1
 4 -4 16 0.93 1.55
 4 4 16 0.22 1.6
 -4 -4 -16 0.19 0.8
 -4 4 -16 -0.27 0.83
 4 -4 16 0.93 1.46
 4 4 16 0.61 1.53
 4 4 17 3.71 1.4
 4 -4 17 2.61 1.35
 -4 -4 -17 2.59 0.76
 4 4 17 1 1.43
 -4 4 -17 2.13 0.79
 -4 4 -17 3.59 0.75
 -4 -4 -17 3.69 0.73
 4 4 17 2.63 0.81
 -4 -4 -18 1.8 0.63
 4 4 18 3.14 1.15
 4 4 18 1.57 0.6
 -4 4 -18 2.22 0.57
 4 -4 18 1.24 0.55
 -4 -4 -18 1.37 0.58
 -4 -4 -19 1.21 0.49
 -4 6 20 8.99 0.72
 4 -6 -20 8 0.64
 4 6 -20 10.26 0.69
 4 -6 -19 15.95 1.04
 4 6 -19 19.35 1.09
 -4 6 19 19.54 1.75
 4 6 -18 9.98 0.92
 4 -6 -18 8.06 0.87
 4 -6 -18 7.81 1.76
 -4 6 18 9.28 0.84
 4 -6 -17 7.09 1.94
 -4 6 17 8.34 0.9
 4 6 -16 3.21 0.93
 4 -6 -16 3.04 0.86
 4 -6 -16 4.3 1.95
 -4 6 16 2.77 0.84
 4 6 -15 1.12 0.96
 4 -6 -15 0.16 0.88
 -4 -6 15 2.2 1.9
 4 -6 -15 -1.28 1.98
 -4 6 15 -1.88 0.87
 4 6 -14 58.3 2.86
 4 -6 -14 56.75 2.81
 -4 -6 14 52.4 3.67
 -4 6 14 62.96 2.82
 -4 6 13 16.77 1.23
 4 -6 -13 17.32 1.25
 4 6 -13 17.14 1.3
 4 -6 -12 14.07 1.14
 -4 6 12 15.14 1.16
 -4 -6 12 13.01 2.06
 4 6 -12 14.96 1.21
 4 -6 -11 276.82 12.49
 -4 -6 11 264.51 13.03
 -4 6 11 303.18 12.5
 -4 -6 11 317.09 13.1
 -4 6 10 12.77 1.02
 -4 -6 10 14.43 1.83
 -4 -6 9 109.2 5.2
 4 -6 -9 106.01 4.64
 -4 -6 9 100 4.61
 -4 -6 9 105.49 4.61
 4 6 -9 106.08 4.63
 -4 -6 8 1.62 0.7
 -4 6 8 1.75 0.72
 -4 -6 8 1.38 0.65
 4 -6 -8 1.82 0.73
 -4 6 8 2.04 0.73
 4 6 -8 1.82 0.75
 4 -6 -8 1.77 1.53
 -4 -6 8 1.3 1.37
 -4 -6 8 0.98 1.2
 -4 6 7 22.91 1.26
 4 -6 -7 21.21 1.25
 4 6 -7 22.42 1.26
 4 -6 -7 20.91 1.98
 -4 -6 7 22.09 1.28
 -4 -6 7 21.12 1.88
 -4 6 6 57.63 2.56
 -4 -6 6 55.37 3.02
 4 6 -6 54.05 2.56
 4 -6 -6 51.75 3.12
 -4 -6 6 56.15 2.57
 4 -6 -6 55.2 2.55
 -4 6 6 53.96 3.16
 -4 6 5 10.47 1.31
 4 -6 -5 10.45 1.58
 4 -6 -5 10.39 0.86
 -4 6 5 10.6 1.65
 4 6 -5 11.38 0.91
 -4 -6 5 9.97 0.75
 -4 6 5 10.14 0.85
 -4 -6 5 8.46 1.48
 -4 -6 5 10.73 0.87
 4 -6 -4 347.92 14.73
 -4 6 4 339.02 15.08
 4 6 -4 344.43 14.73
 -4 -6 4 346.15 15.02
 4 -6 -4 326.83 15.06
 -4 -6 4 345.04 14.73
 -4 -6 3 260.81 11.01
 -4 -6 3 245.63 11.29
 -4 6 3 251.78 10.98
 4 -6 -3 258.43 11.01
 -4 6 3 266.83 11.37
 4 6 -3 262.09 11.02
 -4 6 3 257.74 11.01
 4 -6 -3 245.79 11.32
 -4 -6 3 261.02 11.41
 -4 6 3 245.88 11.3
 -4 6 2 407.6 16.62
 -4 6 2 381.23 16.31
 -4 6 2 378.22 16.27
 -4 -6 2 377.65 16.57
 4 -6 -2 378.99 16.31
 -4 -6 2 386.71 16.31
 -4 -6 2 390.94 16.3
 4 -6 -2 346.42 16.55
 -4 -6 2 370.19 16.63
 -4 6 1 378.59 15.93
 -4 6 1 361.03 15.65
 -4 6 1 365.07 15.6
 -4 -6 1 363.56 15.62
 -4 -6 1 367.67 15.64
 4 -6 -1 370.71 15.65
 -4 -6 1 361.47 15.9
 -4 -6 1 364.04 15.95
 -4 6 0 9.98 0.79
 -4 -6 0 10.22 0.8
 -4 6 0 10.91 0.75
 4 6 0 9.7 0.99
 -4 6 0 9.03 0.95
 -4 -6 0 10.01 1.41
 -4 -6 0 9.67 0.85
 -4 -6 0 8.79 1.59
 4 6 0 11.76 1.14
 4 -6 1 86.06 4.63
 -4 -6 -1 87.3 4.61
 -4 6 -1 99.32 4.21
 -4 6 -1 96.57 4.24
 4 -6 1 101.7 4.49
 4 6 1 100.98 4.29
 -4 6 -1 94.32 4.26
 4 -6 1 91.33 4.24
 -4 -6 -1 93.51 4.23
 -4 -6 -1 87.95 4.54
 4 6 1 103.89 4.47
 -4 6 -1 98.98 4.19
 -4 6 -2 43.85 1.98
 -4 6 -2 41.79 2.05
 -4 6 -2 42.51 1.96
 -4 -6 -2 42 2.02
 4 6 2 40.48 2.54
 4 6 2 44.37 2.12
 -4 6 -2 43.2 2.06
 4 6 2 42.67 2.12
 -4 -6 -2 40.39 2.5
 -4 -6 -2 38.35 2.44
 4 -6 2 39.77 2.6
 4 -6 2 43.96 2.06
 4 -6 2 43.99 2.36
 4 6 3 16.24 1.17
 -4 -6 -3 16.02 1.03
 4 6 3 17.85 1.65
 -4 6 -3 15.69 1.07
 4 6 3 16.17 1.19
 -4 -6 -3 16.47 1.59
 -4 -6 -3 15.57 1.58
 4 -6 3 15.4 1.06
 -4 6 -3 13.88 1.08
 -4 6 -4 8.78 0.9
 4 -6 4 10.39 1.38
 4 6 4 9.28 1.01
 4 6 4 9.69 1.53
 -4 -6 -4 8.61 0.83
 4 6 4 9 0.99
 -4 -6 -4 8.7 1.42
 -4 -6 -4 8.33 1.33
 4 -6 4 8.07 0.88
 -4 6 -4 8.47 1.51
 4 -6 5 42.46 2.37
 4 6 5 39.19 2.02
 4 6 5 39.28 2.47
 -4 6 -5 41.28 1.92
 -4 -6 -5 38.62 2.49
 4 6 5 37.01 2
 -4 -6 -5 37.14 1.91
 4 -6 5 38.96 1.96
 -4 6 -5 42.63 2.49
 -4 6 -6 21.65 1.89
 4 -6 6 19.33 1.28
 4 6 6 20.91 1.38
 -4 -6 -6 20.65 1.86
 -4 6 -6 20.49 1.29
 -4 -6 -6 22.57 1.26
 4 6 6 21.26 1.38
 4 -6 6 21.3 1.82
 -4 6 -7 26.21 1.91
 4 -6 7 22.39 1.91
 4 -6 8 28.96 1.6
 -4 -6 -8 26.21 2.19
 -4 6 -8 29.29 1.55
 4 -6 8 26.28 1.61
 4 6 8 27.72 1.69
 4 -6 9 1.28 0.99
 4 -6 9 1.72 0.92
 4 -6 9 3.24 1.66
 4 6 9 0.56 1.05
 4 6 9 1.75 1.05
 -4 6 -9 1.1 0.85
 -4 -6 -9 -0.05 1.57
 -4 6 -9 0.24 1.46
 4 -6 10 71.09 4.19
 4 6 10 69.04 3.36
 4 6 10 70.49 3.34
 -4 6 -10 69.59 3.27
 4 -6 10 73.31 3.35
 -4 -6 -10 65.18 3.9
 4 -6 10 64.88 3.9
 4 6 11 12.1 1.3
 4 6 11 12.04 1.27
 -4 6 -11 10.04 1.12
 4 -6 11 10.56 1.24
 4 -6 11 11.07 2.24
 4 -6 12 0.93 1.94
 4 6 12 0.64 1.11
 -4 -6 -12 1.27 0.89
 4 6 12 1.35 1.06
 -4 6 -12 1.57 0.96
 4 -6 12 1.77 1.75
 -4 -6 -12 1.67 1.67
 4 -6 12 1.41 1.07
 -4 -6 -13 1.93 0.92
 4 6 13 2.27 1.05
 -4 6 -13 2.67 0.95
 4 -6 13 3.16 1.05
 4 6 13 1.86 1.11
 4 6 14 26.47 1.73
 4 6 14 25.5 1.69
 -4 -6 -14 30.45 1.65
 4 -6 14 30.56 2.6
 4 -6 14 30.65 1.74
 -4 6 -14 30.37 1.68
 4 -6 15 -1.18 1.64
 4 -6 15 0.19 0.89
 -4 -6 -16 2.97 0.76
 -4 6 -16 3.97 0.82
 4 -6 16 3.49 0.82
 -4 -6 -17 0.3 0.64
 -4 6 -17 1.08 0.66
 4 -6 17 0.63 0.67
 -4 -6 -18 1.21 0.51
 4 -8 -19 1.61 0.42
 4 8 -19 1.65 0.49
 -4 8 18 29.1 1.51
 4 8 -18 33.15 1.56
 4 -8 -18 28.89 1.52
 4 8 -17 0.59 0.74
 4 -8 -17 0.95 0.71
 4 -8 -17 1.24 1.45
 -4 8 17 2.09 0.72
 -4 8 17 1.4 1.49
 4 8 -16 1.17 0.82
 4 -8 -16 1.07 0.79
 4 -8 -16 2.22 1.72
 -4 8 16 -0.33 1.6
 4 8 -15 20.07 1.31
 -4 -8 15 20.94 2.22
 4 -8 -15 18.15 2.25
 4 -8 -15 16.98 1.28
 -4 8 15 21.14 2.24
 4 -8 -14 1.19 1.92
 4 8 -14 2.22 0.95
 4 -8 -14 0.79 0.91
 -4 -8 14 1.76 1.8
 -4 8 14 0.33 1.81
 4 -8 -13 183.91 8.21
 4 8 -13 197.12 8.23
 4 -8 -13 181.43 8.98
 -4 -8 13 172.54 8.84
 4 -8 -12 23.56 1.49
 -4 -8 12 23.07 2.44
 4 8 -12 23.18 1.52
 4 -8 -12 23.97 2.53
 -4 -8 11 17.58 2.14
 4 8 -11 15.52 1.18
 4 -8 -11 14.02 1.21
 4 -8 -11 14.6 2.3
 -4 -8 10 7.67 1.79
 4 -8 -10 6.18 0.99
 4 8 -10 5.54 0.94
 4 -8 -10 5.84 2.01
 -4 8 10 7.21 1.95
 -4 -8 9 -0.6 1.66
 4 8 -9 -0.77 0.88
 4 -8 -9 0.05 0.86
 4 -8 -9 -0.59 1.84
 -4 8 9 -0.06 1.8
 -4 8 8 40.31 2.73
 4 -8 -8 36.25 2.74
 4 8 -8 36.2 1.9
 -4 -8 8 35.66 1.81
 4 -8 -8 33.9 1.87
 -4 -8 8 37.94 2.64
 -4 -8 7 4.11 1.59
 -4 -8 7 3.89 0.86
 4 -8 -7 3.04 0.86
 4 -8 -7 3.08 1.68
 -4 8 7 4.19 1.65
 -4 -8 6 -1.5 1.46
 4 -8 -6 1.01 1.55
 -4 8 6 1.06 0.82
 -4 8 6 -1.09 1.69
 -4 8 6 1.06 1.55
 -4 -8 5 11.87 1.72
 4 -8 -5 12.13 1.74
 -4 -8 5 13.37 1.05
 4 8 -5 14.09 1.11
 -4 8 5 12.64 1.08
 -4 8 5 12.3 1.9
 4 -8 -5 14.45 1.04
 -4 8 5 16.2 1.86
 -4 -8 4 5.82 1.46
 4 -8 -4 3.66 1.5
 -4 -8 4 4.11 0.82
 -4 8 4 4.81 0.88
 4 8 -4 5.66 0.89
 4 -8 -4 4.79 0.82
 -4 8 4 3.81 1.66
 -4 8 4 6.27 1.55
 -4 -8 3 1.31 1.35
 -4 -8 3 2.94 1.56
 -4 -8 3 2.33 0.76
 4 -8 -3 1.36 0.76
 4 8 -3 2.13 0.85
 -4 8 3 2.93 0.85
 -4 8 3 3.43 1.61
 -4 8 3 1.77 1.42
 -4 -8 2 19.66 2.08
 -4 -8 2 21.03 1.88
 4 -8 -2 21.96 1.68
 4 8 -2 22.66 1.36
 -4 8 2 21.65 1.36
 -4 8 2 19.16 2.02
 4 -8 -2 21.26 1.31
 -4 8 2 26.15 1.93
 4 -8 -1 0.3 1.13
 -4 -8 1 0.57 1.31
 -4 8 1 0.79 0.8
 -4 -8 1 0.53 0.74
 4 -8 -1 0.64 0.77
 -4 -8 1 -1.12 1.55
 4 -8 -1 0.84 1.57
 -4 -8 1 -0.21 0.67
 -4 8 0 108.56 4.87
 -4 -8 0 110.29 4.83
 4 -8 0 112.88 5.2
 -4 -8 0 100.08 5.35
 4 -8 0 99.69 5.37
 -4 8 0 111.59 4.9
 -4 8 0 115.92 4.84
 -4 -8 0 102.81 5.26
 -4 -8 0 110.53 4.88
 -4 -8 -1 6.66 0.72
 -4 8 -1 6.34 0.88
 4 -8 1 5.69 1.27
 -4 -8 -1 3.53 1.54
 4 -8 1 3.46 1.7
 -4 -8 -1 5.15 0.81
 -4 8 -1 5.4 0.88
 4 -8 1 5.79 0.86
 -4 -8 -1 4.97 1.43
 -4 8 -1 7.1 0.71
 4 -8 2 58.16 3.06
 4 -8 2 49.86 3.27
 -4 -8 -2 50.67 3.15
 -4 8 -2 57.84 2.68
 4 8 2 55.34 2.71
 -4 8 -2 58.72 2.58
 4 -8 2 55.23 2.68
 -4 -8 -2 56.16 3.14
 -4 -8 -2 57.61 2.65
 4 8 2 53.64 3.24
 -4 -8 -3 122.7 5.6
 4 8 3 118.62 5.72
 -4 -8 -3 107.04 5.58
 4 -8 3 118.63 5.74
 -4 8 -4 0.12 0.87
 4 -8 4 2.21 1.35
 -4 -8 -4 0.89 1.4
 4 8 4 2.59 1.6
 -4 -8 -4 1.88 1.42
 4 -8 4 0.05 1.64
 -4 8 -4 0.53 1.5
 -4 8 -5 195.4 8.52
 4 -8 5 200.84 8.97
 -4 -8 -5 171.72 8.95
 -4 -8 -5 197.05 8.52
 4 8 5 189.26 9.08
 -4 -8 -5 181.85 8.92
 4 -8 5 190.29 8.53
 4 8 5 207.3 8.58
 -4 8 -5 226.43 9.09
 -4 8 -6 25.88 2.19
 4 -8 6 25.01 1.49
 -4 -8 -6 23.17 2.12
 -4 -8 -6 25.61 2.11
 -4 -8 -6 25.63 1.45
 4 -8 6 23.52 2.1
 4 8 6 23.04 1.57
 -4 8 -6 22.13 1.49
 4 -8 7 -2.04 1.55
 4 -8 7 0.27 0.91
 -4 8 -7 1.73 1.56
 -4 -8 -7 1.44 1.56
 -4 -8 -7 0.78 0.86
 4 8 7 1.24 1.07
 4 -8 8 29.85 1.7
 4 8 8 27.76 1.82
 -4 8 -8 27.67 1.66
 -4 -8 -8 27.5 1.68
 4 -8 8 30.71 1.72
 4 -8 9 156.03 6.7
 4 -8 9 139.65 7.29
 4 -8 9 153.54 6.7
 -4 8 -9 153.11 6.66
 -4 -8 -9 145.24 6.66
 4 8 9 150.42 6.73
 -4 -8 -10 0.41 0.94
 4 8 10 1.05 1.1
 -4 -8 -10 1.12 1.69
 -4 8 -10 1.96 0.93
 4 -8 10 0.29 1.05
 4 -8 10 -0.19 1.76
 4 -8 10 0.56 1.9
 -4 -8 -11 9.99 1.91
 4 -8 11 15.56 1.32
 -4 8 -11 13.72 1.19
 4 -8 11 12.59 2.02
 -4 -8 -11 15.03 1.18
 4 8 11 13.19 1.32
 4 8 12 18.38 1.42
 -4 -8 -12 16.27 1.98
 -4 8 -12 19.83 1.33
 4 -8 12 18.69 1.4
 4 -8 12 19.23 2.24
 4 -8 12 18.57 2.18
 -4 -8 -12 20.15 1.35
 -4 8 -13 4.42 0.91
 4 -8 13 4.12 1.66
 -4 -8 -13 5.06 0.92
 4 -8 13 4.83 1.7
 -4 8 -14 2.76 0.82
 4 -8 14 1.49 0.87
 4 -8 14 2.18 1.46
 -4 -8 -14 2.73 0.83
 4 8 14 2.76 0.86
 -4 -8 -15 32.39 1.69
 -4 8 -15 34.5 1.68
 4 8 15 37.47 2.29
 4 -8 15 29.55 1.68
 -4 -8 -16 3.61 0.66
 -4 8 -16 3.71 0.67
 4 -8 16 3.21 0.63
 -4 8 -17 6.46 0.58
 -4 -8 -17 6.85 0.57
 4 10 -17 17.13 0.9
 4 -10 -17 13.58 0.84
 4 10 -16 1.69 0.66
 4 -10 -16 0.2 0.61
 -4 10 16 1.62 1.26
 4 10 -15 -0.4 0.73
 4 -10 -15 0.94 0.71
 -4 -10 15 -0.32 1.4
 -4 10 15 2.98 1.44
 4 10 -14 -0.05 0.8
 4 -10 -14 -0.4 0.78
 -4 10 14 1.78 1.6
 -4 -10 14 3.45 1.56
 4 10 -13 0.46 0.88
 4 -10 -13 -1.67 1.72
 -4 10 13 -1.69 1.72
 -4 -10 13 -0.69 1.59
 4 -10 -12 1.6 1.73
 4 -10 -12 -2.1 1.85
 4 10 -12 1.08 0.93
 4 -10 -12 2.52 0.9
 -4 10 12 1.82 1.8
 -4 -10 12 1.05 1.75
 -4 -10 11 16.37 2.18
 4 -10 -11 18.42 1.32
 4 -10 -11 14.36 2.2
 -4 10 11 20.42 2.27
 -4 -10 11 19.71 2.14
 -4 -10 10 0.46 1.71
 4 10 -10 1.19 0.93
 4 -10 -10 0.69 0.96
 4 -10 -10 -1.98 1.86
 -4 -10 9 5.81 1.83
 4 -10 -9 1.94 0.98
 4 10 -9 4.2 0.98
 -4 10 9 3.52 1.88
 4 -10 -9 1.3 1.92
 -4 -10 8 -1.95 1.79
 4 -10 -8 -0.51 0.94
 -4 10 8 0.9 0.96
 -4 10 8 -0.78 1.82
 4 10 -8 0.79 0.99
 4 10 -7 34.12 1.89
 -4 -10 7 30.4 2.63
 -4 -10 7 30.96 1.77
 4 10 -7 34.17 1.86
 -4 10 7 33.38 1.86
 -4 -10 7 34.32 1.85
 4 -10 -7 32.81 1.87
 -4 10 6 29.29 2.54
 4 10 -6 30.32 1.75
 -4 10 6 32.08 1.76
 4 -10 -6 30.02 2.68
 -4 -10 6 29.86 1.72
 4 -10 -6 30.17 1.74
 4 10 -6 28.01 1.79
 4 -10 -5 77.74 3.87
 4 -10 -5 76.74 4.61
 -4 -10 5 84.37 3.88
 4 10 -5 85.19 3.89
 -4 10 5 84.17 3.89
 -4 -10 5 92.92 4.58
 4 -10 -4 7.22 2.01
 -4 -10 4 9.9 1.05
 -4 10 4 10.1 1.11
 4 10 -4 8.01 1.12
 -4 -10 4 7.02 1.76
 4 -10 -4 9.27 1.08
 4 -10 -3 0.95 0.92
 -4 10 3 0.77 1
 4 10 -3 1.82 0.99
 -4 -10 3 1.71 0.89
 -4 -10 3 3.05 1.62
 4 -10 -3 1.09 1.89
 -4 10 3 1.39 0.83
 -4 10 2 37.94 2.09
 -4 10 2 43.23 2.19
 4 10 -2 42.56 2.2
 -4 -10 2 41.35 2.12
 -4 -10 2 44.57 2.83
 -4 10 2 41.77 2.05
 4 -10 -2 40.46 3.08
 -4 -10 1 0.66 1.54
 4 -10 -1 0.29 0.88
 4 10 -1 1.31 1.05
 -4 10 1 -0.08 1.01
 -4 10 1 0.09 0.89
 4 -10 -1 -0.62 1.93
 -4 -10 1 2.99 1.85
 -4 -10 0 2.8 1.62
 -4 -10 0 0.81 0.89
 4 10 0 -0.39 1.05
 -4 10 0 -1.08 0.98
 4 -10 0 0.76 0.9
 -4 10 0 0.37 0.91
 -4 -10 0 1.25 1.8
 4 -10 0 -0.37 1.99
 -4 -10 -1 117.05 5.63
 4 -10 1 98.77 5.72
 -4 -10 -1 103.92 5.69
 4 10 1 116.63 5.09
 -4 10 -1 116.63 5.07
 4 -10 1 109.35 5.05
 -4 -10 -1 109.82 5.04
 -4 10 -1 115.94 5.05
 4 -10 2 38.89 3.07
 -4 -10 -2 34.02 2.89
 -4 10 -2 43.71 2.19
 4 -10 2 39.03 2.16
 -4 -10 -2 39.77 2.12
 -4 10 -2 45.62 2.17
 -4 10 -3 7 1.02
 4 -10 3 8.13 1.64
 -4 -10 -3 4.94 1.82
 4 -10 3 2.78 2.04
 -4 -10 -3 4.93 0.98
 -4 10 -3 5.36 1.08
 4 -10 3 5.46 1.02
 -4 -10 -3 5.09 1.66
 -4 10 -3 9.93 1.87
 -4 -10 -4 35.07 2.82
 4 -10 4 39.66 2.17
 -4 -10 -4 41.89 2.14
 -4 10 -4 42.84 2.15
 -4 -10 -5 14.12 1.24
 -4 10 -5 15.78 2.07
 4 -10 5 13.85 1.25
 -4 10 -5 14.71 1.28
 -4 10 -6 7.68 1.09
 4 -10 6 6.96 1.04
 -4 -10 -6 5.1 1.04
 4 -10 6 7.72 1.7
 -4 10 -6 7.94 1.87
 -4 -10 -7 52.36 2.72
 4 -10 7 56.11 2.73
 -4 10 -7 62.27 3.45
 4 -10 7 55.26 3.33
 -4 -10 -8 6.64 1.05
 -4 10 -8 4.59 0.96
 4 -10 8 5.47 1.04
 4 -10 8 4.97 1.04
 -4 10 -9 1.68 1.67
 4 -10 9 0.98 0.94
 -4 -10 -9 1.78 0.95
 -4 10 -9 1.46 0.88
 4 -10 9 1.02 0.99
 4 -10 9 1.36 1.71
 -4 -10 -10 7.52 1
 -4 10 -10 7.4 0.98
 4 -10 10 7.65 1.07
 4 -10 10 7.07 1.76
 4 -10 11 2.24 0.92
 4 -10 11 3.98 1.62
 4 -10 12 22.82 2.09
 -4 10 -12 25.83 1.45
 4 -10 12 25.34 1.48
 -4 -10 -12 25.81 1.48
 4 -10 13 2.47 0.73
 -4 -10 -13 1.89 0.75
 -4 10 -13 2.08 0.71
 4 -10 14 1.61 0.6
 -4 -10 -14 0.57 0.62
 -4 10 -14 0.82 0.6
 -4 -10 -15 0.96 0.49
 -4 10 -15 1.38 0.47
 4 12 -15 5.68 0.56
 4 12 -14 2.86 0.6
 4 -12 -13 14.81 1.03
 4 12 -13 18.49 1.06
 4 -12 -12 9.17 0.9
 -4 -12 12 9.39 1.54
 4 12 -12 10.78 0.92
 -4 -12 11 6.27 1.64
 4 -12 -11 8.53 0.92
 4 12 -11 9.38 0.94
 4 -12 -10 11 1.04
 -4 -12 10 13.58 1.78
 -4 -12 9 18.36 1.99
 4 -12 -9 11.85 2.08
 -4 -12 8 11.06 1.89
 4 12 -8 13.67 1.15
 4 -12 -8 12.31 1.14
 4 -12 -7 42.8 3.4
 -4 12 7 49.15 2.56
 -4 -12 7 60.18 3.37
 4 -12 -7 48.95 2.59
 4 12 -7 59.65 2.61
 -4 -12 6 49.04 3.18
 -4 12 6 45.94 2.41
 -4 -12 6 45.91 2.4
 4 12 -6 51.08 2.42
 4 12 -6 53.72 2.47
 -4 12 6 45.6 2.35
 4 12 -5 18.85 1.38
 -4 12 5 16.6 1.36
 -4 -12 5 14.76 2.12
 4 -12 -5 14.73 2.43
 -4 -12 5 16.97 1.31
 4 12 -5 21 1.44
 -4 -12 4 3.18 1.76
 4 12 -4 3.56 1.08
 -4 12 4 2.67 1.06
 -4 -12 4 1.4 0.94
 4 12 -4 2.47 1.04
 -4 -12 3 13.18 1.2
 4 -12 -3 11.61 1.21
 -4 -12 3 14.62 2.02
 4 12 -3 14.23 1.32
 -4 12 3 14.13 1.28
 -4 -12 2 6.14 1.83
 -4 12 2 4.78 1.11
 4 12 -2 5.97 1.16
 -4 -12 2 3.02 0.97
 4 -12 -2 3.66 1.01
 -4 12 2 4.8 0.94
 -4 -12 1 8.75 1.89
 -4 12 1 7.07 1.14
 4 12 -1 9.28 1.26
 4 -12 -1 7.52 1.09
 -4 -12 1 7.97 1.06
 -4 12 1 8.24 1.03
 -4 -12 0 3.16 1.77
 4 12 0 3.33 1.17
 -4 12 0 4.16 1.09
 4 -12 0 2.92 1
 -4 -12 0 3.52 0.97
 -4 12 0 3.05 0.97
 4 -12 1 18.56 1.43
 -4 -12 -1 22.42 2.22
 -4 12 -1 20.02 1.48
 4 12 1 17.87 1.51
 -4 12 -1 21.79 2.42
 -4 12 -1 21.11 1.41
 4 -12 2 15.76 1.33
 -4 -12 -2 15.87 2.05
 4 -12 2 13.83 1.97
 4 12 2 16.73 1.44
 -4 12 -2 18.53 2.25
 -4 12 -2 16.91 1.31
 4 -12 3 121.31 5.77
 4 12 3 134.68 5.83
 -4 -12 -3 127.38 6.38
 4 -12 3 114.27 6.26
 -4 12 -3 145.11 6.53
 -4 12 -3 134.52 5.78
 4 -12 4 27.81 2.44
 -4 -12 -4 34.36 2.58
 4 -12 4 32.89 1.83
 4 12 4 34.99 1.96
 -4 -12 -4 29.73 1.83
 -4 12 -4 40.1 2.71
 -4 12 -4 32.93 1.85
 4 -12 5 19.06 1.38
 4 12 5 24.99 1.56
 -4 -12 -5 19.21 1.39
 -4 -12 -5 18.92 2.08
 -4 12 -5 19.95 2.19
 -4 12 -6 34.2 1.95
 4 -12 6 39.66 2
 4 12 6 39.37 2.11
 -4 -12 -6 34.99 1.99
 -4 -12 -6 44.21 2.73
 -4 12 -6 44.98 2.76
 -4 -12 -7 23.66 1.48
 -4 12 -8 6.69 1.65
 4 -12 8 5.54 0.93
 4 -12 8 6.31 0.95
 4 12 8 7.96 1.07
 -4 12 -8 7.51 0.88
 4 -12 8 5.98 1.62
 4 -12 9 6.64 0.89
 -4 -12 -9 5.57 0.88
 4 12 9 6.16 0.97
 -4 12 -9 6.97 0.82
 4 -12 9 3.56 1.49
 4 -12 10 -0.32 0.71
 4 12 10 -0.1 0.79
 -4 -12 -10 0.98 0.75
 -4 12 -10 -0.44 0.67
 4 -12 11 25.02 1.35
 -4 -12 -11 26.77 1.4
 -4 12 -11 26.98 1.35
 4 12 11 26.11 1.39
 -4 12 -12 -0.03 0.47
 -4 -12 -12 -0.44 0.57
 -4 -12 -13 8.47 0.6
 4 -14 -11 0.57 0.43
 4 14 -11 1.45 0.5
 4 -14 -10 0.67 0.53
 4 14 -10 1.06 0.57
 4 -14 -9 1.86 0.64
 4 14 -9 3.71 0.7
 4 -14 -8 0.68 1.31
 4 -14 -8 0.33 0.67
 4 -14 -7 6.66 0.83
 4 14 -7 7.24 0.86
 4 -14 -7 5.73 1.58
 4 -14 -6 1.53 1.59
 4 -14 -6 0.51 0.76
 -4 14 6 -0.34 0.74
 4 14 -6 1.39 0.8
 -4 -14 6 2.04 1.37
 4 -14 -5 8.36 1.83
 4 -14 -5 9.51 0.99
 -4 14 5 10.68 0.98
 4 14 -5 12.75 1.05
 -4 -14 5 11.47 1.62
 4 -14 -4 2.7 1.73
 4 -14 -4 1.96 0.82
 -4 14 4 1.11 0.82
 -4 -14 4 1.77 1.41
 4 14 -4 2.09 0.89
 -4 -14 3 0.91 1.46
 4 -14 -3 -0.17 1.73
 -4 14 3 -0.05 1.64
 4 14 -3 1.97 0.9
 -4 14 3 0.39 0.85
 4 14 -3 1.28 0.88
 -4 -14 3 1.03 0.8
 4 -14 -3 0.68 0.83
 4 14 -2 4.82 0.95
 4 14 -2 3.44 0.93
 -4 14 2 4.3 1.72
 4 14 -2 4.6 1.54
 -4 -14 2 3.96 1.53
 4 -14 -2 3.66 0.88
 -4 -14 2 4.85 0.87
 4 14 -1 -0.03 0.94
 4 14 -1 -1.18 0.88
 -4 14 1 1.33 1.64
 -4 -14 1 1.94 1.45
 4 -14 -1 0.86 0.85
 -4 -14 1 0.03 0.82
 4 14 0 1.02 0.91
 4 14 0 -0.63 0.91
 -4 14 0 -0.68 1.62
 -4 -14 0 1.36 1.43
 4 -14 0 -1.02 0.86
 -4 -14 0 0.39 0.81
 4 14 1 0.12 0.94
 4 14 1 1.08 0.85
 -4 14 -1 0.41 1.59
 -4 -14 -1 -0.05 1.41
 -4 -14 -1 1.19 0.8
 4 -14 1 0.89 0.83
 -4 -14 -2 10.94 1.64
 4 14 2 13.26 1.14
 4 14 2 11.68 1.05
 -4 14 -2 12.82 1.82
 4 -14 2 12.76 1.03
 -4 -14 -2 11.71 1.02
 -4 -14 -3 26.51 2.04
 -4 -14 -3 22.72 1.41
 4 -14 3 23.97 1.43
 4 14 3 24.5 1.41
 4 14 3 23.98 1.5
 4 14 4 31.83 1.56
 4 -14 4 26.58 1.56
 -4 -14 -4 28.57 1.59
 4 14 4 34.16 1.68
 4 -14 4 27.9 1.58
 4 -14 5 3.92 0.74
 -4 -14 -5 4.85 0.77
 4 14 5 5.26 0.88
 4 -14 5 4.77 0.76
 4 -14 6 10 0.87
 4 -14 6 12.46 0.9
 -4 -14 -6 10.92 0.9
 4 14 6 12.51 0.99
 -4 -14 -7 8.59 0.79
 4 14 7 10.85 0.88
 -4 -14 -8 11.12 0.78
 4 14 8 11.44 0.81
 -4 -14 -9 3.5 0.5
 4 -16 -3 9.25 0.64
 4 -16 -2 15.12 0.86
 4 -16 -1 7.62 0.6
 4 -16 0 2.34 0.46
 -5 1 22 1.17 0.43
 -5 -1 22 2.6 0.48
 -5 1 22 1.62 0.43
 5 1 -22 2.15 0.5
 -5 1 22 2.91 0.52
 5 -1 -22 2.15 0.5
 -5 -1 22 3.09 0.49
 -5 1 21 6.97 0.7
 -5 1 21 5.61 0.77
 -5 -1 21 7 0.75
 5 -1 -21 5.8 0.61
 -5 -1 20 12.55 1.79
 -5 1 20 12.21 1.78
 -5 1 20 15.08 1.07
 -5 -1 20 14.23 1.08
 -5 -1 19 16.94 2.08
 -5 1 19 16.48 2.05
 -5 -1 19 17.97 2.11
 -5 1 19 19.18 2.12
 -5 -1 18 3.77 1.85
 -5 1 18 3.03 1.75
 -5 1 18 3.18 0.91
 -5 -1 18 3.46 0.96
 -5 -1 18 3.22 1.78
 -5 1 18 2.14 1.86
 5 1 -18 2.94 0.9
 -5 1 17 2.25 0.94
 -5 -1 17 1.16 0.94
 5 1 -17 -0.1 0.89
 -5 1 17 0.49 1.96
 -5 -1 17 0.62 1.84
 -5 -1 16 1.58 1.77
 -5 1 16 2.52 1.9
 -5 1 16 2.99 1
 -5 -1 16 1.16 0.92
 5 -1 -16 1.39 0.89
 5 1 -16 2.55 0.92
 -5 1 16 2.2 1.76
 -5 -1 16 0.14 1.84
 5 -1 -15 6.83 0.95
 5 1 -15 5.47 0.94
 -5 -1 15 4.92 1.77
 -5 1 15 1.87 1.84
 5 -1 -14 9.3 0.99
 5 1 -14 10.39 1.02
 -5 1 14 9.29 1.88
 -5 -1 14 11.27 1.82
 -5 -1 14 11.44 1.9
 -5 1 14 11.14 1.81
 -5 1 13 87.34 4.55
 -5 -1 13 82.93 4.54
 -5 -1 13 88.07 4.56
 -5 1 13 87.27 4.57
 5 -1 -12 13.71 0.99
 5 1 -12 12.88 0.99
 -5 -1 12 12.92 1.77
 -5 1 12 10.23 1.66
 -5 -1 12 9.2 1.69
 -5 1 12 11.62 1.8
 -5 -1 12 12.83 0.99
 -5 1 11 59.78 3.4
 -5 -1 11 59.33 3.4
 -5 -1 11 63.71 2.89
 5 -1 -11 68.26 3.56
 -5 -1 11 58.27 3.41
 -5 1 11 58.6 3.46
 5 -1 -11 66.11 2.87
 5 1 -11 65.68 2.87
 -5 -1 11 61.38 2.87
 -5 -1 11 58.91 2.9
 5 1 -10 1.02 0.69
 5 -1 -10 1.66 0.67
 -5 -1 10 -0.03 1.32
 5 -1 -10 3.11 1.53
 -5 -1 10 1.24 1.44
 -5 1 10 0.46 1.41
 -5 -1 10 1.02 0.75
 -5 -1 10 1.66 0.7
 -5 -1 10 -0.04 1.36
 -5 1 10 0.81 1.38
 -5 -1 10 0.18 0.62
 -5 1 10 0.63 0.62
 -5 -1 10 0.49 0.75
 -5 -1 10 1.09 1.47
 -5 -1 9 517.67 21.7
 -5 1 9 502.59 21.72
 -5 -1 9 517.15 21.98
 -5 -1 9 503.42 21.71
 -5 -1 9 518.72 22.03
 -5 1 9 526.83 22.02
 -5 -1 9 504.91 21.7
 -5 -1 9 493.05 22.01
 -5 1 9 515.41 21.69
 -5 -1 9 498.3 21.68
 5 -1 -9 529.44 22.06
 5 1 -9 510.79 21.7
 5 -1 -9 505.15 21.69
 -5 -1 9 525.14 22.02
 -5 1 9 494.03 22.03
 -5 1 8 1009.45 43.9
 -5 -1 8 1068.42 44.14
 -5 -1 8 1064.06 43.91
 -5 1 8 1012.97 43.91
 -5 -1 8 1053.29 43.91
 -5 1 8 1060.97 44.17
 -5 -1 8 1086.57 44.16
 -5 -1 8 981.56 44.13
 -5 -1 8 1003.89 43.89
 5 -1 -8 1064.1 44.2
 -5 -1 8 1095.17 44.17
 -5 1 8 1087.86 44.17
 5 1 -8 1021.76 43.89
 5 -1 -8 1017.06 43.88
 -5 -1 8 1031.18 43.89
 -5 -1 7 256.49 10.9
 -5 -1 7 264.68 11.16
 -5 1 7 251.89 11.16
 -5 -1 7 250.79 10.9
 5 -1 -7 268.13 11.2
 -5 1 7 250.29 10.92
 -5 -1 7 257.55 10.92
 -5 -1 7 251.7 11.14
 -5 -1 7 259.48 10.92
 -5 1 7 252.22 10.94
 5 1 -7 251.86 10.9
 5 -1 -7 247.57 10.89
 -5 -1 7 264.76 10.92
 -5 1 7 258.4 10.93
 -5 -1 6 583.32 25.77
 -5 1 6 605.41 25.78
 -5 -1 6 587.66 25.94
 -5 -1 6 617.7 25.96
 -5 1 6 602.5 25.78
 -5 1 6 591.21 25.98
 -5 -1 6 622.09 25.77
 -5 1 6 628.23 25.79
 -5 -1 6 625.67 25.78
 -5 1 6 597.79 25.78
 -5 1 6 631.2 25.97
 -5 -1 6 647.93 25.98
 -5 -1 6 596.12 25.76
 -5 1 6 600.38 25.76
 -5 -1 6 583.16 25.77
 -5 -1 6 595.38 25.95
 -5 -1 6 658.03 25.97
 -5 1 6 604.26 25.96
 5 -1 -6 598.17 25.97
 -5 -1 5 55.43 2.44
 -5 1 5 50.51 2.46
 -5 1 5 54.52 2.46
 -5 -1 5 59.84 2.72
 -5 1 5 57.32 2.75
 -5 -1 5 52.55 2.69
 -5 1 5 53.08 2.75
 -5 -1 5 61.02 2.74
 -5 1 5 50.36 2.41
 -5 -1 5 58.35 2.44
 -5 -1 5 55.18 2.44
 -5 1 5 52.68 2.43
 -5 -1 5 55.66 2.43
 -5 1 5 51.72 2.42
 5 -1 -5 53.61 2.74
 -5 1 5 57.41 2.44
 -5 -1 5 50.03 2.73
 -5 1 5 52.44 2.79
 -5 -1 5 57.3 2.67
 -5 1 4 148.48 6.31
 -5 1 4 147.16 6.53
 -5 -1 4 152.65 6.53
 -5 1 4 142.08 6.48
 -5 -1 4 159.79 6.53
 -5 -1 4 164.68 6.52
 -5 1 4 149.5 6.54
 -5 -1 4 148.32 6.45
 -5 1 4 153.42 6.33
 5 -1 -4 136.66 6.47
 5 1 -4 123.04 6.29
 -5 -1 4 149.93 6.32
 -5 -1 4 140.96 6.31
 -5 -1 4 145.54 6.3
 -5 -1 4 152.77 6.31
 -5 1 4 148.27 6.31
 -5 1 4 150.17 6.32
 -5 -1 4 155.28 6.31
 -5 1 4 149.88 6.3
 -5 -1 4 163.83 6.52
 -5 1 4 143.54 6.49
 -5 -1 3 171.06 7.47
 -5 -1 3 172.28 7.48
 -5 1 3 172.17 7.57
 -5 -1 3 198.74 7.51
 -5 -1 3 178.08 7.56
 -5 1 3 169.13 7.57
 -5 1 3 155.35 7.39
 -5 1 3 165.83 7.4
 -5 -1 3 188.98 7.4
 -5 -1 3 176.5 7.39
 -5 -1 3 184.33 7.55
 -5 1 3 160.98 7.53
 -5 1 2 190.68 8.27
 -5 -1 2 215.35 8.26
 -5 1 2 180.76 8.24
 -5 -1 2 206.65 8.27
 -5 1 2 188.48 8.28
 -5 1 2 184.9 8.26
 -5 -1 2 213.25 8.28
 -5 1 2 182.07 8.12
 -5 1 2 180.05 8.1
 -5 -1 2 202.13 8.22
 -5 1 2 210.09 8.26
 -5 1 2 193.58 8.21
 -5 1 1 400 17.55
 -5 -1 1 450.54 17.57
 -5 1 1 405.31 17.47
 -5 -1 1 416.09 17.57
 -5 1 1 380.69 17.56
 -5 -1 1 415.89 17.57
 -5 1 1 377.46 17.55
 -5 1 1 417.89 17.52
 -5 1 1 422.7 17.52
 -5 1 1 403.46 17.57
 -5 -1 1 423.41 17.51
 5 -1 -1 405.88 17.46
 -5 1 0 2143.11 93.47
 -5 -1 0 2206.94 93.47
 -5 -1 0 2255.83 93.59
 -5 1 0 2053.1 93.58
 -5 1 0 2096.41 93.47
 -5 -1 0 2213.71 93.56
 -5 1 0 2247.53 93.56
 -5 1 0 2134.18 93.51
 -5 1 0 2112.16 93.57
 -5 -1 0 2404.15 93.59
 -5 1 0 2235.94 93.47
 -5 1 0 2350.04 93.48
 -5 1 -1 7.23 0.65
 -5 -1 -1 8.32 0.67
 -5 1 -1 8.92 0.66
 -5 1 -1 8.8 0.68
 -5 -1 -1 9.36 0.63
 -5 1 -1 8.16 0.67
 -5 1 -1 7.95 0.59
 -5 1 -1 8.23 0.6
 -5 -1 -1 9.49 0.71
 -5 -1 -1 7.63 0.64
 -5 -1 -1 6.48 1.13
 -5 1 -1 6.67 1.09
 -5 -1 -2 50.07 2.29
 -5 1 -2 51.83 2.59
 5 1 2 57.93 2.63
 -5 -1 -2 51.67 2.58
 -5 -1 -2 51.67 2.28
 5 -1 2 52.51 2.3
 5 -1 2 49.05 2.3
 5 -1 2 50.84 2.44
 5 1 2 50.73 2.29
 -5 -1 -3 41.79 2.01
 5 -1 3 42.19 2.05
 5 1 3 43.78 2.46
 -5 -1 -3 43.66 2.34
 -5 1 -3 47.96 2.39
 -5 -1 -3 46.64 2.02
 -5 1 -3 45.74 2
 5 -1 3 43.72 2.05
 5 1 3 44.21 2.04
 5 -1 3 44.84 2.24
 -5 -1 -4 2171.14 91.93
 -5 -1 -4 2146.34 92.02
 5 -1 4 2169.86 91.95
 5 -1 4 2173.93 91.95
 5 1 4 2194.16 91.95
 -5 -1 -4 2116.28 91.94
 -5 1 -4 2162.33 91.93
 5 1 4 2178.93 92.17
 5 -1 4 2157.96 92.08
 -5 -1 -5 0.67 0.67
 -5 1 -5 0.48 0.63
 -5 -1 -5 -0.15 0.93
 5 -1 5 -0.56 1.23
 -5 -1 -5 0.11 0.6
 -5 1 -5 -0.1 1.24
 5 1 5 1.27 1.44
 5 1 5 0.48 0.76
 5 -1 5 1.05 0.82
 5 -1 6 128.67 6.21
 -5 -1 -6 139.69 5.94
 -5 1 -6 135.68 5.93
 -5 -1 -6 129.39 6.11
 -5 1 -6 136.17 5.9
 5 1 6 136.53 6.39
 -5 1 -6 143.23 6.24
 5 -1 6 136.07 5.97
 5 1 6 139.88 5.97
 5 -1 7 118.4 5.79
 -5 -1 -7 115.53 5.66
 -5 1 -7 126.67 5.4
 -5 -1 -7 128.88 5.46
 -5 1 -7 124.86 5.44
 -5 1 -7 133.48 5.78
 5 -1 7 122.26 5.49
 5 1 7 121.95 5.48
 -5 -1 -8 251.04 11.65
 -5 1 -8 269.99 11.37
 5 -1 8 260.75 11.45
 5 1 8 259.36 11.45
 -5 -1 -8 265.12 11.42
 -5 1 -8 268.7 11.42
 5 1 8 259.23 11.89
 5 -1 8 262.41 11.95
 -5 1 -8 284.53 11.72
 5 1 9 2.61 0.92
 5 -1 9 3.72 0.94
 -5 -1 -9 3.2 0.8
 -5 1 -9 2.75 0.8
 5 1 9 1.55 1.61
 -5 1 -9 3.48 1.27
 5 -1 9 2.37 1.67
 5 -1 10 150.48 6.73
 5 1 10 151.87 6.72
 5 1 10 157.21 7.36
 5 -1 10 158.65 7.39
 5 1 11 14.14 1.23
 5 -1 11 13.79 1.27
 -5 -1 -11 14.64 1.15
 -5 1 -11 13.51 1.14
 5 -1 11 15.39 2.21
 5 1 12 1.43 1.03
 5 -1 12 3.11 1.07
 -5 -1 -12 1.8 0.93
 -5 1 -12 1.01 0.95
 5 -1 12 2.51 2.06
 5 -1 13 1.35 1.06
 5 1 13 -1.21 1.97
 5 -1 13 -0.21 2
 -5 -1 -13 -0.64 0.95
 -5 1 -13 -0.33 0.95
 5 -1 13 1.65 2.04
 -5 1 -14 28.87 1.63
 5 -1 14 26.19 1.71
 5 1 14 28.24 2.67
 -5 -1 -15 26.28 1.63
 -5 1 -15 24.4 1.61
 5 -1 15 25.05 2.46
 5 -1 15 25.32 1.65
 -5 1 -15 28.95 1.6
 5 -1 16 5.27 1.84
 5 1 16 6.91 1.83
 -5 -1 -17 2.19 0.78
 -5 1 -17 1.34 0.8
 5 1 17 -0.08 0.82
 5 -1 17 0.96 1.53
 5 1 17 1.74 1.58
 5 1 17 2.72 1.62
 5 -1 17 2.3 1.54
 -5 1 -18 7.59 0.82
 5 1 18 5.96 0.8
 5 1 18 10.92 1.52
 5 -1 18 7.57 1.45
 -5 -1 -18 9.22 0.82
 -5 -1 -19 7.78 0.67
 -5 1 -19 7.64 0.68
 5 -1 19 8.03 0.67
 5 1 19 7.87 0.69
 -5 3 21 50.27 2.22
 -5 3 21 52.09 2.25
 -5 -3 21 52.09 2.24
 -5 3 20 2.24 0.67
 -5 3 20 3.07 0.75
 -5 -3 20 1.83 0.72
 5 -3 -20 2.86 0.65
 5 3 -20 2.74 0.69
 -5 3 19 2.26 1.57
 5 3 -19 2.66 0.8
 -5 -3 19 3.56 1.57
 -5 3 19 1.82 1.6
 -5 -3 19 2.31 0.81
 -5 3 19 2.01 0.84
 -5 3 19 1.84 0.78
 -5 -3 18 0.06 1.62
 -5 3 18 0.5 1.73
 5 3 -18 1.1 0.88
 -5 -3 18 2.04 1.68
 -5 3 18 -2.33 1.76
 -5 -3 18 0.4 0.82
 -5 3 18 0.9 0.88
 -5 3 18 0.13 0.86
 -5 -3 17 30.4 1.76
 -5 3 17 31.11 1.76
 5 3 -17 32.85 1.77
 -5 3 17 29.97 2.62
 -5 -3 17 33.02 2.62
 -5 -3 17 28.59 2.59
 -5 3 17 37.32 2.74
 -5 3 16 79.69 3.85
 -5 -3 16 82.96 3.83
 5 3 -16 89.91 3.87
 -5 3 16 79.63 4.66
 -5 -3 16 81.57 4.57
 -5 -3 16 84.63 4.61
 -5 3 16 81.11 4.66
 -5 -3 15 9.84 1.05
 -5 3 15 9.45 1.06
 -5 3 15 6.75 1.9
 -5 -3 15 10.41 1.96
 5 3 -15 11.39 1.09
 -5 -3 14 3.84 1.69
 -5 3 14 1.25 1.64
 5 3 -14 2.84 0.9
 -5 -3 14 1.95 1.71
 -5 3 14 1.61 1.77
 5 3 -13 52.45 2.45
 -5 -3 13 48.65 3.11
 -5 3 13 50.24 3.18
 -5 -3 13 51.47 3.23
 -5 -3 13 48.06 3.07
 -5 3 13 47.4 3.17
 -5 -3 12 24.1 2
 -5 3 12 21.57 1.99
 -5 -3 12 21.38 1.29
 -5 -3 12 23.02 2.18
 -5 -3 12 20.27 1.99
 -5 3 12 20.57 1.96
 -5 3 11 10.89 1.63
 -5 -3 11 11.2 1.56
 -5 -3 11 13.38 0.99
 -5 -3 11 10.26 1.73
 5 3 -11 12.06 0.97
 -5 -3 11 10.65 0.92
 -5 -3 11 14.33 1.55
 -5 3 11 8.72 1.61
 -5 -3 11 11.96 1.53
 -5 -3 10 18.69 1.79
 -5 -3 10 18.09 1.05
 -5 -3 10 15.75 1.57
 -5 -3 10 16.36 1
 -5 3 10 12.85 1.69
 -5 -3 10 10.41 1.63
 -5 -3 10 16.65 1.07
 5 3 -10 17.61 1.08
 5 -3 -10 22.03 1.93
 -5 -3 10 13.41 1.64
 -5 3 10 14.37 1.68
 -5 -3 9 10.71 1.31
 -5 -3 9 10.79 1.45
 -5 -3 9 10.28 0.8
 -5 3 9 10.95 0.92
 -5 -3 9 8.08 1.58
 5 -3 -9 10.84 1.7
 -5 -3 9 11.44 1.01
 -5 -3 9 11.26 0.89
 -5 -3 9 11.55 1.53
 -5 -3 9 10.73 0.87
 -5 -3 9 10.68 1.48
 -5 3 9 10.44 1.44
 -5 3 8 0.45 0.59
 5 -3 -8 0.65 1.44
 -5 -3 8 0.76 0.76
 -5 -3 8 0.32 0.69
 -5 3 8 -0.29 1.28
 -5 -3 8 0.31 1.22
 -5 -3 8 0.31 0.64
 -5 -3 8 0.51 1.24
 -5 -3 8 0.33 1.09
 5 3 -8 0.12 0.57
 -5 -3 8 0.22 1.33
 -5 3 8 0.22 0.75
 -5 -3 8 0.12 1.18
 -5 3 8 0.79 1.28
 -5 -3 7 0.41 0.68
 -5 3 7 0.96 0.58
 -5 -3 7 1.11 0.68
 -5 -3 7 0.2 0.6
 -5 -3 7 1.26 1.25
 -5 -3 7 0.31 1.01
 -5 3 7 -0.83 1.18
 -5 -3 7 -0.18 1.16
 -5 -3 7 0.42 1.28
 -5 3 7 0.41 0.75
 -5 -3 7 0.68 0.54
 -5 3 7 0.4 0.51
 -5 3 6 153 6.93
 -5 -3 6 159.32 6.94
 -5 3 6 154.96 6.94
 -5 3 6 161.87 7.19
 -5 -3 6 169.62 7.19
 -5 -3 6 161.2 6.94
 -5 -3 6 168.33 6.94
 -5 -3 6 162.82 6.93
 -5 -3 6 166.2 6.96
 -5 3 6 170.47 6.97
 5 3 -6 160.29 6.92
 -5 -3 6 159.38 6.92
 -5 -3 6 162.03 7.08
 5 3 -6 162.69 7.01
 -5 -3 6 163.27 7.18
 -5 3 6 162.11 7.18
 -5 -3 5 95.5 4.08
 -5 -3 5 102.52 4.33
 -5 3 5 96.5 4.34
 -5 3 5 93.2 4.14
 -5 -3 5 94.55 4.07
 -5 -3 5 93.34 4.18
 -5 -3 5 98.34 4.36
 -5 -3 5 92.81 4.09
 -5 3 5 100.09 4.12
 -5 -3 5 93.47 4.07
 -5 3 5 87.79 4.08
 5 3 -5 91.76 4.06
 -5 -3 5 100.29 4.32
 -5 3 5 89.95 4.32
 -5 3 4 8.98 1.25
 5 -3 -4 8.48 0.61
 -5 -3 4 9.16 0.64
 -5 3 4 9.57 0.88
 -5 3 4 8.24 0.79
 -5 -3 4 6.9 0.62
 -5 3 4 6.39 0.63
 -5 3 4 6.66 0.76
 -5 -3 4 7.65 0.71
 -5 -3 4 5.87 1.01
 -5 3 4 6.59 1.07
 -5 -3 4 6.85 0.74
 -5 3 4 8.07 0.75
 -5 -3 4 6.67 0.68
 -5 -3 4 6.09 1.14
 5 -3 -4 7.68 0.45
 -5 3 4 8.44 0.69
 -5 -3 3 3.19 1.14
 -5 3 3 3.84 1.04
 -5 3 3 3.73 0.58
 -5 3 3 4.33 1.16
 -5 -3 3 4.59 0.53
 -5 3 3 3.67 0.51
 -5 3 3 4.41 0.55
 -5 3 3 3.75 0.66
 -5 3 3 3.71 0.74
 -5 3 3 3.92 0.87
 -5 -3 3 4.52 1.02
 -5 3 3 6.39 1.03
 -5 -3 3 3.34 0.9
 -5 -3 3 3.71 0.62
 -5 -3 3 4.19 0.61
 -5 3 3 3.83 0.57
 -5 3 3 3.95 0.72
 -5 -3 3 4.86 1.06
 -5 3 3 3.45 1.16
 -5 3 2 75.53 3.58
 -5 -3 2 76.34 3.47
 -5 3 2 73.04 3.46
 -5 -3 2 78.79 3.59
 -5 3 2 73.57 3.52
 -5 3 2 76.47 3.33
 -5 3 2 74.55 3.36
 -5 3 2 76.95 3.5
 -5 -3 2 81.51 3.5
 -5 -3 2 79.09 3.34
 -5 -3 2 80.28 3.34
 -5 3 2 77.56 3.37
 -5 3 2 72.27 3.33
 5 3 -2 75.36 3.34
 5 -3 -2 73.89 3.53
 -5 3 2 75 3.62
 5 3 -1 1157.75 48.63
 -5 3 1 1114.96 48.62
 -5 3 1 1139.69 48.62
 5 3 -1 1146.83 48.63
 -5 -3 1 1192.06 48.72
 -5 3 1 1099.43 48.71
 -5 3 1 1122.78 48.77
 5 3 -1 1112.02 48.63
 5 -3 -1 1112.5 48.72
 -5 -3 1 1368.47 48.79
 -5 -3 1 1159.88 48.62
 -5 3 1 1144.65 48.62
 -5 -3 1 1181.65 48.73
 -5 3 1 1151.5 48.73
 5 -3 -1 1099.61 48.66
 -5 3 1 1120.94 48.72
 -5 -3 1 1186.75 48.73
 -5 -3 0 192.13 7.91
 -5 3 0 176.88 7.76
 -5 -3 0 177.69 7.74
 -5 3 0 178.24 7.75
 5 3 0 176.34 7.77
 5 -3 0 175.91 7.75
 -5 -3 0 195.49 7.89
 -5 3 0 183.2 7.9
 -5 3 0 175.41 7.74
 -5 -3 0 175.26 7.76
 -5 3 0 185.08 7.76
 -5 3 0 173.99 7.75
 -5 3 0 188.34 7.76
 -5 -3 0 195.18 7.74
 -5 3 0 181.85 7.76
 5 -3 0 184.57 7.82
 -5 3 -1 41.43 1.93
 -5 3 -1 44.23 1.96
 5 -3 1 43.89 1.94
 -5 -3 -1 48.39 2.18
 -5 -3 -1 49.21 2.14
 -5 -3 -1 43.71 1.93
 -5 3 -1 44.61 1.93
 -5 3 -1 45 1.94
 -5 3 -1 45.5 1.95
 -5 -3 -1 37.56 1.89
 -5 3 -1 38.21 1.9
 -5 3 -1 42.65 1.93
 -5 -3 -1 41.01 2.15
 -5 3 -1 40.9 2.18
 -5 3 -1 41.69 2.26
 5 -3 2 69.96 3.26
 -5 -3 -2 77.76 3.28
 -5 -3 -2 77.01 3.17
 -5 3 -2 67.96 3.04
 -5 3 -2 66.77 3.03
 5 -3 2 73.01 3.06
 -5 -3 -2 69.42 3.03
 -5 -3 -2 66.04 3.02
 5 -3 2 70.36 3.22
 -5 3 -2 63.38 3.02
 5 3 2 74.22 3.23
 -5 -3 -3 547.82 22.13
 -5 -3 -3 557.67 22.23
 5 -3 3 527.95 22.19
 -5 -3 -3 506.56 22.04
 -5 -3 -3 504.71 22.04
 -5 3 -3 507.05 22.05
 5 3 3 540.4 22.21
 5 -3 3 517.86 22.21
 -5 3 -4 134.35 5.9
 -5 3 -4 149.03 6.22
 5 -3 4 148.51 6.16
 -5 -3 -4 135.13 5.89
 5 -3 4 133.21 5.93
 -5 -3 -5 216.88 9.44
 5 -3 5 219.97 9.49
 -5 3 -5 225.02 9.47
 -5 3 -6 65.19 2.83
 -5 3 -6 61.94 3.25
 -5 -3 -6 62.64 2.77
 5 -3 6 61.03 2.87
 5 -3 6 61.35 3.23
 5 -3 6 58.84 2.86
 -5 3 -7 39.73 1.86
 -5 3 -7 39.07 2.36
 -5 -3 -7 37.15 1.78
 5 -3 7 39.49 1.94
 5 -3 7 32.69 2.34
 5 -3 7 38.09 1.92
 5 -3 8 1.62 1.37
 -5 3 -8 1.83 1.37
 5 -3 8 2.77 0.93
 -5 3 -8 1.74 0.77
 5 -3 9 134.26 6.87
 5 -3 9 150.9 7.11
 -5 3 -9 143.92 6.41
 5 -3 10 74.3 3.59
 5 -3 10 71.41 4.08
 5 -3 10 78.91 4.36
 -5 3 -10 83.93 3.99
 -5 3 -10 77.76 3.52
 5 -3 11 43.32 3.21
 -5 3 -11 44.34 2.18
 5 -3 11 40.58 2.23
 5 -3 12 380.04 17.16
 -5 3 -12 387.92 16.46
 5 -3 12 376.37 16.49
 5 -3 13 105.53 5.38
 -5 3 -13 101.43 4.45
 5 -3 13 81.28 5.11
 5 3 13 88.9 5.27
 5 -3 13 99.63 4.5
 -5 3 -14 1.12 0.95
 5 -3 14 -0.16 1.05
 -5 -3 -14 0.07 0.94
 -5 3 -14 0.45 0.98
 5 3 15 37.73 2.08
 5 -3 15 40.18 2.09
 -5 3 -15 40.95 2.06
 -5 -3 -15 37.51 2.04
 5 3 15 32.3 2.78
 5 -3 15 34.48 2.82
 -5 3 -15 39.28 2.03
 5 3 16 4.37 1.68
 5 -3 16 1.21 1.54
 -5 3 -16 3.84 0.88
 -5 -3 -16 2.4 0.86
 5 -3 16 2.98 1.6
 5 3 16 0.7 1.71
 5 -3 17 0.55 1.37
 5 3 17 0.73 1.47
 -5 3 -17 1.52 0.74
 -5 -3 -17 0.97 0.72
 5 -3 17 1.86 1.41
 5 3 17 3.12 1.52
 5 3 17 1.82 0.82
 -5 -3 -18 9.92 0.8
 -5 3 -18 10.97 0.81
 5 3 18 11.55 0.83
 5 -3 18 10.94 0.8
 -5 -3 -18 12.22 0.82
 5 3 18 9.9 1.4
 5 -3 18 9.91 1.31
 5 3 18 9.69 0.82
 -5 -3 -19 0.09 0.45
 5 -3 19 0.17 0.41
 5 3 19 -0.06 0.45
 -5 5 21 6.44 0.58
 -5 5 20 -0.1 0.53
 -5 5 20 -0.93 1.17
 5 -5 -20 0.19 0.54
 5 5 -20 0.82 0.58
 -5 5 19 1.95 0.68
 5 -5 -19 1.46 1.54
 -5 5 19 0.35 0.67
 5 -5 -19 0.03 0.67
 5 5 -19 -0.25 0.7
 -5 5 18 25.26 1.53
 5 -5 -18 21.55 2.37
 5 -5 -18 26.14 1.5
 -5 5 17 42.67 2.09
 5 5 -17 43.51 2.13
 5 -5 -17 39.98 2.07
 5 5 -16 4.12 0.95
 -5 5 16 4.02 1.78
 -5 -5 16 3.07 0.85
 -5 5 16 2.87 0.91
 -5 5 16 2.24 1.67
 -5 5 16 4.61 0.93
 5 -5 -16 5.97 0.9
 5 -5 -15 74.67 3.48
 -5 5 15 82.99 3.51
 -5 -5 15 71.44 3.46
 -5 5 15 74.44 3.49
 -5 5 15 72.26 4.25
 -5 -5 15 69.97 4.3
 -5 5 15 67.93 4.19
 5 5 -15 79.22 3.53
 -5 -5 14 61.96 3.09
 -5 5 14 65.47 3.13
 -5 5 14 74.28 3.16
 -5 -5 14 62.78 3.74
 -5 5 14 62.47 3.85
 5 5 -14 69.51 3.16
 -5 -5 13 37.65 1.96
 -5 5 13 42.16 2
 -5 5 13 37.66 1.97
 -5 -5 13 37.21 1.93
 -5 -5 13 35.89 2.61
 -5 5 13 39.35 2.75
 -5 -5 13 32.83 2.79
 -5 5 13 39.15 2.72
 -5 -5 13 35.2 2.61
 5 5 -13 39.86 2.01
 -5 -5 12 336.37 14.26
 -5 5 12 362.6 14.29
 -5 -5 12 314.75 14.24
 -5 5 12 326.98 14.26
 -5 -5 12 312.58 14.79
 -5 5 12 325.36 14.77
 -5 -5 12 311.8 14.68
 5 5 -12 345.08 14.29
 -5 5 12 327.73 14.76
 -5 -5 12 320.23 14.69
 -5 5 11 2.46 1.4
 -5 -5 11 -0.26 1.29
 -5 -5 11 1.63 1.63
 -5 -5 11 0.83 1.35
 -5 5 11 0.84 1.45
 -5 5 11 1.97 0.79
 -5 -5 10 412 17.11
 -5 -5 10 431.11 17.6
 -5 5 10 405.69 17.49
 -5 -5 10 388.13 17.43
 -5 5 10 395.48 17.1
 -5 -5 10 364.33 17.41
 -5 5 10 394.87 17.48
 -5 -5 9 20.28 1.2
 -5 -5 9 20.44 1.75
 5 5 -9 21.31 1.2
 -5 5 9 22.45 1.26
 -5 5 9 21.66 1.75
 -5 -5 9 20.98 1.7
 -5 -5 9 20.34 1.14
 -5 5 9 21.06 1.16
 5 -5 -9 20.45 1.2
 -5 -5 9 21.49 1.89
 -5 5 9 19.62 1.83
 5 5 -8 146.27 6.59
 -5 -5 8 160.98 7.04
 -5 -5 8 146.43 6.87
 5 -5 -8 153.95 6.6
 -5 -5 8 148.88 6.58
 -5 5 8 162.39 6.62
 -5 5 8 152.26 6.58
 -5 -5 8 151.73 6.57
 -5 5 8 152.18 6.91
 -5 -5 8 150.21 6.87
 -5 -5 7 25.28 1.34
 -5 -5 7 26.37 1.37
 -5 -5 7 28.99 2.01
 -5 5 7 28.32 1.41
 -5 -5 7 27.55 1.35
 -5 -5 7 26.7 1.3
 -5 5 7 28.47 1.96
 5 5 -7 25.52 1.37
 -5 -5 7 27.2 1.41
 5 -5 -7 26.31 1.39
 -5 -5 7 25.29 1.68
 -5 5 6 32.16 2.08
 -5 5 6 32.37 1.6
 5 5 -6 31.08 1.58
 5 -5 -6 32.11 1.58
 -5 -5 6 34.41 2.12
 -5 -5 6 30.73 1.55
 -5 -5 6 32.83 1.6
 -5 -5 5 11.08 1.07
 -5 -5 5 12.24 0.84
 -5 -5 5 13.26 1.51
 -5 5 5 10.84 0.91
 5 5 -5 13.01 0.9
 5 -5 -5 11.92 0.86
 -5 5 5 10.15 1.57
 -5 -5 5 11.97 0.88
 5 -5 -5 13.1 1.6
 -5 5 5 12.83 1.44
 -5 -5 4 619.1 25.62
 5 -5 -4 607.37 25.62
 -5 5 4 607.88 25.9
 -5 5 4 623.29 25.91
 -5 5 4 626.18 25.86
 5 -5 -4 583.96 25.87
 -5 -5 4 606.33 25.63
 -5 -5 4 617.83 25.86
 -5 -5 4 554.82 25.69
 -5 5 4 589.93 25.61
 5 5 -4 600.27 25.62
 -5 5 4 600.15 25.62
 -5 5 3 163.61 6.63
 -5 -5 3 159.36 6.6
 -5 5 3 158.22 6.29
 5 -5 -3 132.67 6.58
 -5 5 3 137.12 6.29
 -5 -5 3 144.72 6.6
 5 -5 -3 136.88 6.29
 -5 5 3 138.81 6.61
 -5 -5 3 148.79 6.3
 -5 -5 2 226.65 9.65
 -5 -5 2 249.28 9.99
 -5 5 2 209.57 9.63
 5 5 -2 232.18 9.67
 -5 5 2 218.55 9.65
 -5 -5 2 233.87 9.93
 -5 -5 2 240.72 9.65
 5 -5 -2 223 9.65
 -5 5 2 218.75 9.91
 -5 5 1 12.34 1.01
 -5 -5 1 17.01 1.51
 5 -5 -1 13.76 0.92
 -5 -5 1 14.96 0.89
 -5 5 1 12.97 0.85
 5 5 -1 14.59 1
 -5 5 1 13.38 0.96
 -5 5 1 13.18 0.79
 -5 -5 1 14.52 0.9
 -5 5 1 12.59 0.9
 5 -5 -1 12.3 1.15
 -5 -5 1 18.08 1.58
 -5 5 1 13.23 1.43
 5 5 -1 13.32 1.01
 -5 -5 0 175.46 7.58
 -5 -5 0 167.38 7.57
 -5 -5 0 177.24 7.29
 -5 5 0 170.73 7.27
 5 5 0 166.3 7.32
 -5 5 0 162.83 7.3
 5 5 0 177.9 7.4
 -5 5 0 176.03 7.28
 -5 5 0 165.46 7.25
 -5 5 0 161.42 7.26
 -5 5 0 172.15 7.29
 -5 5 0 171.97 7.3
 5 -5 0 172.65 7.45
 -5 5 0 167.86 7.37
 -5 5 0 166.45 7.38
 -5 5 -1 9.15 0.98
 5 5 1 9.07 0.93
 -5 -5 -1 9.91 0.79
 -5 -5 -1 9.63 1.37
 5 -5 1 9.09 1.47
 5 -5 1 11.94 1.17
 -5 5 -1 11.33 0.8
 -5 5 -1 8.7 0.82
 -5 5 -1 9.02 0.89
 5 5 1 10.57 0.97
 -5 5 -1 9.43 0.75
 -5 5 -1 8.19 1
 5 -5 1 9.43 0.83
 -5 5 -2 61.28 2.81
 -5 5 -2 64.74 2.86
 -5 5 -2 62.17 2.81
 5 5 2 63.77 3.22
 5 5 2 66.87 2.91
 5 -5 2 63.25 2.86
 -5 5 -2 62.73 2.86
 -5 -5 -2 63.58 2.83
 5 5 2 65.44 2.92
 -5 5 -2 58.74 3
 -5 -5 -2 61.96 3.19
 5 -5 2 61.06 3.27
 -5 -5 -2 61.47 3.16
 -5 5 -3 121.13 5.15
 -5 5 -3 109.05 4.75
 5 -5 3 111.88 5.02
 -5 -5 -3 107.77 4.73
 5 -5 3 111.45 4.77
 5 5 3 113.59 4.8
 5 5 3 106.32 5.07
 -5 -5 -3 99.04 4.97
 -5 -5 -3 94.78 5.04
 5 -5 3 102.51 5.08
 -5 5 -4 2.06 1.37
 -5 5 -4 0.98 0.75
 5 5 4 2.51 0.92
 5 5 4 2.52 1.31
 5 -5 4 1.7 0.75
 -5 5 -4 1.8 0.55
 5 -5 4 2.46 1.2
 -5 -5 -4 0.67 1.25
 5 -5 4 2.79 1.34
 -5 -5 -4 1.35 0.66
 5 -5 5 59.94 3.17
 5 -5 5 59.76 2.82
 -5 -5 -5 60.4 3.21
 -5 5 -5 58.96 2.75
 -5 5 -5 66.63 3.29
 5 5 5 66.73 2.89
 5 -5 6 171.92 7.36
 5 5 6 153.97 7.03
 -5 5 -6 169.1 6.96
 -5 -5 -6 146.41 7.3
 -5 5 -6 152.29 6.97
 -5 5 -6 175.4 7.41
 5 -5 6 161.98 7.01
 -5 5 -7 60.19 2.65
 -5 -5 -7 49.98 3.11
 -5 5 -7 55.51 2.67
 5 5 7 58.78 2.76
 5 -5 8 34.99 1.94
 5 -5 8 36.07 1.97
 -5 5 -8 42.11 2.51
 -5 5 -8 39.7 1.86
 5 -5 8 34.53 2.53
 -5 -5 -8 34.55 2.45
 -5 5 -9 17.54 1.19
 -5 -5 -9 16.03 1.79
 5 -5 9 16.17 1.31
 -5 5 -9 19.59 1.86
 5 5 9 16.2 1.37
 5 -5 9 14.75 1.87
 -5 5 -9 17.06 1.16
 -5 5 -10 164.75 7.16
 5 -5 10 153.71 7.71
 -5 -5 -10 143.22 7.62
 5 -5 10 174.56 8
 -5 5 -10 190.18 7.72
 -5 -5 -10 160.79 7.13
 -5 5 -10 165.82 7.16
 5 5 10 157 7.22
 5 -5 10 167.1 7.22
 5 5 11 11.67 1.28
 -5 5 -11 11.52 1.1
 5 -5 11 11.97 1.24
 5 -5 11 11.23 2.3
 5 5 11 13.17 2.05
 5 -5 11 8.06 1.8
 -5 5 -11 10.58 1.06
 -5 -5 -11 9.13 1.02
 5 5 12 9.54 1.27
 -5 5 -12 10.24 1.14
 5 -5 12 9.02 1.99
 5 -5 12 9.86 2.3
 5 -5 12 11.13 1.24
 -5 -5 -12 11.01 1.04
 -5 5 -12 12.91 1.1
 5 5 12 9.04 1.96
 5 5 13 5.72 1.19
 5 -5 13 7.37 1.13
 -5 5 -13 5.26 0.96
 -5 -5 -13 4.7 0.9
 -5 5 -13 5.31 1.01
 -5 5 -14 6.86 0.94
 5 5 14 5.6 1.07
 5 -5 14 8.2 2.02
 5 5 14 7.42 1.81
 5 5 14 5.79 1.15
 5 -5 14 6.21 1.1
 -5 5 -14 7.96 1
 5 5 15 7.53 1.66
 -5 5 -15 6.87 0.95
 -5 5 -15 6.66 0.88
 -5 -5 -15 7.36 0.92
 5 -5 16 -1.35 0.83
 5 5 16 -0.03 0.86
 -5 5 -16 -0.16 0.66
 -5 -5 -16 0.48 0.75
 5 5 16 1.1 1.3
 -5 5 -16 0.69 0.78
 -5 5 -17 4.67 0.71
 -5 -5 -17 4.9 0.7
 5 5 17 2.76 0.62
 -5 -5 -18 3.86 0.57
 5 7 -20 1.84 0.44
 -5 7 19 12.01 0.87
 -5 7 19 14.49 1.49
 5 7 -19 13.71 0.85
 5 -7 -18 0.49 0.66
 5 7 -18 -0.11 0.71
 -5 7 18 -0.73 1.42
 5 -7 -18 -0.29 1.51
 5 -7 -17 12.22 1.02
 5 7 -17 13.53 1.07
 -5 7 17 13.37 1.93
 5 -7 -17 10.43 1.94
 5 -7 -16 50.88 2.52
 5 -7 -16 48.99 3.38
 5 7 -16 54.39 2.55
 -5 -7 15 49.19 3.39
 5 -7 -15 46.23 3.45
 5 -7 -15 49.07 2.56
 -5 7 15 58.02 2.57
 5 7 -15 53.06 2.59
 -5 -7 14 97.46 5.55
 5 -7 -14 99.28 5.64
 5 -7 -14 106.94 4.82
 -5 7 14 111.13 4.82
 5 7 -14 107.46 4.84
 5 -7 -13 170.77 8.61
 -5 -7 13 162.74 8.49
 5 -7 -13 173.78 7.84
 -5 7 13 189.98 7.85
 5 7 -13 179.83 7.86
 5 7 -12 5.77 1
 -5 7 12 6.13 0.95
 5 -7 -12 5.46 0.94
 5 -7 -11 44.75 2.38
 5 -7 -11 44.62 3.3
 -5 7 11 52.03 2.41
 5 7 -10 11.21 1
 -5 7 10 10.27 1
 5 -7 -10 9.18 1
 -5 -7 10 12.02 1.82
 5 -7 -10 9.67 1.99
 5 -7 -9 1.6 0.8
 5 7 -9 3.05 0.82
 -5 -7 9 3.75 1.59
 -5 7 9 3.05 0.83
 5 -7 -9 4.42 1.72
 -5 -7 8 14.42 1.79
 5 -7 -8 13.34 1.94
 5 7 -8 13.85 1.02
 5 -7 -7 1.12 1.58
 5 -7 -7 1.07 0.74
 5 7 -7 0.85 0.74
 -5 -7 7 1.14 0.74
 -5 7 7 1.4 1.48
 -5 -7 7 2.22 1.46
 -5 -7 7 -0.33 1.39
 5 -7 -6 14.26 1.77
 -5 -7 6 13.56 0.98
 5 -7 -6 12.74 0.97
 -5 7 6 11.02 1.8
 -5 7 6 11.75 0.96
 5 7 -6 11.98 0.99
 -5 7 6 12.57 1.69
 -5 -7 6 14 1.68
 5 -7 -5 21.02 2.02
 -5 -7 5 25.04 1.36
 5 -7 -5 24.34 1.37
 -5 7 5 23.58 2.09
 -5 7 5 23.85 1.3
 -5 -7 5 27.04 1.97
 -5 7 5 24.8 1.38
 5 7 -5 26.01 1.41
 -5 7 5 25.84 2.08
 -5 -7 4 61.98 3.23
 5 7 -4 60.11 2.77
 -5 7 4 58.86 2.75
 -5 -7 4 59.8 2.74
 5 -7 -4 56.21 3.25
 -5 7 4 55.76 3.31
 5 -7 -4 59.22 2.75
 -5 7 4 69.73 3.33
 -5 -7 3 106.46 5.03
 5 7 -3 103.3 4.63
 -5 7 3 105.49 4.62
 -5 7 3 107.97 5.06
 5 -7 -3 93.8 5
 -5 7 3 108.59 5.12
 5 -7 -3 105.55 4.62
 -5 -7 3 104.94 4.6
 5 -7 -2 7.77 1.15
 -5 -7 2 8.13 1.42
 -5 7 2 7.99 0.9
 -5 7 2 7.35 1.48
 -5 -7 2 7.77 1.6
 5 -7 -2 8.12 0.84
 -5 -7 2 8.69 0.81
 -5 7 2 8.62 0.81
 -5 -7 2 9.1 0.82
 -5 7 1 0.96 0.62
 -5 7 1 1.4 0.8
 -5 -7 1 0.86 0.68
 5 -7 -1 0.36 0.71
 -5 -7 1 1.38 0.66
 -5 7 1 1.36 0.74
 -5 -7 1 -0.19 1.44
 5 -7 -1 1.23 1.03
 -5 -7 1 1.78 1.31
 -5 7 0 138.94 5.87
 -5 7 0 130.1 5.88
 -5 -7 0 134.65 5.86
 -5 7 0 137.85 5.85
 5 7 0 135.6 5.93
 -5 7 0 132.84 5.91
 5 -7 0 121.44 6.33
 -5 -7 0 123.86 6.28
 5 -7 0 135.5 6.12
 -5 -7 0 130.72 6.26
 -5 -7 0 140.7 5.89
 -5 7 -1 6.87 0.74
 -5 7 -1 6.79 0.83
 -5 -7 -1 6.88 0.73
 -5 7 -1 6.05 0.68
 -5 7 -1 7.71 0.87
 5 7 1 7.07 0.97
 5 -7 1 8.57 1.62
 5 -7 1 6.83 0.83
 5 -7 1 5.67 1.17
 -5 -7 -1 8.08 0.8
 -5 -7 -1 7.57 1.44
 -5 -7 -2 98.94 4.87
 -5 -7 -2 99.51 4.45
 5 7 2 106.85 4.93
 5 7 2 103.41 4.5
 -5 7 -2 100.77 4.47
 5 -7 2 93.16 4.91
 5 -7 2 98.97 4.47
 -5 7 -2 103.41 4.42
 -5 7 -2 97.82 4.46
 -5 7 -3 4.82 0.81
 5 -7 3 3.97 1.28
 -5 -7 -3 5.92 0.81
 -5 7 -3 5.23 0.87
 5 7 3 5.58 0.96
 -5 -7 -3 4.76 1.43
 5 7 3 5.14 1.44
 5 -7 3 6.59 0.87
 5 -7 3 7.39 1.55
 -5 -7 -3 4.21 1.37
 -5 7 -3 4.73 1.49
 5 -7 4 108.04 5.37
 5 7 4 120.81 5.09
 5 -7 4 111.29 5.05
 -5 -7 -4 113.82 5.02
 5 7 4 114.51 5.5
 5 7 4 118.04 5.09
 -5 7 -4 118.13 5.5
 -5 -7 -4 100.25 5.4
 5 -7 4 109.78 5.49
 -5 7 -5 11.4 1.03
 -5 7 -5 12.43 1.68
 -5 -7 -5 12.63 1.62
 5 -7 5 10.3 1.54
 5 -7 6 13.44 1.59
 5 -7 6 12.25 1.06
 5 7 6 11.72 1.19
 -5 -7 -6 10.59 0.99
 -5 7 -6 11.05 1.7
 5 7 6 10.21 1.16
 -5 -7 -6 11.61 1.68
 5 -7 7 2.23 0.91
 -5 -7 -7 2.13 0.81
 5 7 7 1.88 1.04
 5 7 7 2.63 1.03
 -5 7 -7 1.8 0.83
 -5 -7 -7 2.95 1.51
 5 -7 7 1.81 1.44
 5 -7 8 59.43 2.93
 -5 -7 -8 61.05 2.88
 5 7 8 63.17 3.02
 -5 -7 -8 57.48 3.51
 -5 7 -8 60.02 2.89
 5 7 8 64.23 3.02
 5 -7 8 61.32 2.95
 -5 7 -9 127.45 6.06
 5 -7 9 130.07 5.49
 -5 -7 -9 120.56 5.43
 5 7 9 122.11 5.5
 5 7 9 122.43 5.52
 -5 7 -9 119.94 5.43
 -5 -7 -9 105.29 5.98
 5 -7 9 122.13 5.5
 5 -7 10 5.58 1.15
 -5 -7 -10 6.91 0.98
 5 7 10 7.81 1.22
 5 7 10 5.47 1.21
 5 -7 10 5.13 1.8
 -5 7 -10 5.52 0.98
 5 -7 10 3.48 2.06
 -5 7 -10 4.01 1.73
 -5 -7 -10 4.34 1.69
 5 -7 11 21.44 1.57
 5 7 11 22.71 1.61
 -5 -7 -11 22.25 1.45
 5 7 11 23.39 1.62
 -5 7 -11 23.83 1.48
 5 -7 11 23.07 2.58
 5 -7 11 21.35 2.28
 5 -7 12 1.67 1.04
 -5 -7 -12 2.75 0.89
 5 7 12 2.27 1.08
 5 7 12 2.01 1.1
 -5 7 -12 1.04 0.91
 5 -7 12 5.2 2.01
 5 -7 12 1.3 1.76
 5 -7 13 23.17 1.54
 5 7 13 22.32 1.6
 5 -7 13 27.1 2.49
 -5 7 -13 26.41 1.49
 -5 -7 -13 23.94 1.47
 5 7 13 22.58 1.55
 5 -7 14 0.66 1.61
 5 -7 14 0.58 0.9
 5 7 14 0.24 0.87
 5 -7 15 1.38 0.82
 -5 7 -15 0.13 0.74
 -5 -7 -15 1.26 0.75
 5 7 15 -1.18 0.76
 5 -7 16 4.98 0.71
 -5 7 -16 2.62 0.69
 -5 -7 -16 3.87 0.7
 -5 7 -17 0.62 0.51
 -5 -7 -17 -0.47 0.53
 5 -9 -18 7.74 0.62
 5 9 -18 10.41 0.72
 5 9 -17 0.55 0.66
 5 -9 -17 0.01 0.59
 -5 9 17 1.72 1.3
 5 -9 -16 6.09 1.57
 5 9 -16 5.6 0.82
 5 -9 -16 3.88 0.77
 -5 9 16 6.18 1.55
 -5 -9 15 10.83 1.84
 5 -9 -15 11.77 1.9
 5 -9 -15 11.19 1.02
 -5 9 15 15.85 1.97
 5 -9 -14 7.37 0.98
 5 9 -14 7.61 0.99
 5 -9 -14 7.28 1.94
 -5 -9 14 5.65 1.78
 5 9 -13 23.5 1.47
 5 -9 -13 18.38 2.34
 5 -9 -13 21.25 1.42
 -5 -9 13 19.49 2.22
 5 -9 -12 5.57 0.99
 5 9 -12 5.54 1.02
 -5 -9 12 4.56 1.92
 5 -9 -12 4.5 2
 5 -9 -11 1.01 0.95
 -5 -9 11 2.89 1.74
 5 -9 -11 0.5 1.94
 5 9 -11 1.05 0.9
 -5 9 11 6.04 1.9
 5 -9 -10 3.91 0.97
 5 -9 -10 3.07 1.96
 -5 9 10 6.87 1.96
 -5 -9 10 3.54 1.83
 5 9 -10 3.96 0.96
 -5 9 9 35.06 2.67
 5 -9 -9 27.24 1.69
 5 9 -9 31.55 1.74
 -5 -9 8 3.21 1.7
 5 9 -8 2.14 0.91
 5 -9 -8 1.88 0.93
 5 -9 -8 2.82 1.8
 5 9 -8 2.69 0.97
 -5 9 8 4.41 1.88
 -5 9 7 0.62 0.87
 5 -9 -7 0.22 0.88
 5 9 -7 1.36 0.89
 -5 -9 7 -0.22 0.87
 5 -9 -7 0.85 1.68
 -5 9 7 -1.2 1.73
 -5 -9 7 -0.77 1.67
 -5 9 6 0.21 0.89
 5 9 -6 0.01 0.9
 5 -9 -6 -0.05 0.86
 -5 -9 6 -0.03 0.83
 5 -9 -6 0.47 1.63
 -5 9 6 -1.45 1.7
 -5 -9 6 2.1 1.57
 5 9 -5 12.47 1.11
 -5 9 5 11.54 1.09
 -5 -9 5 12.56 1.05
 -5 -9 5 14.18 1.8
 -5 9 5 13.75 1.89
 5 -9 -5 10.41 1.06
 -5 9 5 12.75 2.05
 5 -9 -4 0.03 0.85
 5 9 -4 0.68 0.91
 -5 9 4 0.38 0.88
 -5 -9 4 0.91 0.81
 -5 -9 4 2.54 1.5
 -5 9 4 1.11 1.65
 -5 9 4 1.28 1.69
 -5 -9 3 11.28 0.98
 -5 -9 3 13.86 1.77
 5 -9 -3 10.93 1.04
 -5 9 3 10.74 1.91
 -5 9 3 10.67 1.08
 5 9 -3 10.48 1.1
 -5 9 2 38.36 2.07
 -5 9 2 41.11 2.13
 5 9 -2 44.69 2.17
 -5 -9 2 46.05 2.76
 5 -9 -2 43.42 2.93
 -5 9 2 42.84 2.06
 -5 9 2 43.46 2.9
 -5 9 1 44.78 2.19
 -5 -9 1 46.96 2.81
 5 9 -1 46.34 2.27
 -5 9 1 44.96 2.25
 5 -9 -1 45.72 3
 -5 -9 1 44.48 2.98
 -5 9 1 45.15 2.15
 -5 9 1 42.28 2.99
 -5 -9 1 42.09 2.2
 -5 -9 0 2.02 0.8
 -5 9 0 2.13 0.92
 5 -9 0 1.97 0.83
 -5 -9 0 -0.57 1.64
 5 -9 0 1.33 1.72
 -5 9 0 2.32 0.86
 -5 9 -1 148.24 6.29
 -5 -9 -1 137.95 6.75
 -5 -9 -1 140.64 6.27
 5 9 1 139.6 6.89
 5 -9 1 140.19 6.28
 -5 -9 -1 134.9 6.8
 5 -9 1 131.06 6.83
 -5 9 -1 148.59 6.27
 -5 9 -2 56.21 2.6
 -5 -9 -2 55.34 3.19
 5 9 2 50.24 3.33
 -5 -9 -2 53.44 2.58
 5 -9 2 54.88 2.6
 -5 -9 -2 48.69 3.2
 5 -9 2 52.4 3.38
 -5 9 -2 51.79 2.58
 -5 9 -3 10.44 1.07
 5 -9 3 9.17 1.58
 -5 9 -3 8.52 1.09
 -5 -9 -3 5.57 1.68
 -5 -9 -3 9.34 1
 5 9 3 8.56 1.84
 5 -9 3 8.42 1.04
 -5 -9 -3 10.04 1.71
 5 -9 3 6.83 1.93
 -5 9 -3 10.14 1.81
 -5 9 -4 227.82 9.44
 5 -9 4 217.99 9.89
 5 9 4 226.12 9.48
 -5 -9 -4 212.79 9.43
 -5 -9 -4 200.46 9.88
 5 -9 4 206.33 9.44
 5 -9 4 199.56 9.99
 -5 9 -4 241.34 10.06
 -5 9 -5 78.39 3.61
 5 -9 5 76.87 3.62
 -5 9 -5 80.55 4.29
 5 -9 5 68.66 4.1
 5 9 5 83.45 3.7
 -5 -9 -5 75.5 4.17
 -5 -9 -5 77.2 3.6
 5 -9 6 65.67 3.02
 -5 -9 -6 60.42 2.99
 5 9 6 62.42 3.11
 5 9 7 23.16 1.65
 5 -9 7 21.76 1.49
 -5 9 -7 23.53 1.44
 -5 9 -7 23.18 2.31
 -5 -9 -7 21.55 2.21
 -5 -9 -7 21.88 1.46
 5 9 8 114.39 5.05
 5 -9 8 114.78 5.01
 -5 9 -8 108.14 4.95
 -5 -9 -8 96.15 5.51
 -5 -9 -8 109.55 4.98
 5 -9 8 112.06 5.01
 5 -9 9 -1.13 1.06
 -5 -9 -9 1.61 0.95
 5 9 9 -1.24 1.14
 5 -9 9 0.6 0.96
 -5 9 -9 0.11 0.89
 -5 9 -9 1.36 1.67
 5 -9 9 -1.19 1.86
 -5 -9 -10 32.05 1.73
 5 9 10 28.77 1.82
 5 -9 10 29.2 1.79
 -5 9 -10 29.03 1.69
 5 -9 10 26.45 2.45
 5 -9 10 29.03 2.68
 -5 9 -10 33.06 2.42
 5 -9 11 8.5 1.81
 -5 -9 -11 9.77 1.05
 5 9 11 9.21 1.17
 5 -9 11 10.51 1.15
 -5 9 -11 10.97 1.04
 5 -9 11 13.12 1.99
 5 -9 12 7.1 1.03
 5 -9 12 9.46 1.69
 5 -9 12 5.04 1.71
 5 -9 13 1.94 0.84
 -5 9 -13 0.8 0.74
 5 -9 13 0.44 1.44
 -5 -9 -13 1.25 0.78
 -5 9 -14 31.64 1.63
 5 -9 14 31.62 1.66
 -5 -9 -14 33.27 1.65
 5 -9 15 0.13 0.56
 -5 9 -15 0.23 0.54
 -5 -9 -15 0.33 0.58
 -5 -9 -16 11.31 0.7
 5 -11 -16 3.87 0.5
 5 11 -16 6.83 0.59
 5 -11 -15 0.77 0.58
 -5 11 15 1 1.2
 5 11 -15 0.12 0.63
 5 -11 -14 2.26 0.69
 -5 11 14 0.51 1.39
 5 11 -14 0.08 0.72
 5 -11 -13 0.19 0.74
 5 11 -13 0.38 0.8
 -5 -11 13 1.76 1.44
 -5 11 13 1.87 1.51
 5 -11 -12 1.35 0.84
 5 -11 -12 -0.05 1.65
 -5 -11 12 3.64 1.6
 -5 11 12 0.93 1.64
 -5 -11 11 10.32 1.86
 5 11 -11 11.66 1.12
 5 -11 -11 10.85 1.95
 -5 -11 11 10.15 1.92
 5 -11 -11 10.51 1.07
 -5 11 11 14.42 2.05
 5 -11 -10 0.2 0.9
 5 -11 -10 1.17 1.86
 -5 -11 10 2.58 1.71
 -5 11 10 -0.12 1.83
 5 11 -10 1.08 0.9
 5 11 -9 21.72 1.43
 5 -11 -9 19.86 2.43
 5 -11 -9 20.46 1.41
 -5 11 9 22.77 2.33
 -5 -11 9 21.19 2.23
 5 -11 -8 53.16 2.78
 5 11 -8 59.26 2.79
 -5 -11 8 64.12 3.59
 5 -11 -7 59.51 2.96
 -5 -11 7 59.63 3.69
 5 11 -7 60.85 2.93
 -5 11 7 60.08 2.93
 5 11 -7 64.16 2.99
 -5 -11 6 110.42 5.07
 5 -11 -6 89.1 4.25
 5 -11 -6 76.24 5.07
 -5 -11 6 88 4.23
 5 11 -6 106.61 4.31
 5 11 -6 94.64 4.24
 -5 11 6 88.09 4.24
 5 -11 -5 24.35 1.58
 -5 -11 5 24.72 1.56
 -5 -11 5 24.05 2.36
 5 -11 -5 22.23 2.72
 5 11 -5 27.92 1.64
 -5 11 5 24.48 1.59
 5 -11 -4 37 3.23
 -5 -11 4 40.03 2.2
 -5 -11 4 47.23 3.05
 -5 11 4 43.49 2.17
 5 11 -4 44.52 2.29
 -5 11 4 43.97 2.25
 5 -11 -3 19.06 2.54
 -5 -11 3 18.02 2.14
 -5 -11 3 18.56 1.37
 -5 11 3 18.29 1.28
 -5 11 3 21.75 1.44
 5 11 -3 21.52 1.49
 5 -11 -2 68.09 4.3
 -5 -11 2 72.82 3.44
 5 -11 -2 72.56 3.45
 -5 11 2 72.01 3.47
 5 11 -2 78.14 3.5
 -5 11 2 71.75 3.41
 -5 -11 2 82.95 4.23
 5 -11 -1 4.51 2.07
 5 -11 -1 1.6 0.96
 -5 -11 1 1.49 0.92
 -5 11 1 0.05 1.04
 5 11 -1 0.81 1.09
 -5 11 1 1.02 0.92
 -5 -11 1 1.94 1.68
 5 -11 0 17.49 1.36
 -5 11 0 19.31 1.4
 5 11 0 20.01 1.5
 -5 11 0 17.91 1.32
 -5 -11 0 19.43 2.13
 -5 11 -1 17.92 1.34
 5 -11 1 13.88 2.37
 5 -11 1 16.41 1.36
 -5 11 -1 21.12 2.33
 -5 11 -1 17.85 1.41
 5 11 1 20.49 1.46
 -5 -11 -1 20.4 2.13
 -5 11 -2 9.91 1.14
 -5 -11 -2 9.69 1.82
 -5 -11 -2 8.09 1.99
 5 -11 2 10.04 2.16
 5 -11 2 8.49 1.13
 -5 11 -2 8.35 2
 -5 -11 -2 9.63 1.08
 5 11 2 11.18 1.28
 5 11 3 41.92 2.24
 -5 -11 -3 37.24 2.12
 5 -11 3 36.88 2.15
 -5 11 -3 49.76 3.08
 -5 11 -3 44.49 2.17
 5 -11 4 99.11 4.68
 5 11 4 109.81 4.75
 -5 -11 -4 97.93 4.66
 -5 11 -4 107.28 5.4
 -5 11 -4 104.72 4.67
 5 -11 5 3.12 0.97
 -5 -11 -5 2.41 0.97
 -5 11 -5 3.29 1.79
 5 -11 6 0.6 0.92
 -5 11 -6 0.17 0.87
 -5 -11 -6 -0.24 0.93
 -5 11 -6 -2.33 1.78
 5 -11 7 14.07 1.22
 -5 11 -7 15.08 1.15
 -5 -11 -7 14.37 1.2
 5 -11 7 14.24 1.24
 5 -11 8 8.77 1.09
 5 -11 8 8.16 1.78
 5 -11 8 12.66 1.07
 -5 11 -8 7.89 0.99
 -5 11 -8 10.3 1.85
 -5 -11 -8 9.35 1.04
 5 -11 9 5.22 1.63
 5 -11 9 7.12 1.02
 -5 11 -9 7.7 1.62
 -5 11 -10 6.76 0.83
 5 -11 10 4.02 1.53
 -5 -11 -10 6.04 0.88
 5 -11 10 6.04 0.92
 5 11 11 0.87 0.8
 -5 -11 -11 -0.33 0.73
 -5 11 -11 1.28 0.68
 5 -11 11 0.43 0.75
 -5 -11 -12 -0.7 0.65
 5 11 12 -0.29 0.67
 -5 11 -12 0.06 0.59
 5 -11 12 0.11 0.64
 -5 -11 -13 1.61 0.54
 -5 11 -13 0.97 0.49
 5 -11 13 0.52 0.52
 -5 -11 -14 1.86 0.4
 5 13 -13 4.89 0.56
 5 -13 -13 3.86 0.47
 -5 13 13 3.27 0.49
 5 13 -12 14.14 0.88
 5 -13 -12 11.7 0.83
 -5 13 12 12.28 0.83
 5 13 -11 2.04 0.69
 -5 13 11 2.1 0.62
 5 13 -10 32.63 1.66
 -5 13 10 32.64 1.61
 -5 -13 9 4.61 1.43
 5 -13 -9 2.88 1.63
 5 13 -9 4.33 0.83
 -5 13 9 4.3 0.75
 -5 -13 8 2.24 1.47
 5 -13 -8 2.62 1.71
 5 -13 -8 3.52 0.82
 5 13 -8 2.91 0.87
 -5 13 8 2.98 0.75
 5 -13 -7 3.68 1.82
 5 -13 -7 2.3 0.85
 5 13 -7 2.51 0.92
 -5 -13 7 1.19 1.52
 5 -13 -6 13.67 2.16
 -5 -13 6 13.41 1.83
 -5 13 6 12.72 1.1
 5 -13 -5 9.73 1.06
 -5 -13 5 10.96 1.84
 5 -13 -5 10.36 2.11
 -5 13 4 18.84 1.31
 5 13 -4 15.99 1.34
 5 -13 -4 14.35 2.26
 5 -13 -4 18.07 1.31
 -5 -13 4 15.99 1.26
 -5 -13 4 19.9 2.11
 -5 13 3 -0.47 0.95
 5 13 -3 1.28 0.99
 5 -13 -3 0.33 2.01
 -5 -13 3 0.9 0.86
 5 -13 -3 0.62 0.92
 5 13 -3 1.95 1
 -5 -13 3 2.66 1.68
 -5 13 2 8.91 1.08
 5 13 -2 7.98 1.11
 5 -13 -2 7.76 2.15
 -5 -13 2 7.09 1.02
 5 -13 -2 7.62 1.06
 -5 -13 2 9.77 1.8
 5 13 -2 8.26 1.16
 -5 13 1 0.74 0.96
 5 13 -1 -0.16 1.05
 -5 13 1 -1.11 1.8
 5 -13 -1 0.43 0.93
 -5 -13 1 -0.05 0.86
 -5 -13 1 0.06 1.63
 5 -13 -1 0.6 1.99
 5 13 0 29.57 1.75
 -5 13 0 31.79 2.54
 5 -13 0 26.1 1.66
 -5 -13 0 26.26 1.6
 -5 -13 0 32.05 2.45
 5 -13 0 23.01 2.61
 5 13 1 4.3 1.09
 -5 -13 -1 4.97 1.7
 -5 13 -1 4.96 1.9
 5 -13 1 2.39 0.96
 -5 -13 -1 2.28 0.89
 5 13 2 39.66 2.04
 5 -13 2 35.46 1.98
 -5 -13 -2 36.66 2.64
 -5 13 -2 40.83 2.78
 -5 -13 -2 35.21 1.93
 -5 13 -3 110.58 5.3
 5 13 3 102.27 4.67
 -5 -13 -3 95.35 5.15
 5 -13 4 1.19 0.85
 -5 -13 -4 0.91 1.48
 -5 13 -4 -0.52 1.58
 -5 -13 -5 2.94 1.48
 5 13 5 5.1 1.03
 5 -13 5 3.29 0.87
 5 -13 5 4.46 0.86
 -5 13 -5 7.35 1.61
 5 -13 6 1.93 0.81
 -5 -13 -6 2.51 1.39
 5 -13 6 1.24 0.8
 5 13 6 2.05 0.93
 5 13 7 -0.93 0.87
 5 -13 7 0.6 0.75
 5 -13 7 0.73 0.77
 5 13 8 12.82 1.02
 5 -13 8 12.11 0.94
 5 13 9 0.44 0.69
 5 -13 9 0.02 0.59
 5 13 10 -0.57 0.55
 5 15 -9 0.29 0.38
 5 -15 -8 0.96 0.44
 5 15 -8 0.35 0.49
 5 15 -7 7.81 0.67
 5 -15 -7 6.55 0.63
 5 15 -6 5.43 0.66
 5 -15 -6 3.61 0.62
 5 15 -5 2.84 0.69
 5 -15 -5 2.12 0.63
 5 15 -4 67.39 2.75
 5 -15 -4 53.26 2.71
 5 15 -3 1.54 0.71
 5 -15 -3 1 0.67
 5 15 -2 43.57 1.88
 5 -15 -2 33.27 1.86
 5 15 -1 8.53 0.83
 5 15 -1 9.02 0.85
 -5 -15 1 6.7 0.76
 5 15 0 7.82 0.87
 -5 -15 0 7.01 0.76
 5 15 0 9.95 0.83
 5 -15 0 7.69 0.8
 5 15 1 0.42 0.74
 -5 -15 -1 1.31 0.62
 5 15 1 0.64 0.64
 5 -15 1 0.79 0.63
 5 -15 2 1.25 0.63
 5 15 2 1.41 0.73
 -5 -15 -2 2.03 0.6
 5 15 2 1.9 0.59
 5 -15 2 0.84 0.58
 5 -15 3 3.21 0.64
 5 15 3 3.92 0.72
 -5 -15 -3 2.32 0.6
 5 -15 3 3.14 0.57
 5 -15 4 6.01 0.65
 5 15 4 6.17 0.71
 -5 -15 -4 5.64 0.61
 5 -15 4 5.18 0.59
 5 -15 5 2.07 0.52
 -5 -15 -5 1.77 0.49
 5 15 5 3.32 0.58
 5 15 6 10.86 0.7
 -6 0 22 6.89 0.64
 -6 0 22 7.34 0.59
 -6 0 21 -0.99 0.7
 -6 0 20 13.74 1.08
 -6 0 20 12.56 1.8
 -6 0 19 -2.47 1.79
 -6 0 19 0.43 1.67
 -6 0 18 8.89 1.92
 -6 0 18 7.01 1.05
 -6 0 18 5.78 1.92
 6 0 -17 -0.32 0.87
 -6 0 17 0.69 0.93
 -6 0 17 0.7 1.92
 6 0 -16 29.5 1.72
 -6 0 16 31.41 2.79
 -6 0 16 31.76 1.76
 -6 0 16 32.2 2.63
 6 0 -15 -0.34 0.86
 -6 0 15 -0.13 1.73
 -6 0 15 0.45 0.92
 -6 0 15 -0.66 1.81
 -6 0 14 44.08 3.2
 -6 0 14 48.65 3.14
 6 0 -14 52.2 2.44
 -6 0 13 0.16 1.56
 -6 0 13 0.6 1.42
 6 0 -13 -0.32 0.77
 -6 0 12 -0.48 1.47
 -6 0 12 -0.64 1.45
 6 0 -12 -0.27 0.71
 6 0 -11 0.1 0.69
 6 0 -11 -0.71 1.53
 -6 0 11 -0.25 0.88
 -6 0 11 -0.96 1.46
 -6 0 11 1.88 1.36
 -6 0 10 64.41 3.42
 6 0 -10 65.56 2.88
 -6 0 10 59.03 2.93
 -6 0 10 61.15 3.37
 -6 0 10 67.6 2.94
 6 0 -9 0.44 0.62
 -6 0 9 -0.29 1.48
 -6 0 9 0.66 1.06
 -6 0 9 0.55 0.84
 -6 0 9 0.58 0.75
 -6 0 9 0.72 1.37
 -6 0 8 856.34 36.25
 -6 0 8 863.84 36.5
 6 0 -8 842.73 36.22
 -6 0 8 829.91 36.49
 -6 0 8 850.19 36.26
 -6 0 8 850.85 36.25
 -6 0 8 860.64 36.26
 -6 0 8 875.61 36.51
 -6 0 8 848.06 36.24
 -6 0 7 0.53 0.64
 -6 0 7 -0.04 0.76
 -6 0 7 -0.55 0.76
 -6 0 7 -0.15 1.24
 6 0 -7 -0.09 0.52
 -6 0 7 0.3 0.69
 -6 0 7 -0.53 1.2
 -6 0 6 116.54 5.4
 -6 0 6 123.15 5.06
 -6 0 6 126.31 5.06
 -6 0 6 107.21 5.3
 -6 0 6 106.85 5.06
 -6 0 6 107.5 5.09
 -6 0 6 129.62 5.38
 -6 0 6 122.76 5.06
 -6 0 6 125.34 5.4
 -6 0 6 106.13 5.07
 -6 0 5 -0.03 0.62
 -6 0 5 -0.62 1.15
 -6 0 5 -0.56 1.09
 -6 0 5 0.69 0.59
 -6 0 5 -0.17 0.66
 -6 0 5 0.52 0.61
 -6 0 5 0.63 0.99
 -6 0 5 0.53 0.59
 -6 0 5 -0.08 0.63
 -6 0 5 0.13 0.69
 -6 0 5 0.62 1.13
 -6 0 5 0.53 0.56
 -6 0 4 2535.68 111.71
 -6 0 4 2583.58 111.71
 -6 0 4 2808.8 111.71
 -6 0 4 2600.43 111.71
 -6 0 4 2818.03 111.86
 -6 0 4 2578.74 111.86
 -6 0 4 2495.47 111.84
 -6 0 3 0.24 1.1
 -6 0 3 0.37 0.62
 -6 0 3 0.23 0.58
 -6 0 3 -0.01 0.61
 -6 0 3 -0.12 0.57
 -6 0 3 0 0.57
 -6 0 3 0.01 0.66
 -6 0 3 0.05 0.53
 -6 0 3 0.09 1
 -6 0 3 0.26 1.06
 -6 0 3 0.05 0.71
 -6 0 3 0.05 0.59
 -6 0 3 -0.35 0.59
 -6 0 2 9287.11 399.51
 -6 0 2 9112.93 399.57
 -6 0 2 9355.65 399.56
 -6 0 2 9442.18 399.45
 -6 0 2 9999 399.45
 -6 0 2 9985.61 399.56
 -6 0 2 9411.63 399.55
 -6 0 2 9075.79 399.57
 -6 0 2 9151.13 399.44
 -6 0 2 9153.34 399.45
 -6 0 1 0.22 0.95
 -6 0 1 0.69 1.08
 -6 0 1 0.48 0.5
 -6 0 1 0.85 0.49
 -6 0 1 1.69 0.97
 -6 0 1 0.42 0.55
 -6 0 1 0.15 1.04
 -6 0 1 0.97 1.08
 -6 0 1 -0.2 0.52
 -6 0 0 944.35 39.58
 -6 0 0 929.39 39.45
 -6 0 0 893.06 39.46
 -6 0 0 951.47 39.46
 -6 0 0 943.7 39.59
 -6 0 0 896.35 39.6
 -6 0 0 968.52 39.46
 -6 0 0 896.38 39.45
 -6 0 -1 0.03 0.54
 -6 0 -1 -0.34 1.07
 -6 0 -1 -0.25 0.58
 -6 0 -1 0.03 0.58
 -6 0 -2 313.33 13.53
 6 0 2 323.28 13.54
 -6 0 -2 306.14 13.53
 -6 0 -2 325.57 13.52
 -6 0 -2 323.07 13.73
 -6 0 -2 314.66 13.54
 -6 0 -3 0.49 0.64
 -6 0 -3 0.25 0.58
 6 0 3 -0.16 0.69
 -6 0 -3 -0.17 1.19
 -6 0 -3 0.7 0.54
 -6 0 -4 334.09 14.37
 6 0 4 337.74 14.4
 -6 0 -4 338.4 14.38
 -6 0 -5 0.83 0.9
 -6 0 -5 0.78 0.64
 6 0 5 0.63 0.79
 6 0 5 0.48 1.63
 -6 0 -5 0.81 1.29
 -6 0 -5 -0.24 0.66
 -6 0 -6 9.62 1.18
 6 0 6 12.81 1.07
 -6 0 -6 11.25 0.93
 -6 0 -6 17.1 1.54
 6 0 6 17.23 1.87
 -6 0 -6 15.01 0.9
 6 0 7 0.68 0.83
 -6 0 -7 0.5 0.7
 -6 0 -7 -0.5 1.24
 6 0 7 1.49 1.61
 -6 0 -7 -0.16 0.62
 6 0 8 41.95 2.8
 6 0 8 41.62 2.13
 -6 0 -8 43.62 2.08
 6 0 9 0.63 1.75
 -6 0 -9 0.28 0.79
 6 0 10 17.72 2.19
 6 0 10 15.4 1.29
 -6 0 -10 15.32 1.14
 6 0 11 2.89 2.02
 6 0 11 0.43 1.03
 -6 0 -11 -0.31 0.87
 6 0 12 1.03 2
 6 0 12 0.4 1.08
 -6 0 -12 0.59 0.93
 6 0 13 0.53 1.04
 -6 0 -13 0.09 0.93
 -6 0 -14 56.67 2.8
 -6 0 -15 -0.52 0.96
 6 0 15 2.19 1.86
 6 0 16 58.49 3.52
 6 0 17 -0.86 1.5
 -6 0 -17 0.14 0.78
 6 0 17 1.12 1.49
 6 0 18 7.4 1.39
 6 0 18 9.63 0.8
 -6 0 -18 8.25 0.77
 -6 0 -19 -0.9 0.48
 6 0 19 0.34 0.46
 -6 2 22 1.88 0.45
 -6 -2 22 2.49 0.49
 6 2 -22 3.09 0.5
 6 -2 -22 2.78 0.49
 -6 2 22 2.47 0.48
 -6 2 22 2.31 0.46
 -6 2 21 16.09 1.04
 -6 -2 21 16.82 1.02
 -6 2 21 16.51 1
 6 -2 -20 13.61 0.95
 -6 2 20 14.53 1.1
 -6 -2 20 16.6 1.09
 -6 2 20 15.37 1.03
 -6 2 20 13.93 1.84
 -6 -2 20 15.1 1.8
 -6 2 19 4.72 1.66
 -6 -2 19 4.68 1.74
 -6 2 19 2.86 1.68
 -6 -2 18 8.57 1.91
 -6 2 18 8.78 1.88
 6 2 -18 8.72 0.97
 -6 -2 18 6.45 1
 -6 2 18 7.92 1.04
 -6 -2 18 4.45 1.83
 -6 2 18 4.86 1.88
 -6 -2 17 21.33 1.49
 -6 2 17 23.72 1.51
 6 2 -17 24.55 1.47
 -6 -2 17 25.14 2.39
 -6 2 17 22.53 2.51
 -6 2 16 51.82 3.64
 -6 -2 16 55.28 3.54
 6 2 -16 64.47 2.78
 -6 2 16 50.98 3.61
 -6 -2 16 59.37 3.66
 -6 -2 16 54.96 2.79
 -6 2 16 56.25 2.8
 6 2 -15 6.64 0.97
 -6 2 15 5.2 1.01
 -6 -2 15 5.28 0.97
 -6 -2 15 5.91 1.86
 -6 2 15 5.37 1.93
 -6 -2 14 1.32 1.59
 -6 2 14 0.49 1.74
 6 2 -14 -0.24 0.81
 -6 -2 14 0.3 1.54
 -6 2 14 -0.75 1.64
 -6 -2 14 1.03 0.81
 -6 2 13 3.75 1.63
 -6 -2 13 5.85 1.66
 -6 2 13 3.5 1.53
 -6 -2 13 1.81 1.49
 6 2 -12 77.03 3.26
 6 -2 -12 75.52 3.24
 -6 -2 12 68.85 3.87
 -6 -2 12 67.41 3.23
 -6 2 12 65.4 3.82
 -6 -2 12 67.62 3.81
 -6 2 12 69.49 3.79
 -6 -2 12 63.4 3.74
 -6 -2 11 18.49 1.66
 6 -2 -11 16.28 1.91
 -6 -2 11 18.4 1.76
 -6 2 11 17.14 1.82
 -6 -2 11 16.65 1.66
 -6 2 11 16.36 1.75
 -6 2 11 15.11 1.05
 -6 -2 11 15.9 1.81
 -6 -2 11 16.33 1.05
 6 -2 -11 17.64 1.05
 6 2 -11 16.57 1.07
 -6 -2 11 15.09 1.1
 -6 -2 10 136.56 5.74
 6 -2 -10 143.8 6.28
 -6 -2 10 125.71 6.15
 -6 2 10 120.48 6.17
 -6 -2 10 130.66 5.74
 -6 2 10 121.41 6.16
 -6 -2 10 126.75 6.13
 -6 -2 10 128.9 5.73
 -6 2 10 132.67 5.74
 -6 -2 10 134.85 6.22
 6 2 -10 135.33 5.75
 6 -2 -10 137.64 5.74
 -6 -2 10 125.86 5.76
 -6 -2 9 0.8 0.61
 -6 2 9 0.73 0.72
 -6 -2 9 0.42 0.64
 -6 -2 9 1.3 1.36
 6 -2 -9 0.59 1.47
 -6 -2 9 1.08 1.31
 -6 2 9 0.1 1.32
 -6 -2 9 -0.13 0.72
 -6 -2 9 1.99 1.34
 -6 -2 9 0.29 0.88
 6 2 -9 0.16 0.66
 6 -2 -9 -0.05 0.6
 -6 2 9 1.13 1.01
 -6 -2 8 3.73 1.41
 6 -2 -8 4.79 1.49
 -6 -2 8 5.31 1.37
 -6 2 8 6.35 1.39
 -6 -2 8 6.72 0.81
 6 -2 -8 5.56 0.64
 -6 -2 8 6.52 0.84
 -6 2 8 6.24 1.07
 -6 -2 8 5.62 0.87
 -6 -2 8 6.6 0.66
 -6 -2 8 5.92 1.35
 -6 -2 8 5.51 0.71
 -6 -2 8 5.97 1.32
 -6 2 8 6.34 0.78
 -6 -2 8 7.43 1.39
 -6 2 8 7.72 1.33
 6 -2 -7 171.34 7.57
 -6 -2 7 180.43 7.61
 -6 2 7 174.33 7.64
 -6 2 7 165.65 7.87
 -6 2 7 179.9 7.61
 -6 -2 7 185.74 7.61
 -6 -2 7 175.64 7.58
 -6 2 7 167.4 7.58
 -6 2 7 177.15 7.62
 6 -2 -7 177.22 7.92
 -6 2 7 178.04 7.65
 -6 -2 7 183.3 7.91
 -6 -2 7 183.67 7.62
 -6 2 7 177.4 7.88
 -6 -2 7 191.91 7.92
 -6 -2 6 142.85 5.97
 -6 2 6 139.12 6.02
 -6 2 6 137.85 6.01
 -6 -2 6 147.02 6.23
 -6 2 6 134.49 6.22
 -6 2 6 138.29 6
 -6 -2 6 136.32 6.25
 -6 2 6 128.71 6.2
 -6 -2 6 148.79 6.25
 -6 -2 6 135.73 5.97
 -6 2 6 131.45 5.95
 -6 2 6 143.2 5.98
 6 -2 -6 139.83 6.26
 -6 2 6 133.75 5.97
 -6 -2 6 145.62 5.97
 -6 2 6 136.76 5.99
 -6 -2 6 144.22 6.22
 -6 2 5 3.05 0.6
 -6 2 5 3.25 0.61
 -6 -2 5 4.02 0.61
 -6 2 5 2.83 0.66
 -6 -2 5 3.58 1.11
 -6 2 5 2.85 1.14
 -6 2 5 1.31 0.7
 -6 2 5 1.55 0.75
 -6 -2 5 2.1 0.49
 -6 -2 5 4.05 1.13
 -6 2 5 2.06 1.1
 -6 -2 5 2.08 0.7
 -6 -2 5 1.85 0.64
 -6 -2 5 1.87 0.58
 -6 -2 5 2.9 1.04
 -6 -2 5 2.94 1.03
 6 -2 -5 0.8 1.15
 -6 2 5 2.35 0.64
 -6 -2 4 1026.07 43.78
 -6 2 4 958.77 43.78
 -6 2 4 959.03 43.78
 -6 -2 4 1052 43.79
 -6 -2 4 1099.03 43.96
 -6 2 4 966.44 43.94
 -6 2 4 1028.57 43.78
 -6 -2 4 1007.53 43.78
 -6 2 4 1129.07 43.8
 -6 -2 4 1004.27 43.77
 -6 2 4 1126.97 43.8
 -6 2 4 1091.25 43.97
 -6 2 4 1012.35 43.93
 -6 -2 4 1083.11 43.93
 -6 -2 4 1118.65 43.8
 -6 2 4 1021.73 43.79
 -6 -2 4 1036.54 43.78
 -6 -2 4 1042.4 43.91
 -6 2 4 972.57 43.78
 -6 2 4 1024.41 43.78
 -6 2 3 0.23 0.54
 -6 -2 3 0.56 0.5
 -6 2 3 -0.55 1.08
 -6 2 3 0.8 0.53
 -6 2 3 0.34 1
 -6 2 3 0.39 0.6
 -6 2 3 1.34 0.6
 -6 -2 3 0.83 0.57
 -6 -2 3 1.4 1.05
 -6 -2 3 0.15 1.01
 -6 2 3 0.45 1.11
 -6 2 3 1.28 0.98
 -6 2 3 0.43 0.62
 -6 -2 3 0.16 0.59
 -6 -2 3 0.5 0.54
 -6 -2 3 0.78 0.86
 -6 2 3 0.45 0.51
 -6 2 3 0.69 0.57
 -6 -2 3 0.53 1
 -6 2 2 732.26 33.15
 -6 2 2 832.55 33.04
 -6 2 2 786.27 33.2
 -6 -2 2 794.59 33.1
 -6 -2 2 801.1 33.03
 -6 2 2 729.22 33.15
 -6 -2 2 816.27 33.16
 -6 2 2 741.92 33.04
 -6 -2 2 776.03 33.04
 -6 -2 2 826.74 33.17
 -6 2 2 786.14 33.12
 -6 2 2 737.08 33.17
 -6 -2 2 796.29 33.18
 -6 2 2 795.95 33.04
 -6 2 2 733.79 33.17
 -6 -2 2 804.74 33.18
 -6 2 2 758.9 33.04
 -6 2 2 737.95 33.03
 -6 2 1 56.82 3.01
 -6 -2 1 62.17 3.01
 -6 2 1 73.4 2.89
 -6 2 1 55.39 3.01
 -6 -2 1 62.16 3.01
 -6 2 1 66.05 2.78
 6 -2 -1 65.5 2.84
 -6 -2 1 71.94 2.85
 -6 -2 1 65.53 2.78
 -6 2 1 60.15 2.78
 -6 2 1 67.2 2.78
 -6 -2 1 65.51 2.77
 -6 2 1 57.2 2.76
 -6 2 1 57.2 2.79
 -6 2 1 62.39 2.79
 -6 2 1 59.17 2.99
 -6 -2 1 63.73 3
 -6 2 1 61.62 2.98
 -6 2 0 10.32 1.19
 -6 -2 0 14.19 1.19
 -6 2 0 12.34 0.78
 -6 -2 0 13.93 0.73
 -6 -2 0 11.9 0.79
 -6 2 0 10.57 0.79
 -6 2 0 11.93 0.81
 -6 2 0 13.78 0.77
 -6 2 0 11.83 0.79
 -6 2 0 10.64 0.79
 6 -2 0 13.15 0.82
 -6 -2 0 13.72 0.76
 -6 2 0 11.67 0.76
 6 2 0 13.45 0.96
 -6 2 0 11.45 1.22
 -6 -2 0 12.86 1.21
 -6 2 0 12.75 1.23
 -6 -2 -1 290.18 12.75
 -6 -2 -1 318.23 12.58
 -6 2 -1 315.19 12.58
 -6 2 -1 280.64 12.58
 -6 -2 -1 267.15 12.57
 -6 2 -1 268.85 12.57
 6 -2 1 291.74 12.63
 -6 2 -1 288.05 12.75
 6 2 1 295.67 12.69
 6 2 1 321.84 12.64
 -6 -2 -1 345.11 12.66
 -6 2 -2 445.19 20.13
 -6 -2 -2 484.33 20.14
 -6 2 -2 471.54 20.14
 6 -2 2 473.61 20.15
 -6 -2 -2 479.6 20.14
 6 2 2 481.1 20.13
 6 -2 2 445.14 20.2
 -6 -2 -2 503.94 20.23
 -6 2 -2 467.76 20.12
 6 2 2 485.56 20.3
 -6 2 -2 486.35 20.32
 -6 -2 -3 146.96 6.26
 6 2 3 148.44 6.27
 -6 2 -3 148.99 6.25
 6 -2 3 138.37 6.28
 -6 2 -3 139.15 6.26
 -6 -2 -3 147.44 6.26
 6 2 3 147.47 6.55
 6 -2 4 326.76 14.15
 -6 -2 -4 323.03 13.94
 6 2 4 326.66 13.96
 -6 2 -4 324.34 13.94
 6 -2 4 327.8 13.97
 6 2 4 339.89 14.25
 -6 2 -4 330.82 14.2
 -6 -2 -5 239.17 10.38
 6 -2 5 233.13 10.42
 6 2 5 242.44 10.41
 -6 -2 -5 240.03 10.39
 -6 2 -5 239.37 10.38
 6 -2 5 250.57 10.42
 6 2 5 264.95 10.79
 -6 2 -5 257.85 10.69
 -6 2 -6 0.07 0.67
 -6 -2 -6 0.73 0.72
 -6 2 -6 1.12 1.34
 -6 -2 -6 0.85 0.61
 6 2 6 0.74 0.83
 6 -2 6 0.71 0.88
 6 -2 6 1.08 1.22
 -6 2 -7 2.62 0.63
 -6 2 -7 2.61 0.71
 -6 -2 -7 1.33 0.71
 6 2 7 3.4 1.54
 -6 2 -7 1.14 1.34
 6 2 7 2.06 0.82
 -6 -2 -7 1.79 0.6
 6 -2 7 3.19 0.91
 6 -2 7 1.74 1.27
 6 -2 8 0.45 1.39
 -6 -2 -8 2.11 0.6
 6 -2 8 0.38 0.92
 6 2 8 1.1 0.87
 -6 2 -8 0.84 0.73
 -6 -2 -8 -0.24 0.76
 -6 2 -8 0.76 0.61
 6 -2 8 0.71 1.78
 6 2 8 -0.35 1.7
 -6 2 -8 1.32 1.31
 6 -2 9 94.61 5.2
 -6 2 -9 103.68 4.88
 -6 2 -10 235.55 9.8
 6 -2 10 231.86 10.15
 -6 2 -10 216.95 9.41
 6 2 10 211.29 9.44
 6 -2 10 211.19 9.45
 6 -2 11 506.14 22.16
 -6 2 -11 510.88 21.47
 6 -2 11 487.44 21.5
 6 -2 12 14.55 2.32
 -6 2 -12 13.04 1.16
 6 -2 12 13.09 1.32
 -6 -2 -13 6.4 1.06
 -6 2 -13 6.85 1.1
 6 -2 13 3.88 2.12
 -6 2 -13 5.34 1.02
 6 -2 13 5.5 1.16
 6 2 13 5.25 2.08
 6 -2 13 7.44 2.07
 6 -2 14 16.3 1.38
 -6 2 -14 17.31 1.27
 -6 -2 -14 17.26 1.31
 -6 2 -14 15.53 1.33
 -6 2 -15 6.5 0.98
 -6 2 -15 6.41 1.03
 -6 -2 -15 7.25 1.02
 6 -2 15 5.66 1.06
 6 -2 15 2.59 1.78
 6 2 15 6.34 1.89
 6 -2 16 0.85 1.55
 6 2 16 3.47 1.66
 -6 2 -16 0.4 0.86
 -6 -2 -16 0.04 0.85
 -6 -2 -17 23.11 1.34
 -6 2 -17 25.09 1.35
 6 2 17 21.18 1.36
 6 -2 17 25.18 1.99
 6 2 17 22.7 2.03
 6 2 17 21.38 2.06
 6 -2 17 23.46 2.02
 6 2 18 13.09 0.94
 6 -2 18 15.11 1.5
 6 2 18 15.36 1.51
 -6 -2 -18 14.49 0.94
 -6 2 -18 15.86 0.94
 -6 -2 -19 0.38 0.41
 6 2 19 0.11 0.4
 6 -2 19 0.22 0.42
 -6 4 21 -0.08 0.5
 6 4 -21 0.11 0.51
 6 -4 -21 0.4 0.5
 6 4 -20 19.47 1.1
 -6 4 20 19.93 1.11
 6 -4 -20 17.45 1.06
 -6 4 20 19 1.14
 -6 -4 20 18.2 1.09
 -6 4 19 6.44 1.6
 -6 -4 19 3.56 1.42
 6 4 -19 3.79 0.79
 -6 4 19 6 0.81
 -6 4 19 5.02 0.87
 -6 -4 19 4.03 0.78
 6 -4 -19 2.97 0.72
 6 4 -18 19.32 1.29
 -6 -4 18 21.35 2.1
 -6 4 18 19.18 2.16
 -6 4 17 14.07 1.17
 -6 -4 17 13.17 1.12
 -6 4 17 14.68 1.15
 -6 4 17 14.18 2.12
 -6 -4 17 14.07 1.97
 -6 4 17 12.5 1.99
 -6 -4 17 13.71 1.91
 6 -4 -17 12.61 1.07
 6 4 -17 14.75 1.15
 -6 4 16 100.32 4.21
 -6 4 16 87.61 4.18
 -6 -4 16 86.14 4.16
 -6 4 16 86.93 4.97
 -6 -4 16 88.65 4.86
 6 4 -16 95.77 4.19
 -6 4 15 174.81 7.8
 -6 -4 15 176.08 7.78
 -6 4 15 175.51 8.5
 -6 -4 15 164.66 8.39
 -6 -4 15 164.81 8.39
 -6 4 15 175.77 8.49
 6 4 -15 191.74 7.81
 -6 -4 14 0.47 1.6
 -6 4 14 0.75 1.62
 6 4 -14 2.39 0.91
 -6 -4 14 5.13 1.87
 -6 -4 14 0.79 0.82
 -6 4 14 0.67 0.86
 -6 4 14 0.75 1.72
 -6 -4 14 2.12 1.66
 -6 -4 13 213.82 10.35
 -6 4 13 219.98 10.44
 -6 -4 13 242.05 10.52
 -6 -4 13 231.1 9.86
 -6 -4 13 218.22 9.84
 -6 4 13 215.78 9.86
 -6 -4 13 216.77 10.36
 -6 4 13 232.66 10.48
 6 4 -13 252.14 9.88
 -6 -4 12 1.64 1.42
 -6 4 12 1.47 1.43
 -6 -4 12 0.74 0.8
 -6 4 12 0.91 0.77
 -6 -4 12 1.68 0.74
 -6 -4 12 0.59 1.48
 -6 4 12 0.36 1.49
 -6 -4 12 0.83 1.6
 -6 -4 11 74.63 3.67
 6 4 -11 76.04 3.25
 -6 -4 11 65.49 3.69
 -6 4 11 71.75 3.81
 -6 4 11 71.81 3.23
 -6 -4 11 67.78 3.21
 -6 -4 11 75.06 3.85
 -6 -4 11 67.15 3.68
 -6 4 11 65.19 3.77
 -6 -4 10 2.1 1.26
 -6 4 10 0.94 1.33
 -6 -4 10 3.64 1.28
 -6 -4 10 2.95 0.66
 -6 -4 10 4.1 1.53
 -6 4 10 3.8 0.73
 -6 -4 10 3.49 0.68
 -6 -4 10 4.87 1.46
 -6 -4 10 3.39 1.25
 -6 4 10 2.74 1.35
 -6 -4 10 3.4 0.74
 -6 -4 9 3.83 0.79
 -6 4 9 4.09 1.32
 -6 -4 9 3.34 1.26
 -6 -4 9 5.37 1.4
 -6 -4 9 4.09 0.71
 -6 4 9 3.59 0.7
 -6 -4 9 4.69 0.69
 -6 -4 8 1.72 1.33
 -6 -4 8 2.3 1.19
 -6 4 8 3.3 1.3
 -6 -4 8 1.78 1.16
 -6 4 8 4.29 1.25
 -6 -4 8 4.25 0.72
 -6 4 8 2.16 0.64
 -6 -4 8 3.22 0.63
 -6 4 8 4.02 0.78
 -6 4 7 4.32 0.7
 -6 -4 7 5.19 0.68
 -6 4 7 9.11 1.5
 -6 -4 7 5.29 0.71
 -6 -4 7 5.97 1.21
 -6 4 7 3.82 1.24
 -6 -4 7 7.52 0.78
 6 4 -7 8.73 0.66
 6 -4 -7 8.84 0.69
 -6 -4 7 5.98 1.34
 -6 -4 7 6.56 0.59
 -6 4 7 6.15 0.77
 -6 4 7 5.07 1.25
 -6 -4 7 4.41 1.2
 -6 -4 6 23.69 1.14
 -6 4 6 18.69 1.11
 -6 -4 6 18.67 1.1
 6 4 -6 20.13 1.09
 6 -4 -6 21.32 1.1
 -6 -4 6 19.98 1.09
 -6 -4 6 21.9 1.68
 -6 -4 6 20.65 1.16
 -6 4 6 20.46 1.28
 -6 4 6 20.14 1.17
 -6 -4 6 20.49 1.7
 -6 4 6 21.98 1.76
 6 -4 -5 23.9 1.33
 -6 4 5 24.49 1.93
 -6 4 5 29.63 1.33
 -6 -4 5 28.78 1.32
 -6 -4 5 30.19 1.69
 -6 4 5 28.47 1.7
 -6 -4 5 29.32 1.37
 -6 4 5 28.61 1.47
 -6 -4 5 28.88 1.42
 -6 -4 5 28.42 1.85
 -6 4 5 28.56 1.4
 -6 4 5 24.02 1.31
 6 4 -5 24.31 1.33
 -6 4 5 24.05 1.9
 -6 -4 5 25.9 1.35
 -6 -4 4 704.55 29.47
 -6 -4 4 714.67 29.47
 -6 4 4 723.88 29.71
 6 -4 -4 683 29.47
 -6 4 4 684.39 29.61
 -6 -4 4 696.32 29.6
 -6 4 4 740.06 29.71
 -6 -4 4 703.86 29.48
 -6 4 4 653.58 29.44
 -6 4 4 693.81 29.46
 -6 4 4 700.3 29.7
 -6 4 4 705.59 29.48
 -6 4 3 15.49 0.96
 -6 -4 3 14.54 0.87
 -6 -4 3 14.75 1.16
 -6 -4 3 16.03 0.85
 -6 4 3 14.9 0.84
 -6 4 3 15.61 1.18
 -6 4 3 16.3 1.44
 6 -4 -3 13.45 0.88
 -6 4 3 15.23 0.92
 -6 -4 3 17.82 1.27
 -6 4 3 15.2 1.27
 -6 -4 3 15.15 0.96
 -6 -4 3 15.04 0.93
 -6 4 3 14.45 0.83
 -6 4 3 15.33 1.52
 6 -4 -3 14.79 1.41
 -6 4 3 15.74 1.45
 -6 4 3 14.24 0.89
 -6 4 2 102.66 4.54
 -6 -4 2 102.55 4.38
 -6 4 2 92.33 4.21
 -6 -4 2 98.58 4.21
 -6 4 2 94.49 4.37
 6 -4 -2 93.92 4.23
 -6 -4 2 102.06 4.23
 -6 4 2 100.01 4.24
 -6 4 2 99.99 4.24
 -6 4 2 97.26 4.42
 -6 -4 2 109.11 4.42
 -6 -4 2 98.31 4.25
 -6 -4 2 99.79 4.24
 -6 4 2 93.77 4.22
 -6 -4 2 99.28 4.2
 6 -4 -2 96.15 4.3
 -6 4 2 94.68 4.2
 6 -4 -2 93.12 4.45
 -6 4 2 95.51 4.24
 6 4 -2 98.65 4.26
 -6 -4 1 3.91 1.19
 -6 -4 1 5.38 0.58
 6 4 -1 4.75 0.71
 -6 4 1 4.48 0.6
 6 4 -1 4.11 0.73
 -6 4 1 4.76 0.65
 6 4 -1 4.5 0.59
 -6 4 1 3.85 0.56
 -6 -4 1 4.23 0.5
 -6 -4 1 5.65 0.97
 -6 4 1 4.9 0.97
 -6 4 1 4.95 0.9
 -6 -4 1 3.61 0.61
 -6 4 1 3.83 0.58
 -6 4 1 4.27 0.6
 -6 -4 1 4.53 0.48
 -6 4 1 4.58 0.49
 6 -4 -1 4.03 0.77
 -6 4 1 4.21 0.63
 -6 4 1 4.15 0.95
 -6 -4 1 4.15 0.93
 6 -4 0 -0.11 0.59
 -6 -4 0 1.62 0.89
 -6 4 0 1.21 0.93
 -6 -4 0 0.02 1.11
 -6 4 0 0.28 0.5
 6 4 0 0.55 0.7
 -6 4 0 0.25 0.56
 -6 4 0 0.36 0.6
 -6 4 0 -0.19 0.53
 -6 -4 0 0.46 0.53
 -6 4 0 0.68 0.6
 -6 -4 0 0.38 0.89
 -6 4 0 -0.19 0.98
 -6 -4 0 0.85 0.54
 -6 4 0 0.86 0.64
 -6 4 0 0.31 0.59
 6 -4 1 15.19 0.97
 -6 -4 -1 16.08 1.32
 -6 -4 -1 15.55 1.27
 -6 4 -1 15.05 1.29
 -6 4 -1 14.98 0.94
 -6 4 -1 15.47 0.93
 -6 4 -1 16.07 0.95
 -6 4 -1 16.05 0.97
 -6 4 -1 17.52 1
 -6 -4 -1 15.23 0.9
 -6 4 -1 15.87 0.93
 6 4 1 14.64 1.04
 -6 4 -1 16.11 1.5
 6 -4 2 689.22 28.89
 6 4 2 707.12 28.91
 -6 -4 -2 707.71 29.06
 -6 4 -2 699.56 29.08
 -6 4 -2 697.06 28.89
 -6 4 -2 693.98 28.88
 -6 -4 -2 702.57 28.88
 6 -4 2 640.79 29.06
 -6 -4 -2 633.82 29.04
 -6 -4 -2 672.26 29
 -6 4 -2 733.04 29.14
 -6 -4 -2 675.49 28.88
 -6 -4 -2 651.98 28.86
 6 -4 2 697.24 29.04
 -6 4 -2 634.85 28.86
 -6 -4 -3 302.2 12.78
 6 -4 3 307.22 12.99
 -6 4 -3 299.58 12.79
 6 -4 3 275.6 12.99
 6 -4 3 298.56 12.81
 -6 -4 -3 294.07 12.79
 6 4 3 295.03 13.01
 -6 4 -3 332.72 13.11
 6 -4 4 9.8 1.27
 6 -4 4 9.82 0.89
 -6 -4 -4 9.18 0.76
 -6 4 -4 9.83 0.81
 -6 -4 -4 9.8 0.8
 -6 4 -4 9.08 1.48
 6 -4 4 9.19 1.35
 -6 -4 -4 9.54 1.3
 6 -4 5 -0.48 0.77
 -6 4 -5 -0.58 0.64
 -6 -4 -5 0.56 0.65
 -6 4 -5 0.71 0.65
 -6 -4 -5 -0.09 0.63
 -6 4 -5 -0.4 1.29
 -6 -4 -5 0.2 1.14
 6 -4 6 91.85 4.02
 -6 -4 -6 91.72 3.97
 -6 4 -6 95.18 3.98
 -6 4 -6 85.08 3.97
 -6 -4 -6 86.66 3.94
 6 -4 6 89.96 4.03
 -6 4 -6 93.64 4.43
 -6 -4 -6 82.13 4.3
 6 -4 7 20.4 1.34
 6 -4 7 20.48 1.41
 -6 -4 -7 23.15 1.2
 -6 4 -7 25.53 1.94
 -6 -4 -7 23.33 1.27
 -6 4 -7 23.99 1.28
 -6 4 -7 21.48 1.27
 6 -4 7 17.47 1.83
 -6 -4 -7 19.64 1.75
 -6 -4 -8 4.23 1.35
 6 -4 8 5.37 0.94
 -6 4 -8 4.3 1.46
 6 -4 8 6.13 1.45
 -6 4 -8 6.85 0.83
 6 -4 9 150.44 6.74
 -6 4 -9 173.3 7.22
 -6 -4 -9 150.85 6.68
 -6 4 -9 158.47 6.69
 6 -4 9 142.57 7.15
 -6 4 -9 147.63 6.67
 6 -4 10 1.73 1.06
 6 -4 10 1.41 1.97
 -6 4 -10 1.92 1.47
 -6 -4 -10 1.44 0.81
 -6 4 -10 0.48 0.88
 6 -4 10 -0.06 1.59
 -6 4 -10 0.72 0.86
 6 -4 11 0.77 1.1
 -6 4 -11 2.24 0.93
 6 -4 11 2.23 2.05
 -6 -4 -11 1.53 0.9
 -6 4 -11 0.51 0.92
 6 4 12 72.33 3.77
 6 -4 12 87.57 4.71
 6 -4 12 79.18 3.77
 -6 4 -12 80.4 3.72
 -6 4 -12 85.82 3.74
 -6 -4 -12 83.45 3.7
 6 4 12 74.54 4.49
 6 -4 12 73.63 4.4
 -6 4 -13 10.22 1.08
 6 -4 13 8.78 1.23
 -6 4 -13 10.61 1.08
 -6 -4 -13 8.46 1.03
 6 4 13 7.06 1.22
 6 -4 14 21.29 2.38
 -6 4 -14 20.25 1.33
 -6 -4 -14 18.77 1.31
 6 4 14 19.25 1.47
 6 -4 14 18.68 2.08
 6 4 14 14.09 2.1
 6 -4 14 19.7 1.44
 -6 4 -14 19.97 1.35
 6 -4 15 14.27 1.9
 6 4 15 17.69 2.09
 -6 4 -15 18.85 1.24
 -6 -4 -16 2.18 0.75
 6 4 16 2.01 0.8
 -6 4 -16 2.37 1.49
 6 -4 16 1.31 1.4
 6 4 16 0.19 1.5
 -6 -4 -16 0.38 1.45
 -6 4 -16 1.75 0.74
 -6 -4 -16 2.25 0.7
 6 -4 16 1.12 1.36
 6 4 16 2.62 1.46
 6 4 16 1.45 0.87
 -6 4 -16 1.76 0.78
 6 -4 16 1.21 0.85
 -6 -4 -17 13.44 0.97
 -6 4 -17 15.36 0.98
 -6 -4 -17 17.72 1.01
 6 -4 17 12.79 1.45
 6 4 17 15.78 1.55
 6 4 17 15.41 1.04
 6 4 18 8.01 0.66
 -6 -4 -18 11.91 0.72
 -6 6 20 0.78 0.61
 6 6 -20 1.35 0.53
 -6 6 19 0.24 0.63
 -6 6 19 0.46 1.32
 6 -6 -19 0.02 0.61
 6 6 -19 0.1 0.67
 -6 6 18 1.39 0.75
 6 -6 -18 2.1 0.72
 6 -6 -18 0.68 1.67
 6 6 -18 1.38 0.78
 6 -6 -17 21.97 2.37
 6 6 -17 20.95 1.34
 -6 6 16 1.27 0.87
 6 -6 -16 2.75 0.83
 6 -6 -16 0.7 1.93
 6 6 -16 1.24 0.89
 -6 6 15 -0.52 0.88
 6 6 -15 0.03 0.94
 6 -6 -15 -0.26 0.87
 -6 -6 15 2.85 1.9
 6 -6 -15 -0.65 1.97
 -6 6 14 5.25 0.96
 -6 -6 14 3.47 1.93
 6 6 -14 4.91 0.99
 6 -6 -14 3.15 0.9
 -6 6 13 0.48 0.9
 6 -6 -13 -0.87 0.86
 6 6 -13 0.02 0.91
 -6 -6 12 0.66 0.81
 -6 6 12 0.38 0.88
 6 -6 -12 -0.34 0.82
 -6 -6 12 -1.11 1.71
 6 6 -12 1.9 0.92
 -6 -6 11 1.66 1.59
 -6 6 11 0.54 0.81
 6 -6 -11 0.2 0.78
 -6 -6 11 0.77 0.75
 -6 -6 11 1.44 1.68
 -6 6 10 44.15 2.21
 -6 -6 10 51.32 2.94
 -6 -6 9 32.66 2.42
 -6 6 9 35.8 2.35
 -6 -6 9 33.35 1.74
 -6 -6 9 33.83 2.27
 6 -6 -9 39.6 1.77
 6 6 -9 32.14 1.76
 -6 6 8 63.21 2.69
 -6 6 8 54.91 3.13
 6 -6 -8 54.04 3.3
 6 -6 -8 53.3 2.66
 -6 -6 8 64.74 3.27
 6 -6 -7 62.22 2.84
 -6 -6 7 63.12 2.81
 -6 -6 7 64.54 3.35
 -6 6 7 60.95 2.86
 6 6 -7 60.44 2.82
 6 -6 -7 58.61 3.42
 -6 -6 7 60.65 3.32
 -6 -6 7 64.32 2.85
 -6 -6 6 75.2 3.8
 -6 -6 6 77.87 3.34
 -6 6 6 77.65 3.9
 -6 6 6 75.48 3.93
 6 -6 -6 73.3 3.36
 -6 6 6 69.83 3.34
 6 6 -6 77.99 3.37
 -6 6 6 76.36 3.38
 6 -6 -6 74.38 3.9
 -6 -6 6 75.23 3.37
 -6 -6 5 199.14 8.4
 -6 6 5 189.14 8.81
 6 -6 -5 203.49 8.42
 -6 6 5 199.9 8.86
 -6 6 5 183.61 8.41
 6 6 -5 193.68 8.42
 -6 6 5 191.78 8.41
 -6 -6 5 185.19 8.75
 -6 6 5 209.12 8.78
 6 -6 -5 202.27 8.83
 -6 -6 5 198.98 8.42
 -6 -6 4 582.47 24.12
 -6 6 4 539.1 24.09
 -6 -6 4 583.58 24.12
 -6 -6 4 581.66 24.42
 -6 6 4 588.57 24.11
 6 -6 -4 551.57 24.42
 6 6 -4 560.57 24.12
 -6 6 4 555.73 24.11
 -6 6 4 560.46 24.44
 6 -6 -4 556.69 24.12
 -6 6 4 581.64 24.45
 -6 -6 3 7.29 1.38
 -6 6 3 7.46 0.76
 -6 6 3 7.35 0.74
 -6 -6 3 9.16 0.83
 -6 6 3 9.98 0.85
 -6 -6 3 12.3 1.52
 6 -6 -3 9.83 0.83
 -6 6 3 10.52 1.52
 6 -6 -3 10.2 1.43
 -6 6 2 2.56 0.61
 -6 6 2 2.87 0.68
 -6 -6 2 2.03 0.67
 6 -6 -2 4.34 0.71
 -6 -6 2 3.75 0.68
 -6 6 2 3.96 0.77
 -6 -6 2 4.16 1.5
 -6 -6 2 4.87 1.35
 -6 6 2 3.25 1.35
 -6 6 1 32.01 1.55
 -6 -6 1 31.03 1.55
 -6 6 1 30.93 1.55
 -6 6 1 32.48 1.55
 -6 6 1 33.92 1.51
 -6 6 1 29.76 1.6
 6 6 -1 29.29 1.64
 -6 -6 1 29.87 1.55
 -6 -6 1 27.41 2.08
 -6 -6 1 26.24 2.13
 -6 6 0 273.95 11.54
 -6 -6 0 279.52 11.54
 -6 6 0 264 11.55
 -6 6 0 270.58 11.53
 -6 6 0 265.3 11.52
 6 -6 0 267.03 11.55
 -6 -6 0 275.16 11.55
 -6 -6 0 270.58 11.87
 -6 6 0 263.66 11.55
 6 6 0 266.7 11.58
 -6 -6 0 253.75 11.85
 -6 6 -1 7.26 0.79
 -6 6 -1 7.25 0.72
 -6 6 -1 7.77 0.86
 6 6 1 6.89 0.94
 -6 -6 -1 6.77 1.44
 -6 -6 -1 6.39 0.75
 6 -6 1 5.95 0.81
 -6 -6 -1 8.01 1.38
 -6 6 -1 7.55 0.77
 -6 6 -2 83.36 3.61
 -6 6 -2 85.01 3.64
 -6 6 -2 84.83 3.6
 -6 6 -2 78.37 3.64
 6 6 2 81.58 3.69
 -6 -6 -2 70.07 3.91
 6 6 2 80.86 3.69
 6 6 2 80.45 4.02
 -6 -6 -2 80.58 3.62
 6 -6 2 77.67 3.64
 -6 6 -2 87.6 4.09
 -6 6 -3 11.19 0.97
 6 -6 3 15 1.38
 6 6 3 12.61 1.12
 -6 -6 -3 10.15 1.43
 6 6 3 11.59 1.09
 6 6 3 8.4 1.52
 -6 -6 -3 13.58 0.92
 6 -6 3 12.76 0.97
 -6 6 -3 13.81 1.63
 -6 6 -4 0.82 0.77
 6 -6 4 0.81 0.77
 6 6 4 0.68 0.91
 -6 -6 -4 0.86 0.69
 -6 6 -4 -0.12 1.4
 6 -6 4 2.16 1.37
 -6 -6 -4 -0.39 1.23
 6 6 4 0.01 0.93
 6 6 4 1.14 1.32
 6 -6 4 1.21 1.14
 -6 -6 -5 0.43 0.68
 -6 -6 -5 0.35 1.3
 6 6 5 1.27 0.97
 6 -6 5 1.41 1.19
 -6 6 -5 1.52 1.45
 6 -6 6 16.76 1.16
 -6 6 -6 19.01 1.83
 -6 -6 -6 14.62 1.68
 -6 6 -6 14.67 1.1
 6 -6 6 19.72 1.65
 -6 -6 -7 11.3 0.99
 6 6 7 11.9 1.24
 -6 -6 -7 11.16 1.57
 6 -6 7 12.35 1.08
 6 -6 7 12.45 1.13
 6 -6 8 12.78 1.23
 6 -6 8 14.63 1.21
 -6 -6 -8 13.91 1.08
 -6 -6 -8 12.97 1.78
 6 -6 8 13.87 1.84
 6 6 8 15.54 1.33
 -6 6 -8 16.5 1.89
 -6 6 -8 12.93 1.09
 -6 -6 -9 8.22 0.98
 6 -6 9 9.23 1.21
 6 6 9 7.93 1.23
 6 -6 9 6.11 1.71
 -6 6 -9 8.89 1.82
 -6 6 -9 7.64 0.98
 -6 -6 -10 1.48 0.88
 6 -6 10 0.43 1.09
 6 6 10 0.06 1.14
 6 -6 10 1.86 2.1
 -6 6 -10 0.93 0.91
 6 -6 11 67.86 3.99
 6 6 11 56.78 2.99
 -6 -6 -11 62.91 2.9
 6 -6 11 53.74 3.57
 6 6 11 59.38 3.03
 6 -6 11 59.68 3
 -6 6 -11 63.26 2.91
 6 6 12 17.36 1.49
 -6 6 -12 18.2 1.28
 6 6 12 16.17 1.43
 -6 -6 -12 17.71 1.26
 6 -6 12 17.86 1.42
 6 -6 13 1.29 1.01
 6 6 13 0.42 1.07
 6 -6 13 -2.12 1.93
 -6 -6 -13 -0.2 0.86
 6 6 13 -0.42 1.03
 -6 6 -13 -0.14 0.9
 -6 -6 -14 1.57 0.81
 6 -6 14 0.12 1.76
 -6 -6 -15 0.56 0.76
 6 6 15 0.95 0.82
 -6 6 -15 1.38 0.75
 6 -6 15 1.08 0.85
 6 6 15 -0.13 0.9
 -6 6 -16 8.69 0.79
 -6 -6 -16 8.76 0.8
 6 -6 16 8.32 0.86
 -6 -6 -17 28.19 1.39
 6 8 -19 3.07 0.53
 -6 8 19 2.35 0.5
 6 8 -18 -1.04 0.63
 6 -8 -18 -0.18 0.57
 -6 8 18 0.31 0.64
 6 8 -17 0.97 0.74
 6 -8 -17 1.12 0.69
 -6 8 17 2.49 0.75
 -6 8 17 2.07 1.49
 6 -8 -17 1.22 1.56
 6 -8 -16 37.44 2
 -6 8 16 41.97 2.05
 6 -8 -16 38.08 2.91
 6 -8 -15 -0.8 1.81
 -6 -8 15 0.67 1.69
 6 8 -15 2.01 0.89
 6 -8 -15 1.32 0.84
 -6 8 15 2.14 1.8
 6 8 -14 70.35 3.16
 -6 -8 14 60.1 3.87
 6 -8 -14 61.63 4.04
 6 -8 -14 63.28 3.13
 6 -8 -13 4.38 0.95
 6 -8 -13 2.04 2.01
 -6 -8 13 1.81 1.81
 6 8 -13 3.22 1
 -6 -8 12 57.12 3.83
 6 -8 -12 61.09 4
 6 -8 -12 60.97 3.06
 6 8 -12 67.97 3.09
 -6 -8 11 23.97 2.31
 6 8 -11 21.46 1.38
 6 -8 -11 20.39 2.48
 6 -8 -11 22.66 1.42
 -6 8 11 25.69 2.47
 6 -8 -10 1.44 1.92
 6 8 -10 0.58 0.86
 6 -8 -10 -0.05 0.87
 -6 8 10 1.23 1.87
 -6 -8 9 24.5 2.24
 6 8 -9 21.4 1.38
 6 -8 -9 19.13 2.31
 6 -8 -9 20.94 1.37
 6 -8 -8 0.6 1.73
 -6 -8 8 -0.45 1.5
 -6 8 8 -0.35 1.79
 6 -8 -8 1.33 0.83
 -6 8 7 41.88 2.72
 6 -8 -7 32.42 2.6
 -6 -8 7 41.12 2.56
 6 -8 -7 33.08 1.85
 -6 -8 7 40.9 2.59
 -6 -8 6 11.37 1.68
 -6 8 6 10.01 0.99
 6 -8 -6 10.1 1.76
 -6 8 6 12.56 1.94
 -6 8 6 13.79 1.84
 -6 -8 5 1.94 1.44
 6 8 -5 1.81 0.85
 6 -8 -5 1.76 0.78
 -6 8 5 2.55 0.8
 -6 -8 5 1.66 0.77
 6 -8 -5 1.84 1.47
 -6 8 5 0.77 1.6
 -6 8 5 2.55 1.56
 -6 8 4 21.77 1.37
 6 8 -4 23.62 1.4
 -6 -8 4 24.52 1.35
 -6 -8 4 25.12 1.99
 -6 8 4 28.12 2.1
 6 -8 -4 21.65 1.35
 -6 8 4 23.62 2.17
 6 -8 -3 16.97 1.16
 -6 8 3 16.62 1.94
 -6 8 3 18.11 1.2
 6 8 -3 18.28 1.24
 -6 -8 3 17.99 1.15
 -6 -8 3 16.2 1.73
 -6 8 3 22.04 1.91
 -6 8 3 17.58 1.1
 -6 -8 2 11.86 1.6
 6 8 -2 8.5 1.01
 -6 8 2 8.97 0.96
 -6 8 2 9.38 1.69
 -6 -8 2 9.41 0.89
 -6 8 2 10.46 0.84
 -6 8 2 9.46 0.89
 -6 -8 2 10.35 0.88
 -6 8 2 10.15 0.89
 -6 -8 1 12.5 0.97
 -6 -8 1 14.64 1.67
 -6 8 1 12.4 1.04
 6 -8 -1 11.15 1.77
 -6 -8 1 12.11 1.72
 -6 -8 1 12 0.95
 -6 8 1 11.14 0.97
 -6 8 1 13 0.95
 -6 -8 0 5.34 1.5
 -6 -8 0 5.05 0.79
 -6 8 0 4.6 0.85
 6 -8 0 3.5 0.8
 -6 8 0 4.21 0.75
 -6 -8 0 4.82 0.73
 -6 -8 0 3.95 1.56
 6 -8 0 4.6 1.72
 6 -8 1 202.89 9.65
 -6 -8 -1 189.79 9.55
 6 -8 1 208.5 9.18
 -6 -8 -1 212.54 9.14
 -6 8 -1 218.7 9.14
 6 8 1 214.67 9.65
 -6 -8 -1 212.74 9.16
 -6 -8 -1 214.63 9.6
 -6 8 -2 5.47 1.62
 -6 -8 -2 3.41 1.51
 6 8 2 3.37 1.51
 6 -8 2 4.68 1.7
 -6 -8 -2 6.12 1.48
 -6 8 -2 6.56 0.88
 -6 8 -3 128.38 5.48
 6 -8 3 123.66 5.88
 6 8 3 126.83 5.54
 -6 -8 -3 120.71 5.96
 6 8 3 117.18 6
 6 -8 3 103.93 5.96
 -6 8 -3 132.34 6.06
 -6 8 -4 250.05 10.51
 6 -8 4 236.16 10.99
 6 -8 4 233.46 10.51
 -6 8 -4 260.25 11.04
 6 8 4 255.13 10.56
 6 -8 4 234.03 10.86
 -6 -8 -4 242.66 10.97
 -6 -8 -4 237.17 10.49
 6 8 4 236.94 11.01
 -6 -8 -5 3.34 0.85
 6 8 5 2.25 1.08
 6 -8 5 3.8 0.94
 -6 -8 -5 3.97 1.59
 -6 8 -5 1.56 1.62
 6 8 6 45.33 2.33
 6 -8 6 44.66 2.24
 -6 8 -6 40.77 2.15
 -6 -8 -6 42.7 2.19
 -6 8 -6 49.28 2.93
 -6 8 -7 3.66 0.9
 6 -8 7 6.29 1
 -6 -8 -7 3.04 0.92
 6 8 7 4.15 1.16
 6 8 7 3.8 1.19
 6 -8 8 8.91 1.18
 6 8 8 10.9 1.31
 6 -8 8 9.57 1.15
 -6 8 -8 9.13 1.05
 -6 8 -8 11.91 1.94
 -6 -8 -8 10.44 1.07
 6 8 8 12.95 1.31
 6 -8 9 3.24 1.1
 -6 -8 -9 2.51 0.93
 6 8 9 3.4 1.18
 6 -8 9 3.36 1.02
 6 8 9 2.07 1.15
 6 -8 9 4.38 1.76
 -6 8 -9 2.7 1.77
 -6 8 -9 4.68 0.93
 6 -8 10 55.97 2.76
 6 8 10 52.86 2.77
 -6 -8 -10 54.29 2.66
 -6 8 -10 55.34 2.64
 -6 8 -10 62.25 3.42
 6 -8 10 46.35 3.31
 6 -8 11 18.14 1.43
 6 8 11 20.59 1.5
 -6 -8 -11 19.3 1.32
 6 -8 11 17.05 2.14
 6 -8 11 21.61 2.42
 -6 8 -11 18.37 1.3
 -6 8 -12 1.07 0.83
 6 -8 12 -0.31 1.81
 6 -8 12 2.62 1.58
 -6 -8 -12 1.28 0.87
 6 8 12 2.51 1.02
 6 -8 13 16.77 1.24
 -6 -8 -13 18.62 1.18
 6 -8 13 13.72 1.95
 -6 8 -13 15.92 1.14
 6 8 13 15.3 1.25
 6 -8 14 9.58 0.97
 -6 -8 -14 10.8 0.92
 6 -8 14 8.14 1.56
 -6 8 -14 11 0.87
 6 8 14 8.54 0.94
 -6 -8 -15 34.58 1.71
 -6 8 -15 34.99 1.7
 6 -8 15 35.01 1.73
 -6 -8 -16 16.72 0.93
 -6 8 -16 16.21 0.9
 6 -8 16 16.77 0.93
 6 10 -17 0.59 0.53
 6 -10 -17 0.16 0.43
 6 10 -16 0.83 0.65
 6 -10 -16 0.2 0.58
 -6 10 16 -0.66 1.35
 -6 -10 15 1.01 1.38
 6 10 -15 0.07 0.75
 6 -10 -15 0.3 0.68
 -6 10 15 0.33 1.43
 6 10 -14 11.24 1.01
 6 -10 -14 7.78 1.68
 6 -10 -14 9.23 1.77
 6 -10 -14 9.24 0.95
 -6 -10 14 9.71 1.74
 -6 10 14 14.05 1.87
 6 10 -13 13.94 1.14
 6 -10 -13 12.55 2.03
 -6 -10 13 11.35 1.87
 -6 10 13 15.72 2.11
 6 -10 -12 -0.82 0.88
 6 -10 -12 1.22 1.8
 -6 10 12 0.96 1.8
 -6 -10 12 -2.27 1.74
 6 10 -12 0.6 0.91
 6 10 -11 12.67 1.12
 6 -10 -11 11.05 2.06
 -6 -10 11 9.96 1.96
 6 -10 -11 12.3 1.14
 -6 -10 11 14.12 2.01
 -6 10 11 14.46 2.12
 6 10 -10 110.79 4.66
 -6 -10 10 112.84 5.42
 6 -10 -10 96.23 4.65
 6 -10 -10 89.48 5.33
 -6 -10 9 4.06 1.76
 6 -10 -9 5.47 0.98
 -6 10 9 3.11 1.91
 6 10 -9 5.48 1.03
 -6 -10 8 194.67 8.95
 6 -10 -8 174.59 8.27
 6 10 -8 196.61 8.29
 6 -10 -7 2.84 0.97
 6 10 -7 5.09 0.98
 -6 -10 7 5.25 0.96
 -6 -10 7 6.9 1.8
 6 10 -7 6 1.06
 -6 10 7 7.72 1.93
 6 10 -6 26.75 1.58
 -6 10 6 23.01 1.55
 -6 -10 6 24.62 1.52
 6 -10 -6 24.17 1.54
 6 10 -5 18.31 1.36
 -6 10 5 17.55 1.34
 6 -10 -5 18.24 2.32
 -6 -10 5 18.26 1.27
 6 -10 -5 18.28 1.32
 -6 -10 4 -0.58 0.84
 6 10 -4 0.2 0.99
 -6 10 4 0.06 0.97
 6 -10 -4 -0.93 2.09
 -6 10 4 1.27 0.85
 -6 -10 4 -0.06 1.68
 -6 -10 3 34.65 1.9
 -6 10 3 36.47 1.97
 6 10 -3 36.62 1.99
 6 -10 -3 32.28 2.86
 -6 10 3 36.8 1.89
 -6 -10 3 41.48 2.73
 -6 -10 2 6.5 1.7
 6 -10 -2 4.23 0.96
 -6 -10 2 4.97 0.93
 6 10 -2 4.59 1.08
 -6 10 2 4.37 1
 6 -10 -2 4.29 1.96
 -6 10 2 5.53 0.87
 -6 10 2 6.25 0.91
 -6 -10 1 66.77 3.61
 6 -10 -1 59.41 2.91
 -6 10 1 60.14 2.92
 6 10 -1 64.03 2.98
 6 -10 -1 58.07 3.76
 -6 10 1 63.96 2.85
 -6 10 1 55.16 2.87
 -6 -10 0 11.96 1.9
 6 -10 0 15.85 1.25
 -6 10 0 15.41 1.27
 6 10 0 17.42 1.39
 6 -10 0 14.65 2.29
 -6 -10 0 16.28 1.22
 -6 10 0 15.78 1.2
 -6 -10 -1 47.33 2.44
 6 -10 1 48.17 2.48
 -6 10 -1 47.54 2.48
 -6 -10 -1 43.59 3.17
 6 -10 1 43.37 3.31
 -6 10 -1 59.94 3.39
 -6 10 -1 56.68 2.47
 6 -10 2 0.42 0.93
 -6 -10 -2 0.39 0.87
 -6 -10 -2 -0.06 1.7
 6 -10 2 1.79 1.97
 -6 -10 -2 2.3 1.63
 -6 10 -2 2.74 0.95
 -6 -10 -3 5.09 0.96
 6 -10 3 4.61 1.98
 -6 10 -3 5.21 1.01
 6 -10 3 3.93 1.01
 6 -10 4 111.86 5.18
 -6 -10 -4 117 5.16
 -6 -10 -4 102.36 5.7
 -6 10 -5 62.38 3.56
 -6 -10 -5 53.2 3.4
 -6 -10 -5 58.03 2.76
 6 -10 5 54.43 2.77
 -6 10 -6 17.13 1.26
 6 -10 6 20.95 1.38
 -6 10 -6 21.57 2.23
 -6 -10 -6 14.27 2.03
 -6 -10 -6 16.9 1.32
 -6 10 -7 0.27 0.84
 -6 -10 -7 -0.82 0.92
 6 -10 7 0.63 0.99
 6 -10 7 0.82 1.01
 -6 -10 -7 -2.13 1.68
 -6 -10 -8 62.93 3
 -6 10 -8 62.69 2.96
 6 -10 8 64.4 3.04
 -6 10 -8 71.81 3.78
 6 -10 8 63.88 3.04
 6 -10 9 14.39 1.28
 -6 10 -9 14.07 1.14
 6 -10 9 15.21 1.24
 -6 10 -9 17.29 2.02
 6 -10 9 15.19 1.95
 -6 -10 -9 15.52 1.21
 6 -10 10 19.32 2.17
 6 -10 10 16.88 2.02
 -6 10 -11 -0.94 0.74
 -6 -10 -11 -0.57 0.78
 6 -10 11 -0.27 1.39
 6 -10 11 0.22 0.86
 -6 -10 -12 0.54 0.73
 6 -10 12 1.51 0.77
 6 -10 12 1.41 1.29
 -6 10 -12 0.73 0.66
 -6 10 -13 19.61 1.1
 -6 -10 -13 20.25 1.15
 6 -10 13 20.21 1.17
 -6 -10 -14 12.46 0.78
 6 -10 14 11.22 0.76
 6 12 -15 0.61 0.47
 -6 12 15 1.09 0.44
 6 12 -14 2.21 0.61
 -6 12 14 2.13 0.58
 6 12 -13 5.78 0.76
 -6 12 13 5.11 0.71
 6 -12 -12 2.03 1.45
 6 12 -12 2.35 0.78
 6 -12 -11 12.78 1.9
 -6 -12 11 14.46 1.81
 6 12 -11 15.99 1.15
 6 12 -10 5.12 0.89
 -6 -12 10 4.97 1.6
 6 -12 -10 5.47 1.81
 -6 -12 9 31.2 2.42
 6 -12 -9 28.47 2.63
 6 12 -8 34.26 1.82
 -6 -12 8 33.67 2.56
 -6 -12 7 33.23 2.62
 6 -12 -7 31.56 2.83
 6 12 -7 35.66 1.9
 -6 12 7 32.68 1.82
 -6 -12 6 3.88 1.72
 -6 -12 6 4.84 0.92
 6 12 -6 3.82 1
 -6 12 6 2.45 0.96
 6 -12 -6 4.23 2.05
 6 12 -6 3.91 1.08
 -6 12 6 3.34 0.88
 -6 -12 5 30.86 2.51
 6 -12 -5 26.15 1.66
 -6 -12 5 27.12 1.64
 6 12 -5 27.8 1.7
 -6 12 5 25.84 1.66
 6 -12 -5 23.34 2.66
 -6 12 5 31.95 1.63
 6 12 -5 32.42 1.79
 -6 12 4 20.73 1.39
 6 12 -4 20.13 1.44
 6 -12 -4 19.01 1.38
 -6 -12 4 17.43 1.32
 -6 -12 4 20.94 2.21
 6 -12 -4 19.82 2.56
 -6 12 3 13.99 1.21
 6 12 -3 12.5 1.28
 -6 -12 3 10.99 1.12
 6 -12 -3 12.29 1.18
 -6 -12 3 13.08 2.01
 -6 12 2 14.27 1.27
 6 12 -2 16.12 1.37
 -6 -12 2 13.47 2.02
 6 -12 -2 15.06 1.25
 -6 -12 2 12.66 1.19
 -6 -12 1 38.72 2.84
 -6 12 1 38.07 2.01
 -6 12 1 38.35 2.09
 6 12 -1 41.57 2.15
 6 -12 -1 37.45 2.09
 -6 -12 1 37.88 2.04
 -6 12 1 43.67 3
 -6 -12 0 33.61 2.61
 -6 12 0 31.29 1.78
 6 12 0 36.05 1.95
 -6 -12 0 31.17 1.79
 6 -12 0 29.96 1.84
 -6 12 0 34.27 2.79
 -6 -12 -1 36.38 2.72
 6 -12 1 31.48 2.96
 6 -12 1 36.56 2.01
 6 12 1 40.34 2.1
 -6 12 -1 38.31 2.94
 -6 12 -1 35.22 1.96
 6 12 2 106.48 4.76
 -6 -12 -2 112.08 5.36
 6 12 3 44.74 2.27
 -6 -12 -3 36.02 2.81
 -6 12 -3 45.48 3
 6 -12 3 38.48 2.14
 6 -12 4 90.64 4.24
 6 12 4 96.47 4.31
 -6 12 -4 110.84 5
 -6 -12 -4 84.84 4.21
 -6 -12 -4 102.36 4.92
 -6 -12 -5 2.89 0.9
 6 12 5 2.8 1.11
 -6 -12 -5 3.22 1.61
 -6 12 -5 3.7 1.73
 6 -12 5 3.2 0.92
 -6 -12 -6 1.64 1.54
 -6 -12 -7 24.08 1.49
 6 -12 7 18.88 2.07
 6 -12 7 24.54 1.52
 6 12 7 27.4 1.6
 6 -12 7 26.41 1.52
 -6 12 -7 33.68 2.3
 6 -12 8 3.7 1.42
 6 -12 8 4.76 0.89
 -6 -12 -8 3.8 0.81
 6 12 8 4.46 0.96
 6 -12 8 4.74 0.86
 -6 12 -8 4.14 1.49
 6 12 9 9.81 1
 6 -12 9 9.09 0.93
 -6 -12 -9 10.7 0.89
 -6 -12 -10 6.05 0.75
 6 12 10 6.64 0.82
 6 -12 10 7.38 0.77
 6 12 11 17.69 1.03
 -6 -12 -11 18 1
 6 -12 11 17.26 1
 6 14 -11 2.77 0.51
 6 -14 -10 -0.01 0.49
 6 14 -10 -0.17 0.57
 -6 -14 9 0.95 0.48
 6 14 -9 0.89 0.64
 6 -14 -9 0.07 0.58
 6 14 -8 2.64 0.7
 6 -14 -8 2.71 1.41
 6 -14 -8 3.12 0.68
 6 14 -7 0.46 0.75
 6 -14 -7 1.96 1.52
 6 -14 -7 0.79 0.69
 6 -14 -6 20.53 2.09
 -6 -14 6 19.88 1.85
 6 -14 -6 17.7 1.23
 6 14 -6 24.83 1.31
 -6 -14 5 29.97 2.29
 6 -14 -5 27.99 1.68
 -6 14 5 37.89 2.49
 6 -14 -5 30.2 2.5
 6 14 -5 37.8 1.75
 -6 -14 4 11.89 1.67
 6 -14 -4 11.73 0.99
 6 14 -4 11.22 1.03
 -6 14 4 11.7 1.81
 6 -14 -4 10.53 1.92
 6 14 -4 12.14 1.08
 -6 -14 3 2.29 1.43
 -6 -14 3 0.76 0.75
 6 -14 -3 1.04 0.8
 6 14 -3 1.67 0.85
 -6 14 3 3.45 1.62
 6 -14 -3 2.65 1.75
 6 14 -3 1.97 0.91
 -6 14 2 -0.3 1.58
 6 14 -2 1.88 0.9
 6 14 -2 2.75 0.89
 -6 -14 2 1.09 0.75
 6 -14 -2 0.9 0.8
 -6 -14 2 0.1 1.38
 -6 14 1 5.54 1.65
 6 14 -1 4.29 0.94
 6 14 -1 3.79 0.9
 6 -14 -1 3.05 0.84
 -6 -14 1 3.72 0.78
 -6 -14 1 5.18 1.49
 -6 14 0 17.61 1.89
 6 14 0 15.15 1.18
 6 -14 0 13.35 1.08
 6 14 0 15.26 1.14
 -6 -14 0 11.24 1.02
 -6 -14 0 14.67 1.73
 -6 -14 -1 1.16 1.38
 6 14 1 1.41 0.89
 6 14 1 0.96 0.85
 -6 -14 -1 0.76 0.74
 6 -14 1 1.32 0.78
 -6 -14 -2 17.67 1.76
 6 14 2 18.71 1.17
 -6 -14 -2 14.33 1.1
 6 -14 2 15.61 1.13
 -6 14 -2 18.64 1.89
 6 14 2 17.77 1.24
 -6 -14 -3 -0.48 0.71
 6 14 3 1.01 0.87
 6 14 3 -0.05 0.75
 6 -14 3 -0.58 0.74
 6 -14 4 2.84 0.71
 -6 -14 -4 2.01 0.68
 6 14 4 2.59 0.87
 6 14 4 2.12 0.69
 6 -14 4 1.33 0.73
 -6 -14 -5 0.39 0.63
 6 14 5 -0.34 0.77
 6 -14 5 0.87 0.66
 6 -14 5 -0.07 0.67
 -6 -14 -6 0.18 0.58
 6 14 6 0.68 0.73
 6 -14 6 0.08 0.61
 6 -14 6 -0.57 0.62
 6 -14 7 -0.51 0.52
 -6 -14 -7 0.31 0.5
 6 14 7 0.7 0.64
 -6 -14 -8 1.54 0.43
 6 14 8 0.59 0.5
 -7 1 22 2.59 0.48
 -7 1 22 2.76 0.52
 -7 -1 22 2.52 0.5
 -7 -1 22 2.33 0.54
 -7 1 22 2.04 0.56
 -7 1 21 7.66 1.47
 -7 1 21 9.95 0.82
 -7 -1 21 9.79 0.85
 -7 1 21 9.33 0.86
 -7 -1 20 4.62 0.87
 -7 1 20 4.03 0.86
 -7 -1 20 4.96 1.57
 -7 -1 19 0.37 1.68
 -7 1 19 1.12 1.72
 -7 -1 18 31.27 2.66
 -7 1 18 31.03 2.58
 -7 1 18 27.83 1.7
 -7 -1 18 29.91 1.66
 -7 -1 18 28.28 2.5
 -7 1 18 23.15 2.51
 -7 -1 17 29.08 1.76
 -7 1 17 29.6 1.78
 -7 -1 17 30.57 2.66
 -7 1 17 29.73 2.65
 7 1 -17 32.67 1.69
 -7 1 16 0.2 0.94
 -7 -1 16 -0.44 0.93
 -7 1 16 -0.21 1.87
 -7 -1 16 0.89 1.9
 -7 -1 16 0.35 1.8
 -7 1 16 0.91 1.77
 7 1 -16 0.46 0.86
 -7 1 15 36.21 1.91
 -7 -1 15 33.2 1.93
 -7 -1 15 32.18 2.71
 -7 1 15 35.28 2.86
 -7 1 15 34.27 2.69
 -7 -1 15 33.02 2.84
 7 1 -15 39.96 1.9
 -7 -1 14 4.08 0.92
 -7 1 14 4.07 0.86
 -7 1 14 4.04 1.85
 -7 -1 14 3.86 1.7
 -7 -1 14 3.11 1.68
 -7 1 14 3.22 1.58
 7 1 -14 4.84 0.87
 -7 -1 13 45.75 2.2
 -7 1 13 44.79 2.21
 7 1 -13 44.68 2.17
 -7 -1 13 41.51 2.93
 -7 1 13 47.05 2.96
 -7 -1 13 43.32 2.88
 -7 1 13 42.86 2.94
 7 1 -12 34.63 1.69
 -7 1 12 32.59 2.39
 -7 -1 12 32.41 2.36
 -7 -1 12 32.01 1.76
 -7 1 12 32.84 2.39
 -7 -1 12 33.65 2.39
 -7 -1 11 20.49 1.24
 -7 -1 11 19.24 1.2
 -7 1 11 16.53 1.85
 -7 -1 11 18.49 1.88
 -7 -1 11 19.63 1.86
 -7 1 11 16.88 1.86
 -7 1 11 20.5 1.15
 7 -1 -11 21.05 2.02
 -7 -1 11 18.92 1.84
 7 -1 -11 21.09 1.13
 7 1 -11 20.78 1.14
 -7 1 11 17.54 1.33
 -7 -1 11 16.66 1.2
 7 -1 -10 271.38 11.37
 7 1 -10 271.25 11.38
 -7 -1 10 255.23 11.42
 -7 -1 10 266.11 11.79
 -7 1 10 263.44 11.76
 -7 -1 10 267.64 11.4
 -7 1 10 259.79 11.43
 -7 -1 10 256.8 11.37
 -7 -1 10 257.48 11.75
 -7 -1 10 269.24 11.39
 7 -1 -10 291.23 11.87
 -7 -1 10 270.41 11.4
 -7 1 10 265.05 11.41
 -7 -1 10 262.99 11.41
 -7 -1 10 263.88 11.77
 -7 1 10 256.21 11.78
 -7 -1 9 74.99 3.51
 -7 1 9 78.25 3.5
 -7 -1 9 77.51 3.9
 -7 -1 9 77.51 3.51
 -7 1 9 75.35 3.54
 -7 -1 9 79.23 3.92
 -7 1 9 75.17 3.87
 -7 -1 9 76.45 3.4
 -7 -1 9 78.92 3.87
 -7 -1 9 75.05 3.44
 7 -1 -9 84.34 3.99
 -7 1 9 73.37 3.46
 -7 -1 9 78.81 3.45
 7 1 -9 80.53 3.42
 7 -1 -9 78.91 3.4
 -7 1 9 76.86 3.48
 -7 -1 9 77.46 3.47
 7 1 -8 573.54 24.06
 7 -1 -8 553.25 24.05
 -7 -1 8 551.38 24.35
 -7 1 8 562.15 24.38
 -7 1 8 546.59 24.1
 -7 -1 8 567.49 24.09
 -7 -1 8 563.94 24.35
 -7 1 8 559.07 24.35
 -7 1 8 577.3 24.11
 -7 1 8 568.74 24.09
 -7 -1 8 579.88 24.09
 -7 -1 8 541.18 24.05
 7 -1 -8 593.84 24.39
 -7 1 8 570.76 24.08
 -7 -1 8 588.54 24.08
 -7 -1 8 576.71 24.08
 -7 1 8 560.84 24.37
 -7 -1 8 579.51 24.36
 -7 -1 8 552.08 24.09
 -7 1 8 565.59 24.09
 -7 -1 8 551.09 24.31
 7 1 -7 191.78 8.44
 -7 1 7 193.98 8.49
 -7 1 7 196.77 8.51
 -7 -1 7 195.44 8.49
 -7 1 7 204.2 8.76
 -7 -1 7 216.79 8.79
 -7 -1 7 186.02 8.69
 -7 -1 7 198.33 8.49
 -7 1 7 182.86 8.46
 -7 -1 7 201.01 8.48
 -7 -1 7 201.71 8.79
 -7 1 7 194.74 8.5
 -7 -1 7 188.45 8.48
 -7 1 7 198.51 8.78
 -7 -1 7 215.78 8.48
 -7 1 7 209.59 8.48
 7 -1 -7 193.25 8.76
 -7 -1 7 217.24 8.78
 -7 1 7 203.37 8.77
 -7 1 7 199.08 8.48
 -7 -1 7 190.81 8.47
 -7 1 6 150.6 6.48
 -7 -1 6 152.42 6.76
 -7 1 6 149.54 6.78
 7 -1 -6 143.65 6.72
 -7 -1 6 153.66 6.47
 -7 1 6 146.34 6.46
 -7 1 6 155.1 6.5
 -7 -1 6 156.13 6.47
 -7 -1 6 146.04 6.65
 -7 -1 6 151.95 6.48
 -7 -1 6 146.76 6.47
 -7 1 6 142.51 6.45
 -7 -1 6 147.7 6.47
 -7 -1 6 163.39 6.76
 -7 1 6 148.54 6.73
 -7 1 6 153.29 6.47
 -7 -1 6 146.93 6.65
 -7 1 5 66.85 2.83
 -7 1 5 62.57 2.84
 -7 -1 5 71.65 2.85
 -7 1 5 66.27 2.84
 -7 -1 5 67.19 2.87
 7 -1 -5 60.39 3.08
 -7 1 5 62.95 3.2
 -7 -1 5 65.44 3.22
 -7 1 5 66.6 2.84
 -7 1 5 72.67 3.22
 -7 -1 5 71.63 3.25
 -7 1 5 65.41 3.25
 -7 -1 5 62.75 2.83
 -7 1 5 62.45 2.86
 -7 1 5 55.66 2.8
 -7 -1 5 67.85 2.86
 -7 -1 5 60.89 2.84
 -7 -1 5 59.15 2.84
 -7 -1 5 64.64 2.82
 -7 -1 5 63.61 3.02
 -7 -1 5 70.67 3.15
 -7 -1 5 57.66 3
 -7 1 4 0.23 0.52
 -7 -1 4 0.85 0.58
 -7 -1 4 0.32 0.61
 -7 1 4 0.08 0.61
 -7 1 4 -0.13 0.62
 -7 -1 4 0.62 0.52
 -7 1 4 0.49 1.12
 -7 -1 4 0.26 0.47
 -7 -1 4 1 1.1
 -7 1 4 0.23 1.23
 -7 1 4 -0.28 1.1
 -7 -1 4 0.08 1.18
 -7 -1 4 0.82 0.55
 -7 -1 4 0.3 0.66
 -7 1 4 0.2 0.63
 -7 -1 4 0.31 0.41
 -7 -1 4 0.72 0.63
 -7 1 4 0.46 0.59
 -7 -1 4 -0.09 0.51
 -7 -1 4 0.09 0.78
 7 -1 -4 0.7 0.94
 -7 -1 4 0.1 1.12
 -7 1 4 1.36 0.57
 -7 1 4 -0.09 0.63
 -7 -1 4 0.42 0.81
 -7 -1 4 0.15 0.81
 -7 1 3 687.23 28.96
 -7 -1 3 696.94 28.89
 -7 -1 3 684.66 28.8
 -7 1 3 655.78 28.8
 -7 -1 3 685.6 28.78
 -7 1 3 690.07 28.78
 -7 -1 3 670.77 28.77
 -7 1 3 651.77 28.79
 -7 -1 3 697 28.98
 -7 1 3 660.92 28.97
 -7 -1 3 691.52 28.8
 -7 1 3 661.14 28.88
 -7 1 3 682.28 28.94
 -7 1 3 659.94 28.8
 -7 -1 3 713.9 28.8
 -7 -1 3 684.21 28.78
 -7 1 3 676.93 28.79
 -7 -1 3 698.13 28.85
 -7 -1 3 697.38 28.86
 -7 1 3 630.79 28.78
 -7 1 3 665.39 28.83
 -7 -1 3 735.84 28.96
 -7 1 3 678.93 28.95
 -7 1 2 5.54 0.62
 -7 -1 2 5.51 0.55
 -7 -1 2 6.69 0.55
 7 -1 -2 2.42 0.47
 -7 1 2 6.4 1.03
 -7 -1 2 7.3 1.15
 -7 1 2 7.5 1.18
 -7 1 2 3.9 0.67
 -7 -1 2 3.12 0.68
 -7 1 2 3.53 0.67
 -7 -1 2 4.45 0.57
 -7 1 2 5 0.57
 -7 1 2 4.94 0.55
 -7 1 2 6.73 1.11
 -7 -1 2 6.36 1.1
 -7 -1 2 8.18 1.21
 -7 1 2 7.11 1.24
 -7 1 2 5.16 0.6
 -7 1 2 4.49 0.51
 -7 1 2 6.49 0.92
 -7 1 2 6.91 0.85
 -7 -1 2 3.43 0.93
 -7 1 2 2.36 1.14
 -7 1 1 454.8 19.82
 -7 1 1 450.15 19.82
 -7 1 1 462.54 19.94
 -7 1 1 474.46 19.91
 -7 1 1 453.26 19.81
 -7 -1 1 479.56 19.81
 -7 -1 1 488.91 19.81
 -7 1 1 453.16 19.81
 -7 1 1 464.73 20
 -7 -1 1 491.98 20
 -7 -1 1 479.45 19.8
 -7 1 1 452.98 19.81
 -7 1 1 464.04 19.91
 -7 -1 1 468.21 19.81
 -7 1 1 445.84 19.81
 -7 -1 1 471.78 19.81
 -7 -1 1 497.12 19.98
 -7 1 1 449.8 19.96
 -7 -1 1 477.89 19.99
 -7 1 1 448.52 19.98
 -7 -1 0 19 1.49
 -7 1 0 18.85 1.54
 -7 1 0 20.14 1.08
 -7 -1 0 21.06 1.07
 7 -1 0 21.43 1.03
 -7 -1 0 24.69 1.06
 -7 1 0 17.85 1.06
 -7 -1 0 21.55 1.08
 -7 -1 0 22.04 1.06
 -7 1 0 19.06 1.08
 -7 1 0 18.23 1.07
 -7 1 0 19.72 1.06
 7 -1 0 19.21 1.03
 -7 -1 0 18.45 1.5
 -7 1 0 19.78 1.5
 -7 1 0 18.64 1.46
 -7 -1 0 19.55 1.41
 -7 1 0 19.91 1.19
 -7 1 -1 86.23 3.85
 -7 1 -1 89.42 3.85
 -7 -1 -1 88.12 3.85
 -7 1 -1 87.08 3.84
 -7 1 -1 86.25 3.84
 -7 1 -1 90.68 3.85
 7 -1 1 88.72 3.84
 -7 -1 -1 88.48 4.09
 -7 1 -1 88.49 4.11
 -7 -1 -1 85.84 4.13
 -7 1 -1 85.7 4.15
 -7 -1 -1 85.58 3.84
 7 -1 1 95.8 3.9
 -7 -1 -2 593.47 24.88
 -7 1 -2 569.74 24.88
 7 -1 2 574.64 24.88
 7 -1 2 585.69 24.95
 -7 -1 -2 620.64 24.9
 7 1 2 578.91 24.87
 -7 -1 -2 584.14 24.88
 -7 1 -2 577.5 24.86
 7 -1 3 203.04 8.88
 7 -1 3 208.49 8.77
 7 1 3 204.08 8.75
 7 1 3 214.83 9.06
 -7 1 -3 203.5 9.01
 -7 -1 -3 200.99 8.98
 -7 -1 -3 207.5 8.74
 -7 1 -3 202.12 8.73
 -7 -1 -3 209.74 8.75
 -7 -1 -3 194.55 8.76
 -7 1 -3 197.86 8.76
 7 -1 4 233.92 10.21
 7 1 4 235.62 10.39
 -7 -1 -4 232.47 10.27
 -7 1 -4 251.27 10.34
 -7 -1 -4 230.61 10.02
 -7 1 -4 232.6 10.01
 -7 -1 -4 234.32 10.03
 -7 1 -4 229.27 10.04
 -7 -1 -4 235.93 10.02
 7 -1 4 234.75 10.05
 7 1 4 233.53 10.04
 7 1 5 630.91 26.96
 -7 1 -5 653.04 26.89
 -7 1 -5 622.93 26.59
 -7 -1 -5 637.8 26.59
 7 -1 5 628.88 26.62
 7 1 5 619.37 26.62
 -7 -1 -5 611.77 26.6
 -7 1 -5 614.63 26.59
 -7 1 -6 21.64 1.78
 -7 1 -6 18.98 1.13
 7 -1 6 21.56 1.28
 7 1 6 19.07 1.27
 -7 -1 -6 20.14 1.18
 -7 1 -6 20.54 1.17
 7 1 7 100.03 5.11
 -7 1 -7 104.74 4.9
 7 -1 7 101.34 5.13
 -7 1 -7 104.71 4.46
 7 1 7 98.12 4.54
 7 -1 7 100.67 4.55
 -7 -1 -7 101.48 4.5
 -7 1 -7 101.63 4.49
 7 1 8 -0.05 1.68
 -7 1 -8 1.42 1.32
 7 -1 8 0.28 1.76
 -7 1 -8 1.52 0.65
 -7 -1 -8 1.93 0.78
 -7 1 -8 1.1 0.76
 7 1 8 1.68 0.89
 7 -1 8 1.62 0.92
 7 1 9 12.54 2.03
 7 -1 9 14.95 2.11
 -7 1 -9 14.68 1.59
 7 1 9 9.72 1.11
 7 -1 9 11.87 1.17
 -7 -1 -10 41.76 2.07
 -7 1 -10 42.35 2.07
 7 -1 10 40.47 3.05
 7 1 10 38.88 2.95
 7 1 10 39.64 2.13
 7 -1 10 38.27 2.14
 -7 -1 -11 3.29 0.93
 -7 1 -11 2.31 0.92
 7 -1 11 1.81 1.98
 7 1 11 3.39 1.07
 7 -1 11 2.68 1.07
 7 -1 12 93.66 4.28
 7 1 12 90.56 4.27
 -7 -1 -12 87.15 4.24
 -7 1 -12 93.16 4.26
 -7 1 -12 96.81 4.22
 7 -1 12 95.01 5.18
 7 -1 13 4.38 1.08
 -7 1 -13 3.86 0.98
 -7 1 -13 2.61 1.02
 -7 -1 -13 3.04 1.01
 7 -1 14 1.04 1.91
 7 1 14 0.99 1.89
 7 -1 14 -0.25 1.03
 -7 1 -14 -0.39 0.96
 -7 -1 -14 0.72 0.94
 -7 1 -14 -0.25 0.92
 -7 1 -15 32.81 1.79
 -7 -1 -15 30.69 1.77
 7 1 15 31.41 2.67
 7 -1 15 31 2.58
 7 -1 16 2.62 1.65
 7 1 16 3.72 1.65
 -7 -1 -16 1.5 0.84
 -7 1 -16 1.79 0.86
 7 -1 17 22.26 1.98
 7 1 17 21.96 2
 7 1 17 22.44 1.37
 -7 1 -17 25.55 1.34
 -7 -1 -17 23.7 1.32
 -7 -1 -18 0.37 0.58
 -7 1 -18 0.71 0.59
 7 1 18 0.51 0.58
 7 -1 18 0.9 0.58
 -7 3 22 0.64 0.47
 -7 3 22 0.51 0.41
 -7 3 21 18.31 1
 -7 -3 21 15.87 1.01
 -7 3 21 16.54 1.03
 -7 3 20 4.29 0.8
 -7 -3 20 5.25 0.78
 7 3 -20 4.1 0.71
 -7 3 20 4.13 1.45
 -7 3 20 5.12 1.5
 -7 3 20 5.14 0.75
 -7 3 19 12.08 1.09
 -7 -3 19 12.69 1.04
 7 3 -19 12.28 1
 -7 3 19 7.98 1.81
 -7 3 19 11.85 1.86
 -7 -3 19 11.37 1.75
 -7 3 19 12.77 1.03
 -7 3 18 0.02 0.88
 7 3 -18 0.25 0.82
 -7 3 18 0.02 0.88
 -7 -3 18 0.75 0.88
 -7 3 18 1.15 1.72
 -7 -3 18 -0.55 1.65
 -7 3 17 8.23 2
 -7 -3 17 2.85 1.79
 -7 -3 17 4.86 0.93
 -7 3 17 5.94 1.02
 7 3 -17 4.17 0.93
 -7 -3 17 5.4 1.71
 -7 3 17 1.98 1.88
 -7 -3 16 0.66 1.8
 -7 3 16 0.9 1.85
 -7 -3 16 -0.34 0.92
 -7 3 16 -0.03 0.9
 -7 -3 16 0.26 1.73
 -7 3 16 2.42 1.73
 7 3 -16 0.41 0.91
 -7 -3 15 27.82 1.58
 -7 3 15 25.25 1.61
 7 3 -15 27.53 1.58
 -7 -3 15 25 2.38
 -7 3 15 30.14 2.54
 -7 3 14 71.75 4.07
 -7 -3 14 76.44 4.04
 -7 3 14 70.85 3.34
 -7 -3 14 69.52 3.3
 -7 -3 14 68.51 3.96
 -7 3 14 69.88 4.08
 7 3 -14 73.99 3.31
 -7 -3 13 4.16 1.5
 -7 3 13 5.51 1.67
 7 3 -13 4.1 0.85
 -7 -3 13 5.15 0.82
 -7 3 13 5.58 0.91
 -7 -3 13 5.12 0.89
 -7 3 13 2.02 1.61
 -7 -3 13 8.09 1.65
 -7 -3 13 6.43 1.78
 -7 -3 12 0.9 1.36
 -7 3 12 0.31 1.52
 7 3 -12 1.48 0.77
 -7 -3 12 2.62 1.61
 -7 -3 12 1.1 0.82
 -7 3 12 0.26 1.44
 -7 -3 12 0.74 1.4
 -7 -3 12 -0.78 1.39
 -7 -3 11 56.51 3.05
 -7 -3 11 52.84 3.14
 -7 3 11 54.81 2.56
 -7 -3 11 56.34 2.52
 -7 -3 11 52.72 2.53
 -7 3 11 51.15 2.54
 -7 -3 11 51.91 3.05
 -7 3 11 56.41 3.13
 -7 3 11 51.99 3.09
 -7 -3 11 51.64 3.04
 -7 -3 11 55.03 2.56
 7 3 -11 57.83 2.55
 -7 -3 10 67.62 3.04
 -7 -3 10 68.69 3.48
 -7 -3 10 56.4 3.44
 -7 -3 10 70.41 3.52
 -7 3 10 70.26 3.53
 -7 3 10 68.17 3.55
 -7 -3 10 67.47 3.49
 -7 -3 10 64.88 2.99
 -7 3 10 66.29 3.02
 -7 -3 10 67.36 3.02
 -7 -3 10 67.63 3
 -7 3 10 64.94 3.02
 7 3 -10 64.24 3
 -7 -3 9 11.63 1.56
 -7 3 9 11.22 0.98
 -7 -3 9 12.69 0.92
 -7 -3 9 12.76 1.56
 -7 -3 9 13.83 0.95
 -7 3 9 11.93 0.89
 -7 -3 9 11.7 0.88
 -7 -3 9 12 0.98
 -7 -3 9 13.16 0.99
 -7 3 9 13.45 1.56
 -7 -3 9 13.71 1.5
 -7 -3 8 0.97 1.24
 -7 3 8 0.68 1.3
 -7 -3 8 0.03 1.23
 -7 3 8 -0.86 1.31
 -7 -3 8 -0.31 1.25
 -7 3 8 0.04 0.69
 -7 -3 8 0.02 0.65
 -7 3 8 0.63 1.06
 -7 -3 8 0.4 0.71
 -7 3 8 0.56 0.77
 -7 -3 8 0.84 1.32
 -7 -3 8 -0.57 0.72
 -7 -3 7 26.99 1.83
 -7 3 7 22.53 1.81
 -7 3 7 25.26 1.4
 -7 3 7 25.15 1.83
 -7 -3 7 25.75 1.8
 -7 -3 7 24.35 1.91
 -7 -3 7 24.57 1.33
 -7 3 7 25.27 1.56
 -7 -3 7 26.56 1.32
 -7 -3 7 25.52 1.8
 -7 -3 7 24.34 1.36
 -7 3 7 23 1.23
 -7 -3 7 25.74 1.31
 -7 3 7 25.88 1.32
 -7 -3 6 19.08 1.05
 -7 3 6 18.85 1.26
 -7 3 6 17.36 1.28
 -7 -3 6 18 0.96
 -7 3 6 20.5 1.24
 -7 3 6 18.07 1.05
 -7 -3 6 18.57 1.06
 -7 -3 6 20.38 1.11
 -7 3 6 17.06 0.97
 -7 3 6 20.3 1.16
 -7 3 6 18.77 1.1
 -7 3 6 16.7 1.73
 7 -3 -6 17.73 0.97
 -7 -3 5 444.98 18.71
 -7 3 5 438.71 18.73
 7 -3 -5 427.7 18.7
 -7 3 5 460.23 18.75
 -7 3 5 458.34 18.75
 -7 3 5 419.81 18.91
 -7 -3 5 452.59 18.92
 -7 -3 5 447.52 18.73
 -7 -3 5 456.88 18.75
 -7 -3 5 435.84 18.73
 -7 3 5 456.62 18.74
 -7 3 5 418.02 18.73
 -7 3 5 456.06 19
 -7 3 5 422.31 18.72
 -7 -3 5 436.12 18.72
 -7 3 5 416.92 18.72
 -7 -3 5 449.72 18.73
 -7 3 4 103.01 4.94
 7 -3 -4 106.05 4.61
 -7 -3 4 107.03 4.65
 -7 3 4 100.48 4.64
 -7 3 4 100.45 4.64
 -7 -3 4 109.92 4.64
 -7 3 4 103.36 4.64
 -7 3 4 108.38 4.93
 -7 3 4 111.96 4.68
 -7 3 4 112.47 4.67
 -7 -3 4 109.06 4.86
 -7 3 4 101.02 4.85
 -7 -3 4 117.87 4.67
 -7 3 4 106.88 4.67
 -7 -3 4 110.96 4.65
 -7 -3 4 116.19 4.87
 -7 3 4 101.18 4.64
 -7 3 4 100.67 4.91
 -7 -3 4 114.13 4.93
 -7 3 3 1366.68 55.06
 7 -3 -3 1253.25 54.98
 7 3 -3 1289.33 54.84
 -7 3 3 1238.64 54.85
 -7 3 3 1286.96 54.84
 -7 3 3 1309.77 55.02
 -7 -3 3 1315.21 54.84
 -7 3 3 1240.49 54.84
 -7 -3 3 1346.4 55.03
 -7 3 3 1310.29 54.99
 -7 -3 3 1320.44 54.85
 -7 3 3 1374.82 54.86
 -7 3 3 1355.81 54.86
 -7 -3 3 1348.76 55
 -7 3 3 1303.45 55
 -7 -3 3 1371.12 54.86
 -7 3 3 1308.84 54.86
 -7 -3 3 1341.49 54.85
 -7 -3 3 1383.86 55.03
 -7 3 3 1293.85 55.02
 -7 3 3 1242.38 54.85
 -7 -3 3 1361.8 55
 7 -3 -3 1113.81 54.83
 7 3 -2 5.1 0.58
 -7 -3 2 5.36 1.18
 -7 3 2 3.99 0.92
 -7 3 2 3.43 0.53
 7 3 -2 3.46 0.61
 -7 3 2 2.27 0.59
 -7 3 2 3.04 0.5
 -7 3 2 2.55 1.13
 -7 -3 2 2 0.55
 -7 3 2 1.28 0.56
 -7 3 2 3.47 0.62
 -7 3 2 3.42 0.59
 -7 3 2 3.53 0.65
 -7 -3 2 1.08 0.98
 -7 3 2 1.54 1.01
 -7 3 2 2.03 1.09
 -7 -3 2 2.01 1.02
 -7 -3 2 3.23 0.64
 -7 -3 2 3.1 0.45
 -7 -3 2 1.96 0.52
 -7 3 2 2.26 0.52
 -7 3 2 2.46 0.65
 7 -3 -2 3.57 0.9
 -7 -3 2 4.28 0.65
 -7 -3 2 2.19 1.02
 -7 3 2 1.99 1.09
 7 3 -1 912.82 38.72
 -7 -3 1 944.77 38.88
 -7 3 1 898.21 38.88
 -7 3 1 904.87 38.72
 7 -3 -1 882.26 38.71
 -7 3 1 849.16 38.85
 -7 -3 1 947.09 38.86
 -7 3 1 927.41 38.71
 -7 3 1 909.86 38.72
 -7 -3 1 922.74 38.7
 -7 -3 1 926.63 38.72
 -7 3 1 907.54 38.72
 -7 3 1 923.02 38.72
 -7 3 1 933.21 38.72
 -7 -3 1 945.84 38.89
 -7 3 1 911.25 38.89
 -7 3 1 899.32 38.72
 -7 3 1 849.48 38.71
 -7 -3 1 934.58 38.71
 -7 3 0 63.66 2.73
 7 -3 0 64.9 2.73
 -7 3 0 58.19 2.75
 -7 3 0 65.22 2.74
 -7 -3 0 63 2.74
 -7 3 0 66.03 2.76
 -7 3 0 60.1 2.74
 -7 3 0 54.69 2.72
 -7 -3 0 58.28 2.73
 7 -3 0 55.88 2.8
 -7 -3 0 60.89 3
 -7 3 0 53.43 3.01
 -7 3 0 57.61 2.74
 -7 -3 0 61.88 3.04
 7 3 0 66.87 2.77
 -7 -3 0 69.44 2.71
 -7 3 -1 1079.32 43.97
 -7 -3 -1 999.55 43.96
 -7 3 -1 991.56 43.96
 7 -3 1 1006.57 44.03
 -7 3 -1 1036.85 43.96
 7 3 1 1067.63 44.06
 -7 3 -1 1045.55 43.96
 -7 -3 -1 1046.68 43.96
 -7 3 -1 1042.06 43.95
 7 -3 1 1031.24 43.96
 -7 -3 -1 1060.36 44.15
 -7 3 -1 1003.45 44.15
 -7 -3 -2 50.95 2.28
 7 -3 2 52 2.45
 -7 -3 -2 45.77 2.26
 -7 3 -2 47.62 2.28
 -7 3 -2 49.16 2.29
 7 -3 2 51.28 2.31
 7 3 2 54.12 2.47
 -7 3 -2 50.87 2.69
 7 -3 2 52.58 2.52
 -7 -3 -2 54.5 2.48
 -7 3 -2 50.9 2.24
 -7 3 -2 50.09 2.24
 7 -3 3 229.07 9.84
 -7 3 -3 232.66 9.81
 -7 -3 -3 225.44 9.82
 -7 3 -3 226.32 9.83
 -7 -3 -3 231.53 9.82
 -7 -3 -3 230.81 9.98
 7 -3 3 220.98 9.95
 -7 3 -3 236.75 10.11
 -7 3 -4 99.2 4.35
 7 -3 4 99.17 4.4
 -7 -3 -4 99.83 4.36
 -7 -3 -4 95.24 4.57
 -7 -3 -4 103.06 4.38
 -7 3 -4 99.12 4.37
 -7 -3 -5 89.87 3.88
 -7 3 -5 90.9 3.9
 -7 3 -5 85.01 3.87
 7 -3 5 88.41 3.92
 -7 -3 -5 88.56 3.86
 7 -3 5 86.09 3.94
 7 -3 5 76.92 4.19
 -7 3 -5 93.31 4.34
 -7 3 -6 61.84 2.72
 -7 -3 -6 58.43 2.7
 -7 3 -6 57.85 2.68
 7 -3 6 56.93 2.74
 -7 3 -6 63.7 3.22
 7 -3 6 57.67 3.06
 -7 -3 -6 58.19 2.65
 7 -3 6 57.46 2.76
 -7 3 -7 79.51 3.5
 -7 3 -7 85.83 4.05
 -7 3 -7 78.81 3.52
 -7 -3 -7 77.67 3.5
 7 -3 7 76.63 3.93
 -7 -3 -7 76.23 3.46
 7 -3 7 76.15 3.58
 -7 3 -8 4.27 1.5
 7 -3 8 6.21 1.48
 -7 3 -8 5.34 0.81
 -7 3 -9 192.9 8.23
 -7 3 -9 200.83 8.7
 7 -3 9 195.13 9
 -7 -3 -9 184.61 8.23
 -7 3 -9 194.11 8.25
 7 -3 9 184.27 8.69
 7 -3 9 180.07 8.27
 -7 3 -10 29.89 1.65
 7 -3 10 26.75 1.74
 -7 3 -10 31.3 2.27
 7 -3 10 27 2.7
 -7 3 -10 30.25 1.65
 -7 -3 -10 28.58 1.65
 -7 3 -11 2.11 0.92
 7 -3 11 0.81 1.07
 7 -3 11 0.98 2.17
 -7 -3 -11 1.68 0.9
 -7 3 -11 1.59 0.97
 -7 3 -12 5.05 0.99
 7 -3 12 3.91 1.15
 7 -3 12 5.07 2.16
 -7 -3 -12 4.88 1.01
 -7 3 -12 5.05 1.03
 -7 3 -13 12.46 1.15
 7 -3 13 11.63 1.3
 -7 -3 -13 11.56 1.16
 -7 3 -13 12.23 1.2
 -7 3 -14 10.5 1.11
 7 -3 14 7.7 1.99
 7 3 14 9.05 1.99
 -7 -3 -14 9.47 1.06
 7 -3 14 9.28 1.16
 -7 3 -14 10.75 1.07
 7 3 14 11.57 1.24
 7 -3 14 10.31 2.08
 7 -3 15 0.17 1.59
 7 3 15 -0.18 1.68
 7 3 16 37.13 2.55
 7 -3 16 40.17 2.52
 -7 -3 -16 31.67 2.5
 7 3 16 36.15 2.57
 7 -3 16 42.61 2.57
 -7 3 -16 46.46 2.66
 7 3 16 33.74 1.89
 -7 3 -16 36.59 1.82
 -7 -3 -16 36.37 1.81
 7 3 16 33 1.83
 -7 3 -17 0.48 0.66
 -7 -3 -17 0.46 0.62
 -7 -3 -17 -0.35 0.61
 7 3 17 0.2 1.24
 7 -3 17 0.36 1.19
 7 3 17 0.21 0.72
 7 -3 18 1.71 0.45
 7 3 18 1.06 0.5
 -7 -3 -18 1.29 0.48
 7 3 18 1.22 0.51
 -7 5 21 7.52 0.63
 -7 5 21 5.03 0.57
 7 5 -20 -0.22 0.58
 -7 5 20 -0.67 1.24
 -7 5 20 0.53 0.61
 7 -5 -19 -0.38 1.58
 7 5 -19 0.11 0.72
 -7 5 19 1.28 0.68
 -7 5 19 0.56 0.72
 -7 5 18 1.85 0.83
 7 -5 -18 2.05 1.8
 -7 5 18 2.12 0.82
 -7 5 17 4.29 0.9
 -7 5 17 2.95 0.91
 7 5 -17 4.19 0.91
 7 5 -16 327.58 13.89
 -7 5 16 347.9 13.91
 -7 5 16 331.17 13.9
 -7 -5 16 309.22 13.87
 -7 5 16 327.84 14.52
 7 -5 -16 300.81 13.86
 -7 5 15 24.33 1.45
 7 5 -15 19.98 1.42
 -7 -5 15 23.59 1.39
 -7 5 15 25.14 1.45
 7 -5 -15 18.44 1.34
 -7 5 15 24.3 2.33
 -7 5 14 71.94 4.21
 7 -5 -14 74.07 3.52
 -7 5 14 85.5 3.58
 7 5 -14 79.3 3.57
 -7 5 14 73.28 4.3
 -7 -5 14 77.19 3.55
 -7 -5 14 72.82 3.52
 -7 5 14 77.13 3.55
 -7 -5 13 5.09 1.82
 -7 -5 13 5.02 0.92
 -7 -5 13 5.13 1.59
 -7 5 13 4.9 1.73
 -7 5 13 4.51 0.94
 7 5 -13 5.36 0.92
 -7 5 13 5.02 1.81
 -7 5 13 3.75 1.66
 -7 -5 13 4.09 0.85
 -7 5 13 5.17 0.9
 7 -5 -13 5.06 0.84
 -7 -5 12 23.67 1.4
 -7 5 12 22.68 2.09
 -7 -5 12 24.52 2.03
 -7 5 12 22.01 2.11
 -7 5 12 25.89 1.45
 7 5 -12 24.15 1.42
 7 -5 -12 23.12 1.35
 -7 5 12 24.89 2.25
 -7 -5 12 21.98 2.18
 -7 -5 12 23.08 1.35
 -7 5 12 22.29 1.37
 -7 -5 11 13.45 1.05
 -7 -5 11 12.23 1.83
 -7 -5 11 15.61 1.8
 -7 5 11 15.12 1.12
 -7 5 11 13.29 1.71
 -7 5 11 13.01 1.84
 -7 5 11 16.29 1.78
 -7 -5 11 14.84 1.64
 -7 -5 11 15.28 1.66
 -7 -5 10 8.54 1.44
 -7 5 10 10.23 1.57
 -7 -5 10 9.43 0.84
 -7 -5 10 9.65 1.59
 -7 5 10 12.12 1.69
 -7 -5 10 9.12 1.53
 7 -5 -10 9.42 0.84
 7 -5 -9 2.6 0.68
 -7 -5 9 2.19 1.41
 -7 5 9 2.1 0.78
 -7 5 9 2.89 0.7
 -7 -5 9 2.71 0.65
 -7 5 9 3.53 1.44
 -7 5 9 1.66 1.3
 -7 -5 9 3.19 1.18
 -7 -5 9 3.33 1.28
 -7 -5 8 14.08 1.61
 -7 5 8 12.44 1.64
 -7 -5 8 14.36 1.39
 -7 -5 8 12.78 0.97
 -7 -5 8 13.03 1.61
 -7 5 8 11.46 1.45
 -7 5 8 13.84 0.99
 7 -5 -8 14.68 0.93
 -7 -5 8 14 0.9
 -7 5 8 13.66 0.93
 -7 -5 7 14.56 0.92
 -7 -5 7 14.44 0.96
 -7 -5 7 15.62 1.64
 -7 -5 7 17.42 1.03
 -7 -5 7 15.41 1.62
 -7 5 7 15.15 1.06
 -7 -5 7 18.38 1.02
 -7 -5 7 16.04 1.37
 7 -5 -7 17.31 0.98
 -7 5 7 13.2 1.43
 -7 -5 6 785.17 32.78
 -7 -5 6 810.44 33.07
 -7 5 6 782.91 32.78
 -7 -5 6 782.12 32.77
 7 -5 -6 750.36 32.77
 7 5 -6 751 32.76
 -7 5 6 774.31 33.08
 7 -5 -6 732.41 33.07
 7 -5 -5 0.24 0.63
 7 5 -5 0.27 0.67
 -7 5 5 0.37 0.59
 -7 5 5 1.42 0.68
 -7 -5 5 0.35 0.62
 -7 -5 5 1.3 0.9
 7 -5 -5 0.22 1.31
 -7 5 5 0.28 1.29
 -7 -5 5 0.52 0.75
 -7 -5 5 1.3 1.24
 -7 5 5 1.67 1.4
 -7 5 5 1.18 0.71
 -7 5 4 100.32 4.98
 -7 -5 4 93.57 4.72
 -7 5 4 108.86 4.58
 -7 5 4 103.87 4.6
 -7 5 4 117.92 5.02
 7 -5 -4 110.45 4.97
 -7 5 4 96.7 4.54
 -7 -5 4 101.63 4.6
 -7 5 4 110.77 5.01
 7 -5 -4 108.14 4.59
 -7 -5 4 111.27 4.59
 -7 -5 4 111.31 4.57
 -7 -5 4 102.75 4.92
 -7 -5 3 1.26 0.57
 -7 5 3 1.03 1.01
 7 -5 -3 2.31 0.63
 -7 5 3 2.79 0.69
 -7 -5 3 2.45 0.6
 -7 -5 3 1.46 0.85
 -7 -5 3 1.98 1.34
 -7 5 3 2.68 1.29
 -7 5 3 1.49 0.56
 -7 -5 3 2.17 0.71
 -7 -5 3 1.47 1.19
 -7 5 3 1.16 0.65
 -7 5 3 1.49 1.33
 7 -5 -3 2.2 1.21
 -7 -5 2 81.75 3.54
 -7 5 2 78.22 3.5
 -7 -5 2 76.9 3.52
 -7 5 2 74.48 3.5
 -7 5 2 83.2 3.53
 7 5 -2 83.9 3.56
 -7 5 2 75.17 3.51
 7 -5 -2 81.43 3.51
 -7 -5 2 90.63 3.95
 -7 5 2 84.28 3.88
 -7 -5 2 83.9 3.51
 -7 5 2 72.39 3.7
 -7 5 2 80.03 3.51
 -7 5 2 77.93 3.9
 -7 -5 1 81.98 4.25
 -7 -5 1 84.69 3.87
 -7 5 1 93.38 3.88
 -7 -5 1 90.98 3.88
 -7 5 1 91.68 3.89
 -7 5 1 87.2 3.86
 -7 5 1 88.38 3.88
 -7 5 1 80.15 3.89
 7 5 -1 86.4 3.92
 -7 5 1 93.93 3.89
 -7 5 1 95.05 4.09
 -7 5 1 86.43 3.86
 -7 5 0 37.36 1.84
 7 5 0 38.74 1.91
 -7 5 0 36.2 1.79
 7 -5 0 39.38 1.83
 -7 -5 0 42.96 2.27
 -7 5 0 38.56 1.77
 -7 5 0 35.93 1.79
 -7 5 0 38.51 1.82
 -7 -5 0 37.5 1.78
 -7 5 0 35.56 1.83
 -7 5 0 38.47 1.82
 -7 -5 0 43.62 1.81
 7 5 0 40.5 1.89
 -7 5 0 36.2 2.06
 -7 5 0 33.9 2.06
 -7 5 -1 11.23 1.18
 -7 -5 -1 10.49 0.79
 7 5 1 10.33 0.95
 -7 -5 -1 8.55 1.28
 7 -5 1 9.22 1.45
 -7 5 -1 10.19 0.84
 -7 5 -1 9.67 0.86
 7 -5 1 8.87 0.84
 7 5 1 9.41 0.96
 -7 5 -1 9.78 0.83
 -7 5 -1 11.64 1.22
 -7 5 -1 12.95 1.51
 -7 5 -2 68.43 3.04
 -7 5 -2 62.15 3
 -7 -5 -2 69.8 3
 -7 5 -2 64.2 3.46
 7 -5 2 67.2 3.03
 7 5 2 69.4 3.09
 7 5 2 69.04 3.35
 7 -5 2 65.82 3.41
 -7 5 -3 6.47 0.71
 7 -5 3 6.51 1.18
 -7 5 -3 6.8 1.2
 7 -5 3 11.73 0.87
 -7 -5 -3 10.67 0.79
 -7 5 -3 8.29 1.5
 7 5 3 11.88 1
 7 5 3 10.53 1.33
 7 -5 3 9.98 1.38
 -7 -5 -3 8.03 1.27
 -7 -5 -4 64.85 3.54
 7 -5 4 69.45 3.54
 -7 5 -4 68.71 3.2
 -7 5 -4 75.25 3.63
 -7 -5 -4 75.55 3.23
 7 5 4 76.94 3.33
 7 -5 4 73.21 3.28
 -7 5 -4 82.68 3.76
 -7 5 -4 69.71 3.22
 -7 5 -5 18.79 1.06
 7 -5 5 19.66 1.18
 -7 5 -5 16.56 1.07
 7 5 5 17.77 1.27
 -7 5 -5 17.64 1.79
 -7 -5 -5 15.07 1.56
 -7 5 -6 0.9 0.69
 -7 5 -6 0.36 0.66
 -7 -5 -6 2.14 1.22
 7 5 6 -0.52 0.95
 -7 5 -7 7.61 1.63
 7 -5 7 5.58 1.01
 7 -5 7 7.51 1.55
 7 -5 7 7.36 0.97
 -7 5 -8 19.13 1.18
 -7 5 -8 17.83 1.21
 7 -5 8 18.65 1.9
 -7 5 -8 20.7 1.99
 7 -5 8 18.15 1.35
 7 5 8 14.91 1.4
 -7 5 -9 23.43 1.4
 -7 -5 -9 22.89 1.39
 7 -5 9 23.15 2.14
 -7 5 -9 23.06 1.42
 7 -5 9 23.46 1.58
 -7 5 -9 23.95 2.26
 7 5 9 25.45 1.61
 -7 5 -10 1.9 0.88
 -7 -5 -10 1.41 0.82
 7 -5 10 1.82 1.08
 -7 5 -10 0.88 0.88
 7 -5 10 2.79 2.15
 7 5 10 2.59 1.13
 7 5 11 46.36 2.37
 -7 5 -11 45.41 2.23
 7 -5 11 44.65 2.35
 -7 5 -11 43.74 2.22
 -7 -5 -11 40.69 2.18
 7 -5 11 43.14 3.3
 -7 5 -12 0.15 0.91
 7 -5 12 0.51 1.07
 -7 5 -12 0.47 0.86
 -7 -5 -12 0.35 0.82
 7 5 12 -0.7 1.14
 7 -5 13 1.21 1.96
 -7 5 -13 -0.27 0.83
 -7 5 -13 0.22 0.88
 7 -5 13 1.54 1.04
 7 5 13 0.36 1.67
 7 5 13 -1.1 1.13
 7 5 14 3.15 1.04
 -7 5 -14 4.25 1.66
 7 5 14 1.6 1.61
 7 -5 14 3.9 1.83
 -7 5 -14 4.84 0.88
 -7 5 -14 2.19 0.78
 -7 -5 -14 4.56 0.85
 -7 5 -15 13.28 1.02
 -7 5 -15 15.52 1.07
 7 5 15 13.85 1.68
 7 5 15 11.63 1.12
 -7 -5 -15 15.38 1.04
 7 -5 15 15.08 1.15
 7 5 15 15.07 1.18
 7 5 16 35.96 1.94
 -7 -5 -16 43.84 1.95
 -7 5 -16 40.88 1.95
 7 5 16 37.11 2
 7 -5 16 44.05 1.99
 -7 -5 -17 0.48 0.52
 -7 7 20 34.8 1.65
 7 7 -20 32.4 1.61
 7 7 -19 0.99 0.6
 -7 7 19 2.41 1.22
 -7 7 19 2.65 0.67
 -7 7 18 27.24 1.45
 -7 7 18 29.42 2.16
 7 7 -18 24.6 1.39
 -7 7 17 14.9 1.98
 7 7 -17 13.2 1.08
 7 -7 -17 15.56 2.1
 7 -7 -16 11.65 1.02
 -7 7 16 14.88 2.02
 7 7 -16 11.9 1.09
 7 -7 -16 12.97 2.14
 -7 7 15 146.72 6.04
 7 -7 -15 124.12 6
 -7 7 15 153.44 6.84
 7 7 -15 140.4 6.03
 -7 -7 15 125.38 6.69
 7 -7 -15 127.51 6.83
 -7 7 14 51.39 2.46
 7 7 -14 52.28 2.48
 -7 -7 14 47.23 3.28
 7 -7 -14 48.86 3.43
 7 -7 -14 45.71 2.41
 7 -7 -13 69.48 3.42
 7 7 -13 73.12 3.45
 7 -7 -13 66.36 4.3
 -7 -7 13 67.65 4.15
 -7 -7 12 68.05 3.26
 -7 7 12 78.56 3.33
 7 7 -12 74.4 3.33
 7 -7 -12 64.05 3.27
 -7 -7 11 28.98 2.33
 -7 7 11 26.71 1.5
 7 -7 -11 21.02 1.42
 -7 -7 11 24.23 1.41
 -7 -7 11 20.75 2.22
 7 -7 -11 18.06 2.38
 -7 7 11 29.99 2.4
 -7 7 10 9.84 1.93
 7 7 -10 8.15 0.9
 -7 7 10 8.08 1
 7 -7 -10 7.49 0.91
 7 -7 -10 11.02 1.96
 -7 -7 10 7.9 1.56
 -7 -7 10 6.88 0.87
 -7 -7 10 5.44 1.71
 7 7 -9 33.31 1.83
 -7 7 9 36.61 1.86
 -7 -7 9 42.19 2.57
 7 -7 -9 29.53 2.63
 -7 -7 9 39.15 2.46
 -7 7 9 38.99 2.7
 -7 -7 8 161.82 7.37
 7 -7 -8 143.33 7.39
 -7 7 8 165.56 7.44
 -7 7 7 11 1.71
 -7 7 7 8.9 0.87
 7 -7 -7 7.07 0.84
 7 7 -7 6.9 0.85
 -7 -7 7 10.41 1.58
 -7 -7 7 8.15 1.55
 7 -7 -7 3.59 1.62
 -7 -7 7 7.31 0.86
 -7 -7 6 10.01 0.83
 -7 7 6 9.54 1.65
 7 -7 -6 8.87 0.88
 -7 7 6 12.77 1.76
 -7 7 6 10.07 0.87
 7 7 -6 10.53 0.91
 -7 -7 6 9.98 1.58
 7 -7 -6 8.02 1.65
 -7 -7 6 9.33 0.89
 -7 -7 5 7.82 0.78
 -7 7 5 8.23 1.61
 7 -7 -5 9.84 0.85
 -7 7 5 7.96 1.59
 -7 7 5 9.12 0.8
 -7 7 5 8.03 0.84
 7 7 -5 7.62 0.87
 -7 -7 5 8.15 1.48
 7 -7 -5 6.46 1.53
 -7 -7 5 7.34 0.8
 -7 -7 4 54.39 2.59
 -7 -7 4 55.83 2.61
 -7 -7 4 53.14 3.1
 -7 7 4 58.54 2.58
 7 -7 -4 50.79 3.04
 -7 7 4 56.29 2.6
 7 7 -4 58.25 2.63
 7 -7 -4 57 2.61
 -7 7 4 53.78 3.19
 -7 7 4 58.4 3.17
 -7 7 3 5.51 1.5
 -7 7 3 6.43 0.72
 7 -7 -3 7.86 0.81
 -7 7 3 5.77 1.57
 -7 -7 3 7.04 1.37
 -7 7 3 7.27 0.83
 -7 7 3 6.13 0.72
 -7 -7 3 7.14 0.82
 -7 7 2 11.88 0.89
 -7 7 2 11.99 0.94
 -7 -7 2 12.01 0.88
 -7 -7 2 9.72 1.55
 -7 7 2 11.58 1.61
 -7 7 2 11.57 0.89
 -7 7 2 10.35 0.86
 -7 -7 2 10.74 0.88
 -7 7 1 1.86 0.69
 -7 -7 1 1.47 0.67
 -7 7 1 0.97 0.76
 7 7 -1 1.5 0.85
 7 -7 -1 0.92 0.7
 -7 -7 1 -0.48 1.41
 -7 7 1 1.03 0.69
 -7 -7 1 1.65 0.7
 -7 7 1 0.98 0.68
 -7 7 0 18.08 1.13
 -7 -7 0 17.57 1.11
 -7 7 0 19.51 1.09
 7 7 0 19.86 1.26
 -7 7 0 18.14 1.2
 7 -7 0 17.75 1.14
 -7 -7 0 16.46 1.7
 -7 -7 0 19.56 1.12
 7 -7 0 17.91 1.85
 -7 -7 0 19.27 1.75
 -7 7 0 17.21 1.12
 -7 7 -1 42.51 1.95
 -7 -7 -1 41.68 1.95
 -7 7 -1 40.05 1.98
 -7 7 -1 41.79 1.92
 -7 7 -1 39.39 2
 7 7 1 42.9 2.06
 -7 7 -1 42.8 2.62
 7 -7 1 33.92 2.52
 -7 -7 -1 35.09 2.4
 -7 -7 -1 41.23 1.95
 -7 -7 -1 37.25 2.52
 7 7 1 36.92 2.52
 7 -7 1 38.08 1.98
 -7 7 -2 45.84 2.24
 -7 7 -2 48.26 2.19
 7 7 2 47.27 2.35
 7 -7 2 45.21 2.27
 7 -7 2 40.24 2.79
 -7 -7 -2 45.79 2.81
 -7 -7 -2 49.54 2.23
 7 7 2 44.6 2.77
 -7 7 -2 50.94 2.87
 7 -7 3 68.31 3.21
 -7 7 -3 75.58 3.77
 7 7 3 69.83 3.68
 7 7 3 71.66 3.28
 -7 -7 -3 69.94 3.17
 7 -7 3 62.63 3.67
 7 -7 4 4.1 1.53
 -7 7 -4 1.97 1.53
 7 7 5 99.72 4.41
 -7 7 -5 105.18 4.93
 7 -7 5 100.94 4.36
 -7 -7 -5 90.52 4.3
 7 7 5 93.89 4.39
 7 -7 6 -0.03 0.9
 -7 -7 -6 0.59 0.79
 7 7 6 -0.14 1.08
 -7 7 -6 0.06 0.75
 -7 7 -6 1.62 1.56
 -7 -7 -6 2.63 1.39
 7 7 6 0.07 1.08
 7 7 7 28.5 1.76
 7 7 7 28.55 1.75
 -7 -7 -7 27.15 1.56
 -7 7 -7 27.95 1.54
 -7 7 -7 27.98 2.36
 7 -7 7 25.88 1.69
 7 -7 7 26.65 1.64
 7 -7 8 40.94 2.15
 -7 -7 -8 40.3 2.05
 7 7 8 41.52 2.23
 -7 7 -8 38.6 2.05
 7 7 8 42.01 2.22
 7 -7 8 33.86 2.76
 7 -7 8 40.26 2.16
 -7 7 -9 148.41 6.75
 7 7 9 138.62 6.17
 -7 -7 -9 144.73 6.09
 -7 7 -9 131.23 6.07
 7 7 9 139.74 6.19
 7 -7 9 120.01 6.62
 7 -7 9 136.55 6.16
 7 -7 10 59.25 3.84
 -7 7 -10 65.47 3.55
 7 7 10 61.53 2.91
 -7 -7 -10 53.23 2.75
 -7 7 -10 55.6 2.75
 7 7 10 60.23 2.9
 7 -7 10 50.1 3.46
 7 -7 10 57.42 2.87
 -7 7 -11 13.94 1.14
 7 7 11 12.95 1.36
 7 7 11 13.03 1.37
 -7 -7 -11 14.6 1.16
 7 -7 11 13.55 1.31
 -7 7 -12 17.11 1.21
 7 7 12 16.24 1.42
 7 -7 12 19.21 2.27
 7 7 12 17 1.37
 -7 -7 -12 14.95 1.19
 7 -7 12 16.41 1.34
 7 -7 13 16.22 2.09
 -7 -7 -14 1.11 0.74
 7 7 14 -0.94 0.87
 7 -7 14 -1.75 1.54
 -7 7 -14 -0.18 0.73
 7 -7 14 -0.49 0.85
 -7 7 -15 4.15 0.66
 -7 -7 -15 3.91 0.7
 7 7 15 3.23 0.71
 7 -7 15 3.45 0.76
 -7 -7 -16 1.78 0.52
 7 -7 16 0.67 0.56
 7 9 -18 12.06 0.8
 -7 9 17 4.8 1.38
 -7 9 17 1.81 0.61
 7 9 -17 3.46 0.68
 -7 9 16 1.28 0.71
 -7 9 16 3.51 1.54
 7 -9 -16 0.12 0.69
 7 9 -16 1.78 0.74
 7 -9 -16 2.2 1.53
 -7 9 15 39.16 1.85
 7 -9 -15 31.93 1.83
 -7 -9 15 31.9 2.55
 7 -9 -15 32.72 2.65
 7 9 -14 10.76 1.04
 7 -9 -14 9.24 1.99
 -7 -9 14 11.62 1.93
 -7 9 14 11.73 2.02
 7 -9 -13 0.54 1.88
 7 9 -13 -0.89 0.95
 7 -9 -13 -0.91 0.87
 -7 -9 13 1.21 1.68
 -7 9 13 -3.54 1.85
 7 -9 -12 0.42 1.93
 7 9 -12 1.58 0.95
 -7 -9 12 0.96 1.77
 7 -9 -12 1.93 0.89
 7 9 -11 3.4 0.91
 7 -9 -11 3.05 0.94
 -7 -9 11 5.6 1.79
 7 -9 -11 2.87 1.95
 -7 9 11 5.06 2
 7 9 -10 2.17 0.93
 7 -9 -10 0.1 0.91
 -7 -9 10 1.43 1.76
 7 -9 -10 1.02 1.87
 -7 9 10 0.81 1.91
 -7 9 9 0.66 1.91
 7 -9 -9 2.29 0.91
 7 9 -9 1.24 0.95
 7 -9 -8 15.18 1.22
 -7 9 8 20.52 2.22
 -7 9 7 19.3 2.14
 7 9 -7 15.22 1.16
 7 -9 -7 13.03 1.98
 -7 -9 7 13.92 1.15
 7 -9 -7 14.39 1.18
 -7 -9 7 15.89 2.01
 -7 -9 7 18.25 2.03
 -7 -9 6 23.01 2.08
 -7 -9 6 15.46 1.19
 7 9 -6 18.03 1.26
 7 -9 -6 15.98 1.22
 -7 9 6 20.84 2.2
 -7 -9 5 10.07 0.96
 7 -9 -5 8.86 1.01
 -7 9 5 9.3 1.02
 7 9 -5 9.43 1.06
 -7 -9 5 9.86 1.8
 -7 9 5 11.88 1.87
 -7 9 4 110.62 4.74
 -7 -9 4 100.87 4.75
 -7 9 4 104.78 4.76
 7 9 -4 108.1 4.79
 -7 -9 4 119.96 5.39
 -7 9 4 103.37 5.49
 7 -9 -4 106.45 4.77
 -7 -9 3 2.19 1.49
 7 9 -3 -0.33 0.93
 -7 9 3 0.07 0.87
 -7 -9 3 0.11 0.76
 -7 9 3 1.55 0.81
 -7 9 3 -0.71 1.66
 -7 9 2 134.31 6.11
 -7 -9 2 137.52 6.12
 -7 -9 2 145.03 6.69
 7 -9 -2 133.06 6.79
 7 9 -2 148.91 6.18
 -7 9 2 140.45 6.15
 7 -9 -2 138.46 6.14
 -7 9 2 142.11 6.12
 -7 9 2 130.37 6.74
 -7 9 1 2.53 0.83
 -7 -9 1 3.66 0.82
 -7 -9 1 3.45 1.52
 7 -9 -1 5.54 1.83
 7 -9 -1 4.01 0.87
 -7 -9 1 6.5 0.86
 -7 9 1 4.4 0.94
 -7 9 1 3.42 0.81
 -7 9 1 7.2 1.79
 -7 -9 0 373.25 17.02
 -7 -9 0 371.42 16.55
 -7 9 0 358.69 17.07
 7 9 0 378.58 17.11
 7 -9 0 353.89 17.06
 7 -9 0 376.58 16.56
 -7 9 0 396.09 16.56
 -7 9 0 406.77 16.54
 -7 9 0 393.93 16.55
 -7 -9 0 385.68 16.53
 -7 -9 -1 -1.11 0.77
 -7 9 -1 -0.58 0.86
 -7 -9 -1 3.03 1.62
 7 9 1 -0.69 1.7
 7 -9 1 0.06 1.8
 -7 9 -1 0.28 1.67
 -7 -9 -1 1.46 0.83
 -7 9 -1 -0.04 0.92
 -7 9 -1 0.13 0.74
 7 -9 1 -0.25 0.86
 -7 -9 -2 261.87 12.34
 -7 -9 -2 267.8 11.84
 -7 9 -2 310.58 12.49
 7 -9 2 258.24 12.39
 7 -9 2 269.5 11.87
 -7 9 -2 283.21 11.85
 -7 -9 -2 275.43 11.81
 -7 -9 -3 11.05 1.9
 -7 -9 -3 11.85 1.12
 7 -9 3 10.73 2.03
 -7 9 -3 14.8 1.17
 7 9 3 16.62 1.36
 7 -9 3 13.5 1.2
 -7 9 -4 124.1 5.96
 -7 -9 -4 117.57 5.89
 -7 -9 -4 115.51 5.27
 7 -9 4 115.89 5.31
 7 9 4 123.66 5.38
 7 -9 5 107.34 4.62
 -7 9 -5 94.53 4.54
 -7 -9 -5 99.24 4.57
 7 9 5 109.25 4.68
 7 -9 6 4.47 1
 -7 9 -6 2.2 0.87
 -7 -9 -6 4.12 1.73
 -7 -9 -6 2.45 0.92
 7 9 6 2.12 1.19
 7 -9 7 28.36 1.68
 -7 9 -7 25.23 1.56
 7 -9 7 27.96 1.7
 7 9 7 31.88 1.84
 -7 -9 -7 25.1 2.39
 -7 -9 -7 25.26 1.6
 7 -9 8 11.21 1.93
 -7 -9 -8 9.39 1.91
 -7 -9 -8 11.23 1.12
 7 -9 8 12.65 1.24
 -7 9 -8 14.87 2.03
 7 -9 8 15.25 1.31
 -7 9 -8 13.41 1.1
 7 9 8 12.76 1.37
 -7 -9 -9 16.71 2.02
 -7 -9 -9 15.21 1.2
 7 -9 9 12.03 1.89
 -7 9 -9 17.78 2.09
 7 -9 9 14.91 1.32
 -7 9 -9 14.21 1.15
 7 9 9 15.78 1.4
 -7 -9 -10 -2.08 1.6
 -7 9 -10 0.37 1.55
 7 -9 10 1.64 1.89
 7 -9 10 1.23 1.02
 -7 -9 -10 1.51 0.86
 7 9 10 -2.11 1.09
 -7 9 -10 -0.68 0.79
 7 -9 11 6.99 1.86
 -7 9 -11 7.87 0.9
 -7 -9 -11 9.24 1.57
 -7 -9 -12 9.27 0.91
 7 -9 12 11.05 1.75
 7 -9 12 10.54 1.02
 -7 9 -12 9.33 0.87
 7 9 12 7.95 1.04
 7 -9 13 2.17 1.3
 -7 -9 -13 0.95 0.68
 7 -9 13 0.21 0.76
 -7 9 -13 0.91 0.62
 -7 -9 -14 10.59 0.79
 -7 9 -14 10.62 0.75
 7 -9 14 11.54 0.83
 7 -9 15 0.84 0.44
 -7 -9 -15 -0.26 0.42
 -7 11 16 4.48 0.54
 -7 11 16 3.8 0.54
 -7 11 16 5.18 0.58
 7 11 -16 4.55 0.59
 7 -11 -15 2.17 0.55
 7 11 -15 2.59 0.65
 -7 11 15 1.81 1.24
 -7 11 15 1.55 0.63
 -7 11 15 2.14 0.61
 -7 11 14 1.11 0.7
 7 11 -14 2.6 0.74
 7 -11 -14 0.71 1.37
 7 -11 -14 1.71 0.66
 -7 11 14 3.84 1.44
 7 -11 -13 15.73 1.99
 -7 -11 13 18.38 1.93
 -7 11 13 23.31 2.12
 7 -11 -13 18.98 1.24
 7 11 -13 23.91 1.31
 7 -11 -12 55.26 2.78
 7 -11 -12 56.46 3.51
 -7 -11 12 54.28 3.38
 7 -11 -11 38.72 2.91
 -7 -11 11 39.16 2.79
 -7 -11 11 39.09 2.78
 -7 11 11 43.31 2.91
 7 11 -10 54 2.43
 -7 -11 10 52.89 3.22
 7 -11 -10 41.42 3.28
 7 -11 -10 43.36 2.41
 -7 11 10 57.8 3.39
 -7 -11 9 7.44 1.8
 7 -11 -9 7.51 1.02
 7 -11 -9 10.72 2.16
 7 11 -9 8.04 1.05
 -7 11 9 7.58 1.99
 7 -11 -8 8.29 2.17
 7 11 -8 8.44 1.11
 7 -11 -8 6.44 1.02
 -7 -11 8 7.53 1.86
 7 11 -7 7.18 1.14
 7 11 -7 7.34 1.05
 7 -11 -6 8.72 2.25
 7 11 -6 11.86 1.16
 -7 -11 6 9.93 1.08
 -7 11 6 11.38 1.11
 -7 -11 6 12.77 1.99
 -7 -11 6 12.16 2
 7 -11 -5 1.65 2.12
 -7 11 5 2.16 0.94
 7 11 -5 3.35 1.01
 -7 -11 5 2.15 0.9
 -7 11 5 1.83 0.9
 -7 -11 5 1.5 1.76
 7 -11 -4 0.43 2.03
 7 11 -4 0.94 1.05
 -7 11 4 1.55 0.96
 -7 -11 4 1.44 0.86
 7 -11 -4 -0.03 0.94
 -7 11 4 1.26 0.89
 -7 -11 4 1.75 1.71
 7 -11 -3 -0.07 2.03
 7 11 -3 -0.64 1.08
 -7 11 3 0.08 0.96
 -7 -11 3 1 0.86
 7 -11 -3 -0.12 0.93
 -7 11 3 -1.16 0.85
 -7 -11 3 0.37 1.7
 7 -11 -2 12.81 2.32
 -7 -11 2 12.73 1.96
 -7 11 2 14.94 1.22
 7 11 -2 13.95 1.3
 -7 11 2 14.28 1.1
 7 -11 -2 12.94 1.2
 -7 -11 2 11.66 1.14
 7 -11 -1 0.07 2
 -7 11 1 0.25 1.01
 7 11 -1 1.53 1.08
 7 -11 -1 0.48 0.95
 -7 -11 1 -0.42 0.87
 -7 11 1 0.56 0.87
 -7 -11 1 -1.65 1.74
 -7 11 0 21.72 1.4
 7 -11 0 19.08 2.51
 7 11 0 21.64 1.6
 -7 11 0 26.02 2.45
 7 -11 0 20.93 1.46
 -7 -11 0 20.86 2.22
 -7 11 -1 15.84 1.25
 7 -11 1 14.55 1.29
 7 11 1 16.51 1.41
 7 -11 1 13.74 2.31
 -7 11 -1 18.85 2.25
 -7 -11 -1 20.94 2.14
 7 -11 2 100.29 4.75
 -7 -11 -2 99.68 4.72
 -7 -11 -2 113.25 5.45
 7 -11 2 92.48 5.51
 -7 11 -2 122.6 5.6
 7 11 2 114.02 4.84
 -7 11 -3 2.41 1.87
 -7 -11 -3 2.28 0.95
 7 -11 4 22.55 1.46
 -7 -11 -4 18.47 1.38
 7 -11 5 21.79 1.49
 -7 11 -5 27.93 2.39
 -7 -11 -5 23.18 2.15
 -7 -11 -5 22.95 1.46
 7 -11 6 1.39 0.94
 7 -11 6 1.93 0.98
 -7 -11 -6 1.65 0.89
 -7 -11 -6 -0.57 1.58
 7 -11 7 4.31 0.96
 7 -11 7 1.73 1.55
 -7 11 -7 5.18 1.7
 -7 -11 -7 3.38 0.91
 7 -11 8 15.69 1.83
 7 -11 8 16 1.29
 -7 11 -8 19.54 1.98
 7 -11 9 5.92 0.95
 -7 -11 -9 5.48 0.86
 -7 11 -9 7.19 1.58
 7 -11 9 6.74 1.64
 7 -11 10 4.07 0.84
 -7 -11 -10 2.34 0.73
 7 -11 10 3.97 1.37
 -7 -11 -11 0.46 0.63
 7 11 11 1.2 0.73
 7 -11 11 1.08 0.71
 -7 -11 -12 0.05 0.52
 7 11 12 0.56 0.59
 7 -11 12 -0.06 0.57
 -7 13 13 1.75 0.49
 7 13 -13 2.13 0.52
 -7 13 12 3.64 0.58
 7 13 -12 3.87 0.64
 7 -13 -11 4.72 0.67
 7 13 -11 4.54 0.75
 -7 13 11 6.17 0.7
 7 13 -10 0.93 0.74
 7 -13 -10 -0.04 0.66
 -7 13 10 0.28 0.66
 -7 -13 10 -0.38 0.59
 7 -13 -10 0.86 1.47
 7 -13 -9 1.74 1.58
 7 -13 -9 0.16 0.73
 -7 13 9 0.21 0.71
 7 13 -9 1.08 0.77
 -7 -13 9 1.7 1.37
 7 -13 -8 -1.69 1.69
 7 -13 -8 -0.42 0.77
 -7 13 8 0.77 0.72
 7 13 -8 0.26 0.83
 -7 -13 8 0.99 1.41
 7 -13 -7 7.44 1.87
 7 -13 -7 6.63 0.91
 -7 13 7 7.79 0.86
 7 13 -7 7.46 0.98
 -7 -13 7 6.74 1.63
 7 -13 -6 1.12 1.88
 7 -13 -6 1.42 0.83
 7 13 -6 -2.7 1.01
 -7 -13 6 -3.26 1.62
 -7 13 6 0.17 0.76
 -7 -13 5 13.09 1.85
 7 -13 -5 14.32 2.19
 -7 -13 4 45.5 2.93
 -7 13 4 51.65 3.1
 7 -13 -3 4.7 2
 -7 13 3 1.64 1.78
 -7 -13 3 2.72 1.63
 7 13 -3 2.13 0.98
 7 -13 -2 17.72 1.34
 -7 -13 2 20.84 2.1
 -7 13 2 22.33 2.3
 7 -13 -2 19.97 2.39
 7 13 -2 20.91 1.43
 7 -13 -1 18 2.33
 7 -13 -1 16.08 1.3
 -7 13 1 21.16 2.22
 7 13 -1 19.54 1.39
 -7 -13 1 22.99 2.11
 -7 13 0 5.07 1.85
 7 13 0 3.94 1.08
 -7 -13 0 3.91 1.66
 -7 -13 -1 107.12 5.55
 -7 13 -1 115.82 5.65
 7 -13 2 0.44 0.84
 -7 13 -2 2.25 1.67
 -7 -13 -2 1.52 1.56
 7 -13 3 13.61 1.1
 -7 -13 -3 12.51 1.05
 -7 13 -3 16.17 1.93
 -7 -13 -3 15.88 1.84
 -7 -13 -4 -0.24 0.76
 -7 -13 -4 1.48 1.41
 7 13 4 -0.02 0.97
 7 -13 4 -0.15 0.82
 7 -13 5 14.54 1.1
 -7 -13 -5 14.82 1.68
 7 -13 5 13.79 1.08
 7 13 5 13.06 1.18
 7 -13 6 2.03 0.79
 7 -13 6 2.28 0.75
 7 13 6 3.06 0.9
 7 13 7 2.95 0.83
 7 -13 7 2.31 0.73
 7 13 8 -0.98 0.7
 7 -13 8 0.1 0.63
 7 13 9 19.6 1.02
 7 -13 9 15.27 0.96
 7 15 -8 5.26 0.54
 -7 -15 7 0.14 0.43
 7 15 -6 7.55 0.67
 7 -15 -6 5.52 0.6
 7 15 -5 1.81 0.63
 7 -15 -5 1.28 0.54
 7 15 -4 10.72 0.83
 7 -15 -4 8.14 0.74
 7 15 -3 20.69 1.19
 7 15 -2 0.76 0.65
 7 15 -2 0.25 0.68
 7 -15 -2 1.29 0.62
 7 15 -1 24.24 1.23
 7 -15 -1 21.2 1.19
 7 15 -1 24.2 1.23
 7 15 0 -0.77 0.66
 7 -15 0 0.5 0.6
 -7 -15 0 -0.22 0.53
 7 15 0 0.26 0.62
 7 15 1 -0.66 0.66
 7 -15 1 0.23 0.59
 -7 -15 -1 0.18 0.49
 7 15 1 0.31 0.61
 -7 -15 -2 1.46 0.5
 7 -15 2 1.43 0.56
 7 -15 2 1.64 0.56
 7 15 2 3.04 0.66
 7 15 2 1.95 0.54
 -7 -15 -3 0.58 0.44
 7 -15 3 -0.08 0.52
 7 -15 3 -0.09 0.51
 7 15 3 0.81 0.57
 7 -15 4 0.29 0.48
 7 15 4 0.79 0.52
 7 15 5 4.33 0.52
 -8 0 22 21.71 1.13
 -8 0 21 -0.12 0.65
 -8 0 21 0.87 0.7
 -8 0 20 70.03 4.01
 -8 0 20 73.96 3.38
 -8 0 19 0.06 1.7
 -8 0 18 124.56 6.71
 -8 0 18 134.64 6.04
 -8 0 17 0.46 0.92
 -8 0 17 0.92 1.9
 -8 0 16 163.17 7.89
 -8 0 16 161.73 7.16
 -8 0 16 163.86 7.93
 -8 0 15 2.13 1.8
 -8 0 15 -0.18 0.93
 -8 0 15 -0.86 1.76
 -8 0 14 151.84 7.23
 -8 0 14 148.52 6.61
 -8 0 14 156.32 7.31
 -8 0 13 -0.45 1.61
 -8 0 13 -0.94 0.83
 -8 0 13 -0.67 1.53
 -8 0 12 276.5 12.19
 -8 0 12 274.95 11.73
 -8 0 12 254.76 12.21
 -8 0 11 -0.27 0.78
 -8 0 11 -0.62 0.73
 -8 0 11 -1.5 1.39
 8 0 -11 1.67 1.55
 -8 0 11 0.22 1.41
 -8 0 11 1.03 0.86
 -8 0 10 560.38 23.19
 -8 0 10 560.35 23.56
 -8 0 10 544.48 23.55
 -8 0 10 542.27 23.2
 -8 0 10 527.08 23.2
 -8 0 10 548.48 23.54
 -8 0 10 535.1 23.19
 -8 0 9 0.1 0.92
 -8 0 9 0.22 0.97
 -8 0 9 -0.29 0.78
 -8 0 9 -1.9 1.44
 -8 0 9 0.08 0.69
 -8 0 9 -0.09 0.83
 8 0 -9 -0.09 0.55
 8 0 -8 407.55 17.92
 -8 0 8 419.47 17.97
 -8 0 8 409.75 17.97
 -8 0 8 437.82 17.97
 -8 0 8 444.34 18.29
 -8 0 8 418.03 18.28
 -8 0 8 419.49 17.98
 -8 0 8 443.22 18.29
 -8 0 8 422.68 17.97
 -8 0 8 430.28 17.99
 -8 0 7 0.59 0.69
 -8 0 7 0.4 0.72
 -8 0 7 0.52 0.71
 -8 0 7 0.83 1.33
 -8 0 7 0.89 1.26
 -8 0 7 0.35 0.83
 -8 0 7 -1.28 1.43
 -8 0 7 -0.21 0.71
 -8 0 7 -0.26 0.71
 -8 0 6 172.32 6.59
 -8 0 6 156.75 6.59
 -8 0 6 140.74 6.59
 -8 0 6 142.26 6.57
 -8 0 6 150.17 6.59
 -8 0 6 148.03 6.58
 -8 0 6 156.11 6.59
 -8 0 6 147.58 6.87
 -8 0 6 156.02 6.58
 -8 0 5 0.45 0.64
 -8 0 5 0.15 0.48
 -8 0 5 -0.31 0.62
 -8 0 5 0.57 0.62
 -8 0 5 -0.22 0.71
 -8 0 5 1.42 1.19
 -8 0 5 0.13 0.68
 -8 0 4 8.31 0.79
 -8 0 4 7.43 1.3
 -8 0 4 8.21 1.21
 -8 0 4 6.89 1.25
 -8 0 4 5.81 0.71
 -8 0 4 6.75 0.77
 -8 0 4 6.01 0.52
 -8 0 4 7.13 0.53
 -8 0 4 6.28 0.7
 -8 0 4 6.09 0.54
 -8 0 4 7.87 0.74
 -8 0 4 6.64 0.71
 -8 0 4 6.24 0.54
 -8 0 4 7.08 0.66
 -8 0 4 6.19 0.72
 -8 0 3 0.56 0.6
 -8 0 3 -0.58 1.09
 -8 0 3 0 0.56
 -8 0 3 0.59 0.6
 -8 0 3 0.16 0.67
 -8 0 3 1.23 1.11
 -8 0 3 0.17 0.76
 -8 0 3 1.19 1.11
 -8 0 3 0.31 0.44
 -8 0 3 0.74 0.59
 -8 0 3 0.21 0.62
 -8 0 3 0.5 0.75
 8 0 -3 0.81 0.69
 -8 0 3 0.8 0.53
 -8 0 3 0.65 1.08
 -8 0 3 -0.17 1.17
 -8 0 2 400.3 16.83
 -8 0 2 391.32 17.04
 -8 0 2 419.98 17.02
 -8 0 2 388.02 16.84
 -8 0 2 413.79 16.84
 -8 0 2 366.08 16.97
 -8 0 2 412.08 16.99
 -8 0 2 384.68 16.81
 -8 0 2 396.04 16.83
 -8 0 2 381.58 16.82
 -8 0 2 406.33 16.83
 -8 0 2 394.32 16.82
 -8 0 2 391.45 17.04
 -8 0 2 395.65 16.94
 -8 0 1 0.67 0.55
 -8 0 1 0 0.54
 -8 0 1 -0.31 0.59
 -8 0 1 0.38 0.53
 -8 0 1 -0.17 0.56
 -8 0 1 -0.36 1.12
 -8 0 1 0.19 1.21
 -8 0 1 0.8 1.19
 -8 0 1 -0.32 1.02
 -8 0 1 1.17 0.95
 -8 0 0 175.15 6.72
 -8 0 0 153.77 6.46
 -8 0 0 154.31 6.48
 -8 0 0 155.86 6.77
 -8 0 0 156.6 6.48
 -8 0 0 158.22 6.75
 -8 0 0 163.07 6.48
 8 0 1 0.68 0.57
 -8 0 -1 0.29 0.59
 -8 0 -1 0.46 0.6
 -8 0 -1 0.52 0.59
 8 0 2 885.14 38.12
 -8 0 -2 892.44 38.13
 -8 0 -2 905.42 38.13
 -8 0 -2 899.19 38.11
 8 0 3 0.52 0.71
 -8 0 -3 0.18 0.57
 -8 0 -3 -0.28 1.31
 -8 0 -3 -0.11 0.68
 -8 0 -3 0.45 0.73
 8 0 4 112.31 4.97
 -8 0 -4 111.4 4.92
 -8 0 -4 114.3 5.28
 -8 0 -4 112.94 4.93
 -8 0 -4 116.45 4.96
 8 0 5 0.62 0.82
 -8 0 -5 -0.36 0.67
 -8 0 -5 0.68 1.32
 -8 0 -5 -0.08 0.66
 -8 0 -5 -0.71 0.72
 8 0 6 346.82 14.99
 -8 0 -6 355.01 14.96
 8 0 6 340.26 15.41
 -8 0 -6 349.01 15.26
 -8 0 -6 349.05 14.94
 -8 0 -6 347.44 14.98
 8 0 7 0.71 0.88
 -8 0 -7 0.08 0.72
 -8 0 -7 -0.38 0.67
 -8 0 -7 1.05 1.31
 8 0 7 -0.26 1.65
 -8 0 -7 0.13 0.8
 8 0 8 7.6 1.91
 -8 0 -8 8.42 0.87
 -8 0 -9 -0.05 0.79
 8 0 9 -0.95 1.86
 -8 0 -9 0.61 0.88
 8 0 9 0.13 0.95
 -8 0 -10 11.35 1.03
 8 0 10 11.18 2.1
 -8 0 -10 9.02 1.08
 8 0 10 9.68 1.16
 -8 0 -11 -0.34 0.92
 8 0 11 0.44 2.04
 8 0 11 1.15 1.05
 -8 0 -11 -0.03 0.9
 8 0 12 2.09 1.07
 -8 0 -12 2.23 1.02
 -8 0 -12 3.2 0.94
 8 0 13 0.14 1.07
 -8 0 -13 -0.02 0.99
 -8 0 -14 115.87 5.21
 8 0 14 115.18 5.94
 8 0 15 -0.3 1.68
 -8 0 -16 7.77 0.88
 -8 0 -16 7.24 1.67
 8 0 16 6.48 1.63
 8 0 17 0.41 1.28
 8 0 17 0.03 0.7
 -8 0 -17 -0.09 0.66
 8 0 18 84.15 3.7
 -8 2 22 0.1 0.48
 -8 -2 22 0.26 0.5
 -8 2 22 0.21 0.48
 -8 -2 21 11.72 0.89
 -8 2 21 11.03 0.92
 -8 2 21 9.35 1.48
 -8 2 21 13.49 0.88
 -8 -2 20 4.38 0.83
 -8 2 20 4.51 0.85
 -8 2 20 3.67 1.57
 -8 2 20 4.65 0.79
 -8 -2 20 3.61 1.45
 -8 2 20 5.2 1.56
 -8 -2 19 5.57 1.7
 -8 2 19 7.88 1.79
 -8 2 18 -0.91 0.94
 -8 -2 18 1.38 0.93
 -8 2 18 1.74 1.83
 -8 -2 18 0.39 1.7
 -8 -2 17 36.64 2.01
 -8 2 17 36.96 2.02
 -8 2 17 39.3 2.98
 -8 -2 17 39.07 2.87
 -8 -2 16 16.07 2.22
 -8 2 16 18.93 2.34
 8 2 -16 19.19 1.28
 -8 2 16 19.63 1.36
 -8 -2 16 19.36 1.36
 -8 -2 16 17.98 2.23
 -8 2 16 19.19 2.38
 -8 2 15 48.25 2.46
 -8 -2 15 48.63 2.44
 -8 -2 15 48.38 3.27
 -8 2 15 52.71 3.38
 8 2 -15 49.23 2.4
 -8 -2 14 0.31 1.5
 -8 2 14 -0.57 1.59
 8 2 -14 -0.25 0.81
 -8 2 14 0.48 0.81
 -8 -2 14 0.34 0.78
 -8 -2 14 -0.31 1.69
 -8 2 14 -0.32 1.76
 -8 -2 13 46.69 2.25
 -8 2 13 45.03 2.23
 -8 -2 13 42.92 2.21
 -8 -2 13 43.7 2.91
 -8 2 13 45.23 2.93
 -8 -2 13 45.85 2.96
 -8 2 13 44.45 2.97
 -8 -2 12 9.75 1.63
 -8 2 12 8.84 1.7
 -8 -2 12 10.28 0.88
 -8 2 12 9.87 0.92
 -8 -2 12 8.96 1.65
 -8 -2 12 8.52 1.62
 -8 2 12 6.71 1.72
 -8 -2 12 7.85 1.63
 8 2 -12 9.26 0.87
 -8 -2 11 47.65 2.28
 -8 -2 11 47.12 2.35
 -8 -2 11 48.13 2.83
 -8 -2 11 49.87 2.92
 -8 2 11 49.38 2.91
 -8 -2 11 48.63 2.31
 -8 -2 11 47.6 2.29
 -8 2 11 46.66 2.29
 -8 -2 11 47.74 2.87
 -8 2 11 45.65 2.83
 -8 -2 11 48.19 2.26
 -8 2 11 48.42 2.28
 -8 -2 11 46.31 2.86
 8 -2 -11 54.61 3.01
 8 2 -11 48.86 2.25
 -8 2 10 178.18 8.02
 -8 -2 10 185.98 8
 -8 -2 10 192.36 8.38
 -8 -2 10 200.16 8.43
 -8 2 10 185.26 8.45
 -8 -2 10 185.84 8
 -8 -2 10 188.01 7.98
 -8 2 10 180.29 7.98
 -8 -2 10 187.45 8.38
 -8 2 10 179.62 8.4
 -8 2 10 180.55 7.98
 -8 -2 10 184.29 7.97
 -8 -2 10 175.62 8.35
 8 -2 -10 185.81 8.45
 8 2 -10 187.66 7.96
 8 2 -9 31.2 1.48
 -8 -2 9 30.6 1.58
 -8 -2 9 27.68 2.1
 -8 2 9 28.45 2.13
 -8 -2 9 30.75 2.04
 -8 2 9 30.02 1.55
 -8 -2 9 28.77 1.53
 -8 -2 9 27.83 1.55
 -8 2 9 27.01 1.5
 -8 -2 9 29.5 1.53
 -8 2 9 30.24 1.7
 -8 -2 9 30.83 1.6
 -8 -2 8 -0.45 0.74
 -8 -2 8 0.01 0.7
 -8 2 8 0.72 0.66
 -8 2 8 0.61 0.77
 -8 -2 8 0.46 0.73
 -8 2 8 0.23 0.95
 -8 2 8 -0.62 1.03
 -8 2 8 0.3 0.87
 -8 -2 8 0.64 0.74
 -8 -2 8 -0.35 0.58
 -8 2 8 0.39 1.37
 -8 -2 8 -0.82 1.33
 -8 -2 8 1.38 1.38
 -8 2 8 0.37 0.67
 -8 -2 8 0.4 0.71
 -8 -2 8 -0.55 1.34
 -8 2 8 1.65 1.31
 -8 -2 8 0.48 1.2
 8 -2 -8 1.07 1.42
 -8 -2 8 -1.47 1.26
 -8 -2 7 12.37 1.49
 -8 2 7 10 0.81
 -8 -2 7 12.67 0.98
 -8 -2 7 11.35 0.93
 -8 -2 7 10.78 0.87
 -8 2 7 11.23 0.92
 -8 2 7 10.96 0.9
 -8 2 7 11.49 0.85
 -8 -2 7 10.69 0.88
 8 -2 -7 10.4 1.49
 -8 -2 7 12.15 1.47
 -8 2 7 8.67 1.47
 -8 2 7 10.18 1.06
 -8 -2 7 10.67 0.9
 -8 2 7 10.82 1.04
 -8 -2 7 10.17 0.77
 -8 2 7 10.59 1.01
 -8 -2 6 3.34 0.62
 -8 2 6 3.88 0.81
 -8 -2 6 3.54 0.7
 8 -2 -6 3.97 1.17
 -8 2 6 3.49 0.85
 -8 -2 6 4.41 0.72
 -8 -2 6 3.62 0.78
 -8 2 6 2.97 0.62
 -8 -2 6 3.23 0.66
 -8 -2 6 3.9 0.73
 -8 2 6 4.71 0.76
 -8 -2 6 3.97 0.7
 -8 2 6 3.44 0.69
 -8 2 6 4.47 0.82
 -8 2 6 4.34 0.71
 -8 -2 6 3.53 1.35
 -8 -2 6 4.11 1.09
 -8 -2 5 71.26 2.83
 -8 2 5 68.65 2.86
 -8 -2 5 66.2 2.86
 -8 2 5 62.57 2.85
 -8 -2 5 66.69 2.79
 -8 2 5 63.77 2.82
 -8 2 5 67.15 2.85
 -8 2 5 63.99 3.09
 -8 2 5 57.93 2.87
 -8 2 5 60.93 2.87
 -8 -2 5 59.64 2.81
 -8 -2 5 67.04 3.06
 -8 -2 5 59.81 2.84
 -8 -2 5 62.46 2.87
 -8 -2 5 61.46 2.83
 -8 2 5 59.25 2.83
 -8 -2 5 68.99 3.07
 -8 2 5 54.88 3.21
 -8 -2 4 12.5 1.32
 -8 -2 4 16.28 0.96
 -8 2 4 16.84 0.96
 -8 2 4 19.69 1.56
 -8 -2 4 17.44 1.49
 -8 2 4 15.74 0.88
 -8 2 4 17.19 0.98
 -8 -2 4 16.56 0.85
 -8 -2 4 12.13 0.98
 -8 2 4 14.06 1.02
 -8 -2 4 15.19 0.91
 -8 2 4 12.57 1.53
 -8 2 4 14.69 1.47
 -8 2 4 15.95 0.94
 -8 2 4 15.51 1.32
 -8 -2 4 16.19 0.99
 -8 -2 4 15.75 0.9
 -8 -2 4 18.12 1.23
 -8 2 4 15.38 0.9
 -8 -2 4 18.63 1.38
 -8 2 4 14.81 1.42
 -8 2 3 133.87 6.39
 -8 -2 3 143.89 6.27
 -8 -2 3 141.45 6.31
 -8 -2 3 151.62 6.1
 -8 2 3 146.25 6.14
 -8 -2 3 160.91 6.42
 -8 2 3 146.28 6.39
 -8 2 3 142.78 6.36
 -8 2 3 141.31 6.31
 -8 -2 3 167.03 6.39
 -8 -2 3 152.65 6.13
 -8 2 3 139.28 6.13
 -8 -2 3 142.58 6.14
 -8 2 3 143.26 6.14
 -8 -2 3 142.75 6.11
 -8 2 3 149.62 6.26
 -8 2 3 151.17 6.14
 -8 -2 3 151.04 6.26
 8 -2 -3 117.42 6.1
 -8 2 3 143.73 6.35
 -8 2 3 135.61 6.12
 -8 -2 2 444.9 18.16
 -8 2 2 397 18.14
 -8 2 2 393.82 18.14
 -8 -2 2 428.45 18.15
 8 -2 -2 404.95 17.99
 -8 2 2 412.57 18.15
 -8 -2 2 439.04 18.04
 -8 2 2 415.86 17.95
 -8 -2 2 437.13 17.93
 -8 2 2 421.25 17.96
 -8 2 2 415.08 17.95
 -8 -2 2 467.91 18.15
 -8 2 2 412.13 18.13
 -8 -2 2 438.16 17.94
 -8 2 2 420.18 17.93
 -8 2 2 410.27 17.94
 -8 2 2 427.85 17.95
 -8 -2 2 433.82 17.94
 -8 2 2 410.33 17.94
 -8 2 2 398.27 17.95
 -8 2 2 409.02 18.07
 -8 2 1 278.5 13.19
 -8 -2 1 325.87 13.39
 -8 2 1 303.53 13.37
 -8 2 1 305.46 13.17
 -8 2 1 303.41 13.17
 -8 2 1 298.51 13.16
 -8 2 1 302.22 13.17
 -8 -2 1 333.71 13.16
 -8 2 1 298.24 13.16
 -8 -2 1 313.51 13.16
 -8 2 1 298.43 13.16
 -8 -2 1 333.55 13.15
 -8 2 1 299.99 13.17
 -8 2 1 306.49 13.16
 -8 -2 1 357.8 13.39
 -8 2 1 307.83 13.35
 -8 -2 1 336.44 13.4
 -8 2 1 303.36 13.38
 -8 2 1 309.5 13.32
 8 2 -1 301.29 13.18
 -8 2 0 17.54 1.04
 8 -2 0 19.27 1
 -8 -2 0 21.09 0.99
 -8 -2 0 16.96 1.03
 -8 2 0 18.93 1.02
 -8 2 0 17.18 1.02
 -8 2 0 19.21 0.99
 -8 2 0 17.09 1
 -8 2 0 17.81 1.01
 8 2 0 17.24 1.02
 -8 2 0 18.65 1.02
 -8 -2 0 17.9 1.47
 -8 2 0 16.81 1.55
 8 2 0 18.73 1.21
 -8 2 0 20.17 1.44
 -8 -2 0 19.09 1.02
 -8 2 0 16.38 1
 -8 -2 -1 123.33 5.45
 -8 2 -1 119.91 5.46
 8 2 1 129.66 5.64
 -8 -2 -1 130.25 5.46
 8 2 1 128.63 5.42
 -8 2 -1 127.13 5.45
 8 -2 1 124.61 5.46
 -8 2 -1 124.74 5.45
 -8 2 -1 126.32 5.42
 -8 -2 -2 236.35 9.77
 8 2 2 235.23 9.76
 8 -2 2 234.42 9.78
 -8 2 -2 225.59 9.74
 -8 -2 -2 220.38 9.76
 -8 2 -2 218.72 9.77
 -8 2 -2 233.96 10.04
 8 2 2 233.72 10
 -8 -2 -2 220.01 9.81
 8 -2 2 228.29 9.88
 -8 -2 -2 220.84 10.03
 8 2 3 77.04 3.57
 -8 2 -3 73.44 3.58
 8 -2 3 73.34 3.16
 8 2 3 71.2 3.14
 -8 -2 -3 68.92 3.14
 -8 -2 -3 67.62 3.14
 -8 2 -3 69.48 3.16
 -8 2 -3 69.92 3.1
 8 -2 3 69.08 3.33
 8 -2 4 285.24 13.73
 -8 -2 -4 318.96 13.56
 8 2 4 318.28 13.58
 8 -2 4 310.19 13.59
 -8 2 -4 322.42 13.58
 -8 -2 -4 327.88 13.58
 -8 2 -4 304.85 13.55
 8 2 4 341.51 13.93
 -8 2 -4 340.87 13.91
 8 -2 4 322.25 13.59
 8 -2 5 17.85 1.56
 -8 2 -5 19.27 1.09
 -8 2 -5 19.45 1.2
 -8 -2 -5 18.9 1.18
 8 -2 5 19.87 1.24
 8 2 5 19.09 1.2
 -8 -2 -5 19.03 1.11
 8 2 5 19.01 1.87
 -8 2 -5 19.54 1.8
 8 -2 6 55.45 3.04
 -8 2 -6 60.67 2.72
 -8 -2 -6 56.5 2.7
 -8 2 -6 56.68 2.66
 8 2 6 57.31 2.71
 -8 -2 -6 58.95 2.66
 8 -2 6 57.66 2.75
 -8 2 -6 60.1 2.66
 8 2 6 58.98 3.3
 -8 2 -6 61.8 3.22
 -8 2 -7 303.83 13.02
 -8 -2 -7 294.39 13.01
 -8 2 -7 300.07 12.99
 -8 2 -7 300.44 12.97
 8 2 7 298.88 13.49
 -8 2 -7 324.45 13.42
 8 -2 7 309.94 13.05
 8 2 7 296.92 13.02
 -8 -2 -7 307.83 12.98
 -8 2 -8 123.81 5.4
 -8 -2 -8 116.08 5.39
 -8 -2 -8 126.81 5.35
 8 -2 8 115.45 5.44
 -8 2 -8 122.03 5.34
 8 -2 8 124.48 6.16
 -8 2 -8 131.27 5.87
 8 2 8 127.18 6.04
 8 -2 9 62.35 3.82
 -8 2 -9 71.44 3.44
 -8 2 -9 60.45 2.89
 -8 -2 -9 60.96 2.86
 8 2 9 59.54 2.91
 8 -2 9 57.86 2.95
 -8 2 -9 61.37 2.85
 -8 2 -10 200.55 8.63
 8 -2 10 189.97 8.99
 -8 -2 -10 185.99 8.18
 -8 2 -10 193.63 8.2
 8 -2 10 178.7 8.2
 -8 2 -10 184.46 8.16
 8 -2 11 4.31 2.19
 -8 2 -11 6.66 1.04
 -8 -2 -11 4.74 1
 8 -2 11 4.73 1.18
 -8 2 -11 4.06 0.95
 8 -2 12 4.47 2.17
 8 -2 12 7.68 1.18
 -8 -2 -12 5.95 1.05
 -8 2 -12 6.33 1.09
 -8 2 -12 7.48 1.02
 8 -2 13 0.02 1.04
 -8 2 -13 2.54 0.92
 -8 -2 -13 1.85 0.92
 -8 2 -13 1.06 0.96
 8 -2 14 11.5 1.2
 -8 2 -14 12.86 1.13
 -8 -2 -14 12.7 1.08
 8 2 14 11.92 2.09
 8 -2 14 11.65 2.04
 -8 2 -14 10.52 1.07
 8 -2 15 4.26 1.64
 8 2 15 2.93 1.7
 -8 2 -15 4.14 0.86
 -8 -2 -15 3.77 0.84
 8 -2 15 4.36 0.95
 8 -2 16 5.83 1.54
 8 2 16 10.21 1.66
 -8 -2 -16 7.55 0.87
 -8 2 -16 8.31 0.86
 8 2 16 8.49 0.97
 -8 2 -16 7.4 1.59
 -8 -2 -16 6.3 1.6
 8 2 17 8.99 0.87
 8 -2 17 9.77 1.4
 8 2 17 9.2 1.41
 -8 2 -17 11.57 0.85
 -8 -2 -17 9.86 0.83
 -8 -2 -18 0.11 0.43
 8 2 18 -0.26 0.46
 8 -2 18 -0.07 0.46
 8 -2 18 0.05 0.41
 8 2 18 0.05 0.48
 -8 4 22 4.96 0.5
 -8 4 21 2.62 0.58
 -8 4 21 1.38 0.53
 -8 4 21 2.22 0.61
 8 -4 -20 10.61 1.74
 -8 4 20 12.56 0.91
 -8 -4 20 11.92 0.88
 -8 4 20 11.45 0.91
 -8 -4 19 0.06 0.74
 -8 4 19 -0.13 0.77
 8 4 -19 0.29 0.74
 -8 4 19 2.71 1.52
 -8 4 19 0.66 0.76
 -8 -4 19 1.04 1.38
 -8 4 19 4.03 1.52
 -8 4 18 13.42 1.08
 -8 4 18 11.48 1.9
 -8 -4 18 15.12 1.85
 -8 4 17 19.21 1.39
 -8 -4 17 17.43 1.34
 8 4 -17 21.99 1.35
 -8 -4 17 20.99 2.16
 -8 4 17 21.75 2.29
 -8 4 17 22.77 1.39
 -8 4 17 20.9 2.31
 -8 4 16 5.05 1.02
 -8 -4 16 5.61 0.96
 8 4 -16 5.05 0.95
 -8 4 16 7.15 1.98
 -8 4 16 5.25 0.98
 -8 -4 16 6.43 1.74
 -8 4 16 5.26 1.91
 -8 -4 15 106.76 4.93
 -8 4 15 111.8 4.95
 -8 4 15 105.63 5.68
 -8 -4 15 95.81 5.54
 -8 4 15 111.47 5.69
 -8 4 15 117.07 4.95
 8 4 -15 108.94 4.92
 -8 4 14 2.58 1.75
 -8 -4 14 3.91 1.73
 -8 -4 14 4.99 0.96
 -8 4 14 6.61 0.99
 -8 4 14 6.13 0.96
 -8 -4 14 5.61 0.93
 8 4 -14 3.78 0.9
 -8 4 14 5.79 1.79
 -8 -4 14 6.46 1.72
 -8 -4 14 4.3 1.85
 -8 -4 13 22.23 2.1
 -8 4 13 23.05 2.2
 8 4 -13 26.35 1.45
 -8 -4 13 23.96 1.46
 -8 -4 13 23.12 1.4
 -8 4 13 23.31 1.42
 -8 -4 13 25.13 2.11
 -8 4 13 21.98 2.18
 -8 -4 13 21.75 2.15
 -8 -4 13 23.89 2.3
 -8 -4 12 2.63 1.38
 -8 4 12 4.6 1.59
 -8 4 12 3.16 0.81
 -8 -4 12 1.99 0.76
 -8 4 12 1.76 1.54
 -8 -4 12 3.57 1.47
 -8 -4 12 2.14 1.63
 -8 -4 12 2.54 0.85
 -8 -4 12 1.45 1.49
 -8 -4 11 3.73 1.37
 -8 4 11 4.18 1.5
 -8 -4 11 2.61 1.34
 -8 4 11 4.15 1.48
 -8 -4 11 3.4 0.77
 8 4 -11 4.07 0.79
 -8 -4 11 3.35 1.53
 -8 4 11 3.55 0.85
 -8 -4 11 3.84 1.44
 -8 -4 11 3.5 0.95
 -8 4 10 53.12 2.47
 -8 -4 10 51.36 2.46
 -8 -4 10 54.74 3.05
 -8 -4 10 52.98 2.96
 -8 4 10 53.44 3
 -8 4 10 51.75 2.97
 -8 4 10 51.31 2.52
 -8 -4 10 51.33 2.46
 -8 -4 10 55.78 3.04
 8 -4 -10 52.18 2.42
 -8 -4 10 52.48 2.48
 -8 -4 10 56.15 3.03
 -8 -4 10 54.62 2.49
 -8 4 10 54.18 2.5
 -8 -4 9 66.39 2.91
 -8 -4 9 63.47 3.33
 -8 4 9 63.07 3.35
 -8 4 9 64.41 2.95
 -8 -4 9 68.59 3.39
 -8 4 9 63.85 2.92
 -8 4 9 61.34 3.48
 -8 -4 9 63.52 2.89
 -8 4 9 63.83 2.9
 -8 -4 9 63.83 3.38
 -8 -4 9 62.89 2.89
 8 -4 -9 60.67 2.85
 -8 -4 8 1.8 0.69
 -8 4 8 1.75 0.68
 -8 -4 8 1.65 0.66
 8 -4 -8 2.51 0.59
 -8 -4 8 0.51 1.31
 -8 -4 8 2.01 0.73
 -8 -4 8 2.17 1.29
 -8 4 8 1.63 0.72
 -8 4 8 2.05 0.87
 -8 4 8 3.62 1.45
 -8 -4 8 1.77 1.22
 -8 4 8 2.37 1.27
 -8 -4 7 366.79 15.33
 -8 -4 7 353.73 15.59
 -8 4 7 344.92 15.6
 -8 -4 7 374.7 15.35
 -8 4 7 354.39 15.37
 -8 -4 7 346.1 15.62
 8 -4 -7 363.85 15.32
 -8 4 7 354.19 15.35
 -8 4 7 341.6 15.34
 -8 -4 7 362.91 15.34
 -8 4 6 27.04 2.19
 8 -4 -6 27.2 1.51
 -8 -4 6 30.04 1.52
 -8 4 6 33.63 1.56
 -8 4 6 33.84 2.16
 -8 -4 6 37.92 2.07
 -8 -4 6 32.76 1.61
 -8 -4 6 32.99 1.62
 -8 4 6 32.83 1.71
 -8 -4 6 38.1 2.08
 -8 4 6 33.06 2
 -8 -4 6 37.62 1.99
 -8 4 6 32.44 1.61
 8 4 -5 234.26 10.1
 -8 4 5 239.33 10.14
 -8 -4 5 244.03 10.12
 -8 -4 5 241.75 10.1
 -8 4 5 235.43 10.43
 -8 4 5 230.36 10.13
 8 -4 -5 233.59 10.1
 -8 4 5 234.97 10.15
 -8 4 5 237.75 10.17
 -8 4 5 231.87 10.46
 -8 -4 5 250.5 10.16
 -8 4 5 242.06 10.16
 -8 -4 5 246.99 10.14
 -8 -4 5 237.98 10.38
 -8 4 5 226.97 10.13
 -8 4 5 213.93 10.12
 -8 4 4 2.67 1.39
 -8 -4 4 4.34 1.29
 -8 4 4 3.33 1.24
 -8 -4 4 4.32 0.66
 -8 4 4 3.62 0.67
 8 -4 -4 3.32 0.58
 -8 4 4 3.81 0.56
 -8 -4 4 4.04 0.54
 -8 4 4 5.03 0.71
 -8 4 4 3.48 1.35
 -8 4 4 3.23 0.78
 -8 4 4 2.25 0.83
 -8 4 4 3 0.96
 -8 -4 4 3.73 0.67
 -8 -4 4 4.6 1.1
 -8 4 4 3.44 1.09
 -8 -4 4 4.44 0.8
 -8 -4 4 4.23 0.73
 -8 -4 4 3.1 1.16
 -8 -4 4 3.26 1.19
 -8 4 4 4.11 1.23
 -8 4 4 4.03 0.9
 -8 4 4 3.78 0.72
 -8 4 3 66.53 3.21
 -8 4 3 61.13 2.8
 -8 4 3 67.59 2.85
 -8 4 3 66.45 2.9
 -8 -4 3 65.63 2.83
 -8 -4 3 69.43 3.16
 -8 4 3 60.9 3.13
 -8 4 3 63.09 2.79
 8 4 -3 64.49 2.82
 -8 4 3 62.61 2.83
 8 -4 -3 60.8 3.09
 -8 -4 3 63.23 2.85
 -8 -4 3 65.63 2.82
 -8 4 3 62.68 2.89
 -8 -4 3 69.66 3.09
 -8 4 3 60.98 2.8
 -8 -4 3 61.9 2.8
 -8 4 3 62.71 3.08
 8 -4 -3 63.91 2.79
 -8 -4 3 69.06 3.23
 -8 4 3 62.16 3.12
 -8 -4 3 58.9 2.78
 -8 4 3 57.94 2.78
 -8 -4 2 4.88 0.55
 -8 4 2 4.03 0.63
 8 4 -2 4.26 0.73
 -8 4 2 4.31 0.68
 -8 -4 2 4.13 0.6
 -8 4 2 4.46 0.61
 -8 4 2 4.51 0.69
 -8 4 2 3 0.68
 8 -4 -2 4.58 1.03
 -8 -4 2 4.49 1.32
 -8 -4 2 4.62 0.72
 -8 4 2 3.67 0.69
 -8 4 2 4.55 0.56
 -8 -4 2 4.62 0.54
 -8 4 2 3.24 1.07
 -8 -4 2 5.09 1.02
 -8 4 2 4.01 1.14
 -8 -4 2 4.46 1.11
 -8 4 2 4.02 0.68
 -8 4 1 8.95 0.73
 -8 4 1 6.67 0.74
 8 -4 -1 8.3 0.7
 8 4 -1 7.67 0.81
 -8 -4 1 8.93 0.65
 -8 4 1 8 0.77
 8 4 -1 9.04 0.87
 -8 -4 1 9.27 0.69
 -8 4 1 8.89 0.68
 -8 -4 1 8.47 1.17
 -8 4 1 9.1 1.25
 -8 -4 1 8.92 1.2
 -8 4 1 10.18 1.3
 -8 4 1 8.25 0.8
 -8 4 1 7.92 0.78
 -8 4 1 7.56 0.74
 -8 -4 1 8.63 0.76
 -8 4 0 8.82 0.81
 -8 4 0 9.17 0.81
 -8 -4 0 10.26 0.81
 -8 4 0 10.21 0.83
 -8 -4 0 9.51 1.22
 -8 -4 0 7.51 1.22
 -8 4 0 7.46 1.32
 -8 4 0 7.98 0.78
 8 4 0 11.27 0.9
 -8 -4 0 11.77 0.7
 8 -4 0 9.68 0.77
 -8 4 0 8.02 1.4
 -8 -4 -1 211.27 9.28
 8 -4 1 210.88 9.27
 -8 -4 -1 216.11 9.25
 8 4 1 221.87 9.31
 -8 4 -1 216.87 9.28
 -8 4 -1 225.17 9.59
 -8 4 -1 218.37 9.28
 8 4 2 88.04 3.99
 -8 4 -2 85.47 3.9
 -8 4 -2 98.12 4.37
 -8 4 -2 93.84 3.95
 -8 -4 -2 91.27 3.93
 -8 4 -2 89.79 3.95
 -8 -4 -2 90.89 3.92
 8 -4 2 80.76 4.19
 -8 -4 -2 87.71 3.95
 -8 -4 -2 95.4 4.28
 -8 4 -2 92.01 4.3
 -8 -4 -3 1.53 1.19
 -8 4 -3 0.38 1.25
 -8 4 -3 -0.04 0.58
 -8 4 -3 -0.23 1.36
 -8 -4 -3 -0.22 0.59
 -8 4 -3 -0.19 0.63
 8 -4 3 0.15 0.73
 -8 -4 -3 -0.23 0.67
 -8 -4 -4 21.43 1.71
 -8 4 -4 19.73 1.11
 -8 -4 -4 20.92 1.13
 -8 4 -4 20.44 1.16
 -8 -4 -4 19.62 1.16
 8 -4 4 20.44 1.23
 8 -4 5 9.3 0.93
 -8 4 -5 9.52 0.82
 8 -4 5 6.79 1.38
 -8 -4 -5 10.28 0.81
 -8 4 -5 11.86 1.57
 -8 4 -5 9.33 0.84
 -8 -4 -5 9.74 0.84
 -8 4 -6 75.76 3.33
 8 -4 6 67.6 3.74
 -8 -4 -6 76.06 3.31
 -8 4 -6 74.29 3.35
 -8 -4 -6 70.6 3.33
 -8 4 -6 75.97 3.89
 -8 -4 -7 -0.21 0.64
 8 -4 7 -0.61 0.91
 -8 4 -7 -0.95 0.74
 -8 4 -7 -0.57 1.48
 8 -4 7 -0.46 1.4
 -8 4 -8 146.8 6.37
 -8 -4 -8 136.88 6.37
 -8 4 -8 147.27 6.39
 8 -4 8 145.49 6.44
 -8 4 -9 98.29 4.39
 -8 4 -9 97.37 4.41
 -8 -4 -9 95.05 4.38
 8 -4 9 105.43 5.4
 -8 4 -9 107.95 5.04
 8 -4 9 95.47 4.47
 -8 4 -10 153.73 6.78
 8 -4 10 154.31 6.86
 -8 -4 -10 147.74 6.78
 -8 4 -10 160.46 6.8
 8 -4 10 159.95 7.75
 -8 4 -11 -1.15 0.9
 8 -4 11 -0.18 1.07
 -8 -4 -11 0.33 0.86
 -8 4 -11 0.07 0.94
 8 -4 11 3.73 2.2
 -8 4 -11 -0.1 1.57
 -8 4 -12 18.01 1.27
 8 -4 12 18.09 1.43
 8 4 12 17.45 1.46
 -8 -4 -12 14.92 1.24
 -8 4 -12 17.03 1.25
 8 4 13 98.45 4.56
 -8 4 -13 100.52 4.47
 8 -4 13 109.13 5.39
 8 -4 13 104.24 4.55
 -8 -4 -13 94.75 4.46
 -8 4 -13 100.99 4.47
 8 -4 13 88.64 5.11
 8 4 13 90.26 5.2
 -8 4 -14 3.46 0.87
 8 -4 14 6.84 1.95
 8 -4 14 5.66 1.64
 8 4 14 4.06 1.66
 -8 4 -14 4.84 1.77
 -8 -4 -14 6.16 1.63
 8 4 14 2.74 1.06
 -8 4 -15 13.19 0.99
 8 4 15 9.46 1.11
 8 -4 15 11.93 1.64
 8 4 15 13.85 1.78
 8 -4 15 12.98 1.08
 -8 -4 -15 10.95 1.68
 -8 4 -15 13.95 1.8
 -8 -4 -15 11.54 0.96
 -8 4 -15 12.77 0.99
 8 4 15 10.08 1.08
 -8 -4 -15 11.63 0.94
 -8 -4 -16 6.38 0.72
 8 4 16 5.46 0.78
 8 4 16 5.52 1.33
 8 -4 16 4.36 1.27
 8 4 16 6.45 0.86
 8 4 17 8.47 0.76
 -8 -4 -17 9.41 0.69
 8 4 17 9.63 0.67
 -8 6 21 9.89 0.67
 -8 6 21 11.8 0.7
 -8 6 20 6.89 0.7
 8 6 -20 5.64 0.59
 8 6 -19 0.63 0.64
 -8 6 19 1.36 1.36
 -8 6 19 0.36 0.73
 8 -6 -19 -1.07 1.58
 -8 6 19 0.22 0.68
 8 6 -18 1.51 0.76
 -8 6 18 1.11 1.52
 8 -6 -18 1.92 1.7
 -8 6 18 0.54 0.78
 -8 6 17 78.05 4.01
 8 -6 -17 60.62 4.02
 -8 6 16 2.85 0.91
 8 6 -16 3.56 0.92
 8 -6 -16 4.67 1.99
 -8 6 15 298.63 12.27
 8 -6 -15 260.19 12.97
 -8 -6 15 252.63 12.84
 8 6 -15 282.54 12.26
 -8 -6 14 16.4 1.18
 -8 6 14 14.14 1.23
 -8 -6 14 11.76 2.1
 8 6 -14 14.01 1.19
 -8 -6 13 90.72 4.11
 -8 6 13 93.58 4.13
 8 6 -13 87.2 4.11
 -8 -6 12 0.14 0.78
 -8 6 12 0.37 0.88
 -8 -6 12 0.51 0.83
 -8 6 12 -1.08 1.65
 8 6 -12 0.11 0.87
 -8 -6 12 3.03 1.71
 8 -6 -12 0.22 0.76
 -8 6 11 1.83 1.6
 -8 -6 11 0.34 1.52
 8 -6 -11 0.32 0.74
 -8 -6 11 2.1 1.48
 -8 6 11 -0.1 0.86
 -8 -6 11 0.61 1.6
 -8 -6 11 0.94 0.8
 -8 6 10 106.94 4.75
 -8 6 10 103.27 5.29
 -8 -6 10 110.27 5.24
 -8 -6 10 104.51 4.72
 -8 -6 10 110.55 5.3
 -8 6 9 9.03 0.9
 8 -6 -9 9.54 0.84
 -8 6 9 9.06 1.71
 -8 -6 9 6.85 1.52
 -8 -6 9 6.03 1.54
 8 -6 -9 9.29 1.76
 -8 6 9 10.28 1.65
 -8 6 8 18.06 1.8
 8 -6 -8 14.01 0.98
 -8 6 8 14.54 1.75
 8 -6 -8 15.65 1.84
 -8 -6 8 14.87 1.04
 -8 -6 8 14.91 1.67
 -8 6 7 14.61 1.72
 8 -6 -7 15.58 1.02
 -8 -6 7 16.19 1.04
 -8 -6 7 15.54 1.67
 -8 6 7 16.95 1.11
 -8 6 7 15.64 1.08
 -8 -6 7 18.38 1.73
 -8 -6 7 15.85 1
 -8 6 7 14.24 1.71
 8 -6 -7 15.73 1.8
 -8 -6 6 0.96 0.64
 -8 -6 6 -0.04 1.32
 8 -6 -6 0.24 1.42
 -8 6 6 -0.35 1.42
 -8 -6 6 1 0.69
 8 -6 -6 0.7 0.65
 8 6 -6 0.21 0.68
 -8 6 6 -0.23 0.72
 -8 6 6 -0.16 1.43
 8 -6 -5 4.72 1.37
 -8 -6 5 2.51 0.73
 -8 -6 5 3.84 0.65
 -8 6 5 1.5 1.4
 8 -6 -5 2.83 0.68
 -8 6 5 2.07 0.66
 8 6 -5 2.96 0.72
 -8 6 5 2.46 1.45
 -8 6 5 2.18 0.7
 -8 -6 5 1.76 1.28
 8 -6 -4 70.34 3.68
 -8 -6 4 76.16 3.26
 -8 -6 4 77.05 3.3
 -8 -6 4 71.8 3.7
 -8 6 4 73.57 3.28
 -8 6 4 69.08 3.25
 8 -6 -4 71.94 3.27
 -8 6 4 69.4 3.75
 -8 6 4 78.94 3.8
 -8 6 3 120.55 5.17
 -8 -6 3 126.03 5.21
 -8 6 3 110.53 5.16
 -8 -6 3 120.25 5.55
 -8 6 3 119.05 5.19
 -8 6 3 113.18 5.19
 -8 -6 3 125.66 5.63
 8 -6 -3 121.11 5.2
 -8 6 3 125.06 5.61
 -8 6 3 124.85 5.19
 -8 6 3 111.38 5.6
 -8 6 2 209.42 8.89
 -8 6 2 205.12 8.86
 -8 6 2 199.24 8.87
 -8 -6 2 214.55 8.9
 -8 6 2 216.52 8.89
 -8 6 2 209.41 8.88
 -8 6 2 201.24 8.87
 -8 -6 2 206.94 9.25
 -8 -6 2 205.3 8.87
 -8 6 2 194.68 9.2
 -8 6 2 200.27 8.88
 8 6 -2 209.54 8.91
 -8 6 1 147.36 6.35
 -8 6 1 139.9 6.33
 -8 -6 1 148.47 6.35
 -8 6 1 144.08 6.34
 -8 6 1 142.95 6.32
 -8 6 1 144.83 6.31
 -8 -6 1 155.19 6.76
 -8 -6 1 149.41 6.33
 -8 6 1 146.82 6.35
 8 6 -1 151.48 6.38
 8 -6 -1 146.19 6.34
 -8 6 0 1.45 0.7
 -8 6 0 2.34 0.69
 -8 6 0 2.58 0.69
 -8 6 0 2.53 0.64
 -8 6 0 1.9 1.39
 8 -6 0 1.58 0.7
 -8 -6 0 2.92 1.36
 -8 -6 0 2.7 0.64
 -8 6 0 1.8 0.75
 8 6 0 3.12 0.86
 -8 6 -1 15.52 1.06
 8 6 1 16.35 1.2
 8 6 1 16.32 1.55
 -8 -6 -1 15.6 1
 8 6 1 16.44 1.15
 -8 6 -1 16.79 1.02
 -8 6 -1 16.09 1.03
 -8 6 -1 16.29 1.69
 8 -6 1 15.25 1.05
 8 6 2 24.24 1.43
 -8 -6 -2 22.72 1.26
 8 -6 2 23.49 1.32
 -8 6 -2 22.23 1.28
 8 6 2 24.42 1.42
 -8 6 -2 21.11 1.96
 8 6 3 3.85 0.92
 -8 -6 -3 2.14 0.68
 8 6 3 1.67 0.93
 -8 6 -3 3.45 1.47
 8 6 4 171.17 6.92
 -8 6 -4 148.84 6.81
 -8 -6 -4 155.37 6.83
 -8 6 -4 168.28 7.33
 8 -6 5 6.43 0.91
 -8 6 -5 5.79 1.64
 -8 6 -5 6.1 0.77
 8 -6 6 0.67 0.85
 -8 6 -6 -0.82 1.57
 -8 -6 -6 1 0.74
 8 6 6 -0.19 1.01
 -8 -6 -7 11.84 1.01
 8 6 7 12.51 1.28
 -8 6 -7 12.42 1.01
 8 -6 7 11.61 1.2
 8 -6 7 10.8 1.15
 -8 6 -7 13.66 1.88
 -8 6 -8 3.95 0.85
 -8 6 -8 2.79 1.71
 8 -6 8 4.54 1.12
 -8 -6 -8 3.36 0.86
 8 6 8 2.48 1.17
 -8 -6 -9 1 0.85
 8 6 9 1.45 1.18
 -8 6 -9 1.59 0.85
 8 -6 9 0.73 1.11
 -8 6 -10 5.74 0.95
 8 -6 10 7.39 2.35
 -8 6 -10 10.52 1.89
 -8 -6 -10 7.07 0.96
 8 6 10 7.72 1.25
 8 -6 10 6.12 1.18
 -8 6 -11 -0.19 0.88
 -8 6 -11 -0.67 1.53
 8 6 11 -0.02 1.13
 -8 -6 -11 0.42 0.87
 8 6 11 0.85 1.14
 8 -6 11 -0.16 1.09
 -8 6 -12 2.88 0.87
 8 -6 12 4.2 2.02
 -8 -6 -12 3.86 0.88
 8 6 12 3.05 1.11
 8 -6 12 2.91 1.04
 8 6 12 2.72 1.11
 8 -6 13 10.13 2.06
 8 6 13 11.87 1.23
 -8 6 -14 1.89 0.75
 8 -6 14 1.96 1.61
 8 6 14 2 0.95
 -8 -6 -14 2.12 0.74
 8 6 14 2.03 0.9
 8 -6 14 0.72 0.87
 8 6 15 7.44 0.91
 -8 -6 -15 8.18 0.76
 -8 6 -15 7.72 0.76
 8 6 15 6.15 0.83
 8 -6 15 7.61 0.85
 -8 -6 -16 5.86 0.61
 8 -6 16 4.98 0.67
 -8 8 19 0.44 0.51
 8 8 -19 0.09 0.47
 -8 8 19 -0.1 0.61
 8 8 -18 4.97 0.69
 -8 8 18 6.7 1.34
 -8 8 18 4.58 0.72
 8 -8 -17 -0.63 1.61
 -8 8 17 1.44 1.49
 -8 8 17 0.67 0.76
 8 8 -17 -0.48 0.73
 8 -8 -16 39.66 2.99
 8 8 -16 40.13 2.17
 -8 8 16 46.81 2.21
 8 -8 -15 13.17 2.26
 -8 -8 15 15.62 2.08
 -8 8 15 23.53 2.27
 8 8 -15 20.78 1.31
 8 -8 -14 18.72 2.46
 -8 8 14 19.67 1.38
 -8 -8 14 16.95 2.19
 -8 8 14 22.06 2.39
 8 8 -14 21.41 1.36
 8 -8 -13 6.74 0.95
 8 -8 -13 7.56 2.09
 -8 -8 13 8.08 1.88
 -8 8 13 7.35 1.05
 8 8 -13 7.31 1.04
 -8 -8 12 5.75 1.82
 8 -8 -12 7.96 2.11
 8 -8 -12 5.45 0.96
 -8 8 12 7.7 1.02
 -8 8 12 9.2 2.05
 -8 -8 12 6.69 1.91
 -8 -8 11 6.35 1.8
 8 -8 -11 2.31 1.98
 8 -8 -11 4.7 0.92
 -8 -8 11 5.41 0.88
 -8 8 11 5.96 1
 -8 8 11 8.33 1.98
 -8 -8 10 22.65 2.09
 -8 8 10 22.83 2.34
 -8 -8 10 21.4 1.33
 -8 8 10 24.01 1.42
 8 8 -10 20.74 1.38
 8 -8 -10 20.64 1.37
 8 -8 -9 1.7 1.78
 8 -8 -9 4.46 0.88
 -8 8 9 4.98 0.91
 8 8 -9 4.46 0.93
 -8 -8 9 4.58 1.62
 -8 -8 9 2.96 1.66
 -8 -8 8 2.25 1.59
 8 -8 -8 -0.03 0.82
 8 -8 -8 -0.29 1.66
 -8 8 8 1.66 1.73
 -8 8 8 0.66 0.81
 -8 -8 7 8.17 1.67
 -8 -8 7 7.44 1.65
 8 -8 -7 7.16 0.92
 8 -8 -7 5.64 1.73
 -8 8 7 8.07 1.79
 -8 -8 7 7.01 0.87
 -8 -8 6 0.46 1.47
 8 -8 -6 0.05 1.52
 -8 8 6 0.27 1.57
 -8 -8 5 107.32 5.07
 -8 8 5 104.92 5.09
 -8 8 4 0.68 1.58
 8 -8 -4 0.18 0.76
 -8 8 4 0.37 0.77
 -8 -8 4 -0.25 0.71
 -8 -8 4 1.37 1.4
 -8 -8 4 0.6 0.8
 -8 8 3 108 5.62
 -8 8 3 111.51 5.08
 -8 8 3 119.12 5.09
 -8 -8 3 120.7 5.59
 -8 -8 2 58.92 3.29
 -8 8 2 53.25 3.27
 -8 8 2 56.59 2.66
 -8 8 2 53.55 2.6
 8 -8 -2 58.48 2.66
 -8 -8 2 60.91 3.21
 -8 -8 1 200.29 8.51
 -8 -8 1 183.66 7.96
 -8 8 1 178.87 8.45
 8 -8 -1 176.44 8.48
 8 -8 -1 182.05 7.98
 -8 8 0 2.51 1.56
 -8 -8 0 0.15 1.5
 -8 8 0 0.46 0.75
 8 -8 0 1.56 1.64
 8 -8 1 90.54 4.97
 -8 -8 -1 97.76 4.97
 -8 8 -1 104.27 5.05
 8 8 1 103.91 4.5
 -8 8 -1 97.2 4.39
 -8 -8 -1 97.9 4.39
 -8 8 -1 99.49 4.41
 8 -8 2 1.72 0.85
 -8 -8 -2 2.06 1.56
 -8 8 -2 2.04 1.62
 8 -8 2 2.14 1.58
 -8 -8 -2 1.81 0.77
 8 8 2 2.5 0.99
 -8 -8 -2 1.95 0.75
 -8 -8 -3 -0.21 1.62
 8 -8 3 0.49 0.86
 -8 8 -3 1.89 1.62
 8 -8 3 -0.91 1.65
 -8 -8 -3 0.97 0.79
 8 8 3 1.04 1.08
 8 -8 4 9.84 1.05
 8 8 4 8.46 1.21
 -8 8 -4 10.12 1.88
 -8 -8 -4 7.87 1.77
 -8 -8 -4 8.52 0.94
 8 -8 5 9.13 1.05
 -8 -8 -5 7.31 0.94
 8 8 5 8.32 1.25
 -8 8 -5 9.03 1.86
 -8 -8 -5 7.83 1.77
 -8 8 -6 7.6 0.93
 8 -8 6 7.82 1.08
 -8 -8 -6 8.75 0.98
 8 8 6 8.37 1.29
 -8 -8 -7 194.8 8.78
 8 8 7 208.03 8.87
 8 8 7 210.76 8.87
 -8 8 -7 187.16 8.76
 8 -8 7 210.19 8.84
 8 -8 7 199.17 8.84
 -8 8 -8 67.13 3.7
 -8 -8 -8 56.53 2.88
 8 8 8 64.3 3.05
 8 8 8 63.56 3.05
 -8 8 -8 57.22 2.85
 8 -8 8 62.08 2.96
 8 -8 8 61.01 2.99
 8 8 9 169.37 7.18
 -8 -8 -9 152.43 7.08
 8 8 9 165.98 7.19
 8 -8 9 164.35 7.15
 -8 8 -9 151.19 7.06
 -8 -8 -10 4.88 0.92
 8 8 10 4.4 1.15
 -8 8 -10 5.01 0.88
 -8 8 -10 7.86 1.76
 8 -8 10 5.08 2.1
 8 -8 10 8.23 1.14
 8 -8 11 22.22 2.36
 8 8 11 20.79 1.49
 -8 -8 -11 20.5 1.33
 -8 -8 -12 5.15 0.85
 8 8 12 6.54 1.04
 -8 -8 -12 4.31 1.53
 8 -8 12 3.78 1.76
 8 -8 12 7.42 0.99
 -8 8 -12 5.82 0.82
 -8 -8 -13 0.51 0.7
 8 8 13 -0.4 0.83
 8 -8 13 1.9 1.46
 8 -8 13 1.36 0.81
 -8 8 -13 1.05 0.67
 -8 -8 -14 5.35 0.68
 8 -8 14 4.71 0.75
 8 -8 14 6.11 1.35
 -8 8 -14 5 0.63
 8 -8 15 5.91 0.64
 -8 -8 -15 5.55 0.56
 -8 10 17 -1 0.57
 8 10 -17 0.25 0.52
 -8 10 16 5.14 0.76
 -8 10 16 6.23 1.36
 8 10 -16 5.35 0.71
 8 10 -15 2.59 0.75
 8 -10 -15 2.15 1.44
 -8 -10 15 1.23 1.4
 -8 10 15 1.74 1.5
 8 10 -14 15.95 1.16
 -8 10 14 19.29 2.06
 -8 -10 14 15.89 1.88
 -8 -10 13 2.26 1.56
 8 -10 -13 2.48 1.71
 -8 10 13 1.61 1.77
 8 10 -12 29.35 1.62
 8 -10 -12 24.27 1.52
 8 -10 -12 25.94 2.49
 -8 -10 12 26.9 2.35
 8 -10 -11 0.48 0.86
 -8 -10 11 -0.75 1.66
 -8 10 11 0.4 1.82
 8 10 -11 1.02 0.87
 -8 -10 11 1.15 1.67
 -8 -10 10 32.59 2.53
 8 10 -10 31.81 1.67
 8 -10 -9 1.23 0.91
 -8 -10 9 1.99 1.71
 -8 10 9 3.17 1.91
 8 10 -9 3.46 1.01
 -8 -10 8 67.99 3.81
 8 -10 -8 56.95 3.03
 8 10 -8 67.56 3.08
 -8 10 7 52.65 2.39
 8 10 -7 47.48 2.38
 -8 -10 7 44.05 2.35
 8 -10 -7 45.8 2.39
 -8 -10 7 46.53 3.15
 -8 -10 6 2.49 0.88
 -8 -10 6 5.01 1.82
 -8 10 6 2.87 0.87
 8 10 -6 1.78 0.95
 -8 10 5 19.21 1.31
 -8 -10 5 19.13 1.28
 -8 10 5 17.13 1.3
 8 10 -5 20.91 1.39
 -8 -10 4 17.4 1.24
 8 -10 -4 17.29 1.29
 -8 10 4 16.82 1.28
 8 10 -4 19.77 1.37
 -8 10 4 20 1.29
 -8 -10 3 9.97 1
 8 -10 -3 9.66 1.06
 -8 10 3 10.7 1.11
 8 10 -3 9.86 1.19
 -8 10 3 12.78 1.04
 8 -10 -3 8.67 2.13
 8 -10 -2 7.36 1.02
 -8 -10 2 6.5 0.95
 -8 10 2 9.78 1.07
 8 10 -2 9.65 1.16
 -8 10 2 10.73 1
 8 -10 -2 7.4 2.18
 8 -10 -1 22.31 2.54
 8 -10 -1 25.23 1.54
 -8 10 1 25.58 1.56
 8 10 -1 27.84 1.66
 -8 10 1 24.44 1.47
 -8 -10 1 22.29 1.46
 -8 10 1 26.34 1.48
 8 -10 0 2.65 2
 -8 -10 0 4.47 0.92
 -8 10 0 6.11 0.88
 -8 10 0 4.8 0.92
 -8 -10 0 5.49 0.9
 8 -10 0 5.58 0.98
 -8 -10 -1 26.51 1.57
 8 -10 1 28.66 1.65
 8 -10 1 23.92 2.57
 -8 -10 -2 132.78 6.42
 -8 -10 -2 126.22 5.73
 8 -10 2 127.49 5.77
 8 -10 2 124.3 6.46
 -8 -10 -3 3.76 1.78
 -8 -10 -3 2.26 0.9
 -8 10 -3 2.33 1.88
 -8 -10 -4 15.06 2.09
 -8 -10 -4 16.94 1.27
 -8 10 -4 17.03 2.21
 8 -10 4 18.9 1.35
 -8 -10 -5 9.85 1.91
 -8 -10 -5 9.95 1.05
 8 -10 5 10.17 1.13
 -8 10 -5 9.28 1.98
 -8 -10 -6 0.4 1.7
 -8 -10 -6 -0.58 0.88
 8 -10 6 0.56 0.97
 8 -10 6 0.75 1
 8 -10 7 2.48 1.03
 -8 -10 -7 5.59 1.68
 -8 -10 -7 1.85 0.9
 8 -10 7 2.83 0.99
 -8 10 -7 6.15 1.83
 8 -10 8 10.15 1.17
 8 -10 8 9.99 1.13
 -8 10 -8 10.72 1.88
 -8 -10 -8 8.77 1.75
 -8 -10 -8 10.74 1.03
 -8 10 -9 -0.31 1.6
 8 -10 9 -0.72 1.76
 -8 -10 -9 1.79 1.45
 8 -10 10 15.16 1.19
 8 -10 10 14.21 1.96
 -8 10 -10 17.33 1.77
 -8 -10 -10 14.27 1.07
 -8 -10 -11 1.1 0.69
 8 -10 11 0.75 1.42
 8 -10 11 1.35 0.8
 -8 -10 -12 0.58 0.59
 8 -10 12 0.28 0.7
 8 -10 13 9.47 0.71
 8 10 13 7.37 0.68
 -8 -10 -13 7.57 0.64
 -8 12 15 9.72 0.64
 8 12 -15 8.59 0.64
 -8 12 14 13.06 0.84
 8 12 -14 14.86 0.85
 -8 12 13 28.21 1.35
 -8 12 13 23.71 1.29
 8 12 -13 24.61 1.35
 -8 12 12 18.26 1.16
 8 12 -12 19.45 1.17
 -8 -12 11 37.24 1.99
 -8 12 11 49.05 2.1
 8 -12 -11 42.03 2.83
 -8 -12 11 34.87 2.63
 8 12 -11 44.41 2.1
 -8 12 10 7.83 0.93
 8 12 -10 8.41 0.92
 8 -12 -10 5.76 1.86
 -8 -12 10 9.87 1.66
 8 12 -9 47.23 2.38
 -8 -12 9 48.45 3.07
 8 -12 -9 44.14 3.25
 -8 12 9 50.43 2.37
 -8 -12 8 5.82 1.69
 8 -12 -8 5.59 2.04
 8 12 -7 50.38 2.32
 -8 -12 7 47.8 3.02
 -8 -12 7 40.89 2.84
 8 -12 -7 39.55 2.23
 8 -12 -7 38.98 3.21
 -8 12 7 48.03 2.26
 -8 -12 6 -0.97 1.64
 8 12 -6 0.35 0.89
 8 -12 -6 -3.79 2.07
 8 -12 -6 -0.59 0.88
 -8 12 6 0.62 0.87
 8 12 -6 0.59 0.98
 8 -12 -5 18.33 2.39
 8 12 -5 16.57 1.3
 -8 12 5 19.82 1.24
 8 -12 -5 15.65 1.24
 -8 -12 5 14.51 1.19
 -8 -12 5 18.74 2.11
 -8 -12 5 19.52 2.09
 -8 12 4 22.21 1.44
 8 12 -4 24.83 1.53
 -8 12 4 25.75 1.42
 8 -12 -4 20.75 1.46
 -8 -12 4 20.07 1.4
 -8 -12 4 28.12 2.32
 8 -12 -4 22.93 2.53
 8 -12 -3 29.12 2.8
 8 12 -3 34.32 1.88
 -8 12 3 32.49 1.73
 -8 -12 3 28.53 1.74
 8 -12 -3 30.1 1.78
 -8 12 3 39.13 2.74
 -8 -12 3 37.57 2.61
 8 12 -2 28.56 1.65
 -8 -12 2 29.36 2.41
 -8 -12 2 20.81 1.49
 8 -12 -2 25.19 1.56
 -8 12 2 33.09 2.59
 8 -12 -2 22.06 2.57
 8 12 -1 17.71 1.37
 -8 -12 1 16.85 2.02
 -8 -12 1 13.08 1.15
 8 -12 -1 15.2 1.23
 -8 12 1 19.63 2.25
 8 -12 -1 11.61 2.23
 8 12 0 0.02 1.08
 -8 -12 0 2.46 1.7
 8 -12 0 0.33 0.94
 -8 -12 0 0.79 0.86
 -8 12 0 1.7 1.88
 8 -12 0 -2.77 2.02
 8 -12 1 19.82 1.36
 8 12 1 21.61 1.5
 -8 -12 -1 20.07 2.13
 -8 -12 -1 17.38 1.29
 8 -12 1 16.28 2.31
 -8 -12 -2 11.96 1.92
 -8 12 -2 16.03 2.11
 8 -12 2 12.37 1.16
 8 12 2 13.06 1.3
 -8 -12 -3 10.08 1.82
 -8 12 -3 10.01 1.9
 8 -12 3 9.42 1.05
 8 12 3 10.71 1.21
 -8 12 -4 -0.39 1.65
 -8 -12 -4 2.79 1.56
 8 12 4 1.97 1.04
 -8 -12 -5 6.4 1.63
 8 -12 5 6.47 0.99
 8 -12 5 5.76 0.96
 8 -12 6 10.45 1.02
 -8 -12 -6 8.45 0.92
 8 12 6 10.89 1.12
 8 -12 6 10.26 1.04
 -8 12 -6 8.99 1.74
 -8 -12 -6 7.95 1.6
 8 -12 7 46.53 2.31
 -8 -12 -7 53.03 2.9
 8 12 7 51.77 2.38
 8 -12 7 47.1 2.33
 -8 12 -7 49.51 2.93
 -8 -12 -7 42.89 2.25
 8 12 8 15.14 1.1
 8 -12 8 14.26 1.04
 8 -12 8 11.33 1.64
 -8 -12 -8 11.83 0.94
 8 -12 9 6.08 0.79
 -8 -12 -9 5.67 0.68
 8 12 9 6.49 0.83
 8 -12 10 2.59 0.62
 8 12 10 4.02 0.66
 8 12 11 6.79 0.57
 8 14 -11 0.49 0.45
 8 14 -10 0.44 0.55
 8 14 -9 10.23 0.77
 -8 14 9 9.11 0.66
 -8 -14 9 8.22 0.66
 8 -14 -8 0.95 1.4
 8 -14 -8 1.09 0.56
 -8 14 8 0.55 0.54
 8 14 -8 -0.16 0.65
 8 -14 -7 8.64 0.81
 8 14 -7 12.42 0.93
 8 -14 -7 11.52 1.67
 8 -14 -6 2.66 0.68
 8 -14 -6 3.51 1.57
 8 14 -6 0.67 0.76
 8 -14 -5 9.83 0.92
 -8 -14 5 13.56 1.47
 8 -14 -5 9.54 1.84
 8 14 -5 14.31 1.04
 -8 -14 4 4.93 1.4
 8 -14 -4 5.47 1.72
 -8 14 4 4.86 1.54
 8 14 -4 4.34 0.82
 8 -14 -4 5.1 0.79
 8 14 -4 5.78 0.9
 -8 -14 3 0.72 1.32
 8 -14 -3 -1.25 1.64
 -8 14 3 -0.05 1.46
 8 14 -3 -1.83 0.87
 8 14 -3 -0.91 0.79
 -8 -14 3 0.33 0.66
 8 -14 -3 0.57 0.72
 8 -14 -2 19.37 1.27
 8 14 -2 22.63 1.34
 -8 -14 2 21.4 1.9
 -8 14 2 25.33 2.06
 -8 -14 2 21.62 1.88
 8 14 -2 27.78 1.4
 -8 -14 2 18.07 1.22
 8 14 -1 11.54 1.01
 -8 14 1 12.77 1.77
 -8 -14 1 10.89 1.59
 8 14 -1 13.31 1.05
 -8 -14 1 7.95 0.85
 8 14 0 13.93 1.09
 -8 -14 0 10.46 0.92
 -8 14 0 15.07 1.74
 8 -14 0 13.49 1.01
 -8 -14 0 13.28 1.64
 8 14 1 33.12 1.59
 8 -14 1 30.45 1.52
 8 14 2 9.27 0.96
 8 -14 2 7.59 0.85
 -8 -14 -2 7.69 0.77
 8 -14 3 1.51 0.71
 8 14 3 1.69 0.79
 8 -14 3 1.87 0.71
 -8 -14 -3 1.53 0.59
 8 14 4 7.32 0.73
 -8 -14 -4 5.93 0.67
 8 -14 4 7.36 0.79
 8 -14 4 7.11 0.77
 -8 -14 -5 0.29 0.49
 8 -14 5 0.66 0.61
 8 -14 5 0.49 0.61
 8 14 5 1 0.67
 8 -14 6 66.2 3.23
 8 14 6 81.77 3.27
 8 14 7 12.87 0.81
 -9 1 22 0.3 0.46
 -9 -1 22 1.05 0.52
 -9 1 22 -0.64 0.52
 -9 -1 21 23.01 1.25
 -9 1 21 21.04 1.24
 -9 1 21 20.79 1.18
 -9 1 21 22.55 1.22
 -9 -1 20 4.53 1.54
 -9 1 20 2.68 1.55
 -9 -1 20 1.73 0.82
 -9 1 20 1.57 0.83
 -9 1 20 1.69 0.79
 -9 -1 19 3.25 1.75
 -9 1 19 5.93 1.83
 -9 -1 18 9.04 1.09
 -9 1 18 10.18 1.13
 -9 -1 18 8.33 2.02
 -9 1 18 10.3 1.97
 -9 1 17 18.5 1.35
 -9 -1 17 18.58 1.38
 -9 1 17 20.78 2.43
 -9 -1 17 20.31 2.33
 -9 -1 16 6.8 1.04
 -9 1 16 7.46 1.07
 -9 -1 16 6.08 1.95
 -9 1 16 6.53 1.92
 -9 1 16 7.26 1.94
 -9 -1 16 4.09 1.83
 -9 1 15 6.94 1.06
 -9 -1 15 7.05 0.99
 -9 -1 15 8.64 1.78
 -9 1 15 5.53 1.92
 -9 -1 14 22.02 1.34
 -9 1 14 19.78 1.37
 -9 1 14 18.53 2.19
 -9 -1 14 18 2.18
 -9 -1 14 21.32 2.1
 -9 1 14 22.01 2.25
 -9 -1 13 92.84 4.81
 -9 1 13 90.66 4.91
 -9 -1 13 91.72 4.23
 -9 -1 13 97.38 4.22
 -9 1 13 91.01 4.23
 -9 1 13 100.96 4.88
 -9 -1 13 94.27 4.89
 -9 1 12 34.18 1.72
 -9 -1 12 33.74 2.41
 -9 1 12 28.9 2.43
 -9 -1 12 33.55 2.46
 -9 1 12 34.57 2.45
 -9 -1 12 34.33 1.79
 -9 -1 12 35.21 2.47
 -9 -1 11 14.31 1.24
 -9 -1 11 14.87 1.8
 -9 -1 11 13.92 1.78
 -9 1 11 17.91 1.8
 -9 1 11 13.63 1.74
 -9 -1 11 15.48 1.74
 -9 1 11 12.6 1.01
 9 -1 -11 14.07 1.79
 -9 -1 11 13.83 1.02
 -9 1 11 15.62 1.07
 -9 -1 11 14.36 1.11
 -9 1 11 14.34 1.19
 -9 -1 11 15.29 1.08
 -9 -1 10 8.65 1.59
 -9 1 10 6.52 1.05
 -9 -1 10 6.57 1
 -9 -1 10 5.44 1.53
 -9 1 10 8.69 1.53
 -9 -1 10 9.03 1.5
 -9 1 10 6.17 1.52
 -9 -1 10 7.37 0.84
 9 -1 -10 8.8 1.6
 -9 -1 10 8.09 0.84
 -9 1 10 6.75 0.86
 -9 1 10 6.91 0.89
 -9 -1 10 7.33 0.87
 -9 1 10 7.21 0.97
 -9 -1 10 5.5 0.99
 -9 1 9 211.83 9.55
 -9 -1 9 206.64 9.52
 -9 1 9 211.3 9.53
 -9 -1 9 236.36 9.91
 -9 1 9 223.43 9.89
 -9 -1 9 203.7 9.76
 9 -1 -9 217.87 9.88
 -9 -1 9 236.97 9.52
 -9 1 9 240.36 9.52
 -9 1 9 217.55 9.54
 -9 -1 9 225.45 9.52
 -9 -1 9 220.66 9.52
 -9 1 9 218.89 9.52
 -9 -1 9 218.34 9.5
 -9 1 8 114.68 5.21
 -9 -1 8 113.59 5.19
 -9 -1 8 120.58 5.21
 -9 1 8 115.63 5.2
 -9 -1 8 122.12 5.22
 -9 1 8 120.22 5.19
 -9 -1 8 120.43 5.2
 9 -1 -8 125.45 5.58
 -9 -1 8 115.5 5.58
 -9 1 8 121.24 5.6
 -9 -1 8 115.1 5.2
 -9 1 8 117.22 5.22
 -9 -1 8 111.96 5.59
 -9 -1 8 123.95 5.22
 -9 1 8 122.22 5.23
 -9 1 8 124.75 5.25
 -9 1 7 15.44 1.06
 -9 -1 7 13.66 0.99
 -9 1 7 14.3 1.73
 -9 1 7 13.06 1.59
 -9 -1 7 13.88 1.34
 -9 -1 7 14.75 1.05
 -9 1 7 15.36 1.07
 -9 -1 7 13.69 0.93
 -9 -1 7 12.74 1.66
 -9 -1 7 13.98 1.05
 -9 -1 7 13.17 1
 -9 1 7 12.34 0.95
 -9 -1 7 14.37 1.01
 9 -1 -7 13.27 1.52
 -9 1 7 14.43 1
 -9 -1 7 14.28 0.96
 -9 -1 7 15.35 1.6
 -9 1 7 13.36 1
 -9 -1 7 14.21 0.99
 -9 -1 6 307.36 13.06
 -9 1 6 300.42 13.06
 -9 -1 6 305.16 13.03
 -9 1 6 305.99 13.34
 -9 -1 6 321.47 13.37
 -9 1 6 305.41 13.33
 -9 1 6 302.85 13.05
 -9 -1 6 313.33 13.34
 9 -1 -6 278.34 13.22
 -9 -1 6 317.17 13.05
 -9 1 6 317.39 13.04
 -9 1 6 298.78 13.05
 -9 -1 6 347.08 13.05
 -9 -1 6 290.93 13.05
 -9 -1 6 296.71 13.05
 -9 -1 6 294.48 13.02
 -9 -1 6 296.8 13.05
 -9 -1 6 333.31 13.32
 -9 1 6 303.97 13.31
 -9 1 6 301.75 13.03
 -9 -1 6 307.73 13.02
 -9 -1 6 272.88 13.15
 9 -1 -5 189.51 8.32
 -9 -1 5 199.81 8.17
 -9 1 5 192.08 8.18
 -9 1 5 193.88 8.16
 -9 -1 5 204.28 8.15
 -9 1 5 188.62 8.17
 -9 1 5 194.2 8.3
 -9 -1 5 209.37 8.48
 -9 1 5 193.19 8.47
 -9 -1 5 175.9 8.15
 -9 -1 5 181.76 8.24
 -9 1 5 198.34 8.47
 -9 -1 5 206.99 8.17
 -9 1 5 196.29 8.19
 -9 -1 5 186.57 8.13
 -9 -1 5 194.53 8.17
 -9 -1 5 195.03 8.18
 -9 1 5 188.77 8.17
 -9 -1 5 183.91 8.17
 -9 1 5 181.45 8.12
 -9 -1 5 192.42 8.15
 -9 -1 5 194.99 8.27
 -9 1 5 181 8.15
 -9 1 5 179.58 8.2
 -9 -1 4 1487.91 57.94
 -9 1 4 1394.43 57.93
 -9 -1 4 1381.01 57.84
 9 -1 -4 1380.25 57.82
 -9 -1 4 1367.62 57.73
 -9 1 4 1345.08 57.74
 -9 -1 4 1307.15 57.75
 -9 1 4 1400.84 57.94
 -9 -1 4 1427.38 57.9
 -9 -1 4 1410.76 57.72
 -9 1 4 1397.93 57.73
 -9 -1 4 1332.61 57.7
 -9 1 4 1398.19 57.72
 -9 -1 4 1398.78 57.74
 -9 1 4 1445.15 57.74
 -9 -1 4 1431.68 57.73
 -9 1 4 1337.18 57.83
 -9 -1 4 1479.96 57.95
 -9 1 4 1415.26 57.93
 -9 -1 4 1335.66 57.71
 -9 1 4 1323.24 57.71
 -9 -1 4 1385.18 57.73
 -9 1 4 1386 57.73
 -9 -1 4 1359.85 57.71
 -9 -1 4 1386.02 57.73
 -9 1 4 1212.96 57.69
 -9 -1 4 1398.42 57.79
 -9 -1 4 1374.51 57.71
 -9 1 4 1277.95 57.71
 -9 -1 4 1371.47 57.8
 -9 1 4 1365.72 57.8
 -9 -1 3 11.05 1.31
 -9 1 3 10.03 1.33
 -9 -1 3 8.85 1.43
 -9 1 3 9.66 1.42
 -9 1 3 8.59 0.75
 -9 -1 3 9.13 1.04
 -9 -1 3 10.1 0.7
 -9 1 3 9.49 0.79
 -9 -1 3 10.62 0.72
 -9 1 3 8.88 1.35
 -9 -1 3 8.47 1.14
 -9 -1 3 10.91 0.86
 -9 1 3 10.18 0.83
 -9 1 3 9.12 1.24
 -9 -1 3 9.78 0.82
 -9 1 3 9.4 0.8
 -9 1 3 11.47 0.83
 -9 -1 3 10.43 0.71
 -9 1 3 10.21 0.7
 -9 1 3 8.59 0.74
 -9 -1 3 10.34 0.78
 -9 -1 3 9.61 0.86
 -9 -1 3 10.12 0.78
 -9 1 3 10.41 0.75
 -9 1 3 9.92 0.67
 -9 -1 3 10.1 0.67
 -9 1 3 9.07 1.04
 -9 -1 2 390.84 16.96
 -9 1 2 365.93 16.96
 -9 1 2 369.87 16.72
 -9 -1 2 382.21 16.72
 -9 -1 2 390.14 16.72
 -9 1 2 415.29 16.96
 -9 -1 2 428.39 16.88
 -9 1 2 410.26 16.74
 -9 -1 2 408.54 16.75
 -9 1 2 395.67 16.74
 -9 -1 2 414.53 16.95
 -9 1 2 383.74 16.93
 -9 1 2 383.56 16.87
 -9 -1 2 406.64 16.72
 -9 1 2 388.61 16.71
 -9 1 2 391.79 16.72
 -9 -1 2 397.97 16.72
 -9 -1 2 401.83 16.73
 -9 1 2 366.65 16.72
 -9 1 2 391.54 16.88
 -9 -1 2 398.96 16.71
 -9 1 2 379.6 16.72
 -9 1 1 144.3 6.37
 -9 1 1 153.9 6.59
 -9 1 1 152.38 6.38
 -9 -1 1 160.25 6.37
 -9 -1 1 150.66 6.35
 -9 -1 1 153.17 6.37
 -9 1 1 139.13 6.36
 -9 -1 1 158.52 6.63
 -9 1 1 144.75 6.64
 -9 1 1 141.38 6.49
 -9 -1 1 149.21 6.36
 -9 1 1 138.05 6.36
 -9 1 1 134.62 6.65
 -9 -1 1 147.24 6.66
 9 -1 -1 148.07 6.34
 -9 1 1 145.66 6.36
 -9 1 0 706.27 30.63
 -9 -1 0 732.78 30.62
 -9 -1 0 717.56 30.61
 -9 1 0 705.43 30.63
 -9 -1 0 723.13 30.63
 -9 -1 0 763.22 30.63
 -9 1 0 722.97 30.63
 9 -1 0 719.09 30.61
 -9 1 0 709.98 30.62
 -9 1 0 673.21 30.69
 -9 1 -1 9.27 0.85
 9 1 1 9.44 0.72
 -9 1 -1 10.07 0.63
 -9 -1 -1 9.44 0.65
 9 -1 1 9.56 0.76
 -9 -1 -1 12.06 1.47
 -9 1 -1 9.97 1.37
 -9 -1 -1 9.74 0.81
 -9 -1 -1 9.84 1.33
 -9 1 -1 10.35 1.45
 -9 1 -1 7.93 0.62
 -9 -1 -1 10.36 0.79
 -9 1 -1 9.2 0.83
 -9 -1 -2 120.29 5.75
 -9 1 -2 124.06 5.75
 -9 -1 -2 119.93 6.07
 -9 1 -2 118.42 6.11
 -9 -1 -2 128.59 6.02
 9 1 2 141.51 6.09
 -9 1 -2 143.01 6.11
 9 -1 2 135.56 5.76
 9 1 2 142.9 5.74
 -9 1 -2 138.42 5.71
 -9 -1 -2 132.96 5.75
 -9 -1 -3 70.37 3.23
 9 1 3 76.07 3.73
 -9 -1 -3 74.04 3.6
 -9 1 -3 76.74 3.69
 9 -1 3 76.04 3.26
 9 1 3 75.04 3.24
 -9 -1 -3 65.7 3.24
 -9 1 -3 69 3.24
 -9 1 -3 74.39 3.19
 -9 -1 -4 80.02 3.4
 -9 1 -4 77.42 3.39
 -9 -1 -4 73.51 3.42
 -9 1 -4 75.48 3.42
 9 1 4 81.58 3.95
 -9 1 -4 81.26 3.86
 9 -1 4 75.09 3.43
 9 1 4 78.37 3.41
 -9 1 -4 71.49 3.36
 -9 1 -5 39 1.94
 -9 -1 -5 38.47 1.93
 -9 -1 -5 40.49 1.89
 -9 1 -5 40.04 1.88
 -9 1 -5 41.58 2.48
 9 -1 5 38.65 1.97
 9 1 5 40.86 1.95
 -9 1 -5 36.96 1.88
 -9 -1 -5 38.86 1.89
 -9 1 -6 8.51 0.92
 -9 -1 -6 8.62 0.9
 -9 -1 -6 8.83 0.83
 -9 1 -6 8.33 0.81
 9 1 6 8.67 0.94
 9 -1 6 8.54 0.99
 -9 1 -6 9.35 0.84
 9 1 6 8.75 1.73
 -9 1 -6 9.77 1.52
 9 -1 6 8.84 1.87
 -9 -1 -7 77.23 3.54
 -9 1 -7 79.26 3.53
 9 1 7 80.56 3.59
 -9 1 -7 77.22 3.51
 9 -1 7 80.3 4.35
 -9 1 -7 80.59 4.04
 9 1 7 76.17 4.24
 -9 1 -8 6.57 1.52
 9 -1 8 8.82 1.94
 9 1 8 10.86 1.91
 9 -1 8 7.47 1.01
 9 1 8 7.05 0.99
 -9 1 -8 7.08 0.96
 -9 -1 -8 6.16 0.93
 9 1 9 217.97 10.19
 9 -1 9 239.95 10.32
 9 1 9 212.2 9.55
 9 -1 9 208.22 9.56
 -9 -1 -9 223.51 9.54
 -9 1 -9 229.48 9.55
 -9 1 -9 218.98 9.51
 9 1 10 19.46 2.42
 9 -1 10 21.39 2.5
 9 1 10 20.19 1.44
 9 -1 10 18.85 1.48
 -9 1 -10 20.47 1.4
 -9 -1 -10 20.85 1.37
 -9 1 -10 20.38 1.32
 9 -1 11 74.32 4.17
 9 1 11 65.73 3.15
 9 -1 11 62.61 3.16
 -9 1 -11 64.44 3.07
 -9 1 -11 67.85 3.14
 -9 -1 -11 63.1 3.12
 9 -1 12 -1.37 2.06
 -9 1 -12 0.92 0.91
 9 -1 12 0.79 1.09
 -9 -1 -12 1.92 0.95
 -9 1 -12 1.73 1
 9 -1 13 14.02 1.31
 -9 1 -13 16.23 1.22
 -9 -1 -13 15.35 1.22
 -9 -1 -14 50.94 2.5
 -9 1 -14 52.11 2.5
 9 -1 14 46.13 3.34
 9 1 14 48.61 3.34
 -9 -1 -15 21.7 1.34
 -9 1 -15 23.37 1.34
 9 -1 15 18.68 2.11
 9 1 15 18.61 2.15
 -9 -1 -15 21.07 2.12
 -9 1 -15 22.16 2.22
 -9 -1 -16 1.36 0.73
 -9 1 -16 0.54 0.72
 9 1 16 2.46 0.82
 9 1 16 -0.66 1.43
 9 -1 16 1.43 1.41
 9 1 17 9.03 0.78
 9 -1 17 7.99 0.78
 9 -1 17 9.38 1.29
 9 1 17 8.69 1.32
 9 1 18 0.99 0.41
 -9 -3 22 34.44 1.58
 -9 3 22 33.91 1.59
 -9 3 22 33.16 1.59
 -9 3 21 2.23 0.66
 -9 3 21 3.68 0.62
 -9 -3 20 21.21 1.93
 -9 3 20 23.02 2.03
 -9 3 20 25.32 1.34
 -9 -3 20 23.07 1.34
 -9 3 20 24.53 1.37
 -9 3 20 18.56 2
 -9 3 19 0.42 0.8
 -9 -3 19 -0.22 0.78
 -9 3 19 0.24 0.85
 -9 3 19 0.84 1.62
 -9 3 19 0.4 1.57
 -9 -3 19 1.4 1.5
 -9 3 18 3.24 0.89
 -9 3 18 2.36 1.87
 -9 -3 18 2.68 1.71
 -9 3 18 2.73 0.95
 -9 -3 18 3.93 0.92
 -9 3 18 3.76 1.87
 -9 3 17 52.76 3.5
 -9 -3 17 54.08 3.46
 -9 3 17 62.2 2.71
 -9 -3 17 51.04 2.69
 -9 3 17 52.86 2.7
 -9 3 16 25.63 2.57
 -9 -3 16 31.23 2.55
 -9 -3 16 27.38 1.61
 -9 3 16 26.57 1.67
 -9 -3 15 30.73 1.78
 -9 3 15 31.46 1.76
 -9 3 15 32.1 2.6
 -9 -3 14 62.87 3.65
 -9 3 14 61.46 3.71
 -9 -3 14 57.51 3.64
 -9 3 14 63.46 3.65
 -9 -3 14 64.91 2.98
 -9 3 14 60.89 2.94
 -9 -3 14 61.86 2.96
 -9 3 13 -0.23 1.6
 -9 -3 13 1.52 1.52
 -9 3 13 0.01 0.89
 -9 3 13 0.76 0.83
 -9 -3 13 0.37 0.82
 -9 -3 13 0.05 1.56
 -9 -3 13 0.68 1.5
 -9 3 13 0.41 1.58
 -9 -3 13 -0.06 1.59
 -9 -3 13 0.92 0.86
 -9 -3 12 44.18 2.78
 -9 3 12 43.67 2.88
 9 3 -12 46.37 2.18
 -9 -3 12 37.27 2.8
 -9 -3 12 45.82 2.19
 -9 3 12 44.71 2.22
 -9 3 12 44.89 2.88
 -9 -3 12 43.33 2.82
 -9 -3 12 47.16 2.24
 -9 -3 12 46.46 2.84
 -9 -3 11 6.67 1.55
 -9 3 11 8.79 1.61
 -9 3 11 5.77 1.53
 -9 -3 11 6.51 0.84
 -9 -3 11 7.74 1.52
 -9 3 11 6.11 0.9
 -9 -3 11 6.51 0.98
 -9 -3 11 6.88 1.53
 9 3 -11 7.7 0.79
 -9 -3 10 4.89 0.89
 -9 -3 10 7.13 0.89
 -9 3 10 6.29 0.87
 -9 -3 10 6.69 1.48
 -9 -3 10 6.37 1.46
 -9 3 10 5.41 1.47
 -9 -3 10 6.45 0.8
 -9 -3 10 4.6 1.36
 -9 -3 10 6.42 0.8
 -9 -3 10 6.6 0.79
 -9 3 10 6.2 0.83
 9 3 -10 5.49 0.72
 -9 -3 9 190.33 8.42
 -9 3 9 184.37 8.43
 -9 3 9 183.71 8.04
 -9 -3 9 180.51 8.03
 -9 -3 9 183.67 8.35
 -9 -3 9 165.07 8.33
 -9 -3 9 185.26 8.03
 -9 -3 9 184.15 8.44
 -9 -3 9 196.96 8.04
 -9 3 9 194.59 8.05
 -9 3 9 182.24 8.09
 -9 -3 9 185.21 8.03
 -9 -3 9 184.28 8.04
 -9 -3 8 54.46 2.87
 -9 3 8 50.44 2.88
 -9 -3 8 50.02 2.42
 -9 3 8 51.31 2.44
 -9 3 8 53.95 2.42
 -9 3 8 49.95 2.54
 -9 -3 8 53.27 2.4
 -9 -3 8 55.44 2.41
 -9 3 8 53.56 2.42
 -9 3 8 49.54 2.53
 -9 -3 8 49.77 2.4
 -9 3 8 48.57 2.51
 -9 -3 8 54.84 2.79
 -9 -3 8 46.35 2.78
 -9 -3 7 113.34 5.07
 -9 -3 7 121.57 5.04
 -9 3 7 101.27 4.98
 -9 3 7 123.11 5.05
 -9 -3 7 121.35 5.3
 -9 3 7 114.05 5.01
 -9 -3 7 119.63 5.02
 -9 3 7 110.34 5.09
 -9 3 7 112.66 5.08
 -9 -3 7 109.33 4.97
 -9 -3 7 127.08 5.02
 -9 3 7 115.79 5.02
 -9 3 7 114.75 5.07
 -9 3 7 117.44 5.38
 -9 -3 7 119.23 5.35
 -9 3 6 80.04 3.64
 -9 3 6 78.01 3.92
 -9 3 6 78 3.62
 -9 -3 6 82.84 3.62
 -9 3 6 82.56 3.66
 -9 3 6 79.58 3.68
 -9 -3 6 79.42 3.87
 -9 -3 6 86.14 3.66
 -9 -3 6 81.87 3.62
 -9 3 6 81.4 3.65
 -9 -3 6 83.06 3.61
 -9 3 6 81.13 3.61
 -9 3 6 74.32 3.93
 -9 -3 6 85.72 3.97
 -9 3 6 87.57 4.11
 -9 -3 5 21.36 1.21
 -9 3 5 19 1.23
 -9 3 5 22.89 1.25
 -9 -3 5 24.66 1.22
 -9 3 5 23.09 1.32
 -9 3 5 24.68 1.32
 -9 -3 5 19.62 1.77
 -9 3 5 17.05 1.77
 -9 -3 5 19.27 1.64
 -9 3 5 17.54 1.63
 -9 -3 5 23.03 1.26
 -9 -3 5 23.29 1.18
 -9 3 5 22.28 1.28
 -9 3 5 20.52 1.2
 -9 3 5 22.03 1.25
 -9 3 5 20.08 1.67
 -9 3 5 23.29 1.81
 -9 3 4 1.77 1.21
 -9 3 4 0.49 0.68
 -9 3 4 0.08 0.67
 -9 -3 4 1.76 0.66
 -9 3 4 0.93 0.62
 -9 -3 4 -0.1 0.91
 -9 3 4 1.8 1.39
 -9 -3 4 0.5 0.68
 -9 3 4 -0.19 0.78
 -9 3 4 1.26 0.79
 -9 3 4 0.72 1.15
 -9 -3 4 0.16 1.13
 -9 -3 4 0.43 0.74
 -9 -3 4 0.99 0.63
 9 3 -4 -0.11 0.55
 -9 -3 4 0.82 0.43
 -9 3 4 0.18 0.8
 -9 3 4 0.69 0.65
 -9 -3 4 -0.23 1.21
 -9 3 3 337.96 14.71
 -9 3 3 343.59 14.93
 -9 3 3 345.5 14.74
 -9 3 3 346.81 14.74
 -9 3 3 332.72 14.74
 -9 -3 3 350.82 14.74
 -9 3 3 333.27 15
 9 -3 -3 321.08 14.83
 -9 -3 3 335.74 14.81
 -9 3 3 348.13 14.89
 -9 3 3 344.97 14.73
 -9 -3 3 370.08 14.74
 -9 3 3 347.62 14.74
 9 3 -3 340.14 14.71
 -9 -3 3 365.67 14.72
 -9 3 3 335.9 14.72
 -9 3 3 341.5 14.93
 -9 -3 3 364.78 14.96
 -9 -3 3 351.16 14.73
 -9 3 3 333.26 14.73
 -9 3 3 347.58 14.73
 -9 -3 3 331.74 14.93
 -9 3 2 31.72 1.64
 -9 3 2 32.73 1.67
 -9 3 2 34.63 1.67
 -9 3 2 35.19 1.66
 -9 -3 2 37.17 2.02
 -9 3 2 31.49 2
 -9 -3 2 36.38 1.64
 -9 -3 2 36.1 1.58
 -9 3 2 34.33 1.66
 -9 3 2 33.66 1.69
 -9 -3 2 32.46 2.08
 -9 3 2 33.84 2.11
 -9 -3 2 34.28 1.62
 -9 3 2 31.31 1.61
 9 3 -2 35.36 1.62
 -9 -3 2 37.69 2.08
 -9 3 2 32.69 1.82
 -9 3 1 371.81 16.67
 -9 3 1 389.01 16.68
 -9 3 1 387.81 16.67
 9 -3 -1 367.5 16.65
 -9 3 1 384.27 16.66
 -9 3 1 392.84 16.67
 -9 -3 1 392.29 16.67
 -9 -3 1 412.15 16.65
 -9 3 1 391.49 16.67
 -9 3 1 403.92 16.68
 -9 3 1 383.57 16.67
 -9 3 1 375.64 16.66
 -9 -3 1 417.55 16.67
 -9 -3 1 411.5 16.93
 -9 3 1 383.15 16.93
 9 3 -1 391.47 16.67
 -9 3 1 356.94 16.74
 -9 -3 1 400.88 16.63
 -9 -3 1 436.39 16.91
 -9 3 1 383.08 16.88
 9 3 0 31.85 1.45
 -9 3 0 27.73 1.49
 -9 -3 0 28.3 1.4
 -9 3 0 25.67 1.39
 -9 3 0 27.33 1.42
 -9 -3 0 25.73 1.39
 -9 3 0 24.65 1.39
 -9 3 0 25.61 1.42
 -9 -3 0 32.09 1.3
 -9 3 0 25.03 1.85
 -9 -3 0 24.92 1.87
 -9 3 0 23.42 1.93
 -9 3 0 24.64 1.41
 -9 3 0 28.95 1.4
 -9 -3 -1 167.12 6.81
 -9 3 -1 160.47 6.8
 -9 3 -1 161.57 6.78
 -9 3 -1 144.24 6.47
 -9 -3 -1 152.94 6.47
 -9 3 -1 143.5 6.45
 9 -3 1 153.26 6.47
 -9 3 -1 145.46 6.47
 -9 -3 -2 304.67 13.03
 -9 -3 -2 317.16 13.34
 -9 3 -2 313.32 13.35
 -9 3 -2 321.99 13.32
 -9 3 -2 290.07 13
 -9 -3 -2 311.88 13.03
 -9 3 -2 309.14 13.04
 -9 3 -2 299.94 13.02
 9 -3 2 312.74 13.05
 -9 3 -3 63.74 3.42
 -9 3 -3 69.09 2.9
 -9 -3 -3 62.12 3.38
 -9 3 -3 64.8 3.44
 9 -3 3 65.22 2.97
 -9 -3 -3 69.13 2.95
 -9 3 -3 61.18 2.94
 -9 -3 -3 62.12 2.92
 -9 -3 -4 96.81 4.58
 -9 3 -4 106.33 4.58
 9 -3 4 107.5 4.61
 -9 3 -4 112.8 5.06
 -9 -3 -4 107.4 4.57
 9 -3 4 104.1 4.62
 -9 3 -4 102.11 4.55
 -9 -3 -5 88 3.91
 -9 3 -5 89.57 3.93
 9 -3 5 90.14 3.96
 -9 3 -5 85.8 3.88
 -9 3 -5 91.97 4.4
 9 -3 5 88.84 3.96
 -9 -3 -5 85.51 3.89
 -9 3 -6 891.76 38.64
 -9 -3 -6 926.67 38.66
 -9 3 -6 952.11 38.68
 -9 -3 -6 889.73 38.64
 9 -3 6 859.39 38.69
 -9 3 -6 985.31 39.1
 9 -3 7 255.15 11.36
 -9 3 -7 291.44 11.82
 -9 3 -7 261.19 11.3
 -9 -3 -8 2.2 0.84
 -9 3 -8 1.99 0.88
 -9 -3 -8 2.75 0.71
 9 -3 8 2.9 0.99
 -9 3 -8 2.05 0.78
 9 -3 8 1.56 1.94
 -9 3 -8 3.1 1.55
 -9 3 -8 2.92 0.76
 -9 3 -9 182.98 8.05
 9 -3 9 183.96 8.12
 9 -3 9 188.17 8.92
 -9 3 -9 190.03 8.58
 -9 -3 -9 179.62 8.07
 -9 3 -9 190.61 8.08
 -9 3 -10 1.15 0.85
 9 -3 10 1.03 1.09
 9 -3 10 2.52 2.12
 -9 -3 -10 1.02 0.9
 -9 3 -10 2.87 0.96
 -9 3 -11 2.69 0.93
 9 -3 11 2.95 1.11
 9 -3 11 4.06 2.27
 -9 3 -11 2.91 0.94
 -9 -3 -11 3.35 0.95
 -9 3 -12 11.83 1.1
 -9 -3 -12 11.8 1.13
 -9 3 -12 11.26 1.17
 9 -3 12 13.05 1.31
 -9 -3 -13 10.91 1.02
 -9 3 -13 10.76 1.08
 -9 -3 -13 10.62 1.97
 9 -3 13 12.91 1.2
 9 -3 13 11.43 2.14
 9 -3 13 9.02 2.02
 9 3 13 11.25 2.08
 -9 3 -13 9.16 1.03
 9 -3 14 0.11 1.59
 9 3 14 2.05 1.79
 -9 -3 -14 -1.11 1.68
 -9 3 -14 2.75 1.66
 9 3 14 1.48 1.01
 -9 -3 -15 11.41 0.96
 -9 3 -15 12.2 1
 -9 3 -15 12.26 1.79
 -9 -3 -15 10.1 1.73
 9 3 15 10.59 1.1
 9 -3 15 14.16 1.73
 9 3 15 11.26 1.79
 9 -3 15 12.55 1.06
 9 3 16 25.99 1.45
 9 -3 16 24.77 1.88
 9 3 16 23.79 1.96
 9 3 16 24.68 1.39
 -9 -3 -16 27.04 1.33
 9 3 17 1.47 0.58
 -9 -3 -17 1.9 0.48
 -9 5 21 14.91 0.94
 -9 5 21 20.47 1.01
 -9 5 20 1.29 0.7
 -9 5 20 1.62 1.17
 -9 5 20 1.04 0.65
 -9 5 19 6.54 0.84
 -9 5 19 7.36 1.52
 9 -5 -19 5.06 1.7
 9 -5 -18 17.53 2.17
 -9 5 18 14.06 1.1
 -9 5 18 17.99 1.91
 -9 5 17 58.77 3.87
 -9 5 17 65.57 3.9
 9 5 -17 68.86 3.19
 -9 5 17 74.26 3.23
 -9 5 17 67.51 3.21
 -9 5 16 1.02 0.93
 -9 5 16 1.08 1.81
 9 5 -16 0.33 0.88
 -9 5 16 -0.73 1.74
 -9 -5 16 -0.07 0.82
 -9 5 16 -0.56 0.9
 -9 5 15 235.66 11.34
 -9 5 15 263.51 10.74
 -9 -5 15 240.8 10.72
 -9 5 15 245.82 11.4
 9 5 -15 253.76 10.72
 -9 5 15 248.25 10.73
 -9 -5 15 236.67 10.71
 -9 5 14 116.58 4.98
 -9 5 14 100.21 5.63
 -9 -5 14 110.25 4.95
 9 5 -14 107.11 4.93
 -9 -5 14 108.98 4.93
 -9 5 14 113.38 4.97
 -9 5 13 40.89 2.87
 -9 -5 13 36.86 2.71
 -9 -5 13 41.68 2.14
 -9 -5 13 38.37 2.87
 -9 5 13 38.97 2.93
 -9 5 13 43.52 2.15
 -9 5 13 43.34 2.13
 -9 -5 13 40.04 2.08
 -9 -5 13 43.51 2.79
 9 5 -13 43.17 2.11
 -9 -5 12 15.13 1.83
 -9 5 12 14.52 1.85
 -9 -5 12 16.56 1.79
 -9 -5 12 12.51 1.07
 -9 5 12 17.24 1.17
 -9 5 12 12.42 2.01
 -9 -5 12 14.65 1.08
 -9 5 12 17.36 1.14
 9 5 -12 12.43 1.1
 -9 -5 12 15.44 1.12
 -9 -5 12 10.42 1.86
 -9 -5 11 -0.34 1.47
 -9 -5 11 2.73 1.37
 -9 5 11 2.34 1.45
 -9 -5 11 0.17 0.76
 -9 5 11 0.01 0.85
 -9 -5 11 0.91 1.51
 -9 5 11 0.49 1.66
 -9 -5 11 -1.19 1.49
 -9 -5 11 0.16 0.79
 -9 5 10 291.24 12.59
 -9 -5 10 309.59 13.05
 -9 -5 10 293.57 12.95
 -9 5 10 296.33 13
 -9 -5 10 310.59 13.05
 -9 5 10 278.71 13.07
 -9 -5 10 272.35 12.99
 -9 -5 9 121.92 5.51
 -9 -5 9 126.24 5.91
 -9 5 9 123.89 5.93
 -9 5 9 127.77 6.08
 -9 -5 9 134.48 6.01
 -9 -5 9 130.05 5.53
 -9 -5 9 122.78 6
 -9 -5 9 126.7 5.55
 -9 -5 8 6.68 0.83
 -9 -5 8 5.87 1.41
 -9 5 8 7.11 0.86
 -9 -5 8 9.41 1.54
 -9 5 8 6.33 1.51
 -9 5 8 8.45 1.33
 -9 -5 8 6.98 1.25
 -9 5 8 5.33 1.55
 -9 -5 8 6.5 0.75
 -9 -5 7 312.17 13.58
 -9 -5 7 316.75 13.61
 -9 5 7 307.75 13.26
 -9 5 7 307.83 13.62
 -9 5 7 317.98 13.27
 -9 -5 7 289.89 13.48
 -9 5 7 289.93 13.5
 -9 5 7 304 13.64
 9 -5 -7 286.86 13.58
 -9 -5 7 321.61 13.26
 9 -5 -6 225.27 10.24
 -9 5 6 248.18 10.29
 -9 5 6 239.09 10.63
 -9 -5 6 229.02 10.48
 -9 -5 6 251.11 10.28
 -9 -5 6 242.08 10.28
 -9 5 6 243.56 10.29
 -9 -5 6 254.12 10.61
 -9 5 6 222.52 10.64
 9 -5 -6 223.13 10.59
 -9 5 5 225.42 10.15
 -9 -5 5 225.1 9.99
 9 5 -5 220.1 9.76
 -9 5 5 242.39 9.8
 9 -5 -5 225.93 10.09
 -9 -5 5 235.95 9.8
 9 -5 -5 224.3 9.76
 -9 -5 5 231.86 9.77
 -9 -5 5 233.8 10.09
 -9 -5 5 220.08 9.74
 -9 5 4 0.61 0.66
 -9 -5 4 0.62 0.63
 -9 5 4 -0.19 0.81
 9 -5 -4 0.03 1.14
 -9 -5 4 -0.49 0.94
 -9 -5 4 0.3 0.77
 -9 -5 4 0.44 0.69
 -9 5 4 0.03 0.57
 -9 -5 4 0.35 1.17
 -9 -5 4 0.01 0.48
 -9 -5 4 -0.56 1.34
 -9 5 4 0.25 1.27
 9 -5 -4 0.13 0.59
 -9 5 4 0.46 0.57
 -9 -5 3 105.55 4.74
 -9 5 3 98.1 4.48
 9 -5 -3 91.69 4.75
 -9 5 3 103.71 4.52
 -9 5 3 101.17 4.52
 -9 -5 3 108.38 4.52
 -9 5 3 98.03 4.49
 9 5 -3 101.98 4.53
 -9 5 3 102.99 4.52
 -9 -5 3 110.01 4.54
 -9 -5 3 109.99 4.54
 -9 -5 3 114.88 4.86
 -9 -5 3 101.75 4.47
 -9 5 3 104.45 4.53
 -9 -5 3 108.86 4.92
 -9 5 3 99.38 4.84
 -9 5 2 210.78 9.52
 -9 5 2 209.01 9.5
 -9 -5 2 231.45 9.87
 -9 -5 2 223.3 9.5
 -9 5 2 202.64 9.76
 -9 5 2 224.82 9.53
 -9 5 2 224.35 9.52
 9 5 -2 233.92 9.55
 -9 5 2 223.87 9.54
 -9 -5 2 234.12 9.54
 -9 5 2 224.69 9.52
 -9 -5 2 233.22 9.54
 9 -5 -2 211.51 9.51
 -9 5 2 220.04 9.54
 -9 -5 2 221.93 9.49
 9 -5 -1 6.72 0.73
 -9 5 1 7.35 0.68
 -9 5 1 8.05 0.74
 -9 5 1 8.26 0.76
 -9 5 1 8 0.82
 -9 -5 1 8.77 0.78
 -9 5 1 8.78 1.21
 -9 -5 1 8.05 1.41
 -9 5 1 7.22 1.18
 -9 -5 1 7.94 0.67
 -9 5 1 8.44 0.77
 9 5 -1 8.2 0.89
 -9 5 1 8.86 0.81
 -9 5 1 8.07 1.39
 -9 5 0 126.16 5.39
 -9 5 0 120.22 5.38
 -9 5 0 123.36 5.77
 -9 -5 0 121 5.37
 -9 5 0 123.64 5.4
 -9 5 0 123.11 5.68
 9 -5 0 120.92 5.38
 9 5 0 130.05 5.44
 -9 5 0 120.83 5.38
 9 5 0 129.42 5.42
 -9 -5 0 126.05 5.36
 -9 5 0 120.16 5.66
 -9 5 -1 2.67 1.41
 -9 5 -1 3.98 0.74
 -9 5 -1 3.85 1.19
 -9 5 -1 4.92 0.75
 9 -5 1 6.63 0.73
 9 5 1 5.94 0.85
 9 -5 1 7.14 1.35
 -9 5 -1 2.4 1.18
 -9 -5 -1 5.81 0.63
 -9 5 -2 97.71 4.94
 -9 5 -2 93.61 4.85
 -9 5 -2 102.77 4.53
 -9 -5 -2 104.04 4.51
 9 5 2 108.54 4.6
 9 5 3 71.59 3.13
 -9 5 -3 70.05 3.55
 -9 -5 -3 66.21 3.02
 9 -5 3 66.17 3.08
 -9 -5 -3 63.36 3.41
 -9 5 -3 67.18 3.46
 -9 -5 -4 141.84 6.76
 -9 5 -4 152.11 6.83
 9 5 4 145.72 6.46
 -9 -5 -4 145.8 6.38
 -9 5 -4 148.92 6.4
 9 -5 4 147.13 6.44
 -9 -5 -5 70.96 3.81
 -9 5 -5 72.44 3.87
 -9 5 -5 77.44 3.99
 -9 5 -5 72.23 3.33
 -9 5 -5 76.08 3.36
 -9 -5 -5 75.4 3.35
 -9 -5 -6 29.42 2.28
 -9 5 -6 34.92 2.39
 -9 5 -6 32.23 2.43
 9 -5 6 31.79 1.82
 9 5 6 35.93 1.86
 9 -5 6 34.04 1.82
 -9 5 -7 99.51 4.83
 -9 5 -7 88.76 4.16
 -9 5 -7 91.56 4.16
 9 -5 7 94.01 4.27
 9 5 7 93.81 4.28
 9 -5 8 19.95 1.5
 -9 5 -8 20.6 1.27
 -9 -5 -8 19.73 1.25
 -9 5 -8 22.51 2.16
 -9 5 -8 20.53 1.27
 -9 5 -8 21.47 2.18
 -9 5 -8 19.56 1.25
 9 5 8 20.09 1.53
 -9 5 -9 7.3 0.92
 -9 -5 -9 6.21 0.87
 -9 5 -9 6.73 0.94
 9 -5 9 7.21 1.18
 9 5 9 5.76 1.18
 -9 5 -10 7.23 1.87
 -9 -5 -10 6.03 0.87
 -9 5 -10 5.63 0.92
 9 -5 10 4.26 1.16
 9 -5 10 5.37 2.15
 -9 5 -10 7.95 1.77
 -9 5 -10 5.68 0.93
 9 5 10 5.57 1.24
 -9 5 -11 15.25 2.07
 -9 5 -11 15.28 1.17
 -9 5 -11 16.73 1.93
 9 -5 11 15.88 1.36
 9 5 11 15.06 1.4
 -9 -5 -11 13.96 1.12
 -9 5 -11 13.8 1.16
 -9 -5 -12 236.42 10.47
 9 -5 12 275.79 11.36
 -9 5 -12 249.78 10.49
 9 5 12 233.61 10.55
 9 -5 12 247.13 10.55
 -9 5 -12 239.65 10.48
 -9 5 -12 247.39 11.15
 9 5 12 220.13 11.09
 9 5 13 4.79 1.1
 9 5 13 3.84 1.68
 9 -5 13 7.89 1.98
 -9 5 -13 5.89 0.9
 9 5 13 6.82 1.1
 -9 5 -13 6.54 1.74
 9 5 14 14.36 1.23
 9 -5 14 14.7 1.94
 9 5 14 10.96 1.72
 -9 5 -14 14.96 1.04
 9 5 14 16.05 1.19
 -9 -5 -14 14.32 1.03
 9 -5 14 13.99 1.16
 9 -5 15 1.23 0.74
 9 5 15 0.44 0.8
 -9 -5 -15 0.56 0.61
 9 5 15 1.63 0.77
 -9 -5 -16 5.27 0.58
 9 5 16 4.28 0.62
 -9 7 20 11.53 0.84
 -9 7 20 14.19 0.81
 -9 7 19 18.58 1.58
 -9 7 19 17.15 1
 -9 7 18 -0.08 0.75
 -9 7 18 1.29 1.42
 9 -7 -18 0.98 1.58
 9 7 -18 1.16 0.69
 9 7 -17 10.71 1.01
 9 -7 -17 12.01 1.96
 -9 7 17 12.59 1.08
 -9 7 16 7.88 0.99
 9 -7 -16 6.81 1.97
 9 7 -16 7.84 0.95
 -9 7 16 4.41 1.79
 -9 7 15 0.83 0.9
 -9 7 15 -0.23 0.94
 -9 7 15 0.19 1.86
 -9 -7 15 -0.74 1.67
 9 -7 -15 1.68 1.92
 9 7 -15 1.69 0.89
 -9 -7 14 142.68 6.51
 -9 7 14 159.96 6.56
 9 -7 -14 143.82 7.32
 9 7 -14 150.12 6.53
 -9 -7 13 62.92 3.14
 -9 7 13 71.36 3.21
 -9 7 13 73.81 4.07
 9 -7 -13 72.86 4.14
 9 7 -13 69.28 3.17
 -9 7 12 3.02 1.88
 -9 -7 12 2.81 0.89
 -9 7 12 1.43 0.94
 -9 -7 12 0.61 0.83
 -9 -7 11 16.16 2.02
 -9 7 11 16.06 1.25
 -9 -7 11 17.07 1.91
 -9 -7 11 15.61 1.16
 -9 7 11 15.04 1.24
 9 -7 -11 13.7 2.17
 -9 7 11 15.31 2.16
 -9 -7 11 14.88 1.98
 -9 -7 10 15.24 1.88
 -9 -7 10 10.44 1.77
 9 -7 -10 11.34 2.01
 -9 7 10 7.15 1.8
 -9 7 10 10.99 1.08
 -9 7 10 12.12 1.1
 -9 -7 10 10.53 1
 -9 7 10 13.52 2.03
 -9 -7 9 146.93 6.91
 -9 7 9 149.86 6.34
 -9 -7 9 145.58 6.86
 -9 7 9 154.55 6.97
 -9 7 9 132.54 6.83
 -9 -7 8 16.35 1.82
 -9 7 8 19.81 2.02
 -9 7 8 16.51 1.16
 -9 -7 7 260.76 11.4
 -9 -7 7 261.75 11.42
 -9 7 7 272.48 11.51
 -9 -7 6 34.66 1.66
 -9 -7 6 33.54 2.29
 9 -7 -6 28.22 2.25
 9 -7 -6 28.33 1.64
 -9 7 6 35.97 2.43
 -9 7 6 34.58 1.68
 -9 -7 5 12.7 1.59
 9 -7 -5 12.04 1.59
 -9 7 5 12.46 0.95
 9 -7 -5 12.16 0.94
 -9 7 5 13.1 1.7
 9 7 -5 12.97 1
 -9 7 5 12.84 1.72
 -9 7 4 34.52 2.31
 -9 -7 4 34.98 2.2
 -9 7 4 32.25 1.56
 -9 7 4 27.71 2.2
 9 -7 -4 30.82 1.58
 -9 -7 4 27.95 1.54
 9 7 -4 28.48 1.61
 -9 7 4 28.62 1.55
 -9 7 4 34.1 1.61
 -9 -7 3 81.83 3.99
 -9 -7 3 75.4 4.01
 -9 7 3 73.2 3.98
 -9 7 3 81.44 3.48
 -9 7 3 82.28 3.51
 -9 7 3 70.85 3.48
 -9 7 2 11.53 0.94
 -9 7 2 11.34 0.87
 -9 7 2 11.47 0.94
 -9 -7 2 12.35 0.88
 -9 -7 2 12.64 1.63
 -9 7 2 9.95 1.53
 -9 -7 2 12.12 0.92
 -9 7 2 10.78 0.88
 9 -7 -2 11.92 0.92
 -9 7 1 132.12 5.78
 9 7 -1 136.95 5.82
 -9 7 1 127.98 5.75
 -9 7 1 136.57 5.77
 9 -7 -1 132.66 5.79
 -9 -7 1 145.29 6.29
 -9 -7 1 131.53 5.76
 -9 7 1 127.51 6.2
 -9 7 1 127.04 5.76
 -9 7 0 145.49 5.92
 9 -7 0 122.17 6.36
 -9 7 0 149.57 6.47
 -9 -7 0 131.98 6.39
 -9 -7 0 129.41 5.91
 9 7 0 138.91 5.99
 9 -7 0 131.14 5.94
 9 -7 1 160.4 7.9
 -9 7 -1 179.26 7.99
 -9 -7 -1 178.68 8
 -9 -7 -1 171.95 7.47
 9 -7 1 168.75 7.5
 -9 7 -1 175.8 7.47
 9 -7 2 27.82 2.31
 -9 -7 -2 37.64 2.47
 -9 -7 -2 34.17 1.73
 9 -7 2 33.75 1.78
 -9 7 -2 42.59 2.53
 9 7 3 37.08 1.97
 -9 7 -3 35.28 2.57
 9 7 3 37.33 1.96
 9 -7 3 32.86 1.86
 -9 -7 -4 3.17 0.77
 9 7 4 2.51 1.04
 -9 7 -4 5.68 1.7
 9 7 4 3.53 1.07
 9 -7 4 3.51 0.87
 9 7 5 14.13 1.33
 9 7 5 14.54 1.34
 -9 -7 -5 13.39 1.04
 9 -7 5 14.07 1.16
 -9 7 -6 149.63 6.81
 9 7 6 142.74 6.23
 9 -7 6 146.28 6.18
 9 7 6 136.81 6.23
 -9 -7 -6 132.84 6.11
 9 -7 6 134.9 6.18
 9 7 7 60.19 2.93
 9 -7 7 57.44 2.86
 9 7 7 60.52 2.9
 -9 -7 -7 55.15 2.73
 9 -7 7 56.21 2.83
 -9 7 -8 4.04 0.86
 -9 -7 -8 3.58 0.87
 9 7 8 4.48 1.18
 -9 7 -8 1.03 1.75
 9 -7 8 4.69 1.14
 9 7 8 4.07 1.19
 -9 7 -9 21.32 1.39
 9 7 9 22.45 1.67
 -9 7 -9 25.8 2.36
 9 -7 9 22.29 1.61
 9 7 9 23.29 1.63
 -9 -7 -9 23.18 1.41
 -9 7 -10 3.02 0.85
 -9 -7 -10 2.45 0.86
 9 7 10 2.89 1.16
 9 -7 10 1.66 2.11
 -9 7 -10 4.21 1.68
 9 -7 10 3.26 1.1
 9 7 10 3.14 1.15
 -9 7 -11 0.86 0.78
 -9 -7 -11 0.54 0.8
 9 7 11 0.55 1.07
 9 -7 11 -1.16 1.01
 9 7 11 -0.39 1.09
 9 -7 11 1.82 1.99
 -9 7 -11 -1.76 1.51
 9 -7 12 4.49 1.9
 -9 7 -12 3.05 0.78
 -9 7 -13 40.44 2.08
 9 7 13 44.98 2.2
 9 -7 13 51.28 2.94
 9 -7 13 47.17 2.2
 -9 -7 -13 41.74 2.1
 -9 7 -14 9.37 0.76
 9 -7 14 8.59 1.51
 -9 -7 -14 8.95 0.79
 9 7 14 9.17 0.9
 9 -7 14 9.67 0.91
 -9 -7 -15 11.99 0.76
 9 -7 15 13.12 0.82
 9 7 15 10.31 0.8
 -9 9 19 -0.11 0.42
 -9 9 19 -0.05 0.42
 -9 9 18 3.01 0.52
 9 9 -18 3.12 0.51
 -9 9 18 2.93 0.62
 -9 9 17 6.7 0.73
 9 9 -17 6.99 0.74
 -9 9 17 7.84 1.44
 -9 9 16 -0.83 0.7
 -9 9 16 0.29 1.46
 9 -9 -16 1.97 1.47
 9 9 -16 0.66 0.72
 -9 9 15 5.97 0.85
 -9 9 15 5.45 1.73
 9 9 -15 5.6 0.88
 -9 -9 15 7.72 1.65
 9 -9 -15 5.69 1.73
 -9 -9 14 8.41 1.74
 -9 9 14 6.54 1.89
 9 -9 -14 5.4 1.88
 9 9 -14 7.87 0.95
 9 9 -13 27.33 1.57
 -9 -9 13 22.17 2.28
 9 -9 -13 21.25 2.42
 -9 -9 12 3.76 1.74
 -9 -9 12 1.73 0.8
 9 -9 -12 1.13 1.85
 -9 9 12 -0.2 1.86
 -9 -9 12 0.9 1.66
 -9 -9 11 -1.34 1.71
 9 -9 -11 0.47 1.86
 -9 -9 11 1.08 1.69
 9 -9 -10 17.75 2.24
 -9 -9 10 18.74 2.05
 -9 9 10 25.21 2.47
 9 9 -10 21.43 1.36
 -9 -9 10 19.84 1.31
 -9 -9 10 22.4 2.19
 9 9 -9 20.08 1.34
 -9 9 9 23.51 2.38
 9 -9 -9 17.19 1.28
 9 -9 -9 15.25 2.14
 -9 -9 9 20.24 2.18
 -9 -9 9 17.89 2.03
 9 -9 -8 53.33 2.64
 -9 9 8 62.62 3.55
 9 -9 -7 4.27 0.9
 -9 -9 7 3.45 1.67
 -9 9 7 6.29 1.92
 -9 9 6 55.14 3.34
 9 -9 -6 47.48 2.42
 -9 9 6 49.4 2.43
 -9 -9 6 55.03 3.16
 9 9 -5 8 1.05
 -9 9 5 8.85 1.03
 -9 9 5 11.81 1.02
 -9 -9 5 10.79 1.78
 -9 9 4 41.56 2.18
 9 9 -4 43.7 2.23
 -9 -9 4 41.73 2.15
 -9 9 4 47 2.21
 -9 9 4 44.63 2.17
 -9 -9 4 50.53 2.94
 -9 -9 3 -1.35 1.61
 -9 9 3 0.67 0.85
 9 9 -3 0.58 0.94
 9 -9 -3 -0.06 0.82
 -9 -9 3 -0.31 0.73
 -9 -9 3 -0.4 0.84
 -9 9 3 -0.88 0.8
 -9 9 3 0.47 0.84
 -9 9 2 3.13 0.87
 -9 -9 2 3.41 0.87
 -9 9 2 2.64 0.8
 -9 9 2 1.86 0.88
 9 9 -2 2.78 1
 9 -9 -2 1.98 0.85
 -9 -9 2 4.06 1.57
 9 -9 -2 1.08 1.81
 -9 9 1 2.54 0.84
 -9 -9 1 2.53 0.85
 -9 -9 1 3.62 1.57
 -9 -9 1 2.38 1.69
 -9 9 1 4.69 1.74
 9 -9 -1 3.75 0.88
 9 -9 -1 2.96 1.84
 -9 -9 1 2.56 0.79
 -9 -9 0 45.58 2.16
 9 -9 0 40.2 2.98
 -9 9 0 49.57 3.04
 9 -9 0 41.12 2.2
 -9 -9 0 41.89 2.92
 -9 -9 0 40.2 2.16
 -9 9 0 47.79 2.17
 9 -9 1 -1.08 1.79
 -9 -9 -1 0.52 1.7
 -9 -9 -1 0.94 0.81
 9 -9 1 -0.1 0.88
 -9 9 -1 1.35 1.75
 -9 -9 -1 1.45 0.81
 9 -9 2 1.87 1.75
 -9 -9 -2 0.18 1.66
 9 -9 2 -0.16 0.88
 -9 -9 -2 1.1 0.81
 -9 -9 -2 -0.8 0.83
 9 9 2 0.11 1.14
 -9 9 -2 -0.06 1.77
 9 -9 3 6.67 1.04
 -9 -9 -3 7.15 0.91
 -9 -9 -3 6.92 0.93
 9 9 3 9.17 1.24
 -9 -9 -4 10.46 1.94
 9 -9 4 11.83 1.15
 -9 9 -4 13.85 2.04
 -9 -9 -4 9.69 0.97
 -9 -9 -4 8.41 1.02
 9 9 4 11.24 1.33
 -9 -9 -5 7.53 1.87
 9 -9 5 6.26 1.06
 -9 -9 -5 5.06 0.93
 9 9 5 6.28 1.24
 -9 -9 -5 5.66 0.88
 -9 -9 -6 5.74 0.93
 9 9 6 6.87 1.24
 -9 -9 -6 4.22 1.75
 9 -9 6 5.69 1.05
 -9 9 -6 7.05 1.94
 9 -9 6 4.54 1.08
 9 9 7 12.31 1.35
 -9 -9 -7 9.92 1.05
 -9 -9 -7 9.74 1.92
 9 -9 7 9.8 1.18
 -9 9 -7 11.37 1.99
 9 -9 7 11.43 1.22
 -9 -9 -8 76.16 4.57
 -9 -9 -8 82.55 3.96
 9 9 8 94.88 4.09
 -9 9 -8 97.77 4.74
 9 -9 8 86.08 4.05
 -9 -9 -9 4.27 1.67
 -9 -9 -9 5.69 0.89
 9 9 9 5.67 1.15
 -9 9 -9 4.82 1.74
 9 -9 9 9.98 2.08
 9 -9 9 6.02 1.07
 -9 -9 -10 17.99 1.9
 -9 -9 -10 17.89 1.23
 9 -9 10 22.54 2.31
 -9 9 -10 22.01 1.95
 9 -9 10 19.27 1.38
 -9 -9 -11 8.39 0.88
 -9 -9 -11 10.24 1.55
 9 -9 11 8.83 1.8
 9 -9 11 10.74 1.03
 9 9 11 7.81 1.04
 9 -9 12 2.9 1.42
 -9 -9 -12 4 0.69
 9 -9 12 5.09 0.81
 -9 -9 -13 0.52 0.54
 9 -9 13 1.09 0.64
 9 -9 14 1.47 0.49
 -9 11 16 20.4 1.12
 9 11 -16 21.86 1.12
 -9 11 16 23.54 1.15
 -9 11 15 10.52 0.8
 -9 11 15 9.51 0.79
 9 11 -15 9.79 0.8
 -9 11 15 11.13 0.84
 9 11 -14 24.59 1.26
 9 -11 -14 21.15 1.93
 -9 11 14 19.1 1.22
 -9 11 14 21.35 1.24
 9 11 -13 2.93 0.76
 -9 -11 13 1.75 1.37
 9 -11 -13 1.03 1.57
 -9 11 13 1.08 0.76
 9 -11 -12 21 2.2
 -9 -11 12 18.46 1.9
 9 11 -12 22.15 1.3
 -9 11 12 20.74 1.28
 -9 -11 12 17.47 1.17
 -9 -11 11 3.77 1.57
 9 -11 -11 2.58 1.87
 -9 -11 11 4.65 0.81
 9 11 -11 4.04 0.87
 -9 11 11 6.52 0.92
 -9 -11 11 5.03 1.57
 9 -11 -10 42.49 3.22
 -9 -11 10 46.35 2.96
 9 11 -9 3.28 0.94
 9 -11 -9 -0.62 1.96
 -9 11 9 2.25 0.88
 -9 -11 9 0.49 1.64
 -9 11 9 -0.13 0.92
 9 11 -8 3.85 1.03
 -9 11 8 4.13 0.97
 -9 -11 8 3.6 1.65
 9 -11 -8 2.67 2.12
 -9 -11 8 5.79 1.75
 -9 11 7 0.57 0.92
 -9 -11 7 -0.99 1.65
 -9 11 6 51.98 2.38
 9 11 -6 46.05 2.35
 -9 -11 6 55.11 3.19
 -9 -11 6 50.55 3.14
 9 11 -5 2.25 1.01
 9 -11 -5 2.18 0.9
 -9 11 5 2.44 0.94
 -9 -11 5 4.52 1.72
 9 11 -4 1.89 1.02
 -9 11 4 1.23 0.9
 9 -11 -4 3.4 2.14
 -9 -11 4 -0.02 0.81
 9 -11 -4 0.48 0.91
 -9 11 4 -1.07 0.9
 -9 -11 4 0.56 1.68
 -9 11 3 1.36 0.89
 9 11 -3 0.24 1.01
 9 -11 -3 3.06 2.02
 -9 -11 3 0.53 0.82
 9 -11 -3 0.13 0.91
 -9 11 3 1.45 1.85
 -9 -11 3 0.56 1.69
 -9 11 2 5.18 0.92
 9 11 -2 5.17 1.12
 9 -11 -2 3.26 2.1
 9 -11 -2 4.71 0.96
 -9 -11 2 5.22 0.91
 -9 11 2 6.12 1.91
 -9 -11 2 5.3 1.77
 9 11 -1 28.19 1.62
 9 -11 -1 21.04 2.48
 -9 -11 1 20.68 1.41
 9 -11 -1 21.02 1.48
 -9 11 1 29.23 2.51
 -9 -11 1 27.46 2.33
 9 -11 0 1.66 0.94
 -9 -11 0 0.49 1.72
 9 11 0 0.93 1.12
 -9 11 0 -0.06 1.85
 -9 -11 -1 9.62 1.87
 -9 11 -1 12.52 2.13
 9 11 1 13.01 1.3
 9 -11 1 11.02 1.12
 9 -11 2 3.19 0.97
 -9 -11 -2 2.89 1.66
 -9 11 -2 3.86 1.92
 -9 -11 -2 2.32 0.87
 9 11 2 3.39 1.14
 9 -11 3 7.88 1.07
 -9 -11 -3 10.88 1.86
 -9 11 -3 8.88 1.93
 -9 -11 -3 7.62 0.98
 9 -11 4 47.93 2.29
 -9 -11 -4 39.94 2.92
 -9 -11 -4 39.95 2.2
 9 -11 5 1.19 0.92
 -9 -11 -5 1.56 1.59
 -9 -11 -5 1.94 0.82
 -9 11 -6 2.37 1.67
 -9 -11 -6 1.67 1.55
 -9 -11 -7 0.64 1.46
 9 -11 7 0.66 0.87
 -9 -11 -7 1.38 0.77
 -9 11 -7 -0.57 1.6
 9 -11 7 1.83 0.93
 -9 -11 -8 0.91 0.73
 9 -11 8 1.77 0.9
 -9 11 -8 4.4 1.51
 9 -11 8 1.37 1.63
 9 -11 9 8.35 0.95
 -9 -11 -9 8.45 0.81
 9 -11 9 10.09 1.61
 9 -11 10 10.55 0.89
 -9 -11 -10 8.07 0.76
 9 11 10 11.06 0.92
 9 -11 10 11.03 1.45
 9 -11 11 11.13 0.82
 9 11 11 12.87 0.84
 -9 -11 -11 10.15 0.71
 -9 13 13 0.23 0.46
 9 13 -13 -0.24 0.44
 -9 13 12 2.51 0.59
 9 13 -12 4.01 0.6
 9 -13 -11 1.29 1.34
 -9 -13 11 1.64 0.53
 -9 13 11 1.38 0.63
 9 13 -11 1.68 0.64
 -9 13 10 7.47 0.77
 9 13 -10 6.94 0.75
 -9 -13 10 6.15 0.7
 -9 -13 9 2.49 1.32
 9 -13 -9 2.44 1.62
 -9 13 9 3.24 0.73
 9 13 -9 2.93 0.74
 9 -13 -8 5.19 0.78
 -9 -13 8 7.12 1.48
 9 -13 -8 5.64 1.74
 -9 13 8 5.62 0.81
 9 13 -8 6.98 0.89
 9 13 -7 8.46 0.97
 -9 -13 7 9.06 1.59
 9 -13 -7 6.32 0.84
 9 -13 -7 4.19 1.85
 -9 13 7 8.2 0.85
 -9 13 7 7.32 1.61
 -9 -13 7 6.55 1.41
 9 13 -6 28.23 1.53
 -9 -13 6 24.65 2.14
 9 -13 -6 22.36 1.4
 9 -13 -6 24.03 2.35
 -9 -13 6 20.71 2.01
 -9 13 6 28.86 2.26
 -9 13 6 23.71 1.39
 9 13 -5 40.18 1.92
 9 13 -5 31.85 1.82
 9 -13 -5 27.38 2.67
 9 -13 -5 29.52 1.81
 -9 13 5 43.81 2.67
 -9 13 5 37.51 1.79
 -9 -13 5 40.13 2.55
 9 -13 -4 5.11 0.9
 9 13 -4 6.86 0.96
 -9 13 4 6.46 1.74
 -9 -13 4 6.95 1.65
 -9 -13 4 5.01 1.59
 9 -13 -4 4.44 1.94
 -9 -13 3 52.18 2.96
 -9 13 3 59.56 3.13
 9 -13 -3 40.95 2.22
 9 -13 -3 39.44 3.05
 -9 13 2 10.7 1.89
 9 -13 -2 8.1 0.96
 -9 -13 2 7.57 0.88
 -9 -13 2 9.34 1.72
 9 -13 -2 9.88 2
 -9 13 1 8.13 1.78
 9 -13 -1 6.45 0.93
 -9 -13 1 6.66 0.84
 -9 -13 1 9.61 1.73
 9 -13 -1 6.02 1.9
 -9 13 0 0.7 1.62
 9 -13 0 1.22 0.84
 -9 -13 0 0.38 0.73
 -9 -13 0 3.3 1.53
 -9 13 -1 2.8 1.63
 9 -13 1 3.04 0.87
 9 13 1 3.12 0.97
 -9 -13 -1 1.96 0.75
 -9 -13 -1 5.48 1.54
 -9 13 -2 -0.93 1.55
 9 13 2 0.21 0.94
 9 -13 2 -0.04 0.8
 -9 -13 -2 -0.47 0.71
 -9 -13 -2 -0.05 1.43
 9 13 3 15.74 1.2
 9 -13 3 14.79 1.11
 -9 -13 -3 15.89 1.77
 -9 -13 -3 12.98 0.99
 -9 -13 -4 3.31 1.39
 9 -13 4 1.77 0.81
 -9 -13 -4 0.84 0.67
 9 -13 4 1.83 0.79
 -9 13 -4 3.24 1.47
 9 13 4 2.23 0.91
 -9 -13 -5 6.31 0.72
 9 13 5 9.74 0.97
 9 -13 5 7.86 0.89
 9 -13 5 8.25 0.84
 9 -13 6 13.79 1.05
 -9 -13 -6 13.99 0.92
 9 13 7 55.79 2.41
 9 -13 7 47.71 2.39
 9 13 8 0.37 0.6
 9 -13 8 1.47 0.53
 -9 -15 7 1.63 0.42
 -9 -15 6 9.08 0.65
 9 -15 -6 7.02 0.63
 9 15 -5 0.53 0.58
 9 -15 -5 -0.56 0.49
 9 15 -4 -0.04 0.6
 9 -15 -4 0.46 0.53
 9 15 -3 3.69 0.62
 9 -15 -3 1.89 0.56
 9 15 -2 -0.06 0.62
 9 -15 -2 -0.3 0.53
 9 15 -1 0.14 0.56
 9 15 -1 -0.49 0.58
 9 -15 -1 -0.2 0.55
 9 15 0 1.93 0.59
 9 -15 0 0.37 0.55
 9 15 0 2.31 0.57
 9 15 1 1.06 0.54
 9 -15 1 1.65 0.54
 9 15 1 1.71 0.51
 9 -15 1 1.23 0.54
 9 -15 2 0.61 0.5
 9 -15 2 0.34 0.49
 9 15 2 1.07 0.49
 9 15 3 9.7 0.67
 -10 0 22 6.75 0.65
 -10 0 21 0.19 0.7
 -10 0 21 0.51 0.58
 -10 0 21 0.2 0.64
 -10 0 21 -0.31 1.41
 -10 0 20 8.86 1.72
 -10 0 20 8.84 0.95
 -10 0 19 1.18 1.76
 -10 0 18 132.62 6.82
 -10 0 18 138.22 6.1
 -10 0 17 0.71 1.91
 -10 0 17 0.02 0.94
 -10 0 16 18.83 2.38
 -10 0 16 19.99 1.4
 -10 0 15 -1.08 1.79
 -10 0 15 0.78 0.95
 -10 0 14 93.67 4.87
 -10 0 14 92.51 4.2
 -10 0 14 91.82 4.95
 -10 0 13 0.93 1.53
 -10 0 13 0.69 0.76
 -10 0 13 0.72 1.04
 -10 0 13 0.44 0.86
 -10 0 13 -0.93 1.59
 -10 0 12 349.53 15.68
 -10 0 12 358.47 15.71
 -10 0 11 -0.33 1.54
 -10 0 11 0.14 1
 -10 0 11 -0.1 1.5
 10 0 -11 -0.53 1.55
 -10 0 11 -0.01 0.79
 -10 0 11 -0.43 0.86
 -10 0 11 0.05 1.4
 -10 0 11 -0.18 0.76
 -10 0 10 1.09 0.8
 -10 0 10 1.25 0.78
 10 0 -10 -0.17 1.46
 -10 0 10 0.55 0.8
 -10 0 10 1.24 1.41
 -10 0 10 -0.12 0.97
 -10 0 10 1.54 0.92
 -10 0 10 0.38 1.58
 -10 0 9 -0.08 0.77
 -10 0 9 -0.22 0.76
 10 0 -9 0.88 1.38
 -10 0 9 -0.89 0.77
 -10 0 9 -1.08 1.34
 -10 0 9 0.48 0.88
 -10 0 9 -0.54 0.88
 -10 0 9 -0.12 1.48
 -10 0 8 5.89 0.88
 -10 0 8 6.48 1.4
 -10 0 8 6.21 0.85
 -10 0 8 5.42 0.86
 -10 0 8 7.27 0.87
 -10 0 8 8.17 0.94
 -10 0 8 6.24 0.83
 -10 0 7 -0.2 0.78
 -10 0 7 -0.71 1.41
 -10 0 7 -0.41 1.27
 -10 0 7 0.61 0.77
 -10 0 7 0.44 0.75
 10 0 -7 0.05 1.25
 -10 0 7 0.55 0.76
 -10 0 7 -0.18 0.76
 -10 0 7 0.06 0.72
 -10 0 7 0.81 0.85
 -10 0 6 883.41 35.44
 -10 0 6 887.91 35.43
 -10 0 6 852.02 35.71
 -10 0 6 883.25 35.69
 -10 0 6 760.46 35.37
 -10 0 6 831.31 35.42
 -10 0 6 844.92 35.42
 -10 0 6 811.29 35.39
 -10 0 6 858.88 35.43
 10 0 -6 857.42 35.59
 -10 0 6 845.56 35.43
 -10 0 6 875.41 35.41
 -10 0 6 841.01 35.41
 -10 0 6 835.27 35.68
 -10 0 6 816.82 35.49
 -10 0 5 0.07 0.47
 -10 0 5 0.52 0.74
 -10 0 5 0.92 1.25
 -10 0 5 0.53 0.63
 -10 0 5 0.53 0.72
 -10 0 5 0.69 0.71
 -10 0 5 1.98 1.38
 -10 0 5 1.19 1.23
 -10 0 5 0.68 0.45
 -10 0 5 0.6 0.7
 -10 0 5 0.52 0.48
 -10 0 5 0.55 0.74
 -10 0 5 -0.33 0.52
 10 0 -5 -0.31 0.84
 -10 0 5 -0.52 0.52
 -10 0 5 0.38 1.33
 -10 0 4 2.7 0.81
 -10 0 4 1.61 0.72
 -10 0 4 2.92 1.18
 -10 0 4 2.39 0.54
 -10 0 4 2.25 0.64
 -10 0 4 2.62 0.78
 -10 0 4 2.25 0.7
 -10 0 4 2.29 0.46
 -10 0 4 2.1 0.57
 -10 0 4 2.72 0.52
 -10 0 4 2.33 0.5
 -10 0 4 2.03 0.67
 -10 0 4 1.75 0.72
 -10 0 4 2.73 0.52
 -10 0 4 1.4 1.26
 -10 0 4 1.19 0.79
 -10 0 4 2.98 1.23
 -10 0 4 2.29 1.23
 -10 0 3 0.05 0.8
 -10 0 3 -0.54 0.56
 -10 0 3 -0.52 0.62
 -10 0 3 1.01 1.2
 -10 0 3 0.18 1.13
 -10 0 3 -0.18 0.68
 -10 0 3 -0.15 0.66
 -10 0 3 0.21 0.73
 -10 0 3 -0.66 0.93
 -10 0 3 -1.05 1.13
 -10 0 3 0.51 0.5
 -10 0 3 0.07 0.66
 -10 0 3 -0.1 0.62
 -10 0 3 0.15 1.26
 -10 0 3 1.4 1.34
 -10 0 3 0.03 0.57
 -10 0 2 475.5 20.44
 -10 0 2 493.06 20.58
 -10 0 2 516.89 20.68
 -10 0 2 482.13 20.42
 -10 0 2 509.65 20.43
 -10 0 2 412.01 20.41
 -10 0 2 467.18 20.69
 -10 0 2 500.9 20.43
 -10 0 2 489.68 20.42
 -10 0 2 519.06 20.62
 -10 0 2 487.98 20.42
 -10 0 2 502.87 20.72
 -10 0 1 0.4 1.01
 -10 0 1 0.35 0.62
 -10 0 1 0.02 0.57
 -10 0 1 0.53 0.65
 -10 0 1 -0.07 0.61
 -10 0 1 -0.4 1.35
 -10 0 1 -0.83 1.19
 -10 0 1 0.34 0.63
 -10 0 1 -0.12 0.62
 -10 0 1 -0.33 1.32
 -10 0 0 49.53 2.52
 -10 0 0 45.62 2.01
 -10 0 0 49.25 2
 -10 0 0 36.46 1.98
 10 0 0 38.03 1.95
 -10 0 0 46.99 2.2
 -10 0 0 47.28 2.42
 -10 0 -1 0.22 1.41
 -10 0 -1 -0.49 0.68
 -10 0 -1 0.56 1.27
 -10 0 -1 0.91 0.78
 10 0 1 -0.35 0.64
 -10 0 -1 -0.2 0.71
 -10 0 -2 190.89 7.98
 -10 0 -2 189.07 8.35
 -10 0 -2 198.2 8.29
 10 0 2 186.3 7.98
 -10 0 -2 172.96 7.99
 -10 0 -3 -0.05 0.72
 -10 0 -3 -0.26 1.41
 -10 0 -3 0.03 1.29
 10 0 3 0.19 0.76
 -10 0 -3 -0.33 0.57
 -10 0 -3 0.6 0.69
 -10 0 -4 170.84 7.19
 -10 0 -4 165.38 7.17
 -10 0 -4 170.72 7.54
 10 0 4 166.71 7.21
 -10 0 -4 159.72 7.2
 -10 0 -5 0.16 0.67
 -10 0 -5 0.01 0.72
 -10 0 -5 1.68 1.31
 10 0 5 -0.05 1.57
 10 0 5 -0.46 0.82
 -10 0 -5 0.05 0.64
 10 0 6 168.48 8.24
 -10 0 -6 173.74 8.05
 10 0 6 176.4 7.7
 -10 0 -6 176.3 7.65
 -10 0 -6 179.95 7.66
 10 0 7 -1.22 1.81
 -10 0 -7 0.1 0.82
 -10 0 -7 0.25 0.72
 -10 0 -8 44.42 2.18
 10 0 8 48.38 3.17
 -10 0 -8 45.33 2.23
 10 0 8 42.68 2.27
 10 0 9 0.14 1.95
 -10 0 -9 1.32 0.88
 10 0 9 -0.09 1
 -10 0 -9 -0.92 0.82
 10 0 10 188.68 8.64
 -10 0 -10 201.18 8.64
 10 0 10 218.36 9.46
 10 0 11 -0.04 1.03
 -10 0 -11 0.66 0.98
 10 0 11 1.49 1.97
 -10 0 -12 64.77 3.14
 10 0 12 66.49 3.17
 -10 0 -13 0.35 1.87
 -10 0 -13 -0.72 0.87
 10 0 14 62.33 3.79
 -10 0 -14 66.05 3.82
 10 0 15 -0.47 1.53
 -10 0 -15 0.6 1.55
 -10 0 -15 -0.78 0.8
 10 0 16 28.62 2.08
 10 0 16 27.51 1.5
 10 0 17 0.14 0.56
 -10 2 22 14.12 0.83
 -10 -2 22 14.15 0.8
 -10 2 22 12.31 0.81
 -10 2 21 0.16 1.3
 -10 2 21 2.7 0.66
 -10 2 21 1.1 0.65
 -10 2 20 -0.46 1.55
 -10 -2 20 0.7 0.76
 -10 2 20 0.34 0.77
 -10 2 20 -0.07 0.75
 -10 2 20 2.5 1.51
 -10 -2 20 1.68 1.47
 -10 -2 19 0.64 1.58
 -10 2 19 1.74 1.66
 -10 2 19 1.39 1.68
 -10 -2 18 8.49 1.03
 -10 2 18 8.97 1.05
 -10 2 18 8.37 1.98
 -10 -2 18 7.85 1.89
 -10 -2 17 85.31 3.97
 -10 2 17 88.68 3.99
 -10 2 17 82.44 4.78
 -10 -2 17 82.84 4.71
 -10 -2 16 2.62 1
 -10 2 16 3.63 1.01
 -10 -2 16 6.32 1.81
 -10 2 16 1.68 1.92
 -10 2 15 20.74 1.46
 -10 -2 15 21.9 1.45
 -10 -2 14 1.34 0.97
 -10 2 14 0.96 1.74
 -10 -2 14 1.06 1.71
 -10 -2 14 0.32 0.85
 -10 2 14 -0.06 0.84
 -10 -2 13 0.18 0.87
 -10 2 13 0.57 0.87
 -10 2 13 -0.59 0.84
 -10 -2 13 1.09 1.59
 -10 2 13 2.3 1.67
 -10 -2 13 1.65 1.62
 -10 -2 13 -0.59 0.85
 -10 -2 13 -0.17 0.89
 -10 -2 12 0.07 0.77
 -10 2 12 -0.42 0.77
 -10 2 12 -0.1 1.15
 -10 -2 12 -1.5 1.6
 -10 -2 12 -1.15 1.52
 -10 2 12 0.11 1.55
 -10 -2 12 0.51 0.82
 -10 2 11 58.55 2.77
 -10 -2 11 59.7 2.75
 -10 -2 11 58.31 2.8
 -10 -2 11 62.3 3.37
 -10 -2 11 54.76 3.23
 10 -2 -11 64.45 3.41
 -10 -2 11 62.41 3.35
 -10 2 11 59.28 3.43
 10 -2 -10 5.06 1.53
 -10 -2 10 4.19 0.75
 -10 2 10 3.08 0.79
 -10 -2 10 3.61 1.31
 -10 -2 10 2.93 0.77
 -10 -2 10 4.46 0.78
 -10 2 10 3.04 1.13
 -10 -2 10 3.63 0.86
 -10 -2 10 3.38 1.45
 -10 2 10 2.38 0.81
 -10 2 10 2.52 1.03
 -10 -2 10 3.28 0.65
 -10 -2 10 3.88 0.85
 -10 -2 10 3.94 1.44
 -10 2 10 3.43 1.52
 -10 2 9 16.06 1.26
 -10 2 9 16.27 1.24
 -10 -2 9 14.45 1.1
 -10 -2 9 15.07 0.95
 -10 -2 9 14.89 1.67
 -10 -2 9 16.37 1.53
 -10 2 9 14.38 1.07
 -10 -2 9 14.38 1.06
 -10 -2 9 15.07 1.08
 -10 2 9 16.65 1.09
 -10 2 9 14.15 1
 -10 2 9 15.2 1.06
 -10 -2 9 17.1 1.08
 10 -2 -9 14.68 1.69
 -10 2 9 15.48 1.21
 -10 -2 9 15.39 1.71
 -10 -2 9 15.29 1.08
 -10 2 9 14.74 1.66
 -10 2 8 11.18 0.88
 -10 -2 8 11.98 0.96
 -10 -2 8 13.05 1.04
 -10 2 8 11.34 0.99
 -10 -2 8 12.2 0.94
 -10 -2 8 10.69 0.8
 -10 2 8 11.12 0.93
 -10 2 8 12.06 0.98
 -10 -2 8 13.19 0.93
 10 -2 -8 10.61 1.48
 -10 -2 8 10.5 1.32
 -10 2 8 11.98 1.54
 -10 -2 8 11.94 1.5
 -10 2 8 10.57 1.14
 -10 -2 8 10.92 0.82
 -10 -2 8 10.74 0.95
 -10 2 8 10.29 1.11
 -10 2 8 12.81 1.09
 -10 -2 8 12.35 0.96
 -10 2 7 1.28 0.89
 -10 -2 7 -0.01 0.62
 -10 -2 7 0.78 0.78
 -10 2 7 2.09 1.33
 -10 -2 7 0.66 1.27
 10 -2 -7 0.34 1.2
 -10 -2 7 1.23 0.99
 -10 2 7 0.49 0.82
 -10 -2 7 0.11 0.77
 -10 -2 7 1.37 0.83
 -10 2 7 0.26 0.67
 -10 -2 7 1.16 0.74
 -10 2 7 0.72 0.71
 -10 -2 7 1.17 0.58
 -10 2 7 -0.1 1.13
 -10 2 7 1.1 0.85
 -10 2 7 0.61 0.67
 -10 2 7 -0.02 0.81
 -10 -2 7 0.69 0.66
 -10 2 7 1.01 0.74
 -10 2 6 10.55 0.86
 -10 -2 6 10.62 0.74
 -10 2 6 11.73 0.92
 -10 2 6 9.22 1.49
 -10 -2 6 11.36 1.67
 -10 2 6 11.69 1.65
 -10 -2 6 10.97 1.46
 -10 2 6 11.24 0.92
 -10 2 6 9.71 1.27
 -10 2 6 11.71 1.67
 -10 -2 6 11.82 1.12
 -10 -2 6 12.53 0.84
 -10 2 6 10.79 1.03
 -10 2 6 11.7 1
 -10 -2 6 11.5 1.52
 -10 -2 6 10.87 1
 -10 -2 6 10.98 0.91
 -10 -2 6 10.5 0.92
 -10 -2 6 11.38 0.83
 -10 -2 6 8.95 1.19
 -10 -2 6 9.93 0.9
 -10 2 6 10.34 0.95
 -10 2 6 10.57 0.82
 -10 -2 5 961.12 39.26
 -10 2 5 921.4 39.26
 -10 -2 5 979.29 39.54
 -10 2 5 915.59 39.53
 -10 -2 5 872 39.32
 -10 2 5 916.64 39.52
 -10 2 5 921.57 39.24
 -10 2 5 955.88 39.26
 -10 -2 5 927.29 39.22
 -10 -2 5 944.31 39.26
 -10 2 5 959.06 39.26
 -10 2 5 899.97 39.26
 -10 -2 5 991.29 39.55
 -10 2 5 917.53 39.25
 -10 2 5 943.45 39.51
 -10 2 5 918.95 39.41
 -10 2 5 858.72 39.31
 -10 2 5 867.34 39.32
 -10 -2 5 934.18 39.38
 -10 -2 5 951.78 39.26
 -10 -2 5 916.26 39.25
 -10 -2 5 921.2 39.24
 -10 -2 5 939.26 39.37
 -10 -2 5 989.56 39.51
 -10 2 5 921.46 39.49
 -10 2 5 860.73 39.23
 -10 2 4 26.98 1.82
 -10 -2 4 23.95 1.32
 -10 2 4 25.08 1.34
 -10 -2 4 27.52 1.8
 -10 2 4 25.63 1.89
 -10 -2 4 26.07 1.83
 -10 2 4 21.53 1.88
 -10 -2 4 25.19 1.63
 -10 2 4 24.24 1.22
 -10 -2 4 26.61 1.23
 -10 2 4 24.15 1.32
 -10 -2 4 24.78 1.35
 -10 2 4 25.12 1.87
 -10 2 4 22.71 1.62
 -10 2 4 25.11 1.35
 -10 2 4 24.25 1.35
 -10 -2 4 24.53 1.25
 -10 2 4 23.33 1.27
 -10 -2 4 25.63 1.26
 -10 -2 4 26.28 1.46
 -10 -2 4 26.74 1.52
 -10 -2 4 24.08 1.18
 -10 2 4 22.7 1.25
 -10 2 4 23.95 1.54
 -10 2 4 24.28 1.48
 -10 2 3 603.91 26.94
 -10 -2 3 649.06 26.94
 -10 -2 3 694.59 26.93
 -10 -2 3 625.13 26.68
 -10 2 3 615.13 26.9
 -10 2 3 611.57 26.68
 -10 -2 3 639.27 26.65
 -10 2 3 597.34 26.64
 -10 2 3 625.95 26.68
 -10 2 3 643.35 26.95
 -10 -2 3 650.74 26.81
 -10 2 3 622.52 26.87
 -10 -2 3 653.59 26.69
 -10 2 3 655.63 26.69
 -10 2 3 628.36 26.67
 -10 -2 3 634.46 26.66
 -10 2 3 616.74 26.67
 -10 2 3 607.99 26.66
 -10 2 3 626.51 26.68
 -10 -2 3 627.26 26.92
 -10 2 3 566.89 26.9
 -10 -2 3 633.06 26.78
 -10 -2 3 665.22 26.67
 -10 2 3 599.19 26.67
 -10 2 3 623.85 26.79
 -10 2 3 624.53 26.83
 -10 2 2 1.31 0.64
 -10 2 2 0.55 0.65
 -10 2 2 1.29 0.65
 10 2 -2 0.99 0.55
 -10 2 2 0.84 0.69
 -10 2 2 0.25 0.74
 -10 -2 2 0.98 0.61
 -10 2 2 1.23 0.64
 -10 2 2 1.09 0.54
 -10 -2 2 1.56 0.6
 -10 -2 2 2.59 1.27
 -10 2 2 0.44 1.31
 -10 -2 2 2.64 1.17
 -10 2 2 2.23 1.21
 -10 -2 2 0.8 1.34
 -10 2 2 0.82 1.36
 -10 -2 2 0.8 0.63
 -10 2 2 1.77 0.65
 -10 2 2 1.92 1.03
 -10 2 1 424.47 19.7
 -10 -2 1 465.91 19.72
 -10 2 1 454.27 19.46
 -10 2 1 454.04 19.45
 10 -2 -1 461.22 19.44
 -10 2 1 458.98 19.45
 -10 -2 1 480.34 19.45
 -10 -2 1 489.16 19.44
 -10 2 1 458.02 19.45
 -10 2 1 434.76 19.45
 -10 2 1 431.66 19.42
 -10 2 1 447.27 19.44
 -10 -2 1 476.08 19.45
 -10 2 1 449.07 19.45
 -10 -2 1 473.98 19.7
 -10 2 1 434.87 19.68
 -10 -2 1 466.38 19.74
 -10 2 1 434.2 19.71
 -10 2 1 466 19.67
 10 -2 0 71.31 3.15
 -10 2 0 73.5 3.18
 -10 2 0 74.03 3.56
 -10 2 0 71.44 3.14
 -10 -2 0 69.24 3.57
 -10 2 0 68.48 3.6
 -10 2 0 66.19 3.17
 -10 2 0 68.57 3.17
 -10 -2 0 75.91 3.18
 -10 -2 0 73.32 3.17
 -10 -2 0 75.06 3.63
 -10 -2 0 75.2 3.18
 -10 2 0 65.73 3.16
 -10 2 0 71.16 3.18
 -10 -2 -1 262.07 11.3
 -10 2 -1 255.58 11.31
 -10 -2 -1 253.87 10.99
 -10 2 -1 259.34 11
 10 2 1 263.89 11.18
 -10 2 -1 270.53 11.28
 -10 2 -1 257.79 10.99
 10 -2 1 264.39 10.99
 -10 -2 -1 251.15 10.95
 -10 2 -1 246.88 10.99
 10 2 2 107.13 4.78
 -10 2 -2 107.56 4.86
 -10 -2 -2 96.76 4.86
 -10 2 -2 99.74 4.88
 -10 -2 -2 96.06 4.46
 -10 2 -2 95.39 4.45
 -10 -2 -2 109.01 4.45
 10 -2 2 102.94 4.45
 -10 2 -3 158.73 6.92
 -10 2 -3 165.74 7.39
 -10 -2 -3 165.44 7.36
 -10 -2 -3 157.55 6.95
 10 -2 3 160.18 6.97
 10 2 3 162.2 6.94
 -10 -2 -3 157.91 6.95
 -10 2 -3 157.43 6.96
 10 2 3 171.37 7.32
 -10 2 -3 184.44 7.43
 10 -2 4 36.44 1.77
 10 2 4 35.56 1.71
 -10 -2 -4 35.11 1.69
 -10 2 -4 32.91 1.65
 -10 -2 -4 32.54 1.69
 -10 2 -4 32.27 1.7
 10 2 4 37.05 2.33
 -10 2 -4 35.91 2.36
 -10 2 -5 74.97 3.34
 -10 -2 -5 75.51 3.34
 10 -2 5 75.15 3.41
 10 2 5 75.68 3.36
 -10 2 -5 75.66 3.32
 -10 -2 -5 72.34 3.35
 -10 2 -5 68.66 3.36
 -10 2 -5 79.46 3.89
 10 2 5 75.37 3.88
 -10 -2 -6 24.77 1.41
 10 2 6 26.3 1.49
 -10 2 -6 26.62 1.4
 10 2 6 25.32 2.18
 -10 2 -6 30.37 2.13
 -10 2 -6 27 1.43
 10 -2 7 103.96 4.84
 -10 -2 -7 106.75 4.78
 -10 2 -7 108.15 4.8
 10 2 7 108.23 5.41
 10 -2 7 108.54 5.56
 -10 2 -7 118.83 5.32
 -10 2 -8 10.78 0.9
 10 2 8 10.09 1.05
 -10 -2 -8 9.88 0.9
 10 -2 8 9.92 1.15
 -10 -2 -8 10.45 1.03
 -10 2 -8 10.72 1.69
 10 -2 8 14.65 2.21
 -10 2 -8 8.81 1.06
 -10 2 -8 9.45 0.93
 10 -2 9 77.64 4.49
 -10 2 -9 78.94 4.08
 -10 -2 -9 74.06 3.52
 -10 2 -9 78.52 3.53
 -10 2 -9 74.01 3.47
 10 -2 9 75.62 3.58
 10 -2 10 6.25 2.25
 -10 2 -10 3.71 0.9
 -10 2 -10 3.65 0.94
 -10 -2 -10 4.75 0.96
 10 -2 10 5.35 1.13
 10 -2 11 52.54 3.57
 10 -2 11 49.93 2.55
 -10 2 -11 47.99 2.42
 -10 -2 -11 49.26 2.47
 -10 2 -11 49.84 2.49
 10 -2 12 23.83 1.59
 -10 -2 -12 23.75 1.48
 -10 2 -12 24.3 1.49
 -10 2 -12 23.17 1.45
 10 -2 13 0.13 1.89
 -10 -2 -13 0.37 0.87
 -10 2 -13 0.18 0.88
 -10 -2 -13 0.2 1.76
 -10 2 -13 0.54 1.86
 10 -2 13 -0.78 0.99
 10 -2 14 3.36 1.71
 10 2 14 -0.18 1.72
 -10 -2 -14 2.53 0.85
 -10 2 -14 2.25 0.88
 10 -2 14 2.07 0.94
 -10 -2 -14 2.06 1.65
 -10 2 -14 3.7 1.7
 -10 -2 -15 36.74 2.6
 -10 2 -15 38.15 2.65
 -10 -2 -15 38.38 1.94
 -10 2 -15 40.51 1.95
 10 -2 15 37.56 2.55
 10 2 15 35.34 2.59
 10 2 15 37.75 1.98
 10 -2 16 1.03 1.18
 10 2 16 0.96 1.27
 10 2 16 0.55 0.73
 -10 -2 -16 0.96 0.54
 10 2 17 8.59 0.7
 10 -2 17 8.34 0.67
 -10 -2 -17 9.13 0.58
 -10 4 22 0.6 0.44
 -10 4 21 6.41 0.65
 -10 4 21 8.67 0.7
 -10 4 21 6.86 0.74
 -10 4 20 0.84 1.32
 10 -4 -20 1.64 1.5
 -10 4 20 -0.14 1.14
 -10 4 20 0.28 0.72
 -10 4 20 -0.1 0.69
 -10 4 20 -0.49 0.68
 -10 -4 19 19.18 1.97
 -10 4 19 22.47 2.1
 -10 4 19 20.83 2.11
 -10 4 19 23.82 1.4
 -10 4 19 26.96 1.4
 -10 4 19 22.17 1.98
 -10 4 18 6.41 1.74
 -10 -4 18 3.81 1.61
 -10 4 18 4.92 0.91
 -10 4 18 3.86 1.75
 -10 4 17 17.21 1.26
 -10 -4 17 16.42 1.23
 -10 4 17 18.41 1.28
 -10 -4 17 18.26 2.03
 -10 4 17 17.31 2.11
 -10 4 17 12.69 2.13
 -10 4 16 0.73 0.95
 -10 -4 16 0.45 0.89
 -10 4 16 1.5 0.94
 -10 -4 16 -0.99 1.7
 -10 4 16 0.13 1.77
 -10 4 15 0.59 0.96
 -10 -4 15 0.37 0.97
 -10 4 15 -1.31 1.91
 -10 -4 15 1.2 0.9
 -10 4 15 0.46 0.98
 -10 4 15 -0.33 1.77
 -10 -4 15 0.43 1.69
 -10 -4 14 29.2 1.74
 -10 -4 14 32.68 2.47
 -10 4 14 31.15 2.69
 -10 4 14 32.46 1.73
 -10 -4 14 29.77 1.7
 -10 4 14 30.47 1.74
 -10 4 13 18.08 2.08
 -10 -4 13 19.31 2.02
 -10 -4 13 21.04 1.29
 -10 4 13 21.08 1.37
 -10 -4 13 20.28 1.32
 -10 4 13 19.85 2.26
 -10 -4 13 16 2.06
 -10 -4 13 18.57 1.28
 -10 4 13 20.43 1.34
 -10 -4 13 20.45 2.08
 -10 -4 12 7.26 1.08
 -10 -4 12 6.2 1.66
 -10 -4 12 5.61 1.68
 -10 -4 12 8.2 0.9
 -10 4 12 8.22 0.94
 -10 -4 12 8.03 0.97
 -10 4 12 7.91 1.7
 -10 -4 12 4.93 1.58
 -10 4 12 8.33 0.95
 -10 -4 12 7.14 0.88
 -10 4 12 3.75 1.8
 -10 4 11 205.33 9.02
 -10 4 11 211.35 9.01
 -10 -4 11 216.32 9.5
 -10 -4 11 215.31 9.01
 -10 -4 11 178.6 9.36
 -10 4 11 201.12 9.55
 -10 -4 11 205.22 9.44
 -10 4 11 211.58 9.5
 -10 -4 10 128.55 6.08
 -10 -4 10 128.41 5.59
 -10 -4 10 126.39 6.01
 -10 4 10 145.69 6.23
 -10 -4 10 125.29 5.58
 -10 4 10 124.78 5.59
 -10 -4 10 128.96 6.03
 -10 4 10 124.9 6.07
 -10 -4 10 126.1 6.01
 -10 -4 9 0.62 0.69
 -10 4 9 1.8 0.71
 -10 -4 9 2.62 1.42
 -10 -4 9 1.95 0.81
 -10 -4 9 2.57 1.27
 -10 4 9 0.84 0.72
 -10 4 9 0.72 0.89
 -10 4 9 -0.93 1.51
 -10 -4 9 2.53 1.35
 -10 -4 9 1.35 0.73
 -10 -4 9 2.25 1.27
 -10 4 9 1.3 1.3
 -10 -4 8 135.49 6.37
 -10 4 8 126.57 6.38
 -10 -4 8 140.48 6.04
 -10 4 8 137.37 6.06
 -10 4 8 138.86 6.03
 -10 -4 8 139.01 6.01
 -10 4 8 143.36 6.51
 -10 -4 8 142.18 6.38
 -10 4 8 136.88 6.41
 -10 -4 8 135.16 6.47
 -10 4 7 34.76 2.27
 -10 4 7 36.35 1.9
 -10 4 7 38.02 1.82
 -10 4 7 33.26 2.38
 -10 4 7 33.57 1.89
 -10 -4 7 36.39 1.76
 -10 4 7 35.98 1.97
 -10 -4 7 35.27 1.81
 -10 4 7 37.2 1.88
 -10 -4 7 40.37 2.23
 -10 -4 7 37.56 2.21
 -10 4 7 35.82 1.78
 -10 -4 7 38.9 2.2
 -10 4 7 34.56 2.23
 -10 4 6 345.91 16.17
 -10 -4 6 378.18 16.19
 -10 -4 6 383.72 15.95
 -10 -4 6 370.77 15.93
 -10 -4 6 381.68 15.93
 -10 4 6 371.49 15.95
 -10 -4 6 363.58 16.16
 -10 -4 6 388.04 16.19
 -10 4 6 370.49 15.93
 -10 4 6 358.9 15.94
 -10 4 6 377.66 15.96
 -10 4 6 364.46 15.93
 -10 4 6 376.85 15.93
 10 -4 -5 2.87 1.18
 -10 4 5 2.62 0.72
 -10 4 5 2.64 0.8
 -10 -4 5 2.81 0.67
 -10 4 5 2.89 0.72
 -10 4 5 4.47 0.99
 -10 -4 5 3.34 0.71
 -10 4 5 2.81 0.84
 -10 -4 5 2.05 1.28
 -10 4 5 2.21 1.36
 -10 -4 5 2.18 0.82
 -10 -4 5 3.57 0.74
 -10 -4 5 2.23 1.14
 -10 4 5 1.29 1.16
 -10 -4 5 2.05 1.15
 -10 4 5 2.66 0.89
 -10 4 5 2.84 0.72
 -10 -4 4 91.78 3.83
 -10 4 4 85.51 3.83
 -10 4 4 88.56 3.86
 -10 4 4 91.36 3.89
 -10 -4 4 86.74 3.81
 -10 -4 4 93.28 4.13
 -10 4 4 79.91 3.81
 -10 4 4 84.2 4.13
 -10 -4 4 88.23 4.1
 -10 -4 4 85.48 3.79
 -10 4 4 84.08 3.79
 -10 -4 4 87.71 4.17
 -10 4 4 80.05 4.19
 -10 -4 4 90.11 3.86
 -10 -4 4 86.28 3.81
 -10 4 4 89.67 3.87
 -10 -4 4 88.79 4.19
 -10 4 4 88.06 3.83
 10 4 -4 83.06 3.79
 -10 4 4 84.26 3.8
 -10 4 4 86.05 4.19
 10 4 -3 175.54 7.94
 -10 4 3 190.63 7.96
 -10 4 3 191.47 7.96
 -10 4 3 181.88 7.92
 -10 4 3 175.6 7.97
 -10 4 3 176.97 7.96
 -10 4 3 174.72 7.95
 -10 -4 3 177.6 7.95
 -10 4 3 189.67 8.2
 -10 -4 3 186.01 7.96
 -10 4 3 184.06 7.96
 -10 4 3 186.41 7.98
 -10 -4 3 179.74 7.95
 -10 -4 3 198.02 7.93
 -10 4 3 180.64 7.93
 -10 -4 3 207.16 8.23
 -10 4 3 190.27 8.22
 -10 -4 3 202.25 7.95
 -10 4 3 182.98 7.95
 -10 -4 3 179.57 8.24
 -10 4 3 161.91 8.13
 -10 -4 3 204.12 8.27
 -10 4 3 191.26 8.28
 -10 -4 2 53.17 2.29
 -10 4 2 50.58 2.3
 -10 -4 2 53.78 2.66
 -10 4 2 49.62 2.65
 -10 4 2 48.24 2.3
 -10 4 2 49.11 2.34
 -10 4 2 45.28 2.3
 10 4 -2 46.14 2.31
 -10 4 2 50.92 2.68
 -10 -4 2 50.9 2.32
 -10 4 2 52.47 2.32
 -10 4 2 47.06 2.3
 -10 -4 2 52.34 2.27
 -10 4 2 48.06 2.27
 -10 -4 2 51.28 2.73
 -10 4 2 50.97 2.76
 -10 -4 2 46.33 2.74
 10 4 -2 45.59 2.29
 -10 4 2 53.83 2.32
 -10 4 2 50.48 2.73
 -10 -4 2 54.94 2.71
 -10 4 2 52.63 2.32
 -10 4 1 -0.02 0.72
 -10 -4 1 -0.12 0.69
 -10 4 1 0.42 0.69
 -10 4 1 -0.41 0.67
 -10 -4 1 0.56 0.6
 -10 4 1 -0.26 0.59
 -10 -4 1 0.76 1.16
 -10 4 1 -0.98 1.22
 -10 -4 1 1.7 1.19
 -10 4 1 -1.6 1.31
 10 4 -1 0.41 0.71
 -10 4 1 0.13 0.68
 -10 4 1 0.23 0.62
 -10 4 1 0.98 1.25
 -10 4 0 268.48 11.78
 -10 -4 0 276.38 11.78
 -10 4 0 272.37 11.78
 -10 4 0 274.16 11.78
 10 4 0 290.92 11.8
 -10 4 0 264.92 12.09
 -10 -4 0 285.54 12.08
 -10 4 0 269.59 11.78
 -10 4 0 274.51 12.07
 -10 4 0 261.28 12.07
 -10 -4 0 279.28 12.06
 -10 4 -1 67.7 3.04
 10 -4 1 68.54 3.06
 10 4 1 64.43 3.07
 -10 -4 -1 65.67 2.98
 -10 4 -1 72.38 3.51
 -10 -4 -1 66.78 3.04
 -10 -4 -1 72.58 3.48
 -10 4 -1 72.6 3.54
 -10 4 -1 72.37 3.48
 -10 -4 -1 67.91 3.42
 -10 -4 -2 235.87 10.42
 -10 4 -2 224.89 10.43
 -10 -4 -2 232.3 10.09
 -10 4 -2 236.52 10.44
 10 4 2 242.88 10.13
 -10 -4 -2 231.38 10.06
 10 -4 2 236.98 10.11
 -10 4 -3 15.36 1.72
 -10 -4 -3 12.8 1.57
 -10 4 -3 12.96 1.64
 10 -4 3 16.21 1.07
 -10 -4 -3 16.06 1.01
 -10 4 -3 14.55 1.02
 -10 -4 -3 15.46 0.99
 -10 4 -4 275.45 11.74
 -10 -4 -4 255.69 11.28
 -10 4 -4 262.69 11.28
 -10 -4 -4 259.41 11.67
 -10 4 -4 274.79 11.73
 -10 -4 -4 260.56 11.27
 10 -4 4 265 11.31
 -10 4 -5 0.7 0.71
 -10 -4 -5 1.15 0.74
 -10 4 -5 -0.56 1.45
 -10 -4 -5 0.37 1.32
 -10 4 -5 0.29 1.42
 -10 -4 -6 61.05 3.4
 -10 4 -6 62.63 3.48
 -10 -4 -6 59.63 2.76
 10 -4 6 62.53 2.89
 -10 4 -6 68.36 3.53
 -10 -4 -6 56.39 2.77
 -10 4 -6 59.17 2.78
 -10 -4 -7 58.7 3
 -10 4 -7 65.41 3.02
 -10 -4 -7 64.35 3.67
 -10 4 -7 69.42 3.78
 -10 4 -7 65.23 3
 10 -4 7 67.08 3.14
 -10 -4 -7 65.86 2.99
 -10 4 -7 66.05 3
 -10 4 -8 4.29 1.75
 -10 -4 -8 5.63 1.69
 -10 4 -8 4.55 0.91
 -10 -4 -8 5.23 0.86
 10 -4 8 4.88 1.1
 -10 4 -8 5.75 0.85
 -10 4 -8 5.4 1.73
 -10 4 -8 4.92 0.85
 -10 4 -9 21.63 1.36
 10 -4 9 21.89 1.59
 10 -4 9 26.06 2.73
 -10 -4 -9 21.71 1.39
 -10 4 -9 23.41 1.42
 -10 4 -10 1.33 0.89
 -10 -4 -10 1.81 0.84
 10 -4 10 4.31 1.11
 -10 -4 -10 2.44 1.7
 -10 4 -10 1.1 1.8
 -10 4 -10 2.66 1.63
 10 -4 10 1.74 2.18
 -10 4 -10 1.37 0.86
 -10 4 -11 22.79 2.39
 -10 4 -11 23.26 1.41
 10 -4 11 25.49 1.6
 10 4 11 23.76 1.62
 -10 -4 -11 22.61 1.43
 -10 4 -11 23.02 1.44
 -10 -4 -12 5.83 1.8
 -10 4 -12 7.12 1.87
 10 4 12 6.75 1.18
 10 -4 12 6.4 1.12
 -10 -4 -12 5.84 0.91
 -10 4 -12 6.69 0.96
 10 -4 12 7.41 2.09
 10 -4 12 3.88 1.88
 -10 4 -12 6.38 0.92
 10 -4 13 2.88 1.87
 10 4 13 -0.65 1.75
 10 -4 13 0.49 1.61
 -10 -4 -13 0.28 1.57
 -10 4 -13 0.18 1.57
 10 4 13 2.45 1.04
 -10 -4 -13 0.87 0.83
 10 -4 14 2.11 1.36
 10 4 14 1.72 1.51
 10 4 14 1.54 0.94
 -10 -4 -14 -0.72 1.46
 -10 4 -14 2 1.47
 10 4 14 0.57 0.89
 -10 -4 -14 0.57 0.68
 10 -4 14 1.79 0.85
 -10 -4 -15 3.69 0.63
 10 4 15 3.64 0.8
 10 4 15 3.15 0.85
 10 -4 15 2.84 1.17
 10 4 15 4.53 1.32
 10 -4 15 3.8 0.77
 10 4 16 0.82 0.64
 -10 -4 -16 0.42 0.48
 10 4 16 0.03 0.56
 -10 6 21 10.74 0.75
 -10 6 21 14.68 0.78
 -10 6 20 23.57 1.32
 -10 6 20 26.4 1.33
 -10 6 19 22.78 1.8
 -10 6 19 20.6 1.28
 -10 6 18 23.22 2.09
 10 -6 -18 21.86 2.25
 -10 6 18 24.05 1.39
 -10 6 18 24.76 1.44
 -10 6 17 8.99 1.77
 10 -6 -17 9.18 2.07
 10 6 -16 9.98 1.02
 -10 6 16 10.86 1.08
 10 -6 -16 8.57 2.11
 -10 6 16 12.73 1.95
 10 6 -15 36.65 1.89
 -10 6 15 36.98 1.93
 10 -6 -15 38.15 2.99
 -10 -6 15 31.98 2.7
 -10 -6 15 33.29 1.89
 -10 6 14 61.08 3.66
 10 6 -14 59.39 2.8
 -10 6 14 61.86 2.86
 -10 -6 14 51.42 3.54
 -10 6 14 60.16 3.65
 10 -6 -14 54.4 3.72
 -10 -6 14 56.97 2.82
 -10 -6 13 16.65 1.23
 -10 6 13 19.46 1.35
 -10 6 13 16.7 2.2
 -10 -6 13 17.39 2.04
 10 6 -13 17.96 1.25
 -10 6 13 17.09 2.14
 -10 -6 13 18.84 1.29
 -10 -6 12 13.02 1.08
 -10 6 12 13.28 1.17
 -10 -6 12 9.45 1.84
 -10 -6 12 14.12 1.85
 -10 6 12 14.23 2.07
 10 -6 -12 10.45 2.07
 -10 6 12 10.77 1.98
 -10 -6 12 12.74 1.09
 10 6 -12 13.54 1.11
 -10 6 11 117.11 4.97
 -10 -6 11 110.07 4.95
 -10 -6 11 113.76 5.54
 -10 6 11 123.3 5.68
 -10 -6 11 102.05 5.47
 -10 6 11 122.69 5.64
 10 -6 -11 102.92 5.61
 -10 -6 11 103.22 4.93
 -10 -6 11 119.71 5.57
 -10 6 10 24.3 1.43
 -10 -6 10 24.49 1.4
 -10 -6 10 24.38 2.11
 -10 6 10 20.46 2.17
 10 -6 -10 20.06 2.2
 -10 6 10 22.2 1.41
 -10 -6 10 24.76 2.14
 -10 6 10 27.04 2.27
 -10 6 9 21.28 1.36
 -10 6 9 23.44 1.36
 -10 6 9 20.41 2.09
 10 -6 -9 18.32 2.07
 -10 6 9 22.66 2.09
 -10 -6 9 21 1.32
 -10 -6 9 22.35 1.95
 -10 -6 8 0.09 1.32
 -10 6 8 0.33 0.81
 10 -6 -8 0.29 1.47
 -10 6 8 -1.19 1.55
 -10 6 8 2.9 1.48
 -10 6 7 18.43 1.91
 -10 -6 7 19.38 1.8
 -10 -6 7 17.86 1.15
 -10 6 7 18.64 1.92
 10 -6 -7 17.3 1.83
 -10 -6 7 16.62 1.72
 -10 6 6 45.82 2.12
 10 -6 -6 37.76 2.57
 -10 -6 6 43.19 2.61
 -10 6 6 39.33 2.63
 -10 -6 6 44.37 2.11
 -10 -6 5 0.11 0.72
 -10 -6 5 0.57 1.23
 10 -6 -5 -1.27 1.21
 -10 6 5 0.41 0.72
 -10 6 5 0.83 0.71
 -10 6 5 -0.67 1.44
 -10 6 4 15.92 1.05
 -10 -6 4 17.94 1.08
 -10 -6 4 16.78 1.57
 -10 6 4 17.02 1.73
 -10 6 4 13.8 1.04
 -10 6 4 16.47 1.01
 -10 -6 4 16.35 1.77
 -10 6 4 14.03 1.61
 -10 6 4 17.07 1.08
 -10 6 3 53.32 2.49
 -10 6 3 55.45 2.54
 -10 -6 3 56 2.54
 -10 -6 3 54.68 2.97
 -10 6 3 55.65 2.54
 -10 -6 3 53.53 3.06
 -10 6 3 48.69 2.92
 -10 6 3 54.39 2.52
 -10 6 3 52.58 2.51
 -10 -6 3 56.02 2.51
 -10 6 2 37.3 1.84
 -10 6 2 36.59 1.84
 -10 6 2 39.21 1.87
 -10 -6 2 39.46 1.89
 -10 6 2 38.88 1.87
 -10 6 2 38.88 1.86
 -10 -6 2 37.74 2.42
 -10 6 2 34.89 2.27
 -10 6 2 37.32 2.38
 10 6 -2 39.66 1.91
 -10 6 1 3.14 0.74
 -10 6 1 3.23 0.69
 -10 -6 1 3.3 0.71
 10 6 -1 3.53 0.85
 -10 6 1 2.98 0.71
 -10 -6 1 5.65 1.41
 10 -6 -1 4.33 0.69
 -10 6 1 3.11 1.38
 -10 6 1 3.33 0.74
 10 -6 0 184.37 9.08
 10 6 0 214.89 8.8
 -10 6 0 204.29 8.75
 -10 6 0 205.73 9.17
 -10 6 0 204.26 8.75
 10 -6 0 196.22 8.75
 -10 -6 0 200.24 9.17
 -10 6 -1 63.56 3.15
 10 -6 1 51.44 2.54
 10 6 1 57.06 2.64
 -10 -6 -1 53.08 3.1
 -10 -6 -1 52.34 2.51
 10 6 1 53.74 2.61
 -10 6 -1 59.48 2.55
 10 6 2 105.68 4.63
 -10 -6 -2 100.36 4.53
 -10 6 -2 105.24 5.07
 10 6 2 103.73 4.63
 10 -6 3 2.25 0.8
 -10 6 -3 3.21 1.53
 -10 -6 -3 1.29 0.68
 10 6 4 15.53 1.31
 10 -6 4 16.81 1.19
 -10 6 -5 -0.11 1.57
 10 -6 5 -0.06 0.87
 -10 -6 -5 0.58 0.71
 10 6 5 0.19 1.02
 10 6 6 0.45 1.09
 -10 6 -6 0.06 1.68
 10 -6 6 1.19 1
 -10 -6 -6 -0.2 0.76
 10 -6 6 1.32 0.94
 10 -6 7 17.09 1.38
 -10 -6 -7 15.31 1.13
 10 6 7 16.65 1.42
 -10 6 -8 19.44 1.25
 -10 6 -8 21.9 2.26
 -10 -6 -8 18.58 1.24
 10 6 8 16.55 1.53
 10 -6 8 19.59 1.49
 10 -6 9 9.04 1.23
 -10 6 -9 7.83 0.98
 10 -6 9 7.84 2.38
 -10 6 -9 11.66 1.96
 10 6 9 9.99 1.27
 -10 -6 -9 10.15 0.98
 10 -6 10 5.89 1.16
 -10 6 -10 4.44 0.89
 -10 6 -10 3.86 1.67
 10 6 10 5.69 1.21
 10 6 10 4.08 1.2
 -10 -6 -10 4.65 0.87
 10 -6 11 30.32 1.73
 -10 6 -11 24.95 1.54
 10 6 11 28.99 1.75
 -10 -6 -11 25.55 1.53
 10 -6 11 30.74 2.75
 -10 6 -11 30.61 2.29
 10 6 11 30.1 1.79
 -10 6 -12 12.09 1
 10 -6 12 13.27 2.12
 10 -6 13 30.47 1.56
 -10 6 -13 24.06 1.4
 10 -6 13 29.36 2.35
 10 6 13 26.72 1.57
 -10 -6 -13 25.66 1.42
 10 6 13 25.38 1.58
 10 -6 14 16.45 1.07
 10 6 14 14.39 1.08
 -10 -6 -14 15.43 0.97
 10 6 14 14.63 1.13
 10 -6 15 4.3 0.68
 10 6 15 4.24 0.65
 -10 -6 -15 5.54 0.56
 -10 8 19 2.02 0.54
 -10 8 19 1.49 0.61
 -10 8 18 5.46 0.71
 -10 8 18 6.3 1.38
 10 8 -18 4.95 0.64
 -10 8 18 4.69 0.78
 -10 8 17 8.73 0.89
 -10 8 17 8.49 1.61
 10 8 -17 7.98 0.81
 10 -8 -17 7.52 1.7
 -10 8 16 3.53 1.61
 -10 8 16 3.69 0.89
 10 8 -16 3.76 0.81
 10 -8 -16 2.03 1.72
 -10 8 15 9.73 1.92
 -10 -8 15 5.39 1.72
 10 -8 -15 7.22 1.99
 10 8 -15 8.72 0.95
 -10 8 14 4.9 0.98
 -10 8 14 6.21 1.96
 -10 -8 14 3.23 1.67
 10 -8 -14 3.91 1.97
 10 8 -14 2.88 0.9
 10 8 -13 23.74 1.47
 -10 -8 13 23.39 1.42
 -10 8 13 27.87 1.54
 -10 -8 13 18.15 2.21
 10 -8 -13 19.94 2.39
 -10 -8 13 21.89 1.4
 -10 -8 12 13.63 1.14
 -10 -8 12 12.04 1.94
 -10 8 12 16.39 2.17
 -10 8 12 16.56 1.25
 -10 -8 12 14.64 1.14
 10 -8 -12 15.22 2.2
 -10 -8 12 14.49 2.02
 -10 -8 11 40.47 2.82
 -10 8 11 41.15 2.96
 -10 -8 11 42.57 2.86
 -10 -8 11 37.4 2.02
 -10 8 11 40.94 2.08
 10 -8 -11 36.68 2.98
 -10 -8 11 39.14 2.81
 -10 -8 10 -0.4 1.59
 -10 -8 10 1.15 0.84
 -10 8 10 -0.78 1.82
 -10 8 10 0.94 0.91
 -10 8 9 170.97 7.51
 -10 -8 9 156.7 7.36
 -10 8 9 156.81 6.75
 -10 -8 9 148.08 7.33
 -10 8 8 22.25 2.21
 -10 -8 8 18.87 2
 10 -8 -8 15.79 2.04
 -10 8 8 17.84 1.25
 -10 8 7 135.74 5.76
 -10 8 7 141.32 6.47
 -10 -8 7 132.33 6.33
 -10 -8 7 137.66 6.36
 -10 -8 7 126.91 5.73
 -10 -8 6 5.9 1.65
 -10 8 6 8.73 1.86
 -10 8 6 7.43 0.89
 -10 -8 6 7.92 0.87
 -10 8 5 76.29 3.43
 -10 -8 5 78.77 4.02
 -10 8 5 72.58 3.44
 -10 8 4 11.02 1.01
 -10 -8 4 10.94 1.05
 -10 8 4 9.37 1.79
 -10 -8 4 13.27 1.71
 -10 8 4 12.49 1.02
 -10 8 3 5.18 0.88
 -10 8 3 3.86 1.57
 -10 -8 3 4.45 0.86
 -10 8 3 4.29 0.84
 -10 -8 2 82.74 4.27
 -10 8 2 84.09 4.34
 -10 8 2 79.75 3.72
 -10 -8 2 81.3 4.32
 -10 8 2 85.88 3.74
 -10 -8 2 81.49 3.73
 -10 -8 1 13.46 1.07
 -10 8 1 14.73 1.05
 -10 8 1 15.09 1.9
 -10 -8 1 13.46 1.84
 10 -8 -1 10.75 1.91
 -10 8 1 14 1.08
 -10 8 0 145.69 6.18
 -10 -8 0 145.75 6.17
 -10 8 0 141.66 6.16
 -10 -8 0 139.04 6.75
 -10 8 0 154.86 6.8
 10 8 0 142.87 6.23
 10 -8 0 129.98 6.17
 10 -8 0 121.86 6.7
 -10 -8 -1 50.52 2.33
 -10 8 -1 49.44 2.32
 -10 -8 -1 50.45 3.06
 -10 -8 -1 45.22 2.3
 -10 8 -1 52.62 3.11
 10 8 1 52.2 2.47
 10 -8 1 45.69 2.34
 10 -8 1 41.3 2.99
 10 8 2 28.3 1.67
 -10 -8 -2 23.3 2.25
 -10 -8 -2 22.69 1.42
 -10 8 -2 26.23 2.32
 -10 -8 -2 26.08 1.45
 -10 8 -3 4.96 1.77
 -10 -8 -3 4.28 1.73
 10 -8 3 5.22 0.97
 -10 -8 -3 4.83 0.84
 10 8 3 4.94 1.17
 10 -8 4 2.02 0.96
 -10 -8 -4 3.1 0.83
 10 8 4 1.66 1.17
 -10 8 -5 102.23 5.2
 -10 -8 -5 92.43 5.1
 -10 -8 -5 94.06 4.4
 10 -8 5 95.55 4.47
 10 8 5 109.13 4.57
 10 8 6 126.81 5.51
 -10 -8 -6 113.12 6.05
 -10 -8 -6 110.59 5.36
 10 -8 6 124.03 5.45
 10 -8 6 122.84 5.45
 10 8 7 181.37 7.4
 -10 -8 -7 161.55 7.93
 -10 -8 -7 155.29 7.27
 -10 8 -7 179.68 7.99
 10 -8 7 162.33 7.33
 10 -8 7 169.35 7.36
 -10 -8 -8 1.04 1.73
 -10 -8 -8 -0.06 0.84
 10 8 8 0.62 1.17
 10 -8 8 -1.05 1.08
 -10 8 -8 -0.68 1.81
 -10 -8 -9 5.78 1.75
 -10 -8 -9 3.35 0.85
 10 8 9 4.78 1.16
 10 -8 9 4.19 1.08
 10 -8 9 6.62 2.11
 -10 8 -9 2.16 1.71
 10 8 10 -1 1.06
 -10 -8 -10 1.19 1.58
 10 -8 10 1.94 1.93
 -10 8 -10 1.41 1.5
 -10 -8 -11 10.3 1.67
 -10 -8 -11 7.92 0.88
 10 8 11 10.84 1.14
 10 -8 11 8.64 1.06
 -10 8 -11 9.41 1.47
 10 -8 11 11.66 1.94
 -10 -8 -12 25.15 1.42
 10 -8 12 29.1 1.54
 10 8 12 27.25 1.56
 10 -8 12 29.94 2.27
 10 -8 13 -0.06 0.72
 -10 -8 -13 1.14 0.56
 10 8 13 1.23 0.73
 10 -8 13 0.04 1.25
 10 -8 14 4.29 0.6
 10 10 -17 19.81 1.07
 -10 10 17 21.36 1.13
 -10 10 17 22.11 1.13
 -10 10 17 20.67 1.14
 10 10 -16 2.31 0.61
 -10 10 16 1.55 1.27
 -10 10 16 0.2 0.66
 -10 10 16 1.94 0.67
 10 -10 -16 1.45 1.23
 10 10 -15 1.21 0.7
 -10 10 15 0.54 1.47
 -10 10 15 -0.84 0.74
 -10 10 14 -2.08 1.66
 -10 -10 14 1.19 1.42
 10 10 -14 -0.31 0.76
 -10 10 14 0.23 0.83
 -10 -10 13 0.2 1.46
 -10 10 13 2.47 0.87
 -10 10 13 -0.86 1.68
 10 10 -12 25.81 1.54
 -10 -10 12 23.09 2.2
 -10 -10 11 7.37 1.78
 -10 10 11 9.56 1.99
 -10 -10 11 7.11 1.72
 -10 -10 10 1.84 1.54
 -10 10 10 2.17 1.83
 10 10 -10 1.38 0.91
 -10 -10 10 1.1 1.65
 -10 -10 10 -0.45 0.78
 -10 -10 9 -0.31 1.66
 -10 10 9 -0.06 0.89
 10 10 -9 0.02 0.95
 -10 -10 8 -0.18 1.67
 -10 10 8 1.6 0.92
 -10 -10 8 -0.37 1.63
 -10 10 7 11.88 1.11
 -10 10 7 11.65 1.13
 -10 -10 7 9.37 1.88
 -10 10 6 -0.06 0.89
 -10 -10 6 1.1 1.67
 -10 -10 6 0.43 1.62
 -10 10 6 -0.36 0.96
 -10 10 5 0.23 0.86
 10 10 -5 0.59 0.97
 10 -10 -5 -1.12 2.05
 -10 -10 5 -0.55 1.73
 -10 10 5 -0.98 0.93
 -10 10 4 51.67 2.43
 10 10 -4 51.04 2.51
 10 -10 -4 46.59 3.37
 10 -10 -4 44.31 2.43
 -10 10 4 52.57 2.47
 -10 -10 4 50.28 3.21
 -10 -10 3 2.45 1.66
 10 10 -3 4.01 1.07
 10 -10 -3 2.15 2.04
 10 -10 -3 4.94 0.91
 -10 10 3 2.96 0.92
 -10 10 3 1.94 1.86
 -10 -10 2 181.73 8.11
 10 10 -2 173.26 7.5
 10 -10 -2 145.84 8.12
 10 -10 -2 155.13 7.45
 -10 10 2 180.44 7.45
 -10 -10 2 171.09 7.45
 -10 10 2 187.39 8.18
 -10 -10 1 13.13 1.15
 -10 -10 1 11.27 1.94
 10 10 -1 14.39 1.31
 10 -10 -1 12.94 1.14
 -10 10 1 11.7 2.04
 -10 10 1 13.69 1.12
 10 -10 -1 11.88 2.2
 -10 -10 0 76.21 4.02
 10 -10 0 61.93 4.05
 10 -10 0 63.68 3.27
 -10 10 0 83.84 4.18
 -10 -10 0 72.77 3.25
 -10 -10 -1 5.27 0.92
 -10 -10 -1 4.29 1.72
 -10 -10 -1 5.57 0.89
 10 -10 1 5.98 0.96
 10 -10 1 3.98 1.98
 -10 10 -1 7.53 1.98
 -10 -10 -1 7.63 1.95
 -10 -10 -2 18.63 1.22
 10 -10 2 19.9 1.35
 -10 -10 -2 17.65 2.17
 10 -10 3 82.56 3.64
 -10 -10 -3 72.43 4.3
 -10 -10 -3 71.57 3.56
 -10 -10 -4 18.18 2.15
 -10 -10 -4 17.75 1.23
 10 -10 4 18.65 1.37
 10 -10 5 4.19 0.99
 -10 10 -5 3.31 1.84
 -10 -10 -5 2.9 1.75
 -10 -10 -5 2.74 0.86
 -10 -10 -6 0.03 0.8
 10 -10 6 1.85 0.99
 10 -10 6 2.01 0.96
 -10 -10 -6 1.25 1.64
 -10 10 -6 -0.24 1.8
 -10 -10 -7 9.46 1.82
 -10 10 -7 16.9 1.97
 10 -10 8 -0.03 0.94
 -10 -10 -8 2.04 1.53
 -10 10 -8 2.25 1.64
 -10 -10 -8 1.27 0.76
 10 -10 9 1.38 0.88
 -10 -10 -9 -0.98 1.37
 10 -10 9 -0.05 1.65
 -10 10 -9 -0.22 1.42
 -10 -10 -9 0.96 0.7
 10 -10 10 0.96 1.47
 10 -10 10 3.2 0.83
 -10 -10 -10 1.75 0.64
 10 -10 11 0.07 1.23
 10 -10 11 -0.26 0.7
 -10 -10 -11 -0.01 0.53
 10 -10 12 13.1 0.85
 -10 12 15 5.29 0.54
 10 12 -14 0.91 0.52
 -10 12 14 1.26 0.57
 -10 12 14 0.93 0.47
 10 12 -13 16.41 1.07
 -10 12 13 20.54 1.1
 -10 12 13 18.1 1.03
 10 -12 -13 17.61 1.75
 10 -12 -12 1.69 1.52
 10 12 -12 1.48 0.7
 -10 12 12 0.9 0.72
 -10 -12 12 -0.05 0.59
 -10 12 12 0.82 0.63
 10 -12 -11 1.21 1.67
 10 12 -11 0.74 0.74
 -10 12 11 -1.13 0.68
 -10 12 11 0.98 0.75
 -10 -12 11 -0.45 0.66
 10 12 -11 0.55 0.67
 10 12 -10 0.03 0.77
 10 -12 -10 -0.33 1.77
 -10 -12 10 1.77 1.4
 -10 12 10 1.17 0.77
 -10 -12 10 -0.09 1.31
 -10 -12 9 22.89 2.05
 10 -12 -9 21.08 2.33
 10 12 -9 20.94 1.35
 -10 12 9 22.67 1.36
 -10 -12 8 2.37 1.4
 -10 12 8 2.16 1.51
 -10 -12 8 -0.38 1.51
 10 -12 -8 1.19 1.9
 10 12 -8 1.08 0.91
 -10 12 8 1.15 0.85
 10 -12 -7 0.97 2.02
 -10 -12 7 1.67 1.54
 -10 12 7 0.16 1.61
 -10 -12 7 0.33 1.54
 10 -12 -6 0.2 2.01
 -10 12 6 0.6 1.69
 -10 -12 6 0.28 1.57
 10 12 -5 6.8 0.99
 10 -12 -5 3.33 2.06
 -10 12 5 7.54 1.82
 -10 12 5 7.25 0.95
 -10 -12 5 6.73 1.75
 -10 -12 5 5.52 1.7
 10 12 -4 1.36 0.95
 -10 12 4 4.15 1.79
 10 -12 -4 1.49 1.97
 -10 12 4 3.75 0.86
 -10 -12 4 0.64 1.64
 10 12 -3 10.41 1.13
 -10 12 3 8.87 1.88
 10 -12 -3 7.03 1.01
 -10 -12 3 7.06 1.81
 10 -12 -3 9.87 2.1
 10 12 -2 0.07 1.02
 -10 12 2 0.06 1.74
 10 -12 -2 0.08 0.86
 -10 -12 2 0.29 1.61
 10 -12 -2 2.09 1.91
 10 12 -1 77.51 3.45
 -10 12 1 93.08 4.25
 10 -12 -1 64.17 3.35
 -10 -12 1 84.63 4.15
 10 -12 -1 63.44 4.15
 -10 12 0 0.65 1.73
 10 12 0 2.23 1.03
 -10 -12 0 0.97 1.64
 10 -12 0 0.12 1.77
 10 12 1 35.26 1.94
 -10 -12 -1 35.08 2.56
 10 -12 1 32.04 1.87
 -10 12 -1 40.3 2.77
 -10 -12 -2 2.49 1.56
 10 12 2 0.89 1.02
 -10 12 -2 1.28 1.7
 -10 -12 -3 0.26 1.51
 10 -12 3 0.33 0.86
 10 12 4 -1.73 0.99
 -10 12 -4 0.11 1.61
 10 -12 4 -0.28 0.86
 -10 -12 -4 0.15 1.46
 10 -12 4 0.3 0.85
 10 12 5 10.49 1.1
 -10 12 -5 11.01 1.7
 10 -12 5 9.16 1.02
 -10 -12 -5 8.2 1.58
 10 -12 5 10.18 0.99
 10 -12 6 -0.79 0.83
 -10 12 -6 0.8 1.43
 10 12 6 0.42 0.9
 -10 -12 -6 1.1 1.3
 10 -12 7 15.06 1.1
 10 12 7 16.76 1.15
 10 -12 8 1.35 0.71
 10 12 8 2.56 0.74
 10 -12 9 7.36 0.69
 10 12 9 7.19 0.74
 10 12 10 0.02 0.44
 10 14 -10 11.15 0.74
 -10 -14 9 0.89 0.49
 10 14 -9 -0.83 0.57
 10 -14 -8 8.68 1.44
 10 14 -8 8.6 0.76
 -10 -14 8 9.05 0.71
 10 -14 -7 2.82 1.41
 10 14 -7 4.61 0.72
 10 -14 -6 30.32 2.48
 10 14 -6 40.86 1.91
 10 14 -5 10.18 0.92
 -10 -14 5 10.69 1.34
 10 -14 -5 9.54 1.66
 10 14 -4 32.6 1.75
 10 -14 -4 29.43 2.44
 -10 -14 4 35.3 2.28
 10 14 -3 2.02 0.72
 10 14 -3 2.36 0.82
 10 -14 -3 2.27 0.69
 10 14 -2 4.22 0.77
 10 14 -2 4.53 0.84
 10 -14 -2 3.38 0.73
 10 -14 -1 0.2 0.67
 10 14 -1 0.49 0.73
 10 -14 0 19.29 1.18
 10 14 0 20.33 1.23
 10 -14 1 0.85 0.67
 10 14 1 0.69 0.74
 10 -14 2 20.6 1.15
 10 14 2 21.36 1.2
 10 -14 2 17.6 1.17
 10 -14 3 4.03 0.64
 10 -14 3 3.33 0.7
 10 14 4 39.2 1.78
 10 14 4 34.42 1.7
 10 -14 4 36.07 1.75
 10 14 5 0.77 0.57
 10 -14 5 0.6 0.5
 10 14 6 14.7 0.83
 -11 1 22 10.92 0.75
 -11 -1 22 10.36 0.74
 -11 1 21 1.21 0.61
 -11 1 21 -0.04 0.66
 -11 -1 21 0.39 0.63
 -11 -1 21 -0.57 1.38
 -11 1 20 3.22 1.59
 -11 -1 20 4.21 1.57
 -11 -1 20 6.21 0.86
 -11 1 20 5.41 0.88
 -11 1 20 5.15 1.67
 -11 1 20 5.38 0.81
 -11 1 20 4.54 0.8
 -11 -1 19 8.66 1.87
 -11 1 19 4.95 1.8
 -11 -1 18 1.05 1.72
 -11 1 18 0.54 1.8
 -11 -1 18 -0.05 0.94
 -11 1 18 0.99 0.93
 -11 1 17 85.71 4.92
 -11 -1 17 91.7 5
 -11 -1 17 92.23 4.18
 -11 1 17 91.16 4.21
 -11 -1 16 19.96 1.4
 -11 1 16 17.8 1.38
 -11 1 16 15.96 2.3
 -11 -1 16 19.74 2.35
 -11 1 15 11.91 1.12
 -11 -1 15 9.56 1.14
 -11 1 14 0.93 0.91
 -11 -1 14 1.76 0.96
 -11 -1 14 1.33 0.95
 -11 1 14 1.54 0.87
 -11 -1 14 0.64 1.07
 -11 -1 14 1.52 1.73
 -11 1 14 2.51 1.84
 -11 -1 13 91.77 4.17
 -11 1 13 96.19 4.17
 -11 -1 13 94.86 4.18
 -11 1 13 90.09 4.13
 -11 -1 13 91.82 4.17
 -11 1 13 86.69 4.22
 -11 -1 13 88.73 4.8
 -11 1 13 95.5 4.87
 -11 -1 12 113.04 5.52
 -11 -1 12 106.58 4.98
 -11 1 12 115.38 5.56
 -11 1 12 114.12 4.94
 -11 -1 12 113.67 4.95
 -11 -1 12 114.15 5.53
 -11 1 12 104.26 4.96
 -11 -1 12 111.91 4.93
 -11 -1 11 6.31 1.03
 -11 -1 11 6.81 0.79
 -11 -1 11 7.07 0.86
 -11 -1 11 4.36 1.63
 11 -1 -11 5.64 1.57
 -11 -1 11 6.91 0.9
 -11 -1 11 6.81 1.6
 -11 1 11 5.86 1.66
 -11 -1 10 200.28 8.58
 -11 1 10 188.37 8.61
 -11 -1 10 201.52 8.6
 -11 -1 10 206.87 9.05
 11 -1 -10 185.21 8.96
 -11 -1 10 218 8.6
 -11 1 10 220.69 8.61
 -11 -1 10 213.37 9.07
 -11 1 10 212.54 9.05
 -11 1 10 179.04 8.62
 -11 1 10 191.14 8.61
 -11 -1 10 189.79 8.59
 -11 -1 10 187.61 8.55
 -11 -1 10 203.47 8.59
 -11 1 10 198.45 8.59
 -11 1 9 113.6 5.15
 -11 -1 9 111.9 5.18
 -11 -1 9 118.27 5.17
 -11 1 9 116.9 5.18
 -11 -1 9 117.23 5.6
 -11 -1 9 118.75 5.17
 -11 1 9 118.6 5.68
 11 -1 -9 111.35 5.54
 -11 -1 9 125.2 5.17
 -11 1 9 125.97 5.17
 -11 -1 9 129.11 5.63
 -11 1 9 122.47 5.65
 -11 1 9 113.11 5.2
 -11 1 9 117.99 5.19
 -11 -1 9 116.48 5.13
 -11 -1 9 112.47 5.17
 -11 1 9 115.37 5.16
 -11 -1 9 118.03 5.16
 -11 1 8 106.35 5.05
 -11 -1 8 113.36 5.08
 -11 -1 8 116.66 5.09
 -11 -1 8 112.11 5.07
 -11 -1 8 121.59 5.08
 -11 1 8 117.75 5.09
 -11 -1 8 118.65 5.49
 -11 1 8 118.75 5.55
 -11 1 8 110.18 5.24
 11 -1 -8 109.46 5.38
 -11 -1 8 125.67 5.08
 -11 1 8 117.71 5.08
 -11 -1 8 126.68 5.54
 -11 1 8 127.02 5.51
 -11 1 8 105.42 5.11
 -11 -1 8 109.62 5.09
 -11 -1 8 116.95 5.05
 -11 -1 8 116.61 5.07
 -11 1 8 116.58 5.07
 -11 -1 8 117.79 5.04
 -11 1 7 167.23 6.94
 -11 -1 7 172.78 6.93
 -11 1 7 157.59 6.97
 -11 -1 7 162.23 6.97
 11 -1 -7 159.02 7.19
 -11 -1 7 164.23 6.95
 -11 1 7 156.04 6.95
 -11 1 7 154.14 6.9
 -11 -1 7 159.7 6.94
 -11 1 7 152.94 6.93
 -11 -1 7 154.2 6.95
 -11 -1 7 164.92 6.95
 -11 1 7 160.62 6.95
 -11 1 7 154.97 7.08
 -11 -1 7 169.25 7.32
 -11 1 7 162.06 7.31
 -11 1 7 151.71 6.92
 -11 1 7 159.54 6.93
 -11 -1 7 165.36 6.91
 -11 -1 6 131.27 5.81
 -11 1 6 121.78 5.77
[truncated: 592,412 more chars]
