# Supplementary material for: A nucleophilic beryllyl complex via metathesis at [Be–Be]2+
Source: Nat Chem. 2024 May 17;16(8):1295–300. doi: 10.1038/s41557-024-01534-9 (PMC11321998; doi:10.1038/s41557-024-01534-9)
Supplement: Supplementary file 5 — Crystallographic data for compound 4; CCDC reference no. 2324717. [file 41557_2024_1534_MOESM5_ESM.cif]

data_120jbar23_auto
_audit_creation_date               2023-12-05
_audit_creation_method
;
Olex2 1.5
(compiled 2023.08.24 svn.re1ec1418 for OlexSys, GUI svn.r6817)
;
_shelx_SHELXL_version_number       '2018/3'
_audit_contact_author_address      ?
_audit_contact_author_email        ?
_audit_contact_author_name         ''
_audit_contact_author_phone        ?
_publ_contact_author_id_orcid      ?
_publ_section_references
;
Dolomanov, O.V., Bourhis, L.J., Gildea, R.J, Howard, J.A.K. & Puschmann, H.
 (2009), J. Appl. Cryst. 42, 339-341.

Sheldrick, G.M. (2015). Acta Cryst. A71, 3-8.

Sheldrick, G.M. (2015). Acta Cryst. C71, 3-8.
;
_chemical_name_common              ?
_chemical_name_systematic          ?
_chemical_formula_moiety           'C52 H72 B2 Be N4 O2'
_chemical_formula_sum              'C52 H72 B2 Be N4 O2'
_chemical_formula_weight           815.76
_chemical_melting_point            ?
_chemical_oxdiff_formula           'C30 H30 B1 Be1 O1 N2'
loop_
  _atom_type_symbol
  _atom_type_description
  _atom_type_scat_dispersion_real
  _atom_type_scat_dispersion_imag
  _atom_type_scat_source
 'C' 'C' 0.0181 0.0091 'International Tables Vol C Tables 4.2.6.8 and 6.1.1.4'
 'H' 'H' 0.0000 0.0000 'International Tables Vol C Tables 4.2.6.8 and 6.1.1.4'
 'B' 'B' 0.0090 0.0039 'International Tables Vol C Tables 4.2.6.8 and 6.1.1.4'
 'Be' 'Be' 0.0038 0.0014 'International Tables Vol C Tables 4.2.6.8 and 6.1.1.4'
 'N' 'N' 0.0311 0.0180 'International Tables Vol C Tables 4.2.6.8 and 6.1.1.4'
 'O' 'O' 0.0492 0.0322 'International Tables Vol C Tables 4.2.6.8 and 6.1.1.4'

_shelx_space_group_comment
;
The symmetry employed for this shelxl refinement is uniquely defined
by the following loop, which should always be used as a source of
symmetry information in preference to the above space-group names.
They are only intended as comments.
;
_space_group_crystal_system        'orthorhombic'
_space_group_IT_number             56
_space_group_name_H-M_alt          'P c c n'
_space_group_name_Hall             '-P 2ab 2ac'
loop_
  _space_group_symop_operation_xyz
 'x, y, z'
 '-x+1/2, -y+1/2, z'
 '-x, y+1/2, -z+1/2'
 'x+1/2, -y, -z+1/2'
 '-x, -y, -z'
 'x-1/2, y-1/2, -z'
 'x, -y-1/2, z-1/2'
 '-x-1/2, y, z-1/2'

_cell_length_a                     15.63010(10)
_cell_length_b                     18.58010(10)
_cell_length_c                     16.80210(10)
_cell_angle_alpha                  90
_cell_angle_beta                   90
_cell_angle_gamma                  90
_cell_volume                       4879.48(5)
_cell_formula_units_Z              4
_cell_measurement_reflns_used      53639
_cell_measurement_temperature      100.00(10)
_cell_measurement_theta_max        75.6630
_cell_measurement_theta_min        3.6660
_shelx_estimated_absorpt_T_max     ?
_shelx_estimated_absorpt_T_min     ?
_exptl_absorpt_coefficient_mu      0.502
_exptl_absorpt_correction_T_max    1.00000
_exptl_absorpt_correction_T_min    0.79108
_exptl_absorpt_correction_type     multi-scan
_exptl_absorpt_process_details
;
CrysAlisPro 1.171.43.95a (Rigaku Oxford Diffraction, 2023)
Empirical absorption correction using spherical harmonics,
implemented in SCALE3 ABSPACK scaling algorithm.
;
_exptl_absorpt_special_details     ?
_exptl_crystal_colour              'clear colourless'
_exptl_crystal_colour_lustre       clear
_exptl_crystal_colour_modifier     .
_exptl_crystal_colour_primary      colourless
_exptl_crystal_density_diffrn      1.110
_exptl_crystal_density_meas        ?
_exptl_crystal_density_method      ?
_exptl_crystal_description         plate
_exptl_crystal_F_000               1768
_exptl_crystal_size_max            0.1
_exptl_crystal_size_mid            0.06
_exptl_crystal_size_min            0.03
_exptl_transmission_factor_max     ?
_exptl_transmission_factor_min     ?
_diffrn_reflns_av_R_equivalents    0.0360
_diffrn_reflns_av_unetI/netI       0.0116
_diffrn_reflns_Laue_measured_fraction_full  1.000
_diffrn_reflns_Laue_measured_fraction_max  0.992
_diffrn_reflns_limit_h_max         19
_diffrn_reflns_limit_h_min         -17
_diffrn_reflns_limit_k_max         23
_diffrn_reflns_limit_k_min         -23
_diffrn_reflns_limit_l_max         21
_diffrn_reflns_limit_l_min         -20
_diffrn_reflns_number              107631
_diffrn_reflns_point_group_measured_fraction_full  1.000
_diffrn_reflns_point_group_measured_fraction_max  0.992
_diffrn_reflns_theta_full          67.684
_diffrn_reflns_theta_max           76.047
_diffrn_reflns_theta_min           3.695
_diffrn_ambient_environment        N~2~
_diffrn_ambient_temperature        100.00(10)
_diffrn_detector                   'Hybrid Pixel Array Detector'
_diffrn_detector_area_resol_mean   10.0000
_diffrn_detector_type              'HyPix-Arc 150'
_diffrn_measured_fraction_theta_full  1.000
_diffrn_measured_fraction_theta_max  0.992
_diffrn_measurement_details
;
List of Runs (angles in degrees, time in seconds):

  # Type    Start    End  Width  t~exp~   \w     \q     \k     \f   Frames
--------------------------------------------------------------------------
  1  \w     18.00  87.00   0.50    0.64    --   57.20-120.00-134.00  138
  2  \w     64.00 100.00   0.50    0.64    --   57.20  29.00  94.00   72
  3  \w      4.00  29.00   0.50    0.64    --   57.20 -29.00 -66.00   50
  4  \w     44.00  74.00   0.50    0.64    --   69.92 -96.00 119.00   60
  5  \w     57.00  83.00   0.50    0.64    --   84.04 -96.00 119.00   52
  6  \w     83.00 109.00   0.50    0.64    --   84.04 154.00 106.00   52
  7  \w     65.00 102.00   0.50    0.64    --   84.04-120.00-134.00   74
  8  \w     94.00 134.00   0.50    0.64    --   84.04  29.00  94.00   80
  9  \w      7.00  37.00   0.50    0.64    --   57.20 -30.00 -30.00   60
 10  \w      8.00  36.00   0.50    0.64    --   57.20 -30.00 -90.00   56
 11  \w     78.00 117.00   0.50    0.64    --   69.92  45.00 120.00   78
 12  \w     19.00  45.00   0.50    0.64    --   69.92 -45.00 120.00   52
 13  \w     43.00  68.00   0.50    0.64    --   84.04 -61.00-150.00   50
 14  \w     54.00  80.00   0.50    0.64    --   84.04 -77.00-150.00   52
 15  \w     48.00  83.00   0.50    0.64    --   84.04 -77.00 150.00   70
 16  \w     42.00  67.00   0.50    0.64    --   84.04 -94.00-180.00   50
 17  \w     54.00  86.00   0.50    0.64    --   84.04 -94.00 150.00   64
 18  \w     40.00  67.00   0.50    0.64    --   84.04 -61.00-180.00   54
 19  \w     77.00 103.00   0.50    0.64    --   86.75  23.00 177.10   52
 20  \w     52.00 136.00   0.50    0.64    --   86.75  14.00 -52.59  168
 21  \w     45.00  96.00   0.50    0.64    --   86.75-105.00  -7.37  102
 22  \w     93.00 119.00   0.50    0.64    --   86.75  24.00-127.53   52
 23  \w     53.00 134.00   0.50    0.64    --   86.75  16.00  32.00  162
 24  \w     42.00  67.00   0.50    0.64    --   86.75 -59.00  94.73   50
 25  \w     14.00  45.00   0.50    0.64    --   57.20 -96.00 119.00   62
 26  \w     54.00 103.00   0.50    0.64    --   57.20  30.00 -90.00   98
 27  \w      4.00  29.00   0.50    0.64    --   57.20 -30.00   0.00   50
 28  \w     78.00 104.00   0.50    0.64    --   57.20  45.00  90.00   52
 29  \w      6.00  51.00   0.50    0.64    --   57.20 -45.00-120.00   90
 30  \w      5.00  37.00   0.50    0.64    --   57.20 -30.00  90.00   64
 31  \w     58.00  84.00   0.50    0.64    --   69.92 -94.00  90.00   52
 32  \w     81.00 113.00   0.50    0.64    --   69.92  45.00-120.00   64
 33  \w     31.00  84.00   0.50    0.64    --   69.92 -94.00  30.00  106
 34  \w     81.00 115.00   0.50    0.64    --   69.92  45.00-180.00   68
 35  \w     22.00  48.00   0.50    0.64    --   69.92 -45.00 -60.00   52
 36  \w     56.00 104.00   0.50    0.64    --   69.92-125.00 -30.00   96
 37  \w     37.00  78.00   0.50    0.64    --   69.92 -94.00 -90.00   82
 38  \w     75.00 104.00   0.50    0.64    --   69.92-125.00-180.00   58
 39  \w     95.00 126.00   0.50    0.64    --   84.04  45.00 -60.00   62
 40  \w     75.00 107.00   0.50    0.64    --   84.04-111.00 150.00   64
 41  \w     81.00 107.00   0.50    0.64    --   84.04-111.00  60.00   52
 42  \w     89.00 114.00   0.50    0.64    --   84.04  45.00  60.00   50
 43  \w     41.00  82.00   0.50    0.64    --   84.04 -94.00  30.00   82
 44  \w     37.00  62.00   0.50    0.64    --   84.04 -61.00 120.00   50
 45  \w     49.00  75.00   0.50    0.64    --   84.04-111.00  60.00   52
 46  \w     48.00  81.00   0.50    0.64    --   84.04 -77.00  60.00   66
 47  \w     70.00 106.00   0.50    0.64    --   84.04-111.00-180.00   72
 48  \w     93.00 129.00   0.50    0.64    --   84.04 178.00  30.00   72
 49  \w     46.00  82.00   0.50    0.64    --   84.04 -77.00  30.00   72
 50  \w     68.00 108.00   0.50    0.64    --   84.04-111.00  30.00   80
 51  \w     39.00  65.00   0.50    0.64    --   84.04 -61.00 -30.00   52
 52  \w     37.00  62.00   0.50    0.64    --   84.04 -61.00-150.00   50
 53  \w     40.00 100.00   0.50    0.64    --   84.04-111.00 120.00  120
 54  \w     43.00  73.00   0.50    0.64    --   84.04 -61.00 -60.00   60
 55  \w     79.00 108.00   0.50    0.64    --   84.04-111.00 -90.00   58
 56  \w     47.00  73.00   0.50    0.64    --   84.04 -77.00-120.00   52
 57  \w     89.00 114.00   0.50    0.64    --   84.04  45.00-120.00   50
 58  \w     43.00  68.00   0.50    0.64    --   84.04 -77.00 -90.00   50
 59  \w     92.00 118.00   0.50    0.64    --   84.04 178.00   0.00   52
 60  \w     72.00 107.00   0.50    0.64    --   84.04-111.00 -30.00   70
 61  \w     55.00 108.00   0.50    0.64    --   84.04-111.00  90.00  106
 62  \w     56.00  82.00   0.50    0.64    --   84.04 178.00   0.00   52
 63  \w     45.00  71.00   0.50    0.64    --   84.04 -77.00 -60.00   52
 64  \w     44.00  88.00   0.50    0.64    --   84.04 -77.00-180.00   88
 65  \w     74.00  99.00   0.50    0.64    --   84.04 -94.00 -60.00   50
 66  \w     42.00  99.00   0.50    0.64    --   84.04 -94.00 -90.00  114
 67  \w     83.00 119.00   0.50    0.64    --   84.04  30.00  30.00   72
 68  \w     42.00  67.00   0.50    0.64    --   84.04 -94.00  90.00   50
 69  \w     59.00  96.00   0.50    0.64    --   86.75  22.00 121.81   74
 70  \w     78.00 130.00   0.50    0.64    --   86.75   3.00-157.47  104
 71  \w     49.00  75.00   0.50    0.64    --   86.75   3.00-157.47   52
 72  \w     57.00 106.00   0.50    0.64    --   86.75-103.00-148.12   98
 73  \w     94.00 120.00   0.50    0.64    --   86.75  23.00 -61.23   52
 74  \w     58.00 108.00   0.50    0.64    --   86.75   2.00 -70.36  100
 75  \w     65.00  91.00   0.50    0.64    --   86.75  23.00 -61.23   52
 76  \w    114.00 139.00   0.50    0.64    --   86.75  20.00  91.02   50
 77  \w     38.00  63.00   0.50    0.64    --   86.75 -56.00 124.84   50
 78  \w     62.00  87.00   0.50    0.64    --   86.75  20.00  91.02   50
 79  \w     47.00 107.00   0.50    0.64    --   86.75  20.00-113.18  120
 80  \w     92.00 118.00   0.50    0.64    --   86.75  25.00 171.04   52
 81  \w     65.00  90.00   0.50    0.64    --   86.75  25.00 171.04   50
;
_diffrn_measurement_device         'four-circle diffractometer'
_diffrn_measurement_device_type    'XtaLAB Synergy R, DW system, HyPix-Arc 150'
_diffrn_measurement_method         '\w scans'
_diffrn_orient_matrix_type        
 'CrysAlisPro convention (1999,Acta A55,543-557)'
_diffrn_orient_matrix_UB_11        -0.0349808000
_diffrn_orient_matrix_UB_12        -0.0772746000
_diffrn_orient_matrix_UB_13        -0.0061438000
_diffrn_orient_matrix_UB_21        -0.0078393000
_diffrn_orient_matrix_UB_22        0.0084045000
_diffrn_orient_matrix_UB_23        -0.0909640000
_diffrn_orient_matrix_UB_31        0.0918168000
_diffrn_orient_matrix_UB_32        -0.0287501000
_diffrn_orient_matrix_UB_33        -0.0100857000
_diffrn_radiation_monochromator    mirror
_diffrn_radiation_probe            x-ray
_diffrn_radiation_type             'Cu K\a'
_diffrn_radiation_wavelength       1.54184
_diffrn_source                     'Rotating-anode X-ray tube'
_diffrn_source_type                'Rigaku (Cu) X-ray Source'
_reflns_Friedel_coverage           0.000
_reflns_Friedel_fraction_full      .
_reflns_Friedel_fraction_max       .
_reflns_number_gt                  4801
_reflns_number_total               5073
_reflns_special_details
;
 Reflections were merged by SHELXL according to the crystal
 class for the calculation of statistics and refinement.
 
 _reflns_Friedel_fraction is defined as the number of unique
 Friedel pairs measured divided by the number that would be
 possible theoretically, ignoring centric projections and
 systematic absences.
;
_reflns_threshold_expression       'I > 2\s(I)'
_computing_cell_refinement         'CrysAlisPro 1.171.43.95a (Rigaku OD, 2023)'
_computing_data_collection         'CrysAlisPro 1.171.43.95a (Rigaku OD, 2023)'
_computing_data_reduction          'CrysAlisPro 1.171.43.95a (Rigaku OD, 2023)'
_computing_molecular_graphics      'Olex2 1.5 (Dolomanov et al., 2009)'
_computing_publication_material    'Olex2 1.5 (Dolomanov et al., 2009)'
_computing_structure_refinement    'SHELXL 2018/3 (Sheldrick, 2015)'
_computing_structure_solution      'SHELXT 2018/2 (Sheldrick, 2018)'
_refine_diff_density_max           0.203
_refine_diff_density_min           -0.196
_refine_diff_density_rms           0.033
_refine_ls_extinction_coef         .
_refine_ls_extinction_method       none
_refine_ls_goodness_of_fit_ref     1.051
_refine_ls_hydrogen_treatment      constr
_refine_ls_matrix_type             full
_refine_ls_number_parameters       306
_refine_ls_number_reflns           5073
_refine_ls_number_restraints       2
_refine_ls_R_factor_all            0.0411
_refine_ls_R_factor_gt             0.0393
_refine_ls_restrained_S_all        1.052
_refine_ls_shift/su_max            0.001
_refine_ls_shift/su_mean           0.000
_refine_ls_structure_factor_coef   Fsqd
_refine_ls_weighting_details      
 'w=1/[\s^2^(Fo^2^)+(0.0465P)^2^+1.5612P] where P=(Fo^2^+2Fc^2^)/3'
_refine_ls_weighting_scheme        calc
_refine_ls_wR_factor_gt            0.0998
_refine_ls_wR_factor_ref           0.1011
_refine_special_details
;
 Ipr group of the a DiPP group presented disorder by large prolate ellipsoid
 with residual electron density visible in the second site. Disorder of ipr 
 groups dealt with Split-same.
;
_olex2_refinement_description
;
1. Restrained distances
 C5-C6 \\sim C5-C6A
 with sigma of 0.02
 C5-C7 \\sim C5-C7A
 with sigma of 0.02
2. Others
 Sof(H5B)=Sof(C6A)=Sof(H6AA)=Sof(H6AB)=Sof(H6AC)=Sof(C7A)=Sof(H7AA)=Sof(H7AB)=
 Sof(H7AC)=1-FVAR(1)
 Sof(H5A)=Sof(C6)=Sof(H6A)=Sof(H6B)=Sof(H6C)=Sof(C7)=Sof(H7A)=Sof(H7B)=
 Sof(H7C)=FVAR(1)
3.a Ternary CH refined with riding coordinates:
 C12(H12), C24(H24), C17(H17), C5(H5A), C5(H5B)
3.b Aromatic/amide H refined with riding coordinates:
 C2(H2), C20(H20), C1(H1), C22(H22), C21(H21), C10(H10), C8(H8), C9(H9)
3.c Idealised Me refined as rotating group:
 C18(H18A,H18B,H18C), C19(H19A,H19B,H19C), C13(H13A,H13B,H13C), C14(H14A,H14B,
 H14C), C26(H26A,H26B,H26C), C25(H25A,H25B,H25C), C6(H6A,H6B,H6C), C7(H7A,H7B,
 H7C), C6A(H6AA,H6AB,H6AC), C7A(H7AA,H7AB,H7AC)
;
_atom_sites_solution_hydrogens     geom
_atom_sites_solution_primary       dual
_atom_sites_solution_secondary     ?
loop_
  _atom_site_label
  _atom_site_type_symbol
  _atom_site_fract_x
  _atom_site_fract_y
  _atom_site_fract_z
  _atom_site_U_iso_or_equiv
  _atom_site_adp_type
  _atom_site_occupancy
  _atom_site_site_symmetry_order
  _atom_site_calc_flag
  _atom_site_refinement_flags_posn
  _atom_site_refinement_flags_adp
  _atom_site_refinement_flags_occupancy
  _atom_site_disorder_assembly
  _atom_site_disorder_group
 N1 N 0.34457(5) 0.39319(4) 0.53127(5) 0.02291(18) Uani 1 1 d . . . . .
 O1 O 0.48825(5) 0.44441(5) 0.55754(6) 0.0449(2) Uani 1 1 d . . . . .
 N2 N 0.42062(5) 0.34152(4) 0.63154(5) 0.02247(18) Uani 1 1 d . . . . .
 C3 C 0.31879(6) 0.44263(5) 0.47072(6) 0.0230(2) Uani 1 1 d . . . . .
 C15 C 0.48642(6) 0.31897(5) 0.68536(6) 0.0222(2) Uani 1 1 d . . . . .
 C23 C 0.54730(6) 0.26886(5) 0.65935(6) 0.0254(2) Uani 1 1 d . . . . .
 C16 C 0.48942(6) 0.34881(5) 0.76221(6) 0.0245(2) Uani 1 1 d . . . . .
 C4 C 0.33759(6) 0.42716(6) 0.39083(6) 0.0258(2) Uani 1 1 d . . . . .
 C11 C 0.28152(7) 0.50832(6) 0.49341(6) 0.0263(2) Uani 1 1 d . . . . .
 C2 C 0.34154(7) 0.30669(6) 0.62326(6) 0.0273(2) Uani 1 1 d . . . . .
 H2 H 0.322733 0.267187 0.654603 0.033 Uiso 1 1 calc R U . . .
 C20 C 0.55752(7) 0.32926(6) 0.81125(6) 0.0288(2) Uani 1 1 d . . . . .
 H20 H 0.561327 0.349093 0.863247 0.035 Uiso 1 1 calc R U . . .
 C1 C 0.29633(7) 0.33749(6) 0.56443(6) 0.0281(2) Uani 1 1 d . . . . .
 H1 H 0.240549 0.323622 0.548020 0.034 Uiso 1 1 calc R U . . .
 C22 C 0.61428(7) 0.25104(6) 0.71073(6) 0.0290(2) Uani 1 1 d . . . . .
 H22 H 0.656591 0.217598 0.693989 0.035 Uiso 1 1 calc R U . . .
 C21 C 0.61978(7) 0.28145(6) 0.78564(7) 0.0301(2) Uani 1 1 d . . . . .
 H21 H 0.666276 0.269565 0.819598 0.036 Uiso 1 1 calc R U . . .
 C10 C 0.26510(8) 0.55906(6) 0.43419(7) 0.0323(2) Uani 1 1 d . . . . .
 H10 H 0.239931 0.603850 0.448183 0.039 Uiso 1 1 calc R U . . .
 C12 C 0.25592(8) 0.52249(6) 0.57931(6) 0.0315(2) Uani 1 1 d . . . . .
 H12 H 0.287295 0.487294 0.613589 0.038 Uiso 1 1 calc R U . . .
 C24 C 0.54201(7) 0.23425(6) 0.57763(6) 0.0312(2) Uani 1 1 d . . . . .
 H24 H 0.489729 0.253245 0.550501 0.037 Uiso 1 1 calc R U . . .
 C17 C 0.42125(7) 0.40161(6) 0.78986(6) 0.0292(2) Uani 1 1 d . . . . .
 H17 H 0.366549 0.388496 0.762615 0.035 Uiso 1 1 calc R U . . .
 C8 C 0.31976(8) 0.47961(6) 0.33389(6) 0.0321(2) Uani 1 1 d . . . . .
 H8 H 0.331765 0.470138 0.279462 0.038 Uiso 1 1 calc R U . . .
 C5 C 0.37665(7) 0.35523(6) 0.36737(7) 0.0307(2) Uani 1 1 d D . . . .
 H5A H 0.356429 0.317885 0.405879 0.037 Uiso 0.565(3) 1 calc R U P A 1
 H5B H 0.402962 0.333715 0.416123 0.037 Uiso 0.435(3) 1 calc R U P A 2
 C9 C 0.28487(8) 0.54525(6) 0.35533(7) 0.0350(3) Uani 1 1 d . . . . .
 H9 H 0.274476 0.580850 0.315916 0.042 Uiso 1 1 calc R U . . .
 C18 C 0.44427(8) 0.47841(6) 0.76474(8) 0.0397(3) Uani 1 1 d . . . . .
 H18A H 0.495855 0.493925 0.793118 0.060 Uiso 1 1 calc R U . . .
 H18B H 0.396824 0.510823 0.777760 0.060 Uiso 1 1 calc R U . . .
 H18C H 0.454871 0.479659 0.707273 0.060 Uiso 1 1 calc R U . . .
 C19 C 0.40505(8) 0.39898(8) 0.87960(7) 0.0419(3) Uani 1 1 d . . . . .
 H19A H 0.394702 0.349090 0.895914 0.063 Uiso 1 1 calc R U . . .
 H19B H 0.354904 0.428390 0.892547 0.063 Uiso 1 1 calc R U . . .
 H19C H 0.455171 0.417756 0.907828 0.063 Uiso 1 1 calc R U . . .
 C13 C 0.16020(8) 0.50829(8) 0.58921(8) 0.0433(3) Uani 1 1 d . . . . .
 H13A H 0.127924 0.540203 0.553776 0.065 Uiso 1 1 calc R U . . .
 H13B H 0.143526 0.517505 0.644502 0.065 Uiso 1 1 calc R U . . .
 H13C H 0.147765 0.458061 0.575690 0.065 Uiso 1 1 calc R U . . .
 B1 B 0.42459(7) 0.39712(6) 0.57268(7) 0.0260(2) Uani 1 1 d . . . . .
 C14 C 0.27919(9) 0.59796(7) 0.60767(8) 0.0433(3) Uani 1 1 d . . . . .
 H14A H 0.340548 0.606124 0.599780 0.065 Uiso 1 1 calc R U . . .
 H14B H 0.265365 0.602686 0.664324 0.065 Uiso 1 1 calc R U . . .
 H14C H 0.246600 0.633577 0.577145 0.065 Uiso 1 1 calc R U . . .
 C26 C 0.53278(9) 0.15252(7) 0.58439(8) 0.0442(3) Uani 1 1 d . . . . .
 H26A H 0.583008 0.132634 0.611507 0.066 Uiso 1 1 calc R U . . .
 H26B H 0.528261 0.131563 0.531029 0.066 Uiso 1 1 calc R U . . .
 H26C H 0.481172 0.141002 0.614958 0.066 Uiso 1 1 calc R U . . .
 C25 C 0.61935(9) 0.25424(8) 0.52692(8) 0.0474(3) Uani 1 1 d . . . . .
 H25A H 0.623590 0.306748 0.523040 0.071 Uiso 1 1 calc R U . . .
 H25B H 0.612757 0.233729 0.473538 0.071 Uiso 1 1 calc R U . . .
 H25C H 0.671400 0.235096 0.551599 0.071 Uiso 1 1 calc R U . . .
 Be1 Be 0.500000 0.500000 0.500000 0.0482(6) Uani 1 2 d S . P . .
 C6 C 0.47533(14) 0.36009(12) 0.37310(16) 0.0403(6) Uani 0.565(3) 1 d D . P A 1
 H6A H 0.496113 0.397667 0.337020 0.061 Uiso 0.565(3) 1 calc R U P A 1
 H6B H 0.500541 0.313748 0.358068 0.061 Uiso 0.565(3) 1 calc R U P A 1
 H6C H 0.491814 0.371932 0.427827 0.061 Uiso 0.565(3) 1 calc R U P A 1
 C7 C 0.35138(18) 0.33225(14) 0.28522(14) 0.0472(7) Uani 0.565(3) 1 d D . P A 1
 H7A H 0.288871 0.332306 0.280738 0.071 Uiso 0.565(3) 1 calc R U P A 1
 H7B H 0.373131 0.283653 0.274962 0.071 Uiso 0.565(3) 1 calc R U P A 1
 H7C H 0.375625 0.365740 0.246212 0.071 Uiso 0.565(3) 1 calc R U P A 1
 C6A C 0.4450(3) 0.3600(2) 0.3049(3) 0.0805(19) Uani 0.435(3) 1 d D . P A 2
 H6AA H 0.419122 0.373664 0.253976 0.121 Uiso 0.435(3) 1 calc R U P A 2
 H6AB H 0.473205 0.313210 0.299491 0.121 Uiso 0.435(3) 1 calc R U P A 2
 H6AC H 0.487178 0.396383 0.320553 0.121 Uiso 0.435(3) 1 calc R U P A 2
 C7A C 0.3063(2) 0.30229(18) 0.3372(3) 0.0675(15) Uani 0.435(3) 1 d D . P A 2
 H7AA H 0.265544 0.292683 0.380226 0.101 Uiso 0.435(3) 1 calc R U P A 2
 H7AB H 0.333062 0.257065 0.320430 0.101 Uiso 0.435(3) 1 calc R U P A 2
 H7AC H 0.276117 0.323865 0.291987 0.101 Uiso 0.435(3) 1 calc R U P A 2

loop_
  _atom_site_aniso_label
  _atom_site_aniso_U_11
  _atom_site_aniso_U_22
  _atom_site_aniso_U_33
  _atom_site_aniso_U_23
  _atom_site_aniso_U_13
  _atom_site_aniso_U_12
 N1 0.0235(4) 0.0212(4) 0.0240(4) 0.0037(3) -0.0008(3) 0.0003(3)
 O1 0.0285(4) 0.0495(5) 0.0568(6) 0.0320(4) -0.0110(4) -0.0130(4)
 N2 0.0209(4) 0.0218(4) 0.0247(4) 0.0036(3) -0.0015(3) -0.0019(3)
 C3 0.0219(5) 0.0230(5) 0.0239(5) 0.0031(4) -0.0014(4) 0.0008(4)
 C15 0.0217(5) 0.0201(4) 0.0249(5) 0.0043(4) -0.0009(4) -0.0032(4)
 C23 0.0255(5) 0.0244(5) 0.0263(5) 0.0024(4) 0.0007(4) -0.0007(4)
 C16 0.0248(5) 0.0206(4) 0.0280(5) 0.0013(4) -0.0005(4) -0.0030(4)
 C4 0.0252(5) 0.0261(5) 0.0262(5) 0.0000(4) 0.0005(4) 0.0014(4)
 C11 0.0267(5) 0.0265(5) 0.0258(5) 0.0013(4) -0.0004(4) 0.0038(4)
 C2 0.0264(5) 0.0243(5) 0.0311(5) 0.0062(4) -0.0027(4) -0.0069(4)
 C20 0.0311(5) 0.0277(5) 0.0276(5) -0.0016(4) -0.0055(4) -0.0020(4)
 C1 0.0255(5) 0.0256(5) 0.0331(5) 0.0051(4) -0.0052(4) -0.0066(4)
 C22 0.0264(5) 0.0271(5) 0.0334(5) 0.0012(4) -0.0007(4) 0.0037(4)
 C21 0.0272(5) 0.0295(5) 0.0337(6) 0.0026(4) -0.0083(4) 0.0005(4)
 C10 0.0379(6) 0.0266(5) 0.0324(5) 0.0028(4) -0.0002(5) 0.0099(4)
 C12 0.0368(6) 0.0310(5) 0.0266(5) 0.0008(4) 0.0033(4) 0.0099(5)
 C24 0.0308(5) 0.0351(6) 0.0276(5) -0.0024(4) 0.0001(4) 0.0052(4)
 C17 0.0277(5) 0.0291(5) 0.0308(5) -0.0043(4) -0.0024(4) 0.0021(4)
 C8 0.0382(6) 0.0353(6) 0.0228(5) 0.0028(4) 0.0015(4) 0.0033(5)
 C5 0.0347(6) 0.0274(5) 0.0300(5) -0.0022(4) 0.0018(4) 0.0048(4)
 C9 0.0433(6) 0.0323(6) 0.0293(5) 0.0092(4) -0.0021(5) 0.0066(5)
 C18 0.0412(6) 0.0262(6) 0.0517(7) -0.0040(5) -0.0020(6) 0.0050(5)
 C19 0.0394(6) 0.0524(8) 0.0339(6) -0.0061(5) 0.0023(5) 0.0086(6)
 C13 0.0422(7) 0.0490(7) 0.0387(7) 0.0034(6) 0.0122(5) 0.0042(6)
 B1 0.0226(5) 0.0261(5) 0.0291(6) 0.0061(4) 0.0003(4) -0.0005(4)
 C14 0.0543(8) 0.0411(7) 0.0345(6) -0.0083(5) 0.0058(6) 0.0025(6)
 C26 0.0544(8) 0.0392(7) 0.0391(7) -0.0092(5) 0.0014(6) -0.0080(6)
 C25 0.0558(8) 0.0503(8) 0.0361(6) -0.0033(6) 0.0140(6) -0.0056(6)
 Be1 0.0343(11) 0.0513(14) 0.0590(15) 0.0283(12) -0.0074(11) -0.0118(10)
 C6 0.0358(12) 0.0341(11) 0.0511(15) -0.0029(10) 0.0070(10) 0.0092(9)
 C7 0.0579(16) 0.0423(13) 0.0414(13) -0.0168(10) -0.0073(11) 0.0119(12)
 C6A 0.090(3) 0.0376(18) 0.114(4) -0.004(2) 0.068(3) 0.0109(19)
 C7A 0.046(2) 0.0327(17) 0.123(4) -0.029(2) -0.012(2) 0.0041(14)

_geom_special_details
;
 All esds (except the esd in the dihedral angle between two l.s. planes)
 are estimated using the full covariance matrix.  The cell esds are taken
 into account individually in the estimation of esds in distances, angles
 and torsion angles; correlations between esds in cell parameters are only
 used when they are defined by crystal symmetry.  An approximate (isotropic)
 treatment of cell esds is used for estimating esds involving l.s. planes.
;
loop_
  _geom_bond_atom_site_label_1
  _geom_bond_atom_site_label_2
  _geom_bond_distance
  _geom_bond_site_symmetry_2
  _geom_bond_publ_flag
 N1 C3 1.4287(12) . ?
 N1 C1 1.3964(13) . ?
 N1 B1 1.4330(14) . ?
 O1 B1 1.3516(14) . ?
 O1 Be1 1.4266(8) . ?
 N2 C15 1.4322(12) . ?
 N2 C2 1.4022(13) . ?
 N2 B1 1.4313(14) . ?
 C3 C4 1.4039(14) . ?
 C3 C11 1.4051(14) . ?
 C15 C23 1.4011(14) . ?
 C15 C16 1.4061(14) . ?
 C23 C22 1.3968(15) . ?
 C23 C24 1.5185(14) . ?
 C16 C20 1.3942(15) . ?
 C16 C17 1.5211(14) . ?
 C4 C8 1.3938(15) . ?
 C4 C5 1.5212(14) . ?
 C11 C10 1.3946(14) . ?
 C11 C12 1.5207(14) . ?
 C2 H2 0.9500 . ?
 C2 C1 1.3431(15) . ?
 C20 H20 0.9500 . ?
 C20 C21 1.3861(16) . ?
 C1 H1 0.9500 . ?
 C22 H22 0.9500 . ?
 C22 C21 1.3822(16) . ?
 C21 H21 0.9500 . ?
 C10 H10 0.9500 . ?
 C10 C9 1.3846(16) . ?
 C12 H12 1.0000 . ?
 C12 C13 1.5284(17) . ?
 C12 C14 1.5250(17) . ?
 C24 H24 1.0000 . ?
 C24 C26 1.5296(16) . ?
 C24 C25 1.5248(17) . ?
 C17 H17 1.0000 . ?
 C17 C18 1.5310(16) . ?
 C17 C19 1.5297(16) . ?
 C8 H8 0.9500 . ?
 C8 C9 1.3836(16) . ?
 C5 H5A 1.0000 . ?
 C5 H5B 1.0000 . ?
 C5 C6 1.548(2) . ?
 C5 C7 1.498(2) . ?
 C5 C6A 1.499(4) . ?
 C5 C7A 1.560(3) . ?
 C9 H9 0.9500 . ?
 C18 H18A 0.9800 . ?
 C18 H18B 0.9800 . ?
 C18 H18C 0.9800 . ?
 C19 H19A 0.9800 . ?
 C19 H19B 0.9800 . ?
 C19 H19C 0.9800 . ?
 C13 H13A 0.9800 . ?
 C13 H13B 0.9800 . ?
 C13 H13C 0.9800 . ?
 C14 H14A 0.9800 . ?
 C14 H14B 0.9800 . ?
 C14 H14C 0.9800 . ?
 C26 H26A 0.9800 . ?
 C26 H26B 0.9800 . ?
 C26 H26C 0.9800 . ?
 C25 H25A 0.9800 . ?
 C25 H25B 0.9800 . ?
 C25 H25C 0.9800 . ?
 C6 H6A 0.9800 . ?
 C6 H6B 0.9800 . ?
 C6 H6C 0.9800 . ?
 C7 H7A 0.9800 . ?
 C7 H7B 0.9800 . ?
 C7 H7C 0.9800 . ?
 C6A H6AA 0.9800 . ?
 C6A H6AB 0.9800 . ?
 C6A H6AC 0.9800 . ?
 C7A H7AA 0.9800 . ?
 C7A H7AB 0.9800 . ?
 C7A H7AC 0.9800 . ?

loop_
  _geom_angle_atom_site_label_1
  _geom_angle_atom_site_label_2
  _geom_angle_atom_site_label_3
  _geom_angle
  _geom_angle_site_symmetry_1
  _geom_angle_site_symmetry_3
  _geom_angle_publ_flag
 C3 N1 B1 124.00(8) . . ?
 C1 N1 C3 127.46(8) . . ?
 C1 N1 B1 108.38(8) . . ?
 B1 O1 Be1 133.87(8) . . ?
 C2 N2 C15 124.10(8) . . ?
 C2 N2 B1 107.62(8) . . ?
 B1 N2 C15 128.05(8) . . ?
 C4 C3 N1 119.36(9) . . ?
 C4 C3 C11 121.60(9) . . ?
 C11 C3 N1 118.83(9) . . ?
 C23 C15 N2 119.02(9) . . ?
 C23 C15 C16 121.72(9) . . ?
 C16 C15 N2 119.24(9) . . ?
 C15 C23 C24 121.77(9) . . ?
 C22 C23 C15 118.28(10) . . ?
 C22 C23 C24 119.95(9) . . ?
 C15 C16 C17 120.76(9) . . ?
 C20 C16 C15 117.74(9) . . ?
 C20 C16 C17 121.49(9) . . ?
 C3 C4 C5 120.77(9) . . ?
 C8 C4 C3 118.12(9) . . ?
 C8 C4 C5 121.11(9) . . ?
 C3 C11 C12 121.13(9) . . ?
 C10 C11 C3 118.03(9) . . ?
 C10 C11 C12 120.78(9) . . ?
 N2 C2 H2 125.1 . . ?
 C1 C2 N2 109.88(9) . . ?
 C1 C2 H2 125.1 . . ?
 C16 C20 H20 119.4 . . ?
 C21 C20 C16 121.29(10) . . ?
 C21 C20 H20 119.4 . . ?
 N1 C1 H1 125.5 . . ?
 C2 C1 N1 108.98(9) . . ?
 C2 C1 H1 125.5 . . ?
 C23 C22 H22 119.6 . . ?
 C21 C22 C23 120.83(10) . . ?
 C21 C22 H22 119.6 . . ?
 C20 C21 H21 120.0 . . ?
 C22 C21 C20 120.07(10) . . ?
 C22 C21 H21 120.0 . . ?
 C11 C10 H10 119.5 . . ?
 C9 C10 C11 121.09(10) . . ?
 C9 C10 H10 119.5 . . ?
 C11 C12 H12 107.7 . . ?
 C11 C12 C13 109.33(10) . . ?
 C11 C12 C14 113.15(10) . . ?
 C13 C12 H12 107.7 . . ?
 C14 C12 H12 107.7 . . ?
 C14 C12 C13 110.99(10) . . ?
 C23 C24 H24 107.9 . . ?
 C23 C24 C26 111.00(9) . . ?
 C23 C24 C25 111.03(10) . . ?
 C26 C24 H24 107.9 . . ?
 C25 C24 H24 107.9 . . ?
 C25 C24 C26 110.98(10) . . ?
 C16 C17 H17 107.6 . . ?
 C16 C17 C18 110.63(9) . . ?
 C16 C17 C19 113.35(9) . . ?
 C18 C17 H17 107.6 . . ?
 C19 C17 H17 107.6 . . ?
 C19 C17 C18 109.91(10) . . ?
 C4 C8 H8 119.5 . . ?
 C9 C8 C4 121.09(10) . . ?
 C9 C8 H8 119.5 . . ?
 C4 C5 H5A 108.4 . . ?
 C4 C5 H5B 107.7 . . ?
 C4 C5 C6 109.42(12) . . ?
 C4 C5 C7A 110.81(15) . . ?
 C6 C5 H5A 108.4 . . ?
 C7 C5 C4 112.55(12) . . ?
 C7 C5 H5A 108.4 . . ?
 C7 C5 C6 109.67(16) . . ?
 C6A C5 C4 114.50(16) . . ?
 C6A C5 H5B 107.7 . . ?
 C6A C5 C7A 108.2(3) . . ?
 C7A C5 H5B 107.7 . . ?
 C10 C9 H9 120.0 . . ?
 C8 C9 C10 120.03(10) . . ?
 C8 C9 H9 120.0 . . ?
 C17 C18 H18A 109.5 . . ?
 C17 C18 H18B 109.5 . . ?
 C17 C18 H18C 109.5 . . ?
 H18A C18 H18B 109.5 . . ?
 H18A C18 H18C 109.5 . . ?
 H18B C18 H18C 109.5 . . ?
 C17 C19 H19A 109.5 . . ?
 C17 C19 H19B 109.5 . . ?
 C17 C19 H19C 109.5 . . ?
 H19A C19 H19B 109.5 . . ?
 H19A C19 H19C 109.5 . . ?
 H19B C19 H19C 109.5 . . ?
 C12 C13 H13A 109.5 . . ?
 C12 C13 H13B 109.5 . . ?
 C12 C13 H13C 109.5 . . ?
 H13A C13 H13B 109.5 . . ?
 H13A C13 H13C 109.5 . . ?
 H13B C13 H13C 109.5 . . ?
 O1 B1 N1 125.75(10) . . ?
 O1 B1 N2 129.12(10) . . ?
 N2 B1 N1 105.12(9) . . ?
 C12 C14 H14A 109.5 . . ?
 C12 C14 H14B 109.5 . . ?
 C12 C14 H14C 109.5 . . ?
 H14A C14 H14B 109.5 . . ?
 H14A C14 H14C 109.5 . . ?
 H14B C14 H14C 109.5 . . ?
 C24 C26 H26A 109.5 . . ?
 C24 C26 H26B 109.5 . . ?
 C24 C26 H26C 109.5 . . ?
 H26A C26 H26B 109.5 . . ?
 H26A C26 H26C 109.5 . . ?
 H26B C26 H26C 109.5 . . ?
 C24 C25 H25A 109.5 . . ?
 C24 C25 H25B 109.5 . . ?
 C24 C25 H25C 109.5 . . ?
 H25A C25 H25B 109.5 . . ?
 H25A C25 H25C 109.5 . . ?
 H25B C25 H25C 109.5 . . ?
 O1 Be1 O1 180.0 5_666 . ?
 C5 C6 H6A 109.5 . . ?
 C5 C6 H6B 109.5 . . ?
 C5 C6 H6C 109.5 . . ?
 H6A C6 H6B 109.5 . . ?
 H6A C6 H6C 109.5 . . ?
 H6B C6 H6C 109.5 . . ?
 C5 C7 H7A 109.5 . . ?
 C5 C7 H7B 109.5 . . ?
 C5 C7 H7C 109.5 . . ?
 H7A C7 H7B 109.5 . . ?
 H7A C7 H7C 109.5 . . ?
 H7B C7 H7C 109.5 . . ?
 C5 C6A H6AA 109.5 . . ?
 C5 C6A H6AB 109.5 . . ?
 C5 C6A H6AC 109.5 . . ?
 H6AA C6A H6AB 109.5 . . ?
 H6AA C6A H6AC 109.5 . . ?
 H6AB C6A H6AC 109.5 . . ?
 C5 C7A H7AA 109.5 . . ?
 C5 C7A H7AB 109.5 . . ?
 C5 C7A H7AC 109.5 . . ?
 H7AA C7A H7AB 109.5 . . ?
 H7AA C7A H7AC 109.5 . . ?
 H7AB C7A H7AC 109.5 . . ?

loop_
  _geom_torsion_atom_site_label_1
  _geom_torsion_atom_site_label_2
  _geom_torsion_atom_site_label_3
  _geom_torsion_atom_site_label_4
  _geom_torsion
  _geom_torsion_site_symmetry_1
  _geom_torsion_site_symmetry_2
  _geom_torsion_site_symmetry_3
  _geom_torsion_site_symmetry_4
  _geom_torsion_publ_flag
 N1 C3 C4 C8 -173.42(9) . . . . ?
 N1 C3 C4 C5 6.33(15) . . . . ?
 N1 C3 C11 C10 173.32(9) . . . . ?
 N1 C3 C11 C12 -9.51(15) . . . . ?
 N2 C15 C23 C22 175.83(9) . . . . ?
 N2 C15 C23 C24 -4.05(14) . . . . ?
 N2 C15 C16 C20 -175.86(9) . . . . ?
 N2 C15 C16 C17 3.08(14) . . . . ?
 N2 C2 C1 N1 0.69(13) . . . . ?
 C3 N1 C1 C2 -175.81(10) . . . . ?
 C3 N1 B1 O1 -4.25(17) . . . . ?
 C3 N1 B1 N2 175.49(9) . . . . ?
 C3 C4 C8 C9 0.28(17) . . . . ?
 C3 C4 C5 C6 -87.67(15) . . . . ?
 C3 C4 C5 C7 150.13(16) . . . . ?
 C3 C4 C5 C6A -139.4(3) . . . . ?
 C3 C4 C5 C7A 97.9(2) . . . . ?
 C3 C11 C10 C9 0.00(17) . . . . ?
 C3 C11 C12 C13 -98.13(12) . . . . ?
 C3 C11 C12 C14 137.62(11) . . . . ?
 C15 N2 C2 C1 -175.70(9) . . . . ?
 C15 N2 B1 N1 175.24(9) . . . . ?
 C15 N2 B1 O1 -5.04(19) . . . . ?
 C15 C23 C22 C21 0.73(16) . . . . ?
 C15 C23 C24 C26 -118.92(11) . . . . ?
 C15 C23 C24 C25 117.13(12) . . . . ?
 C15 C16 C20 C21 -0.68(15) . . . . ?
 C15 C16 C17 C18 -85.86(12) . . . . ?
 C15 C16 C17 C19 150.17(10) . . . . ?
 C23 C15 C16 C20 2.70(14) . . . . ?
 C23 C15 C16 C17 -178.36(9) . . . . ?
 C23 C22 C21 C20 1.22(17) . . . . ?
 C16 C15 C23 C22 -2.73(15) . . . . ?
 C16 C15 C23 C24 177.39(9) . . . . ?
 C16 C20 C21 C22 -1.25(17) . . . . ?
 C4 C3 C11 C10 -1.35(16) . . . . ?
 C4 C3 C11 C12 175.82(10) . . . . ?
 C4 C8 C9 C10 -1.60(19) . . . . ?
 C11 C3 C4 C8 1.22(16) . . . . ?
 C11 C3 C4 C5 -179.03(10) . . . . ?
 C11 C10 C9 C8 1.46(19) . . . . ?
 C2 N2 C15 C23 89.14(12) . . . . ?
 C2 N2 C15 C16 -92.27(12) . . . . ?
 C2 N2 B1 N1 0.64(11) . . . . ?
 C2 N2 B1 O1 -179.63(12) . . . . ?
 C20 C16 C17 C18 93.04(12) . . . . ?
 C20 C16 C17 C19 -30.94(14) . . . . ?
 C1 N1 C3 C4 -93.69(13) . . . . ?
 C1 N1 C3 C11 91.52(13) . . . . ?
 C1 N1 B1 O1 -179.98(11) . . . . ?
 C1 N1 B1 N2 -0.24(11) . . . . ?
 C22 C23 C24 C26 61.21(14) . . . . ?
 C22 C23 C24 C25 -62.75(13) . . . . ?
 C10 C11 C12 C13 78.97(13) . . . . ?
 C10 C11 C12 C14 -45.28(15) . . . . ?
 C12 C11 C10 C9 -177.18(11) . . . . ?
 C24 C23 C22 C21 -179.39(10) . . . . ?
 C17 C16 C20 C21 -179.61(10) . . . . ?
 C8 C4 C5 C6 92.08(16) . . . . ?
 C8 C4 C5 C7 -30.12(19) . . . . ?
 C8 C4 C5 C6A 40.3(3) . . . . ?
 C8 C4 C5 C7A -82.3(3) . . . . ?
 C5 C4 C8 C9 -179.47(11) . . . . ?
 B1 N1 C3 C4 91.42(12) . . . . ?
 B1 N1 C3 C11 -83.37(13) . . . . ?
 B1 N1 C1 C2 -0.27(12) . . . . ?
 B1 N2 C15 C23 -84.64(13) . . . . ?
 B1 N2 C15 C16 93.96(13) . . . . ?
 B1 N2 C2 C1 -0.84(12) . . . . ?
 Be1 O1 B1 N1 -2.3(2) . . . . ?
 Be1 O1 B1 N2 178.06(10) . . . . ?

_shelx_res_file
;
TITL 120jbar23_auto_a.res in Pccn
    120jbar23_auto.res
    created by SHELXL-2018/3 at 15:54:05 on 05-Dec-2023
REM Old TITL 120jbar23_auto in Pccn #56
REM SHELXT solution in Pccn: R1 0.147, Rweak 0.007, Alpha 0.023
REM <I/s> 1.197 for 537 systematic absences, Orientation as input
REM Formula found by SHELXT: C50 Be9 N6
CELL 1.54184 15.6301 18.5801 16.8021 90 90 90
ZERR 4 0.0001 0.0001 0.0001 0 0 0
LATT 1
SYMM 0.5-X,0.5-Y,+Z
SYMM -X,0.5+Y,0.5-Z
SYMM 0.5+X,-Y,0.5-Z
SFAC C H B Be N O
UNIT 208 288 8 4 16 8
SADI C5 C6 C5 C6A
SADI C5 C7 C5 C7A

L.S. 4
PLAN  6
TEMP -173
CONF
BOND
list 4
MORE -1
fmap 2
BOND $H
ACTA
REM <olex2.extras>
REM <HklSrc "%.\\120jbar23_auto.hkl">
REM </olex2.extras>

WGHT    0.046500    1.561200
FVAR       0.24964   0.56504
N1    5    0.344569    0.393190    0.531273    11.00000    0.02345    0.02123 =
         0.02405    0.00369   -0.00083    0.00029
O1    6    0.488251    0.444407    0.557539    11.00000    0.02853    0.04950 =
         0.05679    0.03199   -0.01104   -0.01304
N2    5    0.420624    0.341525    0.631535    11.00000    0.02092    0.02177 =
         0.02472    0.00356   -0.00150   -0.00185
C3    1    0.318786    0.442627    0.470718    11.00000    0.02194    0.02300 =
         0.02395    0.00306   -0.00136    0.00082
C15   1    0.486422    0.318969    0.685358    11.00000    0.02169    0.02009 =
         0.02491    0.00429   -0.00094   -0.00317
C23   1    0.547300    0.268863    0.659350    11.00000    0.02547    0.02437 =
         0.02635    0.00239    0.00072   -0.00073
C16   1    0.489421    0.348809    0.762212    11.00000    0.02482    0.02063 =
         0.02805    0.00128   -0.00049   -0.00298
C4    1    0.337586    0.427158    0.390828    11.00000    0.02515    0.02613 =
         0.02623    0.00001    0.00051    0.00135
C11   1    0.281522    0.508321    0.493409    11.00000    0.02669    0.02653 =
         0.02581    0.00126   -0.00035    0.00381
C2    1    0.341538    0.306692    0.623260    11.00000    0.02643    0.02429 =
         0.03110    0.00622   -0.00265   -0.00686
AFIX  43
H2    2    0.322733    0.267187    0.654603    11.00000   -1.20000
AFIX   0
C20   1    0.557521    0.329258    0.811255    11.00000    0.03112    0.02773 =
         0.02759   -0.00162   -0.00548   -0.00202
AFIX  43
H20   2    0.561327    0.349093    0.863247    11.00000   -1.20000
AFIX   0
C1    1    0.296329    0.337491    0.564426    11.00000    0.02553    0.02559 =
         0.03313    0.00512   -0.00525   -0.00659
AFIX  43
H1    2    0.240549    0.323622    0.548020    11.00000   -1.20000
AFIX   0
C22   1    0.614283    0.251039    0.710734    11.00000    0.02642    0.02710 =
         0.03336    0.00123   -0.00075    0.00370
AFIX  43
H22   2    0.656591    0.217598    0.693989    11.00000   -1.20000
AFIX   0
C21   1    0.619779    0.281447    0.785637    11.00000    0.02720    0.02949 =
         0.03366    0.00263   -0.00835    0.00047
AFIX  43
H21   2    0.666276    0.269565    0.819598    11.00000   -1.20000
AFIX   0
C10   1    0.265100    0.559064    0.434186    11.00000    0.03794    0.02658 =
         0.03238    0.00280   -0.00025    0.00990
AFIX  43
H10   2    0.239931    0.603850    0.448183    11.00000   -1.20000
AFIX   0
C12   1    0.255923    0.522494    0.579306    11.00000    0.03676    0.03101 =
         0.02660    0.00077    0.00335    0.00985
AFIX  13
H12   2    0.287295    0.487294    0.613589    11.00000   -1.20000
AFIX   0
C24   1    0.542009    0.234251    0.577627    11.00000    0.03085    0.03506 =
         0.02759   -0.00244    0.00011    0.00522
AFIX  13
H24   2    0.489729    0.253245    0.550501    11.00000   -1.20000
AFIX   0
C17   1    0.421251    0.401613    0.789861    11.00000    0.02775    0.02907 =
         0.03078   -0.00430   -0.00236    0.00207
AFIX  13
H17   2    0.366549    0.388496    0.762615    11.00000   -1.20000
AFIX   0
C8    1    0.319760    0.479610    0.333890    11.00000    0.03816    0.03532 =
         0.02276    0.00277    0.00152    0.00333
AFIX  43
H8    2    0.331765    0.470138    0.279462    11.00000   -1.20000
AFIX   0
C5    1    0.376647    0.355231    0.367369    11.00000    0.03470    0.02741 =
         0.02997   -0.00217    0.00181    0.00478
PART 1
AFIX  13
H5A   2    0.356429    0.317885    0.405879    21.00000   -1.20000
AFIX  13
PART 2
H5B   2    0.402962    0.333715    0.416123   -21.00000   -1.20000
AFIX   0
PART 0
C9    1    0.284871    0.545246    0.355326    11.00000    0.04330    0.03232 =
         0.02934    0.00920   -0.00215    0.00663
AFIX  43
H9    2    0.274476    0.580850    0.315916    11.00000   -1.20000
AFIX   0
C18   1    0.444271    0.478415    0.764743    11.00000    0.04119    0.02622 =
         0.05175   -0.00401   -0.00203    0.00496
AFIX 137
H18A  2    0.495855    0.493925    0.793118    11.00000   -1.50000
H18B  2    0.396824    0.510823    0.777760    11.00000   -1.50000
H18C  2    0.454871    0.479659    0.707273    11.00000   -1.50000
AFIX   0
C19   1    0.405052    0.398976    0.879599    11.00000    0.03938    0.05235 =
         0.03394   -0.00610    0.00229    0.00864
AFIX 137
H19A  2    0.394702    0.349090    0.895914    11.00000   -1.50000
H19B  2    0.354904    0.428390    0.892547    11.00000   -1.50000
H19C  2    0.455171    0.417756    0.907828    11.00000   -1.50000
AFIX   0
C13   1    0.160198    0.508292    0.589207    11.00000    0.04219    0.04899 =
         0.03868    0.00342    0.01215    0.00422
AFIX 137
H13A  2    0.127924    0.540203    0.553776    11.00000   -1.50000
H13B  2    0.143526    0.517505    0.644502    11.00000   -1.50000
H13C  2    0.147765    0.458061    0.575690    11.00000   -1.50000
AFIX   0
B1    3    0.424586    0.397120    0.572680    11.00000    0.02264    0.02612 =
         0.02914    0.00610    0.00033   -0.00055
C14   1    0.279187    0.597963    0.607673    11.00000    0.05426    0.04114 =
         0.03452   -0.00830    0.00582    0.00253
AFIX 137
H14A  2    0.340548    0.606124    0.599780    11.00000   -1.50000
H14B  2    0.265365    0.602686    0.664324    11.00000   -1.50000
H14C  2    0.246600    0.633577    0.577145    11.00000   -1.50000
AFIX   0
C26   1    0.532784    0.152521    0.584387    11.00000    0.05445    0.03918 =
         0.03907   -0.00924    0.00141   -0.00800
AFIX 137
H26A  2    0.583008    0.132634    0.611507    11.00000   -1.50000
H26B  2    0.528261    0.131563    0.531029    11.00000   -1.50000
H26C  2    0.481172    0.141002    0.614958    11.00000   -1.50000
AFIX   0
C25   1    0.619347    0.254241    0.526922    11.00000    0.05580    0.05027 =
         0.03611   -0.00334    0.01396   -0.00560
AFIX 137
H25A  2    0.623590    0.306748    0.523040    11.00000   -1.50000
H25B  2    0.612757    0.233729    0.473538    11.00000   -1.50000
H25C  2    0.671400    0.235096    0.551599    11.00000   -1.50000
AFIX   0
BE1   4    0.500000    0.500000    0.500000    10.50000    0.03431    0.05130 =
         0.05904    0.02833   -0.00742   -0.01177
PART 1
C6    1    0.475332    0.360090    0.373096    21.00000    0.03584    0.03413 =
         0.05108   -0.00288    0.00699    0.00917
AFIX 137
H6A   2    0.496113    0.397667    0.337020    21.00000   -1.50000
H6B   2    0.500541    0.313748    0.358068    21.00000   -1.50000
H6C   2    0.491814    0.371932    0.427827    21.00000   -1.50000
AFIX   0
C7    1    0.351385    0.332246    0.285220    21.00000    0.05788    0.04234 =
         0.04137   -0.01679   -0.00734    0.01189
AFIX 137
H7A   2    0.288871    0.332306    0.280738    21.00000   -1.50000
H7B   2    0.373131    0.283653    0.274962    21.00000   -1.50000
H7C   2    0.375625    0.365740    0.246212    21.00000   -1.50000
AFIX   0
PART 2
C6A   1    0.444953    0.360038    0.304941   -21.00000    0.08997    0.03763 =
         0.11403   -0.00438    0.06753    0.01094
AFIX 137
H6AA  2    0.419122    0.373664    0.253976   -21.00000   -1.50000
H6AB  2    0.473205    0.313210    0.299491   -21.00000   -1.50000
H6AC  2    0.487178    0.396383    0.320553   -21.00000   -1.50000
AFIX   0
C7A   1    0.306305    0.302291    0.337199   -21.00000    0.04635    0.03272 =
         0.12342   -0.02897   -0.01151    0.00406
AFIX 137
H7AA  2    0.265544    0.292683    0.380226   -21.00000   -1.50000
H7AB  2    0.333062    0.257065    0.320430   -21.00000   -1.50000
H7AC  2    0.276117    0.323865    0.291987   -21.00000   -1.50000
AFIX   0
HKLF 4


REM  120jbar23_auto_a.res in Pccn
REM wR2 = 0.1011, GooF = S = 1.051, Restrained GooF = 1.052 for all data
REM R1 = 0.0393 for 4801 Fo > 4sig(Fo) and 0.0411 for all 5073 data
REM 306 parameters refined using 2 restraints

END

WGHT      0.0465      1.5611

REM Highest difference peak  0.203,  deepest hole -0.196,  1-sigma level  0.033
Q1    1   0.3564  0.3915  0.3780  11.00000  0.05    0.20
Q2    1   0.3806  0.4044  0.5533  11.00000  0.05    0.16
Q3    1   0.5452  0.2516  0.6198  11.00000  0.05    0.16
Q4    1   0.4580  0.3757  0.7763  11.00000  0.05    0.16
Q5    1   0.4969  0.3427  0.7204  11.00000  0.05    0.15
Q6    1   0.3162  0.4301  0.4274  11.00000  0.05    0.15
;
_shelx_res_checksum                84093
_shelx_hkl_file
;
   0   0   1   -0.02    0.06
   0   0   1    0.03    0.07
   0   0  -1   -0.03    0.07
   0   0   1    0.09    0.06
   0   0  -2  141.87    6.02
   0   0  -2  148.82    6.02
   0   0  -2  147.79    6.02
   0   0   2  141.96    6.01
   0   0  -3    0.20    0.21
   0   0  -3    0.02    0.20
   0   0   3    0.15    0.18
   0   0  -3   -0.03    0.21
   0   0  -3   -0.03    0.10
   0   0  -4 1155.73   46.93
   0   0  -4 1146.81   46.98
   0   0  -4 1166.99   46.98
   0   0  -4 1144.17   46.98
   0   0  -4 1115.98   46.98
   0   0   4 1091.12   46.97
   0   0   4 1125.70   46.97
   0   0   5   -0.06    0.23
   0   0   5   -0.09    0.23
   0   0  -5    0.40    0.31
   0   0  -5    0.02    0.26
   0   0   5   -0.01    0.24
   0   0  -5    0.22    0.26
   0   0  -5    0.34    0.27
   0   0  -5   -0.28    0.26
   0   0  -5    0.10    0.13
   0   0   6  527.70   22.50
   0   0   6  534.57   22.50
   0   0  -6  517.42   22.50
   0   0  -6  551.77   22.51
   0   0   6  559.56   22.51
   0   0  -6  525.24   22.50
   0   0  -6  537.67   22.51
   0   0  -6  564.79   22.44
   0   0  -6  543.39   22.51
   0   0  -7    0.03    0.30
   0   0   7   -0.23    0.29
   0   0  -7   -0.17    0.14
   0   0  -7    0.31    0.30
   0   0  -7    0.03    0.31
   0   0  -7   -0.27    0.36
   0   0  -7    0.08    0.30
   0   0   7   -0.03    0.26
   0   0   8   48.53    2.25
   0   0  -8   50.67    2.19
   0   0   8   48.73    2.26
   0   0  -8   50.70    2.28
   0   0  -8   57.15    2.29
   0   0  -8   54.24    2.30
   0   0  -8   53.14    2.30
   0   0  -8   49.66    2.26
   0   0  -8   51.63    2.28
   0   0   8   45.86    2.24
   0   0   9    0.15    0.29
   0   0  -9   -0.13    0.33
   0   0   9   -0.02    0.28
   0   0  -9    0.04    0.36
   0   0  -9    0.14    0.34
   0   0  -9   -0.14    0.32
   0   0  -9    0.30    0.35
   0   0   9    0.28    0.27
   0   0   9   -0.26    0.27
   0   0 -10   19.88    1.02
   0   0 -10   18.29    1.01
   0   0  10   16.97    0.96
   0   0  10   16.92    0.96
   0   0 -10   18.49    0.98
   0   0 -10   19.55    0.99
   0   0  10   16.40    0.93
   0   0  10   16.24    0.95
   0   0  11    0.13    0.31
   0   0 -11    0.03    0.32
   0   0 -11    0.25    0.32
   0   0  11    0.16    0.27
   0   0 -11   -0.20    0.40
   0   0  11   -0.12    0.29
   0   0 -11    0.03    0.33
   0   0  12   56.21    2.50
   0   0 -12   55.15    2.50
   0   0  12   53.43    2.46
   0   0  12   54.65    2.48
   0   0  12   51.56    2.45
   0   0  13    0.14    0.29
   0   0  13    0.31    0.32
   0   0 -13    0.09    0.38
   0   0 -13    0.38    0.39
   0   0  13    0.06    0.27
   0   0 -13   -0.18    0.42
   0   0  13    0.11    0.31
   0   0  14   79.77    3.72
   0   0 -14   86.60    3.79
   0   0 -14   90.90    3.78
   0   0 -14   80.29    3.75
   0   0  14   84.94    3.73
   0   0  15    0.09    0.31
   0   0  15    0.06    0.30
   0   0  15   -0.11    0.32
   0   0 -15   -0.03    0.43
   0   0 -16    4.20    0.55
   0   0  16    4.47    0.47
   0   0  16    4.41    0.45
   0   0  16    4.61    0.49
   0   0  16    3.61    0.42
   0   0 -16    4.25    0.51
   0   0  17   -0.48    0.26
   0   0  17    0.10    0.28
   0   0 -17    0.57    0.35
   0   0  17   -0.07    0.26
   0   0 -17    0.53    0.38
   0   0  17   -0.08    0.29
   0   0 -18   12.76    0.80
   0   0  18   13.29    0.72
   0   0  18   13.92    0.77
   0   0 -18   14.28    0.79
   0   0 -19    0.03    0.28
   0   0  19    0.19    0.16
   0   0  19   -0.02    0.21
   0   0 -19   -0.37    0.28
   0   0  19    0.11    0.20
   0   0 -20   88.80    3.94
   0   0  20   82.80    3.93
   0   0  20   97.09    3.95
   0   1   0    0.00    0.03
   0  -1   0    0.05    0.03
   0   1   0   -0.02    0.03
   0   1   0    0.05    0.03
   0  -1  -1    0.02    0.08
   0  -1  -1    0.00    0.07
   0  -1  -1    0.18    0.08
   0   1  -1    0.06    0.07
   0  -1   1   -0.01    0.07
   0  -1   1    0.05    0.06
   0  -1   2  461.49   18.94
   0  -1  -2  462.83   18.94
   0   1  -2  461.43   18.94
   0   1  -2  459.46   18.94
   0  -1   2  442.05   18.94
   0  -1  -2  465.21   18.94
   0   1  -3   -0.01    0.20
   0  -1  -3    0.03    0.20
   0  -1  -3   -0.23    0.20
   0  -1  -3   -0.15    0.20
   0   1  -3    0.01    0.20
   0  -1   3    0.15    0.17
   0  -1   3    0.14    0.17
   0   1  -3    0.06    0.07
   0   1  -4 2370.09   98.12
   0  -1  -4 2469.69   98.13
   0  -1   4 2361.62   98.12
   0   1   4 2266.32   98.06
   0  -1  -4 2478.77   98.09
   0  -1  -4 2513.08   98.13
   0   1  -4 2402.44   98.13
   0  -1   4 2349.23   98.11
   0  -1  -4 2504.69   98.13
   0  -1  -4 2502.67   98.12
   0   1  -4 2459.38   98.13
   0  -1   4 2412.36   98.12
   0   1  -5    0.20    0.27
   0  -1  -5    0.36    0.28
   0   1   5   -0.14    0.24
   0  -1   5    0.04    0.23
   0  -1   5    0.06    0.21
   0  -1  -5    0.04    0.14
   0   1  -5    0.15    0.25
   0  -1  -5    0.11    0.27
   0  -1  -5    0.02    0.26
   0   1  -5    0.63    0.27
   0   1  -5    0.31    0.26
   0  -1  -5   -0.12    0.26
   0  -1   5    0.01    0.24
   0   1  -5    0.25    0.32
   0   1   5   -0.05    0.24
   0  -1  -5    0.28    0.27
   0  -1  -5   -0.10    0.25
   0  -1  -5    0.22    0.26
   0  -1   5    0.19    0.22
   0   1  -5    0.19    0.26
   0   1  -6  170.15    6.90
   0  -1  -6  164.17    6.90
   0  -1   6  160.48    6.88
   0   1   6  150.41    6.88
   0  -1   6  156.86    6.87
   0   1  -6  174.97    6.90
   0  -1  -6  169.82    6.83
   0  -1  -6  166.15    6.90
   0   1  -6  156.40    6.87
   0  -1  -6  161.51    6.88
   0   1  -6  162.69    6.88
   0  -1  -6  167.29    6.90
   0  -1   6  164.12    6.89
   0   1  -6  161.73    6.88
   0  -1  -6  168.11    6.90
   0   1   6  161.77    6.88
   0  -1  -6  172.29    6.90
   0  -1  -6  168.73    6.89
   0  -1   6  161.75    6.88
   0   1  -6  165.38    6.89
   0  -1   7   -0.22    0.25
   0   1  -7    0.23    0.30
   0  -1  -7    0.13    0.31
   0  -1  -7   -0.01    0.16
   0  -1  -7   -0.11    0.28
   0  -1  -7    0.13    0.30
   0  -1   7    0.11    0.25
   0   1  -7    0.03    0.29
   0  -1   7   -0.15    0.26
   0   1   7    0.07    0.26
   0  -1  -7   -0.07    0.31
   0   1  -7   -0.02    0.31
   0  -1   7    0.09    0.17
   0   1  -7   -0.05    0.18
   0   1   7    0.16    0.27
   0  -1   7    0.12    0.28
   0  -1  -7    0.18    0.32
   0   1  -7    0.27    0.36
   0   1  -7   -0.02    0.30
   0  -1  -7    0.05    0.31
   0   1  -7    0.07    0.31
   0   1   7    0.32    0.26
   0   1  -8  553.87   22.53
   0  -1   8  534.91   22.50
   0  -1  -8  546.00   22.52
   0  -1   8  535.73   22.45
   0  -1  -8  555.59   22.54
   0   1  -8  547.01   22.54
   0  -1   8  537.18   22.51
   0   1   8  510.61   22.51
   0  -1   8  551.74   22.46
   0  -1  -8  552.02   22.52
   0   1  -8  537.41   22.51
   0   1  -8  543.17   22.52
   0  -1  -8  565.68   22.54
   0  -1  -8  533.44   22.51
   0   1  -8  532.48   22.51
   0  -1   8  530.64   22.50
   0   1   8  538.67   22.52
   0   1   8  548.33   22.53
   0  -1   8  561.87   22.53
   0  -1   9    0.13    0.25
   0   1   9    0.06    0.30
   0  -1   9   -0.02    0.27
   0  -1  -9    0.14    0.37
   0   1  -9   -0.12    0.37
   0  -1  -9    0.02    0.31
   0  -1  -9    0.11    0.32
   0   1  -9    0.37    0.32
   0   1  -9    0.16    0.33
   0  -1   9   -0.06    0.28
   0   1   9   -0.10    0.29
   0  -1  -9    0.04    0.32
   0  -1   9   -0.10    0.26
   0   1  -9   -0.04    0.32
   0  -1  -9    0.02    0.33
   0  -1 -10  228.68    9.07
   0   1  10  210.48    9.02
   0  -1  10  214.90    9.02
   0   1  10  210.37    9.03
   0  -1 -10  211.71    9.02
   0   1 -10  211.36    9.02
   0  -1 -10  222.10    9.06
   0  -1  10  209.73    9.00
   0   1 -10  220.55    9.05
   0  -1 -10  229.44    9.05
   0  -1  10  195.83    8.97
   0   1 -10  220.01    9.03
   0  -1 -10  213.77    9.01
   0  -1 -10  217.77    9.03
   0   1 -10  216.58    9.01
   0   1  10  208.27    9.00
   0  -1  10  206.18    8.99
   0   1  11    0.13    0.29
   0  -1  11    0.46    0.32
   0  -1 -11    0.22    0.32
   0  -1  11    0.05    0.29
   0   1  11    0.15    0.30
   0  -1  11   -0.37    0.28
   0   1  11    0.05    0.26
   0  -1 -11    0.03    0.33
   0   1 -11   -0.03    0.32
   0   1 -11    0.03    0.34
   0  -1 -11    0.30    0.34
   0   1 -11   -0.03    0.39
   0  -1 -11    0.13    0.37
   0   1 -12   28.52    1.50
   0  -1 -12   31.42    1.50
   0   1  12   30.15    1.50
   0   1 -12   28.08    1.50
   0   1  12   31.65    1.50
   0  -1  12   27.50    1.43
   0   1  12   28.05    1.45
   0   1  12   29.39    1.48
   0  -1  12   28.84    1.45
   0  -1 -12   33.23    1.55
   0  -1  12   28.89    1.45
   0  -1 -13    0.38    0.37
   0   1 -13   -0.38    0.38
   0   1 -13   -0.27    0.40
   0  -1 -13    0.20    0.36
   0   1  13    0.03    0.33
   0  -1  13    0.11    0.31
   0   1  13    0.44    0.31
   0   1  13   -0.09    0.32
   0  -1  13   -0.20    0.30
   0  -1  13    0.16    0.28
   0   1  13    0.25    0.30
   0  -1 -13    0.06    0.42
   0   1 -13    0.03    0.41
   0   1  14    0.09    0.32
   0  -1  14    0.06    0.32
   0  -1 -14    0.03    0.38
   0  -1 -14    0.34    0.37
   0   1 -14    0.44    0.39
   0  -1 -14    0.34    0.43
   0   1 -14   -0.18    0.40
   0   1  14   -0.26    0.34
   0  -1  14    0.17    0.31
   0   1  15    0.15    0.35
   0  -1  15    0.22    0.31
   0  -1  15    0.05    0.29
   0   1  15    0.38    0.34
   0  -1  15   -0.20    0.32
   0  -1  15    0.03    0.33
   0   1  15    0.37    0.35
   0  -1  15   -0.13    0.29
   0  -1 -15   -0.03    0.38
   0  -1 -15    0.48    0.40
   0  -1 -15    0.75    0.42
   0   1 -15    0.58    0.41
   0   1  16   49.93    2.30
   0  -1  16   54.38    2.31
   0  -1  16   48.31    2.28
   0   1  16   47.51    2.29
   0   1  16   55.62    2.35
   0   1  16   45.49    2.27
   0   1 -16   48.63    2.30
   0  -1  16   48.99    2.27
   0  -1 -16   49.48    2.34
   0   1 -16   47.74    2.32
   0   1  17   -0.08    0.24
   0  -1  17   -0.25    0.25
   0   1  17    0.10    0.28
   0  -1  17   -0.07    0.27
   0  -1 -17   -0.31    0.40
   0   1  17   -0.39    0.26
   0  -1  17   -0.31    0.27
   0   1 -17   -0.57    0.40
   0  -1 -17   -0.21    0.38
   0   1 -17    0.48    0.38
   0   1  17   -0.26    0.29
   0  -1  17   -0.15    0.29
   0  -1 -18    8.71    0.63
   0   1 -18    8.72    0.64
   0   1 -18    9.41    0.63
   0  -1 -18    9.20    0.62
   0   1  18    9.30    0.60
   0  -1  18    9.46    0.59
   0   1  18    8.73    0.54
   0  -1  18    9.83    0.55
   0  -1 -19    0.26    0.27
   0   1  19    0.34    0.22
   0   1 -19    0.51    0.28
   0  -1  19   -0.05    0.20
   0   1 -19    0.32    0.28
   0  -1 -19    0.44    0.28
   0  -1  19    0.09    0.21
   0  -1  19   -0.27    0.17
   0   1  19   -0.02    0.21
   0   1  20    0.70    0.18
   0  -1  20    0.47    0.18
   0  -1  20    0.42    0.18
   0   1  20    0.34    0.18
   0   1  20    0.37    0.18
   0  -1 -20    0.42    0.22
   0   1 -20    0.58    0.24
   0  -2   0   96.63    4.10
   0  -2   0   98.65    4.10
   0   2   0  103.99    4.10
   0  -2   0   96.00    4.10
   0  -2   1    0.20    0.08
   0  -2  -1   -0.01    0.10
   0  -2  -1    0.09    0.09
   0  -2  -1    0.14    0.11
   0  -2   1    0.03    0.06
   0  -2  -1    0.09    0.07
   0  -2   1   -0.01    0.08
   0   2   1    0.12    0.07
   0  -2   2 1617.81   69.41
   0  -2   2 1662.75   69.41
   0  -2  -2 1801.68   69.42
   0  -2  -3    0.09    0.21
   0  -2   3    0.13    0.17
   0   2  -3    0.02    0.21
   0  -2  -3    0.15    0.20
   0  -2   4    2.55    0.31
   0  -2   4    2.49    0.33
   0   2  -4    3.56    0.41
   0  -2   4    2.02    0.34
   0  -2   4    2.52    0.32
   0   2  -4    2.17    0.43
   0   2  -4    2.84    0.40
   0   2  -4    2.01    0.35
   0  -2   5    0.16    0.21
   0   2   5   -0.06    0.24
   0  -2  -5    0.01    0.25
   0   2   5   -0.03    0.23
   0  -2  -5    0.38    0.25
   0  -2  -5   -0.18    0.26
   0  -2  -5   -0.10    0.26
   0  -2   5   -0.04    0.22
   0   2  -5    0.16    0.26
   0  -2  -5    0.09    0.26
   0  -2   5    0.01    0.16
   0  -2   5    0.05    0.16
   0  -2  -5   -0.10    0.27
   0   2   5   -0.06    0.26
   0  -2   5   -0.04    0.20
   0   2  -5    0.00    0.09
   0  -2   5   -0.05    0.22
   0   2  -5    0.21    0.28
   0   2  -5   -0.02    0.24
   0   2  -5   -0.01    0.26
   0  -2  -5    0.23    0.26
   0  -2   6  298.95   11.21
   0  -2  -6  305.46   11.25
   0  -2  -6  305.46   11.17
   0  -2  -6  306.38   11.25
   0   2   6  304.46   11.23
   0  -2  -6  313.70   11.24
   0  -2  -6  302.26   11.25
   0  -2   6  308.56   11.19
   0  -2   6  312.47   11.19
   0  -2  -6  313.57   11.25
   0   2   6  303.73   11.23
   0  -2   6  287.40   11.20
   0  -2  -6  300.34   11.23
   0   2  -6  296.11   11.22
   0   2  -6  301.77   11.23
   0   2  -6  296.89   11.22
   0  -2   7    0.41    0.26
   0   2   7   -0.17    0.26
   0   2  -7    0.02    0.29
   0   2  -7    0.06    0.31
   0  -2  -7    0.42    0.31
   0  -2  -7   -0.09    0.31
   0  -2  -7   -0.05    0.17
   0   2   7   -0.22    0.28
   0  -2  -7   -0.02    0.30
   0  -2   7    0.23    0.24
   0   2  -7    0.05    0.30
   0  -2  -7    0.11    0.29
   0  -2   7    0.37    0.27
   0  -2  -7    0.25    0.28
   0  -2  -7    0.24    0.32
   0  -2   7    0.06    0.17
   0  -2   7    0.26    0.19
   0   2  -7    0.22    0.18
   0  -2  -7   -0.13    0.17
   0   2  -7   -0.01    0.34
   0  -2   7    0.09    0.25
   0  -2  -7   -0.07    0.31
   0   2  -8   73.60    3.10
   0   2  -8   72.24    3.09
   0  -2  -8   70.46    3.10
   0  -2  -8   73.21    3.12
   0  -2   8   68.87    3.07
   0   2  -8   72.86    3.11
   0  -2  -8   73.60    3.11
   0  -2  -8   70.29    3.10
   0  -2   8   70.64    3.03
   0  -2  -8   75.92    3.13
   0  -2   8   70.27    3.06
   0  -2   8   73.50    3.03
   0  -2   8   65.40    3.06
   0   2   8   69.19    3.10
   0  -2  -8   67.55    3.09
   0   2  -8   68.39    3.08
   0   2   8   68.07    3.08
   0  -2   8   72.65    3.09
   0   2   8   72.14    3.10
   0  -2   9    0.07    0.25
   0  -2  -9    0.39    0.33
   0   2   9    0.04    0.28
   0  -2   9    0.12    0.29
   0  -2   9   -0.21    0.26
   0   2   9    0.31    0.31
   0   2  -9    0.08    0.37
   0  -2  -9    0.51    0.39
   0  -2  -9    0.21    0.34
   0  -2  -9    0.32    0.30
   0  -2   9   -0.02    0.28
   0   2  -9    0.10    0.30
   0  -2  -9    0.04    0.34
   0   2  -9   -0.02    0.34
   0   2   9    0.11    0.29
   0  -2  10    8.18    0.57
   0  -2 -10    9.10    0.63
   0  -2  10    6.36    0.53
   0   2  10    8.06    0.61
   0   2 -10    7.74    0.60
   0  -2 -10    9.78    0.65
   0  -2 -10    8.48    0.61
   0   2 -10    8.78    0.62
   0  -2 -10    9.09    0.65
   0   2  10    7.14    0.58
   0   2 -10    8.32    0.64
   0  -2 -10    9.56    0.66
   0  -2  10    7.78    0.56
   0  -2 -10    9.41    0.65
   0   2 -11    0.10    0.36
   0  -2 -11    0.31    0.39
   0   2  11    0.12    0.29
   0  -2  11   -0.02    0.29
   0   2  11   -0.13    0.29
   0  -2 -11    0.08    0.35
   0  -2  11    0.02    0.29
   0   2 -11   -0.03    0.35
   0  -2 -11   -0.17    0.33
   0  -2 -11    0.05    0.32
   0   2 -11    0.16    0.33
   0   2  12  147.72    6.58
   0  -2 -12  162.66    6.64
   0  -2  12  158.32    6.58
   0  -2 -12  150.23    6.60
   0   2 -12  160.39    6.61
   0   2 -12  161.40    6.61
   0  -2  12  152.09    6.56
   0   2  12  150.20    6.60
   0   2  12  148.47    6.61
   0   2 -12  153.33    6.59
   0  -2  12  151.80    6.55
   0   2  12  150.81    6.57
   0   2  13   -0.34    0.33
   0  -2  13   -0.20    0.26
   0  -2  13    0.14    0.30
   0  -2 -13   -0.15    0.36
   0  -2 -13    0.35    0.38
   0  -2  13   -0.02    0.26
   0   2 -13   -0.09    0.39
   0  -2  13    0.03    0.29
   0   2  13    0.19    0.35
   0  -2 -13   -0.09    0.42
   0   2 -13    0.20    0.41
   0   2  13    0.40    0.33
   0  -2  13    0.03    0.30
   0   2  13   -0.23    0.35
   0  -2 -14    0.27    0.40
   0  -2  14    0.24    0.31
   0  -2 -14    0.80    0.41
   0  -2  14   -0.05    0.28
   0   2  14    0.54    0.35
   0  -2  14    0.07    0.27
   0   2  14    0.85    0.33
   0  -2  14    0.24    0.31
   0  -2 -14    0.31    0.41
   0   2 -14    0.75    0.44
   0  -2  15    0.02    0.27
   0   2  15    0.21    0.31
   0  -2  15    0.30    0.30
   0   2 -15    0.09    0.41
   0  -2 -15    0.13    0.45
   0   2  15    0.03    0.36
   0   2  15    0.25    0.32
   0  -2  15   -0.03    0.30
   0  -2 -15   -0.03    0.41
   0   2 -15    0.17    0.40
   0  -2 -15    0.18    0.41
   0  -2  15   -0.08    0.30
   0   2  15    0.39    0.36
   0  -2  16    0.08    0.28
   0   2  16    0.09    0.29
   0  -2  16    0.08    0.27
   0   2  16   -0.20    0.31
   0   2  16    0.40    0.31
   0  -2 -16    0.15    0.40
   0   2 -16    0.26    0.41
   0  -2  16    0.48    0.28
   0  -2 -16    0.17    0.36
   0   2 -16    1.06    0.42
   0   2  17    0.08    0.29
   0  -2 -17    0.02    0.38
   0   2  17    0.15    0.28
   0  -2  17    0.11    0.26
   0   2 -17   -0.05    0.39
   0   2  17    0.25    0.30
   0   2  17    0.34    0.23
   0   2  17    0.18    0.28
   0  -2  17   -0.05    0.27
   0  -2  17    0.15    0.23
   0  -2 -17   -0.59    0.42
   0   2 -17   -0.18    0.36
   0   2  18   12.16    0.69
   0  -2  18   13.49    0.74
   0   2  18   12.86    0.74
   0  -2 -18   11.73    0.77
   0   2 -18   11.81    0.77
   0  -2  18   13.87    0.69
   0   2 -18   13.01    0.78
   0  -2 -18   13.23    0.75
   0  -2  19   -0.15    0.21
   0   2 -19   -0.05    0.29
   0   2  19   -0.16    0.21
   0  -2  19    0.14    0.16
   0   2  19   -0.03    0.23
   0  -2  19    0.20    0.21
   0  -2 -19    0.24    0.28
   0   2 -19   -0.10    0.28
   0  -2  19    0.21    0.22
   0   2  19   -0.12    0.21
   0   2  20    8.26    0.46
   0   2 -20    8.05    0.47
   0   2  20    9.30    0.46
   0  -2  20    7.86    0.46
   0  -2  21   -0.01    0.09
   0  -3   0    0.06    0.09
   0   3   0    0.07    0.10
   0  -3  -1    0.01    0.09
   0  -3   1   -0.03    0.10
   0  -3  -1   -0.07    0.15
   0  -3  -1   -0.08    0.13
   0  -3   1    0.01    0.10
   0   3   1   -0.09    0.10
   0  -3   1    0.02    0.12
   0  -3  -2 2029.06   83.38
   0  -3  -2 1993.32   83.39
   0  -3   2 2072.13   83.37
   0  -3   2 1978.01   83.38
   0  -3   3    0.22    0.15
   0   3   3    0.16    0.20
   0  -3  -3    0.53    0.20
   0  -3   3    0.11    0.16
   0  -3   3   -0.04    0.14
   0  -3  -3    0.46    0.20
   0   3  -4  367.66   15.28
   0  -3   4  347.20   15.26
   0  -3   4  377.69   15.27
   0   3   4  374.36   15.29
   0  -3   4  355.61   15.27
   0  -3   4  390.77   15.28
   0  -3   4  358.54   15.27
   0  -3  -4  373.78   15.29
   0  -3   4  383.54   15.27
   0  -3  -4  373.39   15.29
   0  -3  -4  371.39   15.29
   0  -3   4  370.31   15.27
   0   3  -4  358.39   15.28
   0  -3  -4  369.43   15.29
   0  -3  -4  384.45   15.30
   0   3   4  357.18   15.28
   0   3  -5    0.12    0.27
   0   3  -5    0.14    0.25
   0  -3  -5    0.07    0.27
   0  -3   5    0.17    0.18
   0  -3   5    0.18    0.21
   0  -3  -5   -0.19    0.26
   0  -3   5    0.07    0.19
   0   3   5   -0.15    0.23
   0  -3   5   -0.10    0.17
   0  -3   5    0.05    0.16
   0  -3  -5    0.29    0.26
   0  -3  -5    0.17    0.26
   0   3  -5   -0.04    0.29
   0  -3  -5    0.10    0.25
   0  -3   5   -0.13    0.19
   0   3   5   -0.05    0.25
   0  -3  -5   -0.08    0.27
   0  -3  -6  316.88   13.09
   0  -3   6  326.36   13.05
   0   3   6  310.57   13.09
   0  -3  -6  319.84   13.10
   0  -3  -6  314.44   13.10
   0  -3   6  328.81   13.05
   0   3   6  310.10   13.08
   0  -3  -6  318.19   13.10
   0  -3  -6  309.87   13.09
   0   3  -6  314.30   13.08
   0   3  -6  323.35   13.08
   0  -3  -6  319.19   13.10
   0  -3   6  303.08   13.06
   0   3   6  297.12   13.08
   0   3  -6  309.19   13.08
   0  -3   6  307.66   13.06
   0  -3  -7   -0.02    0.30
   0  -3  -7   -0.07    0.31
   0  -3   7   -0.03    0.23
   0  -3   7   -0.18    0.21
   0  -3  -7   -0.09    0.31
   0   3   7   -0.10    0.26
   0  -3  -7    0.27    0.32
   0  -3   7    0.01    0.20
   0  -3  -7    0.05    0.32
   0   3   7   -0.16    0.33
   0  -3   7    0.17    0.22
   0  -3  -7    0.08    0.19
   0  -3  -7    0.04    0.31
   0  -3  -7    0.05    0.31
   0   3  -7    0.08    0.31
   0   3  -7   -0.14    0.30
   0   3  -7    0.15    0.34
   0  -3   7   -0.13    0.25
   0  -3   8  199.44    8.43
   0  -3  -8  209.44    8.48
   0   3   8  194.48    8.46
   0  -3  -8  205.48    8.48
   0  -3  -8  200.55    8.46
   0  -3  -8  200.79    8.47
   0  -3   8  199.56    8.44
   0  -3  -8  207.42    8.48
   0  -3   8  204.17    8.40
   0  -3   8  209.35    8.40
   0  -3  -8  200.95    8.48
   0   3   8  190.71    8.45
   0   3  -8  202.57    8.45
   0  -3  -8  195.99    8.46
   0   3  -8  207.63    8.46
   0   3  -8  196.40    8.45
   0  -3   8  192.14    8.42
   0  -3  -9   -0.10    0.33
   0  -3   9    0.27    0.25
   0  -3  -9    0.17    0.33
   0  -3   9    0.09    0.26
   0  -3  -9    0.12    0.31
   0  -3  -9    0.22    0.31
   0   3   9    0.06    0.28
   0  -3   9    0.34    0.28
   0   3   9   -0.23    0.29
   0   3  -9    0.06    0.36
   0  -3  -9    0.06    0.37
   0   3  -9    0.19    0.30
   0  -3  -9   -0.02    0.35
   0   3  -9    0.14    0.34
   0   3   9   -0.02    0.28
   0  -3 -10  218.74    9.07
   0   3  10  203.13    9.02
   0  -3  10  211.96    9.00
   0   3  10  209.65    9.05
   0  -3 -10  206.67    9.03
   0   3 -10  215.25    9.03
   0  -3 -10  218.50    9.07
   0  -3  10  216.36    9.00
   0  -3 -10  207.24    9.04
   0   3 -10  226.53    9.05
   0   3 -10  219.55    9.03
   0   3  10  210.36    9.04
   0  -3  10  229.31    9.02
   0  -3  10  205.21    8.98
   0  -3 -10  214.35    9.04
   0  -3 -11    0.34    0.34
   0  -3 -11    0.45    0.35
   0  -3 -11   -0.12    0.35
   0  -3  11    0.25    0.23
   0  -3 -11    0.11    0.33
   0  -3  11    0.19    0.27
   0   3  11   -0.05    0.29
   0  -3 -11    0.21    0.38
   0   3  12  158.95    7.13
   0  -3  12  161.37    7.05
   0  -3 -12  164.17    7.12
   0   3  12  151.42    7.07
   0  -3  12  173.41    7.07
   0   3  12  161.43    7.12
   0  -3  12  181.79    7.11
   0  -3  12  171.01    7.06
   0  -3 -12  176.98    7.15
   0   3 -12  170.53    7.10
   0  -3 -12  159.62    7.11
   0  -3  12  164.99    7.04
   0  -3  12  166.99    7.07
   0   3  13    0.38    0.34
   0  -3 -13   -0.13    0.40
   0  -3 -13   -0.03    0.39
   0  -3  13    0.27    0.29
   0   3  13   -0.06    0.33
   0  -3  13   -0.08    0.30
   0   3  13    0.33    0.37
   0  -3  13   -0.07    0.28
   0   3  13    0.03    0.31
   0  -3 -13    0.03    0.38
   0   3 -13   -0.23    0.41
   0  -3 -13   -0.03    0.44
   0  -3  13    0.26    0.32
   0  -3  13    0.09    0.26
   0  -3 -14   22.40    1.23
   0   3 -14   22.13    1.21
   0  -3  14   20.84    1.16
   0  -3 -14   21.07    1.23
   0  -3  14   23.18    1.19
   0   3  14   21.06    1.20
   0   3 -14   23.49    1.24
   0  -3 -14   22.15    1.24
   0  -3  14   23.96    1.15
   0  -3  14   22.39    1.18
   0   3  14   22.05    1.26
   0   3  15   -0.28    0.35
   0  -3  15   -0.14    0.31
   0   3  15   -0.42    0.32
   0   3  15    0.21    0.37
   0   3  15   -0.18    0.32
   0  -3  15    0.19    0.26
   0  -3  15    0.03    0.30
   0  -3 -15    0.22    0.44
   0   3 -15   -0.06    0.44
   0  -3 -15   -0.15    0.37
   0  -3  15    0.03    0.28
   0  -3 -15    0.35    0.41
   0   3 -15   -0.14    0.42
   0   3  16   18.08    1.00
   0   3 -16   16.67    1.00
   0  -3  16   16.54    0.93
   0  -3 -16   17.20    1.00
   0  -3 -16   18.17    1.05
   0   3 -16   18.91    1.01
   0   3  16   15.40    0.96
   0   3 -16   14.92    0.98
   0  -3 -16   15.76    1.01
   0   3  16   15.69    0.95
   0  -3  16   17.95    0.95
   0  -3  16   16.47    0.89
   0  -3  17   -0.20    0.28
   0   3  17    0.32    0.30
   0  -3  17    0.07    0.23
   0   3 -17   -0.10    0.38
   0  -3  17   -0.20    0.26
   0   3  17   -0.28    0.29
   0   3  17    0.42    0.30
   0  -3 -17   -0.10    0.38
   0   3 -17    0.21    0.39
   0   3  18    0.10    0.25
   0  -3  18    0.48    0.25
   0   3 -18    0.57    0.36
   0   3 -18   -0.15    0.34
   0  -3 -18    0.59    0.33
   0   3  18    0.26    0.27
   0   3  18    0.58    0.26
   0  -3  18    0.34    0.26
   0   3  18    0.50    0.22
   0  -3  18    0.67    0.22
   0  -3  19   -0.11    0.16
   0  -3  19    0.25    0.20
   0   3  19    0.29    0.22
   0  -3 -19    0.04    0.25
   0   3 -19    0.03    0.30
   0   3  19    0.14    0.21
   0   3 -19    0.11    0.29
   0  -3  19   -0.19    0.23
   0   3  19    0.38    0.20
   0   3  19    0.13    0.21
   0   3  20   10.80    0.53
   0  -3  20   10.18    0.53
   0   3 -20   10.39    0.54
   0   3  20   10.81    0.53
   0   4   0    7.20    0.34
   0  -4   0    6.54    0.35
   0  -4   1   -0.07    0.13
   0  -4  -1   -0.08    0.09
   0  -4   1    0.00    0.13
   0  -4  -1    0.04    0.15
   0   4   1    0.02    0.11
   0   4  -1    0.01    0.16
   0  -4   1    0.11    0.13
   0  -4  -2    7.47    0.40
   0  -4  -2    7.62    0.43
   0  -4   2    7.86    0.39
   0  -4   2    7.77    0.36
   0  -4  -2    7.59    0.41
   0  -4   2    7.42    0.38
   0   4   3    0.11    0.20
   0  -4  -3    0.08    0.21
   0  -4   3    0.11    0.16
   0  -4   3   -0.02    0.15
   0   4  -3   -0.10    0.23
   0  -4  -3    0.06    0.28
   0  -4   3    0.18    0.16
   0  -4  -3    0.48    0.20
   0  -4  -3    0.13    0.21
   0  -4   3    0.07    0.15
   0   4  -3    0.05    0.22
   0  -4  -4  773.99   33.42
   0   4   4  826.47   33.42
   0  -4   4  807.50   33.40
   0  -4  -4  810.54   33.42
   0  -4  -4  846.21   33.42
   0  -4   4  835.89   33.40
   0  -4  -4  794.72   33.42
   0  -4   4  811.22   33.40
   0   4  -4  798.08   33.41
   0  -4  -4  818.75   33.42
   0  -4   4  787.06   33.39
   0   4   4  794.98   33.41
   0  -4   5    0.63    0.19
   0   4  -5    0.18    0.26
   0  -4  -5    0.04    0.27
   0  -4   5    0.04    0.20
   0  -4   5    0.24    0.20
   0   4   5    0.25    0.24
   0  -4  -5    0.07    0.25
   0  -4   5    0.32    0.19
   0  -4   5    0.16    0.15
   0  -4  -5    0.04    0.25
   0   4  -5    0.41    0.27
   0  -4  -5   -0.23    0.25
   0  -4   5   -0.02    0.19
   0  -4   5    0.13    0.19
   0   4   5    0.04    0.24
   0  -4  -5    0.11    0.28
   0  -4  -6  259.88   10.88
   0  -4  -6  263.74   10.88
   0  -4   6  273.96   10.84
   0  -4  -6  263.16   10.87
   0  -4  -6  263.31   10.89
   0   4   6  256.51   10.86
   0   4  -6  260.14   10.85
   0  -4   6  265.96   10.84
   0   4   6  252.61   10.86
   0  -4  -6  268.72   10.88
   0  -4   6  246.11   10.83
   0   4  -6  275.19   10.87
   0  -4   6  253.72   10.82
   0  -4  -6  249.34   10.87
   0  -4   6  260.16   10.84
   0  -4  -7    0.11    0.33
   0  -4   7   -0.28    0.23
   0   4  -7   -0.03    0.33
   0  -4   7    0.01    0.22
   0  -4  -7    0.19    0.31
   0  -4  -7   -0.15    0.31
   0  -4   7   -0.01    0.23
   0  -4   7   -0.12    0.23
   0  -4  -7    0.06    0.33
   0   4   7   -0.02    0.30
   0   4   7   -0.10    0.27
   0  -4  -7    0.17    0.30
   0  -4   7    0.25    0.25
   0   4   7    0.13    0.29
   0  -4   7    0.18    0.24
   0  -4  -7    0.03    0.28
   0  -4   7   -0.20    0.22
   0  -4  -7   -0.13    0.31
   0   4  -7    0.47    0.33
   0  -4  -8  178.82    7.43
   0  -4   8  181.96    7.36
   0  -4   8  172.46    7.37
   0  -4  -8  175.05    7.44
   0   4   8  170.20    7.40
   0  -4  -8  177.51    7.43
   0   4   8  177.12    7.41
   0  -4   8  185.43    7.38
   0  -4  -8  171.56    7.34
   0  -4   8  174.48    7.37
   0  -4   8  181.94    7.39
   0  -4  -8  174.38    7.41
   0  -4  -8  169.15    7.42
   0  -4   8  172.37    7.36
   0  -4  -8  169.83    7.41
   0   4  -8  179.37    7.40
   0   4  -8  170.03    7.39
   0  -4  -9   -0.10    0.32
   0   4  -9    0.08    0.34
   0  -4   9    0.12    0.23
   0  -4  -9   -0.05    0.31
   0  -4  -9   -0.10    0.30
   0  -4  -9    0.02    0.32
   0  -4   9   -0.12    0.25
   0  -4   9   -0.02    0.24
   0  -4  -9   -0.16    0.31
   0  -4   9    0.09    0.23
   0  -4   9   -0.09    0.25
   0  -4  -9    0.15    0.33
   0   4  -9    0.12    0.33
   0  -4   9    0.02    0.24
   0   4   9   -0.05    0.29
   0  -4  -9   -0.18    0.34
   0   4   9    0.27    0.29
   0  -4  10    3.05    0.33
   0  -4 -10    2.34    0.39
   0  -4 -10    1.91    0.41
   0  -4  10    2.72    0.34
   0  -4 -10    2.44    0.42
   0   4  10    2.82    0.38
   0   4  10    2.11    0.38
   0  -4 -10    2.26    0.43
   0   4 -10    2.69    0.44
   0  -4 -10    2.27    0.43
   0   4  10    2.54    0.38
   0  -4  10    2.29    0.31
   0  -4  10    2.32    0.31
   0  -4  10    2.32    0.31
   0  -4 -10    2.48    0.42
   0   4  11    0.36    0.34
   0  -4 -11   -0.06    0.35
   0  -4  11   -0.41    0.27
   0  -4 -11    0.17    0.33
   0   4  11   -0.03    0.31
   0  -4 -11   -0.08    0.41
   0  -4  11    0.17    0.27
   0  -4  11    0.27    0.25
   0   4  12  333.36   14.40
   0  -4  12  344.46   14.33
   0  -4 -12  327.11   14.39
   0  -4 -12  332.28   14.36
   0  -4  12  366.32   14.35
   0  -4  12  361.65   14.34
   0  -4 -12  350.75   14.42
   0   4  12  325.73   14.38
   0  -4 -12  324.60   14.38
   0   4 -12  346.80   14.37
   0  -4  12  348.57   14.34
   0  -4  12  341.25   14.31
   0   4  13   -0.04    0.36
   0  -4 -13    0.13    0.39
   0  -4  13   -0.02    0.29
   0  -4 -13    0.29    0.37
   0   4 -13    0.05    0.41
   0   4  13    0.30    0.33
   0  -4  13   -0.28    0.32
   0  -4  13    0.22    0.27
   0  -4 -13    0.38    0.37
   0   4  13   -0.13    0.34
   0   4  13    0.27    0.36
   0  -4  13   -0.18    0.27
   0  -4  13    0.10    0.31
   0   4 -13   -0.06    0.43
   0  -4 -13    0.06    0.43
   0   4  14   70.97    3.23
   0  -4 -14   69.16    3.20
   0   4 -14   69.58    3.19
   0   4  14   66.13    3.17
   0  -4  14   70.30    3.13
   0  -4  14   73.83    3.12
   0  -4  14   71.15    3.14
   0   4 -14   73.13    3.18
   0  -4 -14   67.47    3.20
   0  -4 -14   69.63    3.18
   0   4  15    0.17    0.37
   0   4  15   -0.07    0.36
   0   4  15   -0.06    0.33
   0   4 -15    0.17    0.44
   0  -4 -15    0.38    0.40
   0  -4 -15   -0.30    0.39
   0  -4  15   -0.03    0.27
   0   4  15   -0.03    0.31
   0  -4  15    0.16    0.27
   0  -4  15    0.10    0.28
   0  -4 -15    0.03    0.44
   0   4 -15   -0.77    0.41
   0   4  16   86.72    4.03
   0  -4  16   91.40    3.96
   0   4 -16   87.96    4.04
   0  -4 -16   85.84    4.04
   0   4 -16   91.57    4.03
   0  -4  16   96.38    4.01
   0   4  16   96.80    4.10
   0   4  16   92.40    4.06
   0  -4  16   96.43    4.01
   0   4  16   85.85    4.03
   0  -4 -16   93.45    4.10
   0   4 -16   96.11    4.04
   0  -4  17    0.45    0.27
   0   4 -17   -0.10    0.38
   0  -4  17    0.21    0.22
   0   4  17    0.29    0.30
   0  -4  17    0.11    0.27
   0   4  17    0.10    0.29
   0   4  17    0.47    0.29
   0   4 -17   -0.02    0.38
   0   4  18    9.25    0.58
   0   4 -18    9.67    0.63
   0  -4  18   10.44    0.54
   0  -4  18   10.12    0.58
   0   4  18    9.66    0.60
   0   4  18    8.28    0.54
   0   4  18    9.33    0.61
   0   4  18    8.71    0.60
   0  -4 -18    9.17    0.62
   0   4 -18    9.00    0.62
   0  -4  19    0.04    0.15
   0   4  19   -0.08    0.21
   0  -4  19   -0.03    0.15
   0   4 -19   -0.22    0.29
   0   4  19    0.05    0.22
   0   4  19   -0.06    0.19
   0  -4  19    0.12    0.21
   0   4 -19    0.14    0.29
   0   4  19   -0.11    0.20
   0   4  20    4.27    0.29
   0  -4  20    4.98    0.28
   0   4  20    4.14    0.29
   0  -4  20    4.06    0.28
   0   4 -20    4.38    0.33
   0   5   0    0.05    0.14
   0  -5   0   -0.05    0.13
   0  -5   0    0.16    0.16
   0  -5   0    0.16    0.14
   0  -5   0   -0.08    0.17
   0  -5   0    0.42    0.15
   0  -5   0   -0.04    0.14
   0  -5  -1    0.06    0.20
   0   5   1    0.03    0.12
   0  -5   1    0.27    0.13
   0  -5  -1   -0.01    0.19
   0   5  -1    0.16    0.16
   0  -5   1    0.13    0.14
   0  -5  -1    0.12    0.17
   0   5   1    0.02    0.18
   0  -5   1   -0.07    0.14
   0   5  -1    0.15    0.20
   0  -5   1   -0.04    0.14
   0   5  -1    0.17    0.23
   0  -5  -1    0.10    0.10
   0  -5   1    0.06    0.14
   0  -5   1    0.00    0.13
   0  -5  -1    0.12    0.16
   0  -5  -2  180.69    7.39
   0  -5  -2  178.40    7.39
   0  -5  -2  177.25    7.40
   0  -5   2  182.51    7.36
   0  -5  -2  183.18    7.39
   0  -5  -2  169.27    7.38
   0  -5  -2  186.80    7.39
   0  -5   2  181.82    7.38
   0  -5   2  172.18    7.37
   0  -5  -2  179.69    7.39
   0   5   2  173.43    7.38
   0   5  -2  173.87    7.38
   0   5  -2  174.27    7.38
   0  -5  -2  175.23    7.36
   0  -5   2  183.27    7.36
   0  -5  -2  170.63    7.38
   0  -5  -3    0.22    0.23
   0  -5  -3    0.41    0.23
   0  -5  -3    0.05    0.20
   0   5  -3    0.21    0.23
   0  -5   3    1.20    0.18
   0  -5  -3    0.26    0.27
   0  -5  -3    0.19    0.22
   0  -5   3   -0.01    0.16
   0   5   3    0.18    0.20
   0  -5   3    0.29    0.12
   0  -5   3    0.03    0.17
   0  -5   3    0.17    0.15
   0  -5  -3    0.02    0.20
   0  -5   4  182.71    7.54
   0   5  -4  171.92    7.54
   0  -5  -4  175.18    7.56
   0   5   4  188.00    7.57
   0  -5   4  186.12    7.53
   0  -5   4  185.97    7.53
   0  -5  -4  176.28    7.56
   0   5   4  177.54    7.55
   0   5  -4  178.33    7.55
   0  -5   4  176.06    7.51
   0  -5  -4  183.22    7.56
   0  -5   4  189.23    7.54
   0  -5  -4  175.97    7.57
   0  -5   4  186.34    7.53
   0   5   5    0.45    0.24
   0  -5  -5    0.25    0.25
   0  -5  -5    0.14    0.26
   0  -5   5    0.13    0.17
   0  -5  -5    0.42    0.25
   0  -5   5    0.12    0.17
   0  -5   5    0.09    0.19
   0   5  -5    0.29    0.28
   0  -5   5    0.14    0.19
   0   5  -5    0.17    0.28
   0  -5  -5    0.24    0.27
   0  -5  -5    0.06    0.26
   0   5   5    0.02    0.25
   0   5   6  167.45    7.22
   0  -5  -6  176.12    7.23
   0   5  -6  166.02    7.19
   0  -5   6  173.23    7.19
   0  -5   6  175.70    7.16
   0  -5  -6  171.67    7.22
   0  -5  -6  175.49    7.23
   0  -5   6  175.72    7.18
   0   5  -6  172.26    7.21
   0  -5  -6  172.93    7.24
   0   5   6  163.91    7.21
   0  -5  -6  163.17    7.22
   0  -5   6  173.43    7.18
   0  -5   6  173.69    7.18
   0  -5  -7    0.31    0.30
   0  -5  -7    0.31    0.32
   0   5   7    0.03    0.31
   0  -5  -7    0.45    0.34
   0  -5  -7   -0.15    0.30
   0   5  -7   -0.08    0.33
   0  -5   7   -0.04    0.24
   0   5   7    0.16    0.28
   0  -5  -7   -0.02    0.30
   0  -5   7    0.05    0.22
   0  -5  -7    0.26    0.29
   0  -5  -7   -0.10    0.31
   0  -5   7    0.33    0.22
   0  -5   7    0.20    0.23
   0  -5   7    0.12    0.21
   0  -5  -7    0.33    0.30
   0  -5   8   23.38    1.12
   0  -5  -8   23.94    1.20
   0   5   8   23.41    1.17
   0   5   8   23.60    1.17
   0  -5  -8   23.87    1.19
   0  -5   8   22.26    1.11
   0   5   8   23.26    1.16
   0  -5   8   25.50    1.14
   0  -5  -8   22.79    1.16
   0  -5  -8   21.90    1.19
   0  -5   8   23.53    1.12
   0  -5  -8   22.69    1.18
   0  -5  -8   23.27    1.19
   0   5  -8   22.74    1.15
   0  -5   9    0.07    0.23
   0  -5   9   -0.03    0.22
   0  -5  -9    0.22    0.36
   0  -5   9    0.38    0.23
   0  -5  -9    0.32    0.34
   0  -5  -9    0.05    0.32
   0   5  -9   -0.08    0.37
   0  -5  -9   -0.10    0.32
   0  -5   9   -0.09    0.24
   0  -5  -9   -0.09    0.31
   0  -5  -9    0.21    0.33
   0  -5   9    0.35    0.24
   0  -5  -9   -0.03    0.32
   0   5   9    0.02    0.29
   0  -5  10    1.57    0.27
   0   5  10    1.87    0.36
   0   5 -10    1.49    0.38
   0  -5 -10    1.71    0.40
   0  -5  10    1.49    0.28
   0  -5 -10    1.60    0.37
   0   5 -10    1.62    0.40
   0  -5  10    1.85    0.30
   0  -5 -10    1.66    0.39
   0  -5 -10    1.39    0.36
   0  -5 -10    1.98    0.40
   0  -5  10    1.97    0.30
   0   5  10    1.26    0.34
   0  -5 -11    0.10    0.37
   0  -5 -11   -0.03    0.33
   0  -5  11    0.07    0.24
   0  -5 -11    0.13    0.36
   0  -5  11    0.22    0.24
   0  -5  11    0.02    0.26
   0   5  11    0.21    0.33
   0  -5 -11    0.19    0.37
   0   5  11    0.22    0.33
   0  -5 -12  143.59    6.09
   0  -5  12  144.93    5.96
   0  -5  12  138.43    5.97
   0   5  12  130.31    6.05
   0   5 -12  140.63    6.02
   0  -5 -12  135.46    6.03
   0   5  12  137.26    6.05
   0  -5  12  150.46    5.98
   0  -5 -12  143.21    6.06
   0   5  12  137.90    6.05
   0  -5  12  146.06    5.97
   0  -5 -12  130.75    6.00
   0   5 -12  140.42    6.00
   0  -5 -12  131.90    6.04
   0   5  13   -0.24    0.34
   0   5  13    0.25    0.37
   0  -5 -13    0.26    0.38
   0  -5 -13    0.10    0.40
   0  -5  13   -0.37    0.29
   0   5 -13    0.41    0.41
   0   5  13   -0.09    0.33
   0  -5  13   -0.76    0.29
   0  -5 -13    0.45    0.36
   0  -5  13    0.15    0.26
   0  -5  13   -0.02    0.29
   0   5 -13    0.28    0.42
   0  -5 -13    0.13    0.44
   0  -5  14   11.02    0.72
   0   5  14    9.58    0.77
   0   5  14   11.19    0.81
   0  -5 -14   10.95    0.82
   0   5 -14   11.77    0.81
   0   5  14   10.50    0.76
   0  -5  14   10.74    0.68
   0   5  14   11.43    0.77
   0  -5 -14   11.81    0.78
   0  -5 -14   10.26    0.79
   0   5 -14   13.25    0.82
   0  -5  14   11.59    0.72
   0  -5  15   -0.17    0.31
   0   5  15   -0.07    0.36
   0   5  15    0.30    0.36
   0   5  15   -0.03    0.31
   0   5  15    0.20    0.35
   0   5 -15    0.62    0.44
   0  -5  15    0.02    0.28
   0  -5 -15   -0.31    0.39
   0   5 -15   -0.64    0.50
   0  -5 -15    0.44    0.44
   0   5 -15    0.15    0.39
   0   5  16   11.69    0.77
   0  -5  16   13.28    0.73
   0   5 -16   10.50    0.77
   0  -5 -16   11.97    0.81
   0  -5  16   11.88    0.72
   0   5  16    9.05    0.72
   0   5  16   12.00    0.77
   0   5 -16   12.29    0.80
   0  -5  16   11.24    0.67
   0   5  16   10.98    0.78
   0  -5 -16   12.45    0.81
   0   5 -16   12.29    0.80
   0   5 -17    0.17    0.35
   0  -5  17    0.17    0.21
   0   5 -17   -0.05    0.38
   0   5 -17    0.22    0.38
   0   5  17    0.18    0.30
   0   5  17   -0.03    0.30
   0  -5 -18   -0.09    0.31
   0   5 -18    0.27    0.32
   0  -5  18    0.35    0.18
   0   5  18    0.17    0.24
   0   5  18   -0.10    0.23
   0   5 -18   -0.08    0.33
   0  -5  18    0.11    0.23
   0   5 -18    0.37    0.33
   0   5  18   -0.21    0.25
   0   5  18    0.38    0.26
   0   5 -19   -0.07    0.28
   0   5  19    0.13    0.19
   0   5  19   -0.18    0.17
   0  -5  19    0.20    0.20
   0   5  19    0.14    0.20
   0  -5  19    0.01    0.14
   0   5  19    0.02    0.21
   0   5  20    0.88    0.18
   0   5  20    1.10    0.17
   0  -5  20    1.38    0.16
   0   5 -20    1.46    0.22
   0  -5  20    0.70    0.17
   0  -6   0  205.19    8.68
   0   6   0  214.59    8.66
   0  -6   0  213.30    8.70
   0  -6   0  213.01    8.68
   0  -6   0  207.75    8.68
   0  -6   0  208.56    8.68
   0  -6   0  211.08    8.70
   0   6   0  199.41    8.68
   0  -6  -1   -0.03    0.21
   0   6   1    0.03    0.13
   0  -6   1    0.19    0.14
   0  -6  -1    1.39    0.18
   0  -6  -1    0.04    0.19
   0  -6  -1    0.10    0.16
   0  -6   1    0.06    0.16
   0   6  -1    0.09    0.16
   0  -6   1    0.10    0.14
   0  -6  -1    0.02    0.16
   0   6   1    0.17    0.18
   0   6  -1    0.36    0.20
   0  -6   1    1.19    0.16
   0   6  -1    0.01    0.23
   0  -6  -1    0.08    0.10
   0  -6   1    0.17    0.15
   0  -6  -1    0.12    0.17
   0  -6   1    0.09    0.14
   0   6  -2  630.33   25.13
   0  -6  -2  618.95   25.16
   0  -6  -2  589.69   25.14
   0  -6   2  618.14   25.12
   0   6   2  588.99   25.10
   0  -6  -2  588.13   25.14
   0  -6   2  626.16   25.12
   0  -6  -2  584.10   25.13
   0  -6  -2  631.54   25.14
   0  -6   2  623.19   25.12
   0   6  -2  615.88   25.12
   0  -6   2  639.03   25.13
   0  -6   2  616.14   25.12
   0  -6  -2  607.12   25.14
   0   6   2  590.53   25.13
   0   6  -2  598.66   25.13
   0  -6   2  635.41   25.12
   0   6  -2  562.03   25.13
   0  -6  -2  582.85   25.10
   0  -6   2  624.28   25.12
   0  -6  -2  638.31   25.15
   0  -6  -2  584.51   25.13
   0   6  -3    0.08    0.25
   0  -6  -3    0.25    0.26
   0  -6  -3    0.23    0.22
   0  -6  -3   -0.01    0.22
   0  -6  -3    0.16    0.21
   0  -6  -3    0.10    0.28
   0  -6   3    0.09    0.14
   0  -6   3   -0.11    0.18
   0  -6  -3   -0.01    0.23
   0   6   3   -0.08    0.21
   0   6  -3    0.09    0.23
   0  -6   3   -0.05    0.13
   0  -6   3    0.27    0.16
   0  -6   3   -0.02    0.13
   0  -6  -3    0.20    0.21
   0  -6  -4   46.38    2.10
   0   6   4   48.69    2.11
   0  -6   4   48.17    2.06
   0  -6   4   48.60    2.04
   0   6  -4   48.72    2.08
   0  -6   4   48.92    2.07
   0  -6  -4   46.55    2.07
   0  -6  -4   43.66    2.09
   0   6   4   45.69    2.08
   0   6  -4   47.22    2.08
   0  -6   4   49.57    2.04
   0  -6   4   53.36    2.07
   0  -6  -4   45.84    2.10
   0  -6  -5    0.18    0.27
   0  -6  -5    0.03    0.28
   0   6   5    0.38    0.27
   0  -6   5   -0.13    0.14
   0  -6   5    0.21    0.20
   0   6  -5    0.01    0.31
   0  -6   5    0.09    0.21
   0  -6  -5    0.10    0.25
   0  -6   5    0.32    0.20
   0  -6  -5   -0.03    0.26
   0   6  -5   -0.20    0.28
   0  -6   5    0.01    0.19
   0  -6   5    0.08    0.20
   0  -6  -5   -0.02    0.26
   0  -6   5    0.17    0.14
   0   6   5   -0.16    0.27
   0   6  -6   11.74    0.67
   0  -6  -6   11.75    0.68
   0  -6   6   12.89    0.63
   0   6   6   11.87    0.67
   0  -6   6   11.85    0.61
   0  -6   6   11.85    0.61
   0  -6  -6   12.37    0.71
   0   6   6   11.50    0.67
   0   6  -6   11.82    0.69
   0  -6  -6   11.64    0.69
   0  -6   6   12.16    0.62
   0  -6  -6   11.02    0.69
   0  -6   6   11.28    0.63
   0  -6  -6   10.73    0.67
   0  -6  -7   -0.18    0.30
   0  -6   7    0.09    0.22
   0  -6  -7    0.38    0.31
   0  -6  -7    0.24    0.30
   0   6   7    0.07    0.30
   0  -6  -7    0.30    0.33
   0  -6  -7    0.06    0.30
   0   6  -7   -0.05    0.34
   0   6   7    0.06    0.27
   0  -6  -7   -0.10    0.30
   0  -6  -7    0.54    0.33
   0  -6   7    0.11    0.23
   0   6  -7   -0.05    0.33
   0  -6   7    0.29    0.22
   0  -6  -8   87.49    3.80
   0  -6   8   87.63    3.71
   0   6  -8   87.18    3.75
   0  -6  -8   85.80    3.79
   0  -6  -8   87.22    3.81
   0   6   8   82.03    3.76
   0  -6  -8   87.24    3.80
   0   6   8   82.69    3.78
   0  -6   8   90.36    3.73
   0   6   8   83.85    3.78
   0  -6   8   90.95    3.73
   0  -6  -8   85.23    3.77
   0  -6  -8   84.81    3.80
   0  -6   8   87.90    3.73
   0   6  -8   87.97    3.76
   0  -6   9   -0.02    0.25
   0  -6   9    0.22    0.20
   0   6   9    0.29    0.34
   0  -6  -9   -0.23    0.33
   0   6   9    0.03    0.29
   0  -6  -9    0.33    0.32
   0  -6  -9   -0.10    0.32
   0  -6   9    0.30    0.24
   0   6  -9    0.55    0.34
   0  -6  -9   -0.29    0.34
   0  -6   9    0.40    0.23
   0  -6  -9   -0.02    0.31
   0  -6  -9    0.37    0.35
   0  -6  -9    0.54    0.34
   0   6  -9   -0.02    0.36
   0  -6 -10    7.85    0.65
   0  -6 -10    8.52    0.62
   0  -6  10    8.22    0.54
   0  -6 -10    6.79    0.63
   0  -6 -10    7.39    0.60
   0  -6 -10    6.99    0.61
   0  -6  10    8.04    0.51
   0   6  10    7.61    0.59
   0  -6 -10    8.02    0.63
   0  -6  11    0.17    0.26
   0  -6  11    0.27    0.22
   0   6  11   -0.37    0.34
   0  -6  11    0.17    0.26
   0  -6 -11    0.03    0.35
   0   6 -11   -0.12    0.38
   0   6 -11    0.05    0.38
   0  -6 -11    0.49    0.36
   0  -6 -11    0.20    0.37
   0  -6 -11   -0.24    0.38
   0  -6  11    0.15    0.27
   0  -6 -11    0.09    0.36
   0   6  11    0.09    0.34
   0  -6  12  205.28    8.27
   0  -6 -12  196.07    8.35
   0  -6  12  211.20    8.26
   0  -6 -12  198.18    8.38
   0  -6 -12  196.40    8.38
   0  -6  12  202.86    8.28
   0   6 -12  193.48    8.31
   0  -6 -12  183.89    8.32
   0   6  12  182.49    8.34
   0  -6 -12  184.53    8.34
   0   6 -12  201.38    8.31
   0  -6 -12  181.28    8.29
   0  -6  12  208.94    8.28
   0   6  12  188.40    8.35
   0   6  12  184.99    8.36
   0   6  13    0.82    0.37
   0  -6  13    0.10    0.28
   0   6 -13   -0.59    0.43
   0  -6 -13    0.49    0.41
   0  -6 -13    0.41    0.39
   0  -6  13    0.10    0.30
   0  -6  13    0.18    0.27
   0   6 -13    0.34    0.43
   0  -6 -13    0.38    0.43
   0  -6  14   25.86    1.26
   0   6  14   22.57    1.32
   0   6  14   23.45    1.36
   0  -6 -14   23.54    1.34
   0   6 -14   23.89    1.32
   0  -6  14   24.26    1.21
   0   6  14   23.69    1.30
   0   6  14   23.66    1.32
   0   6 -14   27.63    1.35
   0  -6 -14   25.00    1.37
   0  -6  14   26.29    1.26
   0   6  15   -0.20    0.35
   0   6  15    0.03    0.32
   0   6  15    0.03    0.37
   0   6  15   -0.11    0.36
   0  -6  15    0.07    0.29
   0   6 -15   -0.06    0.49
   0  -6  15    0.05    0.30
   0   6 -15    0.08    0.43
   0  -6 -15   -0.42    0.39
   0   6 -15    0.14    0.43
   0  -6 -15    0.61    0.42
   0   6  16  161.42    7.20
   0  -6 -16  160.68    7.17
   0   6 -16  167.58    7.16
   0  -6  16  184.51    7.15
   0  -6  16  174.73    7.10
   0   6  16  158.04    7.18
   0   6 -16  175.16    7.18
   0  -6 -16  166.99    7.21
   0   6 -16  168.19    7.16
   0   6  16  156.09    7.17
   0  -6  17    0.06    0.22
   0   6  17   -0.16    0.29
   0   6  17   -0.06    0.32
   0   6 -17    0.50    0.39
   0  -6  18   17.15    0.89
   0   6  18   18.45    0.94
   0  -6  18   19.43    0.87
   0  -6  18   18.57    0.85
   0   6 -18   20.76    0.97
   0   6 -18   17.36    0.94
   0   6  18   18.47    0.94
   0   6  18   18.79    0.94
   0   6 -18   19.58    0.94
   0   6 -19    0.04    0.25
   0  -6  19    0.10    0.18
   0   6  19    0.10    0.18
   0  -6  19    0.30    0.16
   0   6  19    0.01    0.19
   0   6  19    0.06    0.20
   0  -6  20    0.07    0.12
   0   6  20    0.20    0.13
   0   6  20    0.24    0.13
   0   6 -20    0.11    0.17
   0  -7   0    0.15    0.18
   0   7   0   -0.02    0.20
   0  -7   0    0.07    0.17
   0  -7   0    0.01    0.20
   0  -7   0   -0.02    0.19
   0   7   0    0.07    0.23
   0  -7   1   -0.09    0.19
   0  -7  -1    0.02    0.18
   0  -7  -1    0.35    0.23
   0  -7  -1    0.11    0.21
   0  -7   1    0.76    0.19
   0   7   1    0.09    0.21
   0  -7   1   -0.10    0.17
   0   7  -1    1.22    0.24
   0  -7  -1    0.17    0.24
   0   7   1   -0.02    0.14
   0  -7   1    0.01    0.18
   0   7  -1   -0.07    0.26
   0  -7  -1    0.10    0.11
   0  -7  -1   -0.03    0.18
   0  -7   1    0.48    0.15
   0  -7   2   57.55    2.33
   0  -7  -2   56.23    2.35
   0  -7  -2   55.15    2.35
   0   7  -2   57.10    2.32
   0  -7   2   55.34    2.33
   0   7   2   51.89    2.30
   0  -7   2   53.32    2.32
   0  -7  -2   57.95    2.36
   0   7   2   55.35    2.35
   0  -7   2   58.24    2.33
   0   7  -2   54.51    2.34
   0  -7  -2   51.34    2.34
   0  -7  -2   54.51    2.38
   0  -7  -2   54.12    2.35
   0  -7   2   54.11    2.32
   0  -7   2   56.27    2.33
   0  -7  -2   51.90    2.30
   0   7  -2   53.52    2.35
   0  -7  -3   -0.01    0.23
   0  -7   3   -0.04    0.16
   0  -7  -3   -0.01    0.21
   0  -7  -3   -0.09    0.27
   0  -7   3   -0.04    0.16
   0  -7  -3    0.13    0.32
   0  -7  -3    0.38    0.24
   0   7  -3    0.04    0.26
   0  -7  -3    0.09    0.20
   0  -7   3    0.26    0.16
   0  -7  -3    0.23    0.24
   0   7   3    0.27    0.23
   0   7  -3    0.84    0.26
   0   7  -3    0.33    0.32
   0  -7   3    0.01    0.16
   0  -7   3    0.65    0.17
   0  -7  -3   -0.01    0.21
   0  -7   4   -0.04    0.20
   0   7  -4   -0.12    0.30
   0  -7   4    0.17    0.16
   0  -7  -4    0.28    0.27
   0   7   4    0.64    0.26
   0   7  -4    0.37    0.28
   0  -7  -4    0.25    0.17
   0  -7   4    0.06    0.17
   0  -7  -4    0.13    0.25
   0  -7  -4    0.08    0.23
   0  -7   4    0.17    0.17
   0  -7  -4   -0.02    0.28
   0  -7   4    0.43    0.19
   0   7  -5    0.21    0.31
   0  -7  -5   -0.02    0.27
   0   7   5    0.20    0.27
   0  -7   5    0.14    0.21
   0  -7  -5   -0.18    0.28
   0  -7  -5    0.11    0.27
   0  -7   5   -0.04    0.19
   0  -7  -5    0.05    0.29
   0   7  -5    0.01    0.29
   0  -7  -5    0.28    0.27
   0  -7   5   -0.02    0.18
   0   7   5    0.23    0.28
   0  -7  -6  876.36   38.27
   0  -7   6  962.17   38.25
   0   7   6  888.22   38.29
   0  -7  -6  918.97   38.29
   0  -7  -6  919.13   38.29
   0  -7   6  995.12   38.25
   0  -7  -6  872.19   38.30
   0   7  -6  935.03   38.26
   0  -7   6  967.24   38.24
   0  -7  -6  916.50   38.31
   0   7   6  886.89   38.27
   0  -7  -6  903.01   38.30
   0   7  -6  930.73   38.26
   0  -7  -7   -0.16    0.30
   0  -7   7   -0.01    0.23
   0   7   7    0.04    0.30
   0  -7  -7    0.11    0.31
   0  -7  -7   -0.07    0.33
   0   7   7   -0.24    0.34
   0  -7  -7   -0.13    0.30
   0  -7   7    0.44    0.23
   0   7  -7    0.07    0.33
   0   7  -7   -0.02    0.34
   0  -7  -7   -0.04    0.32
   0  -7  -7    0.09    0.30
   0  -7   7    0.13    0.23
   0  -7   7    0.03    0.21
   0  -7  -8   51.27    2.48
   0  -7   8   58.30    2.45
   0  -7  -8   52.69    2.53
   0  -7   8   56.63    2.43
   0  -7   8   62.41    2.46
   0  -7  -8   54.01    2.52
   0  -7  -8   55.16    2.51
   0  -7  -8   55.28    2.54
   0   7   8   53.00    2.50
   0   7  -8   56.80    2.49
   0   7   8   52.77    2.50
   0  -7  -8   53.39    2.50
   0  -7  -8   52.43    2.51
   0  -7   8   57.90    2.45
   0  -7  -8   53.20    2.51
   0   7  -8   58.61    2.48
   0  -7  -9    0.22    0.34
   0   7  -9   -0.04    0.37
   0  -7   9    0.18    0.26
   0  -7  -9   -0.03    0.32
   0  -7  -9   -0.03    0.32
   0   7   9    0.22    0.32
   0  -7  -9    0.38    0.32
   0   7   9   -0.03    0.31
   0   7  -9   -0.09    0.37
   0  -7   9    0.36    0.22
   0   7   9    0.13    0.35
   0  -7  -9    0.39    0.37
   0  -7  -9   -0.15    0.29
   0  -7   9   -0.02    0.23
   0  -7  -9    0.09    0.35
   0  -7 -10    5.54    0.55
   0  -7  10    5.38    0.41
   0  -7  10    6.12    0.44
   0  -7 -10    5.33    0.52
   0  -7 -10    4.99    0.55
   0  -7  10    5.49    0.44
   0  -7  11    0.16    0.22
   0  -7  11   -0.04    0.27
   0   7  11    0.36    0.36
   0  -7  11    0.02    0.26
   0   7 -11    0.56    0.39
   0  -7 -11    0.43    0.38
   0   7 -11   -0.18    0.38
   0  -7 -11    0.03    0.38
   0  -7 -11   -0.10    0.39
   0  -7 -11   -0.42    0.35
   0  -7  11    0.26    0.25
   0  -7 -11    0.33    0.39
   0   7  11    0.52    0.35
   0  -7 -12   12.93    0.89
   0  -7 -12   11.70    0.81
   0  -7  12   13.42    0.74
   0  -7 -12   13.33    0.87
   0  -7  12   13.51    0.76
   0   7  12   10.84    0.83
   0   7 -12   12.05    0.83
   0  -7 -12   11.05    0.84
   0  -7  12   12.64    0.72
   0  -7 -12   11.94    0.85
   0  -7  12   13.06    0.74
   0   7  12   11.34    0.83
   0  -7 -12   11.79    0.85
   0   7 -12   13.06    0.84
   0   7  12   10.97    0.83
   0   7  13   -0.23    0.39
   0   7 -13    0.29    0.44
   0  -7 -13    0.13    0.46
   0  -7  13    0.15    0.25
   0  -7  13    0.20    0.29
   0   7 -13   -0.09    0.45
   0  -7 -13   -0.22    0.42
   0  -7  13   -0.02    0.29
   0   7  13   -0.15    0.42
   0  -7  14  298.44   11.19
   0   7  14  249.63   11.24
   0   7  14  251.06   11.27
   0   7 -14  277.62   11.22
   0  -7 -14  254.38   11.22
   0  -7  14  275.39   11.15
   0   7  14  236.97   11.21
   0  -7 -14  255.04   11.26
   0   7 -14  275.72   11.22
   0   7 -14  268.59   11.22
   0   7  15    0.24    0.35
   0   7  15   -0.07    0.36
   0   7 -15   -0.14    0.42
   0  -7 -15    0.56    0.44
   0   7  15    0.29    0.34
   0  -7  15    0.86    0.32
   0  -7  15   -0.14    0.25
   0   7  15    0.93    0.37
   0   7 -15   -0.22    0.42
   0  -7 -15    0.17    0.39
   0   7 -15    0.06    0.49
   0   7 -16    4.06    0.51
   0  -7 -16    3.20    0.46
   0  -7  16    3.40    0.34
   0   7  16    2.73    0.44
   0   7  16    3.38    0.47
   0   7 -16    3.62    0.48
   0   7 -16    3.01    0.50
   0   7  16    2.60    0.40
   0   7  16    3.44    0.44
   0  -7  16    3.85    0.34
   0  -7  17   -0.07    0.22
   0   7  17    0.06    0.29
   0   7 -17   -0.82    0.37
   0   7 -17    0.59    0.38
   0   7 -17    0.69    0.34
   0  -7 -17    0.16    0.32
   0   7  17    0.27    0.27
   0  -7  17   -0.13    0.19
   0  -7  17   -0.17    0.21
   0   7  17   -0.02    0.28
   0  -7  18    9.24    0.51
   0   7 -18   10.42    0.62
   0   7  18    8.86    0.59
   0  -7  18   10.92    0.55
   0   7  18    9.65    0.60
   0  -7  18    9.28    0.55
   0   7 -18    9.99    0.62
   0  -7  18   10.55    0.53
   0   7 -19   -0.21    0.25
   0  -7  19    0.08    0.15
   0   7  19   -0.01    0.19
   0   7  19    0.04    0.17
   0   7  19   -0.08    0.18
   0  -7  19    0.02    0.16
   0   7 -20    9.32    0.46
   0   7  20    9.14    0.45
   0   7  20    9.87    0.45
   0  -8   0  301.94   11.87
   0  -8   0  287.95   11.89
   0  -8   0  295.59   11.89
   0  -8   0  293.53   11.87
   0   8   0  301.39   11.87
   0  -8   0  275.85   11.86
   0   8   0  278.56   11.86
   0  -8   0  274.57   11.82
   0  -8   0  280.75   11.86
   0  -8   0  293.13   11.87
   0  -8   1    0.19    0.17
   0  -8  -1    0.12    0.19
   0   8   1    0.30    0.15
   0  -8   1    0.09    0.22
   0  -8  -1    0.14    0.23
   0  -8   1    0.10    0.21
   0  -8  -1    0.09    0.21
   0   8  -1   -0.05    0.19
   0  -8   1    0.19    0.19
   0  -8  -1    0.04    0.22
   0   8   1    0.17    0.22
   0  -8   1    0.13    0.19
   0   8  -1    0.34    0.29
   0  -8   1   -0.04    0.18
   0  -8  -1   -0.15    0.22
   0  -8   1   -0.03    0.19
   0  -8   2    0.66    0.18
   0  -8  -2    0.51    0.24
   0  -8   2    0.66    0.19
   0  -8  -2    0.73    0.24
   0   8   2    0.76    0.18
   0  -8   2    1.14    0.23
   0  -8  -2    1.33    0.30
   0  -8  -2    1.01    0.25
   0   8  -2    1.47    0.22
   0  -8   2    0.57    0.21
   0  -8  -2    0.57    0.27
   0  -8  -2    0.75    0.24
   0  -8  -2    1.45    0.28
   0   8   2    0.78    0.25
   0   8  -2    0.66    0.27
   0  -8   2    0.95    0.21
   0  -8   2    0.90    0.21
   0   8  -2    0.83    0.32
   0  -8  -2    1.07    0.23
   0  -8  -3   -0.05    0.27
   0  -8  -3   -0.12    0.23
   0  -8  -3   -0.10    0.25
   0  -8   3    0.05    0.18
   0  -8  -3    0.21    0.35
   0  -8   3    0.09    0.20
   0  -8  -3   -0.21    0.25
   0  -8   3    0.28    0.19
   0  -8  -3   -0.10    0.27
   0   8   3    0.06    0.25
   0   8  -3    0.17    0.29
   0  -8   3   -0.02    0.19
   0   8  -3   -0.13    0.33
   0  -8   3   -0.10    0.19
   0  -8   3    0.05    0.17
   0  -8  -3    0.04    0.24
   0  -8  -4  150.67    6.44
   0  -8   4  160.11    6.39
   0  -8  -4  137.28    6.43
   0   8  -4  160.43    6.43
   0  -8   4  156.57    6.39
   0  -8   4  161.07    6.41
   0  -8  -4  139.02    6.43
   0   8   4  145.82    6.42
   0   8  -4  161.73    6.42
   0   8  -4  149.39    6.43
   0  -8   4  152.65    6.38
   0  -8  -4  153.24    6.45
   0  -8   4  153.21    6.40
   0  -8  -4  151.52    6.46
   0  -8  -5    0.40    0.29
   0   8  -5    0.03    0.30
   0  -8  -5    0.23    0.30
   0   8  -5    0.22    0.31
   0   8   5   -0.15    0.28
   0  -8  -5   -0.16    0.27
   0   8   5   -0.04    0.28
   0  -8  -5   -0.15    0.27
   0  -8   5    0.13    0.18
   0  -8   5   -0.08    0.22
   0  -8   6    0.11    0.23
   0  -8  -6    0.25    0.28
   0   8   6   -0.15    0.30
   0  -8  -6    0.20    0.33
   0  -8  -6    0.35    0.31
   0  -8   6    0.04    0.19
   0  -8  -6    0.02    0.29
   0   8  -6    0.25    0.32
   0  -8  -6    0.06    0.28
   0  -8  -6   -0.21    0.29
   0   8   6    0.10    0.29
   0  -8  -6   -0.06    0.30
   0  -8   6    0.19    0.19
   0   8  -6    0.22    0.34
   0  -8   7    0.02    0.22
   0  -8  -7    0.19    0.29
   0   8   7    0.28    0.30
   0  -8  -7    0.23    0.28
   0  -8  -7    0.03    0.33
   0   8   7   -0.07    0.32
   0  -8  -7   -0.07    0.29
   0   8  -7    0.04    0.31
   0   8  -7    0.02    0.32
   0  -8   7    0.19    0.19
   0  -8  -7   -0.02    0.29
   0  -8  -7    0.05    0.32
   0  -8   7    0.16    0.19
   0  -8   8  140.63    5.68
   0  -8  -8  130.01    5.72
   0  -8  -8  128.45    5.77
   0  -8   8  135.34    5.66
   0  -8  -8  135.54    5.77
   0  -8  -8  131.81    5.74
   0   8   8  130.22    5.73
   0  -8  -8  134.12    5.77
   0   8  -8  138.05    5.71
   0   8   8  126.38    5.74
   0   8  -8  143.79    5.72
   0  -8  -8  133.46    5.74
   0  -8  -8  128.22    5.76
   0  -8  -8  131.30    5.74
   0  -8  -9    0.29    0.36
   0   8   9    0.19    0.35
   0  -8  -9   -0.12    0.33
   0  -8  -9   -0.05    0.30
   0  -8   9   -0.02    0.24
   0  -8  -9   -0.03    0.34
   0  -8  -9    0.42    0.34
   0  -8   9   -0.36    0.27
   0  -8   9   -0.10    0.24
   0  -8  -9    0.14    0.35
   0  -8  10   32.28    1.41
   0  -8 -10   27.55    1.51
   0   8  10   28.93    1.47
   0  -8 -10   26.61    1.48
   0   8 -10   30.43    1.45
   0   8 -10   29.64    1.44
   0  -8 -10   29.02    1.48
   0  -8  10   29.80    1.38
   0  -8 -10   26.55    1.50
   0  -8 -10   28.00    1.44
   0  -8  10   29.60    1.37
   0  -8 -10   30.03    1.51
   0   8  10   25.93    1.47
   0  -8 -10   26.61    1.46
   0  -8  11    0.06    0.26
   0  -8  11   -0.09    0.28
   0   8  11    0.03    0.31
   0  -8 -11   -0.03    0.41
   0  -8  11    0.15    0.26
   0  -8 -11   -0.27    0.38
   0   8 -11    0.05    0.40
   0  -8 -11    0.03    0.38
   0  -8 -11    0.21    0.38
   0   8 -11    0.08    0.41
   0   8  11   -0.27    0.34
   0  -8  12  102.32    4.01
   0   8  12   87.87    4.08
   0   8  12   79.78    4.07
   0   8 -12   90.03    4.03
   0  -8 -12   85.95    4.05
   0  -8  12   95.51    3.99
   0  -8 -12   91.11    4.10
   0  -8  12   96.71    3.97
   0   8 -12   91.12    4.05
   0  -8 -12   85.20    4.08
   0   8 -12   92.91    4.04
   0   8 -13   -0.23    0.46
   0  -8 -13    0.36    0.38
   0   8 -13   -0.06    0.53
   0   8  13   -0.15    0.35
   0  -8  13   -0.07    0.26
   0   8  13    0.26    0.36
   0   8 -13    0.25    0.43
   0  -8 -13   -0.52    0.48
   0   8  13   -0.39    0.40
   0   8  14   34.24    1.76
   0   8  14   33.09    1.77
   0   8 -14   37.05    1.74
   0  -8 -14   33.29    1.75
   0   8 -14   35.44    1.77
   0  -8 -14   33.65    1.77
   0   8 -14   38.20    1.74
   0  -8  14   34.18    1.61
   0  -8 -15    0.37    0.40
   0   8 -15   -0.24    0.43
   0   8  15    0.16    0.33
   0   8  15    0.32    0.33
   0  -8  15    0.18    0.26
   0   8  15    0.48    0.38
   0   8  15    0.22    0.36
   0   8 -15   -0.42    0.50
   0  -8  15   -0.02    0.23
   0   8 -15    0.21    0.42
   0   8 -16   86.01    3.46
   0  -8  16   85.11    3.37
   0   8 -16   78.67    3.44
   0  -8  16   73.64    3.37
   0   8  16   76.68    3.48
   0   8  16   70.76    3.43
   0   8  16   72.28    3.44
   0   8  17    0.02    0.27
   0  -8  17    0.17    0.22
   0   8  17    0.11    0.26
   0  -8  17    0.10    0.21
   0   8 -17   -0.37    0.35
   0   8 -17   -0.02    0.37
   0   8  17    0.18    0.29
   0  -8  17    0.10    0.18
   0   8  17   -0.09    0.26
   0  -8  17    0.27    0.19
   0  -8 -17    0.48    0.31
   0   8 -18    1.64    0.32
   0   8  18    1.74    0.27
   0  -8  18    1.67    0.23
   0   8  18    1.86    0.27
   0   8 -18    1.91    0.34
   0  -8  18    1.33    0.22
   0   8  19   -0.22    0.17
   0  -8  19   -0.05    0.14
   0   8  19   -0.12    0.17
   0   8  19   -0.07    0.17
   0   8 -19   -0.02    0.22
   0  -9   0   -0.11    0.30
   0  -9   0    0.18    0.21
   0   9   0   -0.01    0.23
   0  -9   0    0.01    0.20
   0   9   0    0.09    0.29
   0  -9   0    0.51    0.22
   0  -9   0    0.01    0.22
   0  -9   0   -0.12    0.21
   0  -9   0    0.01    0.25
   0  -9  -1    0.18    0.23
   0  -9  -1    0.46    0.26
   0  -9   1    0.14    0.23
   0  -9  -1   -0.05    0.23
   0  -9  -1    0.13    0.23
   0  -9   1   -0.09    0.22
   0  -9  -1    0.01    0.21
   0  -9   1    0.38    0.22
   0   9   1    0.01    0.25
   0   9  -1    0.08    0.25
   0  -9   1    0.21    0.21
   0  -9   1   -0.07    0.19
   0  -9  -1    0.32    0.27
   0  -9  -1    0.11    0.22
   0  -9   1   -0.04    0.22
   0   9  -1    0.05    0.30
   0  -9   2   21.78    1.00
   0  -9  -2   21.04    1.07
   0  -9   2   23.26    1.05
   0  -9  -2   21.18    1.04
   0  -9   2   23.09    1.02
   0  -9  -2   21.28    1.05
   0  -9   2   21.65    1.01
   0  -9  -2   22.29    1.05
   0  -9   2   21.54    1.02
   0  -9  -2   21.89    1.04
   0  -9  -2   24.19    1.06
   0   9   2   22.54    1.04
   0  -9   2   22.15    1.01
   0   9  -2   22.05    1.03
   0  -9   2   20.84    1.01
   0  -9  -2   22.05    1.05
   0   9  -2   20.39    1.04
   0  -9  -2   20.18    1.03
   0  -9   3   -0.05    0.19
   0  -9  -3   -0.02    0.24
   0  -9  -3   -0.09    0.26
   0   9   3    0.13    0.24
   0  -9   3    0.01    0.20
   0   9  -3    0.10    0.30
   0   9  -3    0.05    0.33
   0  -9  -3    0.19    0.35
   0  -9  -3    0.20    0.26
   0  -9   3   -0.11    0.21
   0  -9   3   -0.04    0.20
   0   9  -3    0.16    0.22
   0  -9   3    0.24    0.19
   0  -9  -3    0.03    0.24
   0   9  -4    7.58    0.47
   0  -9  -4    7.33    0.51
   0  -9   4    7.97    0.45
   0   9   4    7.75    0.50
   0   9  -4    7.67    0.52
   0   9  -4    7.30    0.55
   0  -9   4    8.78    0.46
   0  -9  -4    7.01    0.52
   0  -9   4    8.32    0.46
   0  -9  -4    7.79    0.55
   0  -9  -4    7.67    0.52
   0  -9   4    7.41    0.44
   0  -9   5   -0.07    0.20
   0   9  -5   -0.06    0.26
   0  -9   5    0.22    0.18
   0   9   5   -0.08    0.28
   0  -9  -5   -0.02    0.28
   0  -9   5    0.14    0.18
   0  -9  -5    0.79    0.29
   0   9  -5    0.33    0.29
   0   9  -5    0.22    0.37
   0  -9  -5   -0.12    0.26
   0  -9   5   -0.01    0.19
   0   9   5   -0.22    0.28
   0  -9   5    0.04    0.19
   0  -9  -5   -0.20    0.29
   0   9   6   -0.07    0.28
   0  -9  -6    0.14    0.30
   0  -9   6    0.20    0.20
   0  -9  -6    0.02    0.27
   0  -9   6    0.30    0.21
   0  -9  -6    0.23    0.29
   0   9   6    0.33    0.29
   0  -9  -6    0.02    0.32
   0  -9  -6    0.11    0.28
   0   9  -6    0.42    0.30
   0   9  -6   -0.05    0.31
   0  -9  -6    0.37    0.26
   0  -9   6    0.26    0.23
   0   9  -6   -0.13    0.39
   0  -9  -6    0.17    0.32
   0  -9   6    0.17    0.21
   0   9   7    0.03    0.30
   0  -9  -7    0.21    0.29
   0  -9  -7   -0.16    0.30
   0  -9   7   -0.01    0.19
   0  -9  -7    0.09    0.30
   0  -9   7    0.05    0.23
   0   9   7   -0.07    0.31
   0  -9  -7    0.11    0.31
   0  -9  -7    0.25    0.28
   0   9  -7   -0.42    0.36
   0   9  -7   -0.30    0.41
   0   9  -7    0.10    0.33
   0  -9   7    0.06    0.21
   0  -9  -7   -0.19    0.32
   0  -9  -8   16.24    0.96
   0  -9  -8   16.05    0.98
   0   9   8   17.00    0.98
   0  -9  -8   18.10    1.01
   0  -9   8   19.20    0.90
   0  -9  -8   15.54    0.94
   0  -9  -8   16.04    1.00
   0  -9   8   18.16    0.91
   0  -9  -8   17.69    1.03
   0  -9   8   18.15    0.87
   0  -9  -8   18.27    1.01
   0  -9   9    0.02    0.23
   0  -9  -9    0.35    0.37
   0  -9   9   -0.16    0.23
   0   9  -9    0.09    0.34
   0   9  -9   -0.05    0.44
   0  -9  -9    0.14    0.34
   0   9  -9    0.07    0.37
   0   9   9   -0.27    0.34
   0  -9 -10   15.67    0.99
   0  -9  10   16.41    0.85
   0  -9  10   15.96    0.83
   0  -9 -10   15.57    0.98
   0   9  10   13.99    0.93
   0   9 -10   13.74    0.91
   0   9 -10   16.06    0.92
   0  -9 -10   14.37    0.95
   0   9 -10   15.39    0.97
   0  -9 -10   14.68    0.93
   0  -9 -10   14.51    0.93
   0  -9 -10   16.81    0.98
   0   9  10   14.33    0.94
   0  -9  10   16.22    0.81
   0  -9 -11    0.03    0.40
   0  -9  11   -0.02    0.27
   0   9  11   -0.32    0.36
   0   9 -11    0.19    0.42
   0   9 -11   -0.03    0.49
   0  -9  11    0.02    0.24
   0   9  11   -0.43    0.40
   0  -9 -11    0.41    0.43
   0  -9  11    0.02    0.27
   0  -9 -11    0.40    0.39
   0   9 -11    0.27    0.41
   0  -9 -11   -0.18    0.40
   0  -9 -12   20.99    1.22
   0   9 -12   20.83    1.19
   0   9 -12   23.28    1.24
   0  -9  12   23.24    1.10
   0  -9 -12   20.16    1.26
   0  -9 -12   21.53    1.23
   0   9 -12   23.04    1.21
   0   9  12   19.27    1.21
   0  -9  12   21.98    1.07
   0   9  12   20.12    1.22
   0   9  13    0.11    0.37
   0   9 -13   -0.18    0.51
   0   9  13    0.19    0.37
   0  -9  13   -0.13    0.24
   0  -9  13    0.28    0.27
   0   9  13   -0.16    0.37
   0   9 -13    0.42    0.41
   0  -9 -13   -0.15    0.39
   0   9 -13    0.03    0.45
   0   9  14    0.11    0.35
   0   9  14    0.76    0.41
   0   9 -14    0.15    0.50
   0  -9  14    0.36    0.24
   0  -9  14    0.56    0.26
   0   9 -14    0.32    0.42
   0   9 -14    0.89    0.41
   0  -9 -14    0.32    0.39
   0   9  15   -0.31    0.31
   0  -9  15   -0.35    0.26
   0  -9  15    0.06    0.25
   0   9  15   -0.43    0.35
   0   9  15    0.11    0.36
   0   9 -15   -0.14    0.46
   0  -9  15   -0.10    0.25
   0   9  15    0.12    0.32
   0   9 -15    0.25    0.42
   0  -9 -15    0.06    0.37
   0   9  16   21.07    1.19
   0   9 -16   24.20    1.19
   0   9  16   20.47    1.15
   0  -9 -16   20.21    1.17
   0   9  16   22.02    1.19
   0  -9  16   23.68    1.08
   0  -9  16   22.45    1.05
   0   9  17    0.19    0.28
   0   9 -17    0.04    0.35
   0   9 -17   -0.20    0.31
   0  -9  17    0.11    0.21
   0   9  17   -0.06    0.24
   0  -9 -17    0.02    0.29
   0   9  17    0.30    0.25
   0  -9  17    0.13    0.20
   0   9  17    0.17    0.25
   0   9 -18   63.08    2.72
   0   9  18   59.13    2.72
   0   9 -18   63.48    2.72
   0   9  18   61.69    2.73
   0  -9  18   65.18    2.69
   0  -9  19   -0.01    0.12
   0   9  19   -0.09    0.15
   0   9  19    0.12    0.14
   0   9  19    0.08    0.15
   0   9 -19    0.31    0.20
   0 -10   0  298.91   11.92
   0 -10   0  286.26   11.93
   0 -10   0  288.91   11.96
   0 -10   0  277.68   11.92
   0 -10   0  276.07   11.93
   0  10   0  290.35   11.93
   0 -10  -1    0.41    0.24
   0 -10   1   -0.15    0.26
   0 -10   1    0.05    0.23
   0 -10  -1    0.04    0.23
   0 -10   1    0.11    0.23
   0 -10  -1    0.22    0.24
   0 -10   1    0.05    0.24
   0  10   1   -0.01    0.25
   0  10  -1    0.39    0.25
   0 -10   1    0.05    0.20
   0  10  -1    0.18    0.30
   0 -10   1    0.14    0.21
   0 -10  -1    0.32    0.24
   0 -10   1    0.05    0.22
   0 -10  -2    5.84    0.42
   0 -10   2    6.20    0.40
   0 -10  -2    5.30    0.42
   0 -10   2    6.74    0.44
   0 -10  -2    5.20    0.43
   0 -10  -2    5.78    0.42
   0  10  -2    5.97    0.36
   0 -10  -2    5.40    0.41
   0 -10  -2    5.92    0.43
   0  10   2    5.58    0.43
   0 -10   2    6.14    0.39
   0 -10   2    5.43    0.39
   0 -10   2    5.53    0.37
   0  10  -2    6.75    0.48
   0  10  -3    0.19    0.21
   0 -10  -3    0.07    0.26
   0 -10   3    0.14    0.18
   0 -10  -3    0.12    0.25
   0 -10  -3    0.29    0.29
   0 -10   3    0.23    0.21
   0 -10  -3    0.02    0.27
   0 -10   3    0.29    0.20
   0  10  -3    0.14    0.29
   0  10  -3    0.03    0.31
   0 -10   3    0.20    0.20
   0 -10   3    0.05    0.20
   0 -10  -3    0.16    0.26
   0 -10   3    0.24    0.22
   0  10  -4   13.34    0.64
   0 -10  -4   11.24    0.71
   0 -10   4   12.36    0.63
   0 -10  -4   11.07    0.69
   0 -10   4   12.83    0.64
   0  10  -4   13.08    0.69
   0 -10   4   12.91    0.65
   0  10  -4   11.24    0.72
   0 -10  -4   11.99    0.70
   0 -10   4   12.15    0.63
   0  10   4   11.20    0.68
   0 -10   4   12.13    0.65
   0 -10  -4   12.26    0.73
   0 -10  -4   11.78    0.71
   0 -10  -5    0.05    0.30
   0 -10  -5    0.07    0.32
   0 -10   5    0.29    0.21
   0 -10   5    0.18    0.21
   0  10  -5    0.08    0.31
   0  10  -5   -0.19    0.36
   0  10  -5    0.01    0.26
   0  10   5    0.22    0.28
   0 -10  -5    0.11    0.28
   0  10   5   -0.02    0.29
   0 -10   5   -0.03    0.21
   0 -10   5    0.32    0.20
   0 -10  -5   -0.04    0.30
   0 -10   6   66.11    2.76
   0  10   6   58.00    2.83
   0 -10   6   67.70    2.75
   0 -10  -6   58.07    2.83
   0 -10  -6   63.30    2.86
   0  10   6   58.97    2.81
   0  10  -6   65.15    2.83
   0  10  -6   68.63    2.80
   0  10  -6   63.77    2.75
   0 -10  -6   65.19    2.85
   0 -10   6   62.93    2.74
   0 -10  -6   60.40    2.84
   0 -10   6   66.09    2.76
   0 -10  -6   56.91    2.84
   0 -10   7    0.06    0.21
   0 -10  -7   -0.11    0.34
   0 -10   7    0.06    0.24
   0  10  -7   -0.02    0.30
   0 -10  -7    0.03    0.34
   0  10   7    0.34    0.35
   0 -10   7    0.27    0.22
   0 -10  -7   -0.15    0.33
   0 -10  -8   25.44    1.46
   0  10  -8   27.67    1.43
   0  10  -8   31.69    1.48
   0  10  -8   30.28    1.44
   0 -10   8   33.01    1.41
   0  10   8   25.47    1.45
   0 -10   8   28.86    1.36
   0 -10   8   31.05    1.38
   0 -10  -8   27.44    1.50
   0 -10   9   -0.05    0.23
   0  10   9   -0.03    0.35
   0 -10  -9   -0.03    0.40
   0  10  -9    0.10    0.41
   0  10   9   -0.46    0.39
   0 -10  -9   -0.24    0.40
   0 -10  -9   -0.32    0.36
   0  10  -9    0.10    0.39
   0  10  -9    0.38    0.45
   0 -10   9    0.02    0.26
   0 -10  -9   -0.27    0.34
   0 -10   9    0.12    0.23
   0 -10  -9    0.57    0.42
   0 -10   9    0.32    0.28
   0  10  10  272.97   12.42
   0 -10 -10  283.90   12.47
   0  10 -10  299.94   12.38
   0  10 -10  306.85   12.41
   0 -10  10  307.93   12.33
   0 -10 -10  275.41   12.49
   0 -10  10  320.70   12.36
   0  10  10  270.37   12.44
   0 -10 -10  281.35   12.45
   0 -10  10  296.03   12.30
   0 -10 -10  273.84   12.44
   0  10 -10  313.60   12.39
   0  10  10  271.20   12.43
   0 -10  10  311.92   12.32
   0 -10  11   -0.17    0.25
   0 -10  11    0.04    0.24
   0  10  11    0.04    0.36
   0  10 -11    0.22    0.44
   0  10 -11    0.14    0.44
   0 -10 -11    0.55    0.43
   0 -10  11    0.28    0.28
   0  10 -11    0.69    0.51
   0 -10  12    6.79    0.50
   0  10  12    6.73    0.66
   0  10 -12    8.73    0.68
   0 -10 -12    8.04    0.69
   0  10 -12    7.55    0.66
   0 -10  12    7.83    0.54
   0 -10 -12    7.01    0.70
   0  10  12    7.17    0.66
   0  10 -12    6.94    0.71
   0 -10  12    6.90    0.52
   0 -10 -13   -0.44    0.43
   0  10  13    0.35    0.37
   0  10 -13    0.12    0.51
   0  10  13    0.26    0.36
   0 -10  13   -0.04    0.24
   0  10  13   -0.33    0.41
   0  10 -13   -0.03    0.43
   0 -10  13   -0.26    0.26
   0 -10 -14   47.09    2.33
   0 -10  14   50.51    2.19
   0  10  14   46.91    2.36
   0  10 -14   49.65    2.29
   0  10  14   41.98    2.31
   0 -10  14   50.46    2.21
   0 -10  14   51.52    2.22
   0  10 -14   51.81    2.33
   0  10  15   -0.35    0.35
   0  10 -15   -0.71    0.39
   0  10  15   -0.24    0.31
   0 -10  15    0.37    0.26
   0  10 -15    0.32    0.34
   0  10  15   -0.23    0.33
   0  10 -16    1.00    0.32
   0  10  16    1.62    0.31
   0 -10  16    1.69    0.28
   0  10 -16    1.61    0.37
   0 -10 -16    1.17    0.34
   0 -10  16    1.12    0.24
   0  10  16    0.99    0.31
   0  10  16    1.51    0.35
   0  10  16    0.54    0.31
   0  10 -16    1.36    0.41
   0 -10  17    0.04    0.19
   0  10  17   -0.20    0.25
   0  10 -17   -0.29    0.30
   0 -10 -17   -0.13    0.26
   0  10 -17   -0.05    0.33
   0  10  17    0.21    0.24
   0  10 -18   39.78    1.71
   0  10  18   35.55    1.70
   0  10 -18   40.32    1.71
   0 -10  18   38.13    1.67
   0  10  18   38.21    1.71
   0 -10  19    0.13    0.09
   0  10  19    0.15    0.12
   0  10  19    0.05    0.10
   0 -11   0   -0.11    0.23
   0 -11   0   -0.01    0.23
   0 -11   0    0.26    0.26
   0 -11   0    0.13    0.24
   0 -11   0    0.15    0.24
   0  11   0    0.28    0.26
   0  11  -1   -0.17    0.27
   0  11   1   -0.13    0.26
   0 -11   1   -0.04    0.21
   0  11  -1   -0.06    0.29
   0 -11  -1   -0.14    0.24
   0 -11  -1    0.06    0.27
   0 -11  -1   -0.02    0.25
   0 -11  -1    0.03    0.23
   0 -11   1   -0.29    0.23
   0 -11  -1    0.15    0.25
   0 -11   1    0.02    0.23
   0 -11   1   -0.10    0.24
   0 -11  -2  386.00   16.31
   0 -11  -2  400.66   16.32
   0  11   2  403.46   16.29
   0  11  -2  410.58   16.29
   0 -11   2  391.57   16.27
   0  11  -2  374.36   16.27
   0 -11  -2  380.99   16.28
   0 -11   2  382.13   16.27
   0 -11  -2  392.71   16.31
   0 -11   2  406.95   16.28
   0 -11   2  417.23   16.29
   0 -11  -2  368.80   16.33
   0 -11  -2  374.47   16.30
   0 -11  -3    0.19    0.27
   0 -11   3    0.20    0.20
   0 -11  -3    0.06    0.27
   0  11   3    0.35    0.25
   0 -11   3   -0.24    0.23
   0  11  -3    0.18    0.31
   0 -11  -3    0.24    0.26
   0 -11   3   -0.09    0.22
   0 -11   3    0.12    0.21
   0  11  -4   16.95    0.82
   0 -11  -4   16.68    0.92
   0 -11  -4   14.79    0.88
   0 -11   4   17.59    0.87
   0 -11  -4   16.57    0.92
   0  11   4   16.40    0.89
   0 -11   4   17.68    0.85
   0  11  -4   18.01    0.89
   0  11  -4   17.00    0.92
   0 -11   4   15.51    0.83
   0 -11   4   18.29    0.87
   0 -11  -4   16.78    0.91
   0 -11  -4   16.02    0.94
   0 -11   4   17.75    0.86
   0  11  -5    0.18    0.32
   0 -11   5   -0.08    0.21
   0 -11  -5   -0.16    0.32
   0 -11   5   -0.18    0.23
   0  11  -5    0.02    0.23
   0 -11  -5   -0.07    0.28
   0 -11   5    0.01    0.19
   0 -11  -5   -0.20    0.30
   0  11   5   -0.13    0.28
   0 -11  -5    0.03    0.31
   0 -11   5    0.13    0.20
   0 -11  -6   37.36    1.88
   0 -11   6   39.84    1.79
   0 -11  -6   35.09    1.88
   0  11  -6   39.08    1.76
   0 -11   6   39.26    1.76
   0 -11  -6   39.06    1.87
   0 -11   6   42.64    1.79
   0  11  -7   -0.02    0.36
   0  11  -7    0.12    0.43
   0  11   7    0.31    0.35
   0  11  -7    0.68    0.30
   0 -11  -7    0.03    0.34
   0 -11  -7    0.07    0.36
   0 -11   7   -0.04    0.23
   0 -11   7    0.05    0.22
   0  11   7    0.36    0.34
   0 -11   8   53.58    2.25
   0  11   8   46.89    2.35
   0 -11  -8   43.07    2.33
   0  11  -8   52.23    2.30
   0  11  -8   53.08    2.34
   0 -11  -8   50.39    2.38
   0  11   8   44.92    2.33
   0  11  -8   51.55    2.25
   0 -11  -8   47.82    2.35
   0 -11   8   49.19    2.22
   0 -11   8   56.62    2.28
   0 -11  -8   49.57    2.39
   0  11   9    0.24    0.39
   0 -11   9   -0.28    0.26
   0 -11  -9    0.42    0.41
   0 -11  -9    0.47    0.43
   0  11   9   -0.10    0.39
   0 -11  -9   -0.03    0.36
   0  11  -9    0.15    0.40
   0  11  -9    0.40    0.48
   0 -11   9   -0.08    0.23
   0 -11   9    0.74    0.28
   0 -11  -9    0.03    0.39
   0 -11   9    0.04    0.25
   0 -11  -9    0.44    0.43
   0  11  -9   -0.19    0.35
   0  11  10   95.80    4.45
   0 -11 -10   99.63    4.50
   0  11 -10  105.13    4.41
   0  11 -10  104.85    4.44
   0 -11  10  106.05    4.36
   0 -11  10  107.52    4.34
   0  11  10   91.74    4.45
   0 -11 -10   94.68    4.46
   0  11 -10  100.74    4.35
   0 -11  10  103.23    4.32
   0 -11 -10   96.82    4.47
   0  11  10   92.46    4.47
   0 -11 -11    0.79    0.43
   0  11 -11   -0.41    0.47
   0  11 -11    0.27    0.52
   0  11 -11   -0.11    0.37
   0 -11 -11    0.26    0.45
   0 -11  11    0.20    0.26
   0  11  11   -0.04    0.39
   0 -11  11    0.15    0.24
   0 -11  11   -0.12    0.27
   0 -11 -12  112.89    5.25
   0  11 -12  123.31    5.20
   0  11 -12  127.15    5.24
   0  11 -12  115.23    5.13
   0 -11 -12  111.52    5.30
   0 -11  12  122.11    5.11
   0  11  12  112.97    5.26
   0 -11  12  131.07    5.16
   0  11  12  106.99    5.24
   0 -11  12  125.05    5.13
   0  11  13   -0.11    0.38
   0 -11  13    0.18    0.24
   0  11  13   -0.33    0.38
   0  11 -13    0.16    0.35
   0  11  13   -0.38    0.41
   0  11 -13   -0.37    0.44
   0 -11  13    0.52    0.27
   0 -11 -13    0.21    0.40
   0 -11  13    0.04    0.26
   0  11 -13   -0.12    0.49
   0  11 -14    2.03    0.40
   0  11 -14    2.53    0.48
   0  11  14    1.82    0.42
   0 -11  14    1.53    0.30
   0 -11  14    1.67    0.31
   0 -11 -14    1.66    0.43
   0  11  14    1.55    0.40
   0  11 -14    2.30    0.45
   0  11 -15    0.10    0.31
   0  11  15    0.35    0.30
   0  11 -15    0.48    0.42
   0 -11  15    0.25    0.25
   0 -11 -15   -0.13    0.33
   0  11  15    0.15    0.33
   0  11  15    0.25    0.33
   0  11  16   20.53    1.12
   0 -11  16   23.29    1.08
   0  11 -16   21.59    1.12
   0 -11  16   24.06    1.07
   0  11  16   21.80    1.14
   0 -11 -16   21.54    1.13
   0  11  16   23.63    1.18
   0  11  16   21.15    1.15
   0  11 -16   23.63    1.16
   0  11  17   -0.07    0.22
   0 -11  17    0.02    0.17
   0  11 -17    0.72    0.28
   0  11 -17    0.15    0.30
   0  11  17    0.20    0.22
   0 -11 -17    0.02    0.22
   0 -11  18    0.97    0.16
   0  11  18    1.11    0.19
   0  11  18    1.12    0.19
   0 -12   0  578.58   23.96
   0 -12   0  550.10   23.95
   0 -12   0  579.03   23.94
   0 -12   0  597.45   23.96
   0  12   0  609.89   23.96
   0 -12   0  556.77   23.99
   0 -12   0  566.02   23.95
   0 -12  -1    0.33    0.26
   0 -12  -1   -0.02    0.27
   0 -12   1   -0.14    0.25
   0 -12   1   -0.19    0.28
   0 -12  -1    0.02    0.25
   0 -12  -1    0.16    0.26
   0 -12   1    0.18    0.21
   0 -12   1   -0.11    0.26
   0 -12  -1    0.20    0.25
   0 -12  -1    0.02    0.30
   0 -12   1   -0.02    0.27
   0 -12  -1   -0.02    0.25
   0  12   1    0.18    0.28
   0  12  -1    0.18    0.25
   0 -12   2   -0.07    0.26
   0 -12   2    0.34    0.25
   0 -12  -2    0.21    0.25
   0 -12  -2    0.13    0.28
   0  12   2    0.35    0.27
   0  12  -2    0.36    0.29
   0 -12   2    0.34    0.23
   0 -12   2    0.13    0.21
   0 -12  -2    0.30    0.29
   0 -12   2    0.30    0.24
   0 -12  -2    0.25    0.26
   0  12  -2    0.18    0.32
   0 -12  -2    0.37    0.26
   0 -12  -2    0.16    0.30
   0 -12   2    0.43    0.25
   0 -12  -3    0.44    0.29
   0  12   3    0.34    0.29
   0  12  -3    0.37    0.27
   0 -12   3    0.17    0.23
   0  12  -3    0.22    0.34
   0 -12   3    0.16    0.23
   0 -12  -3    0.07    0.27
   0 -12   3    0.05    0.24
   0 -12  -3    0.16    0.29
   0 -12   3   -0.09    0.23
   0 -12   3    0.12    0.24
   0 -12  -3   -0.09    0.26
   0 -12  -4    5.85    0.48
   0 -12   4    5.53    0.42
   0 -12  -4    6.34    0.50
   0 -12   4    5.03    0.41
   0 -12  -4    5.83    0.52
   0 -12   4    5.47    0.42
   0 -12  -5   -0.24    0.33
   0  12  -5    0.22    0.36
   0 -12   5    0.22    0.25
   0 -12  -5    0.21    0.33
   0  12   5    0.25    0.31
   0 -12  -6    2.50    0.40
   0 -12   6    2.99    0.30
   0  12   6    2.63    0.44
   0 -12  -6    2.05    0.39
   0  12   6    2.66    0.42
   0  12  -6    2.26    0.40
   0 -12   6    2.06    0.31
   0 -12  -6    2.02    0.42
   0  12  -6    2.67    0.44
   0 -12   7    0.15    0.24
   0  12   7   -0.13    0.35
   0 -12   7    0.27    0.24
   0 -12  -7    0.16    0.36
   0  12   7    0.03    0.35
   0 -12  -7    0.26    0.37
   0 -12   7    0.26    0.26
   0  12  -7    0.11    0.35
   0 -12   7    0.31    0.27
   0 -12  -7    0.07    0.37
   0  12  -7   -0.31    0.43
   0 -12  -8    0.40    0.38
   0 -12   8    0.79    0.25
   0 -12   8    0.98    0.29
   0  12  -8    1.16    0.41
   0  12   8    1.04    0.40
   0 -12   8    0.92    0.29
   0 -12  -8    0.58    0.39
   0 -12  -8    0.95    0.38
   0  12   8    0.74    0.39
   0 -12   8    1.10    0.30
   0 -12  -8    0.69    0.39
   0  12  -8    0.58    0.50
   0 -12  -9   -0.28    0.39
   0 -12   9    0.08    0.26
   0  12  -9    0.08    0.42
   0  12  -9    0.17    0.48
   0  12   9   -0.15    0.37
   0 -12   9    0.10    0.25
   0 -12  -9    0.11    0.40
   0  12   9   -0.14    0.39
   0 -12  -9   -0.11    0.41
   0 -12   9   -0.17    0.26
   0 -12  -9    0.21    0.38
   0 -12  10  128.42    5.15
   0 -12  10  128.30    5.13
   0  12 -10  122.32    5.18
   0  12 -10  122.73    5.22
   0  12  10  110.62    5.24
   0 -12  10  129.95    5.13
   0  12  10  112.32    5.23
   0 -12 -10  114.39    5.26
   0 -12 -10  110.05    5.24
   0 -12 -10  113.02    5.24
   0 -12  10  121.56    5.10
   0  12  10  109.30    5.24
   0 -12 -10  111.51    5.29
   0 -12  11   -0.14    0.29
   0  12 -11    0.03    0.43
   0 -12  11    0.06    0.27
   0  12 -11   -0.73    0.51
   0 -12  11   -0.29    0.27
   0 -12 -11   -0.37    0.42
   0 -12 -11    0.13    0.46
   0  12  11   -0.04    0.38
   0 -12  11    0.36    0.26
   0 -12  12    0.42    0.27
   0 -12  12    0.18    0.26
   0  12 -12    0.08    0.43
   0  12 -12    0.15    0.50
   0 -12  12    0.06    0.25
   0 -12 -12    0.14    0.41
   0 -12  12    0.27    0.24
   0  12  12    0.53    0.37
   0 -12 -12    0.09    0.46
   0  12  12   -0.07    0.36
   0  12  13    0.43    0.36
   0 -12  13    0.08    0.25
   0  12  13    0.19    0.36
   0  12 -13   -0.10    0.39
   0  12  13    0.42    0.37
   0 -12 -13   -0.07    0.40
   0  12 -13   -0.37    0.47
   0 -12  13    0.08    0.27
   0 -12  14    0.50    0.26
   0  12  14   -0.03    0.33
   0 -12  15    0.19    0.21
   0  12  15    0.02    0.29
   0  12  15    0.09    0.30
   0  12 -15   -0.35    0.32
   0  12  15    0.05    0.29
   0  12 -15    0.52    0.40
   0  12  15    0.22    0.26
   0 -12 -15   -0.07    0.30
   0 -12  15   -0.15    0.23
   0  12  16   10.36    0.66
   0 -12  16   10.60    0.57
   0  12  16   10.06    0.63
   0  12 -16   10.55    0.67
   0 -12 -16   10.64    0.62
   0  12 -16   11.42    0.64
   0  12  17    0.17    0.19
   0  12 -17   -0.03    0.27
   0 -12  17    0.16    0.14
   0  12  17    0.17    0.21
   0  12  18    0.37    0.14
   0  12  18    0.37    0.12
   0  12  18    0.40    0.14
   0 -13   0    0.28    0.26
   0 -13   0    0.18    0.29
   0 -13   0   -0.10    0.29
   0 -13   1    0.02    0.28
   0 -13  -1   -0.04    0.28
   0 -13  -1    0.20    0.32
   0 -13   1    0.35    0.29
   0 -13   1    0.15    0.27
   0 -13  -1    0.13    0.28
   0 -13   2   19.96    1.00
   0 -13  -2   17.90    1.01
   0 -13   2   19.23    1.02
   0 -13  -3    0.23    0.31
   0 -13   3    0.12    0.22
   0 -13   3    0.06    0.27
   0 -13  -3    0.51    0.30
   0  13   3   -0.12    0.29
   0  13  -3   -0.37    0.31
   0 -13   4    2.76    0.37
   0 -13  -4    3.42    0.42
   0 -13   4    3.11    0.35
   0  13  -4    2.20    0.44
   0 -13   4    2.63    0.34
   0  13   4    2.03    0.41
   0 -13  -4    1.79    0.37
   0 -13   4    2.98    0.34
   0 -13  -4    2.27    0.42
   0  13   4    2.71    0.41
   0  13  -4    2.22    0.37
   0  13   5    0.63    0.34
   0 -13   5    0.12    0.24
   0  13  -5   -0.12    0.38
   0 -13  -5   -0.50    0.35
   0 -13   5    0.33    0.24
   0 -13  -5    0.58    0.36
   0 -13  -5    0.09    0.36
   0 -13   5    0.02    0.23
   0  13   5    0.15    0.32
   0 -13   5   -0.02    0.25
   0 -13   6   34.25    1.49
   0  13  -6   33.05    1.51
   0 -13   6   31.79    1.47
   0 -13  -6   29.49    1.56
   0  13   6   29.16    1.56
   0 -13   6   30.87    1.45
   0 -13  -6   27.43    1.56
   0  13   6   29.79    1.54
   0 -13  -6   29.29    1.60
   0 -13   6   31.30    1.48
   0  13  -6   30.97    1.55
   0 -13   7    0.56    0.28
   0 -13  -7    0.27    0.37
   0  13  -7    0.14    0.38
   0 -13   7   -0.06    0.27
   0  13   7    0.03    0.38
   0 -13   7   -0.02    0.24
   0  13   7    0.42    0.35
   0  13  -7    0.78    0.47
   0 -13  -7    0.15    0.39
   0 -13   7    0.20    0.29
   0 -13   8   78.14    3.22
   0  13  -8   76.56    3.26
   0 -13   8   73.18    3.20
   0  13   8   67.61    3.33
   0  13   8   71.74    3.32
   0  13  -8   75.34    3.30
   0 -13  -8   65.92    3.31
   0 -13  -9   -0.18    0.39
   0  13  -9    0.41    0.42
   0 -13   9   -0.02    0.28
   0  13  -9   -0.03    0.52
   0 -13  -9    0.07    0.42
   0  13   9   -0.28    0.41
   0 -13  -9   -0.37    0.40
   0 -13  -9    0.13    0.42
   0  13   9   -0.45    0.44
   0 -13   9    0.08    0.25
   0 -13   9    0.07    0.29
   0 -13  10   98.65    4.06
   0  13 -10   93.76    4.09
   0 -13  10   95.63    4.03
   0  13 -10   94.47    4.13
   0 -13 -10   87.65    4.17
   0 -13 -10   90.29    4.17
   0  13  10   89.68    4.15
   0 -13 -10   90.53    4.23
   0 -13  10   99.69    4.04
   0  13  10   87.77    4.16
   0  13  10   86.47    4.17
   0 -13  11    0.10    0.26
   0 -13 -11    0.36    0.41
   0 -13  11    0.06    0.26
   0  13 -11    0.60    0.40
   0  13 -11    0.18    0.51
   0 -13 -11    0.13    0.43
   0  13  11    0.76    0.38
   0 -13  11    0.11    0.28
   0 -13  12    9.29    0.57
   0 -13 -12    8.73    0.71
   0  13 -12    8.57    0.74
   0 -13 -12    9.23    0.77
   0  13 -12    8.54    0.66
   0 -13  12    8.85    0.60
   0  13  12    8.34    0.70
   0  13  12    7.73    0.68
   0  13 -13   -0.14    0.36
   0 -13  13   -0.16    0.23
   0 -13  13    0.66    0.27
   0  13  13   -0.17    0.37
   0  13  13    0.07    0.32
   0  13  14    0.72    0.33
   0  13 -14    0.26    0.34
   0 -13  14    0.69    0.23
   0  13 -14    0.44    0.40
   0 -13 -14    0.42    0.31
   0 -13  14    0.73    0.25
   0  13  14    0.46    0.32
   0  13 -15    0.54    0.30
   0  13  15   -0.15    0.27
   0 -13  15   -0.37    0.21
   0  13  15   -0.20    0.28
   0 -13 -15   -0.13    0.28
   0  13 -15   -0.02    0.36
   0  13  15    0.39    0.27
   0  13  16   19.71    0.96
   0 -13  16   18.38    0.86
   0  13 -16   17.40    0.90
   0  13  16   18.03    0.92
   0  13 -16   19.22    0.94
   0  13  17   -0.08    0.15
   0  13 -17   -0.01    0.16
   0  13  17   -0.09    0.16
   0  14   0   42.10    1.98
   0 -14   0   42.43    1.99
   0 -14   0   39.88    2.02
   0 -14   0   42.72    1.99
   0 -14   0   44.28    1.99
   0 -14   0   44.92    2.01
   0  14  -1    0.39    0.30
   0  14   1   -0.07    0.32
   0 -14   1    0.19    0.28
   0 -14  -1   -0.46    0.34
   0 -14   1    0.49    0.29
   0 -14   1    0.06    0.30
   0 -14  -1   -0.15    0.32
   0 -14   1    0.21    0.30
   0 -14  -1    0.25    0.30
   0 -14  -1    0.13    0.32
   0  14   2    7.48    0.59
   0  14  -2    9.14    0.60
   0 -14   2    7.86    0.58
   0 -14  -2    8.14    0.60
   0 -14   2    8.01    0.58
   0 -14   2    8.58    0.57
   0 -14  -2    7.75    0.61
   0 -14  -2    7.48    0.60
   0 -14  -3    0.20    0.33
   0 -14  -3   -0.30    0.38
   0 -14   3    0.21    0.31
   0 -14  -3    0.22    0.33
   0 -14  -3    0.12    0.34
   0 -14   3    0.04    0.28
   0 -14   3   -0.23    0.26
   0  14   3   -0.10    0.33
   0  14  -3   -0.16    0.32
   0  14  -4    8.58    0.61
   0  14   4    8.40    0.63
   0 -14   4    7.49    0.54
   0  14  -4    7.55    0.65
   0 -14   4    8.53    0.57
   0 -14   4    9.78    0.59
   0  14   4    8.17    0.66
   0 -14  -4    8.72    0.66
   0 -14  -4    7.14    0.63
   0 -14  -4    8.29    0.68
   0 -14   4    8.15    0.56
   0 -14   4    8.02    0.59
   0 -14   5   -0.07    0.30
   0 -14   5    0.11    0.28
   0 -14   5   -0.06    0.27
   0 -14   5    0.18    0.29
   0 -14  -5   -0.11    0.37
   0 -14  -5    0.22    0.35
   0  14   5    0.23    0.36
   0  14  -5    0.12    0.34
   0  14  -5    0.51    0.40
   0 -14  -5   -0.10    0.37
   0  14   5    0.07    0.36
   0 -14  -5    0.46    0.39
   0 -14   6   18.84    0.95
   0  14   6   17.73    1.06
   0 -14  -6   17.18    1.04
   0  14   6   17.01    1.01
   0  14  -6   16.93    0.99
   0 -14   6   18.50    0.93
   0 -14   6   14.59    0.96
   0 -14  -6   16.06    0.99
   0  14  -6   17.57    1.02
   0 -14  -7   -0.04    0.37
   0 -14   7   -0.04    0.28
   0  14  -7    0.33    0.47
   0  14   7    0.23    0.41
   0 -14   7    0.46    0.27
   0  14   7    0.07    0.37
   0 -14   7    0.27    0.30
   0 -14  -8  143.83    6.54
   0 -14   8  161.91    6.39
   0 -14  -8  139.07    6.48
   0 -14   8  157.35    6.38
   0  14   8  139.47    6.49
   0 -14   8  149.87    6.36
   0  14   8  140.11    6.47
   0  14  -8  157.61    6.45
   0 -14  -8  135.62    6.51
   0 -14   8  156.43    6.39
   0 -14  -9   -0.22    0.45
   0 -14   9    0.13    0.28
   0 -14  -9   -0.14    0.40
   0 -14   9   -0.02    0.28
   0  14  -9   -0.35    0.48
   0 -14  -9   -0.30    0.42
   0  14   9   -0.21    0.43
   0 -14   9    0.46    0.26
   0  14   9    0.11    0.37
   0 -14   9    0.24    0.29
   0 -14  10    0.72    0.30
   0  14 -10    0.13    0.39
   0  14 -10    0.73    0.50
   0 -14 -10    0.47    0.42
   0  14  10    0.98    0.46
   0 -14 -10    0.30    0.45
   0  14  10    0.07    0.39
   0 -14  10    0.39    0.27
   0  14  10    0.65    0.42
   0 -14  10    0.56    0.29
   0 -14  11    0.02    0.26
   0 -14 -11    0.17    0.41
   0  14 -11    0.17    0.48
   0 -14 -11    0.50    0.44
   0  14 -11    0.07    0.37
   0 -14  11   -0.02    0.28
   0  14  11    0.26    0.37
   0 -14  12   12.92    0.73
   0 -14  12   12.85    0.71
   0  14  12   12.49    0.83
   0 -14 -12   11.69    0.87
   0  14  12   10.63    0.80
   0  14  13    0.31    0.34
   0  14 -13   -0.26    0.39
   0 -14  13    0.10    0.22
   0 -14 -13    0.10    0.32
   0 -14  13   -0.19    0.26
   0  14  13   -0.09    0.31
   0  14  13    0.24    0.33
   0 -14  14    4.53    0.36
   0  14 -14    4.22    0.48
   0 -14 -14    4.13    0.40
   0 -14  14    3.55    0.32
   0  14  14    4.35    0.44
   0  14  14    3.95    0.42
   0  14 -15   -0.11    0.32
   0  14  15    0.09    0.24
   0  14 -15    0.20    0.24
   0  14  15    0.06    0.24
   0  14  16    1.16    0.22
   0 -14  16    1.39    0.18
   0  14 -16    1.16    0.21
   0  14  16    1.13    0.24
   0 -15   0   -0.27    0.34
   0 -15   0    0.03    0.32
   0 -15   0    0.32    0.34
   0  15   0    0.07    0.33
   0 -15   0    0.03    0.31
   0 -15  -1    0.08    0.34
   0 -15   1   -0.11    0.34
   0 -15  -1    0.17    0.34
   0 -15   1    0.31    0.31
   0  15   1    0.28    0.33
   0  15  -1    0.17    0.34
   0 -15  -1   -0.06    0.34
   0 -15   1   -0.08    0.30
   0 -15  -2  305.72   13.34
   0 -15  -2  296.54   13.33
   0 -15   2  330.96   13.33
   0 -15   2  335.93   13.33
   0 -15  -2  309.54   13.35
   0 -15   2  321.60   13.32
   0  15  -2  322.74   13.31
   0  15   2  315.43   13.33
   0 -15  -3    0.47    0.41
   0 -15   3   -0.02    0.30
   0 -15  -3   -0.25    0.36
   0 -15  -3    0.03    0.35
   0 -15   3    0.18    0.31
   0 -15   3   -0.08    0.31
   0  15  -3   -0.39    0.36
   0  15   3    0.09    0.37
   0 -15   4    5.77    0.49
   0 -15  -4    4.36    0.52
   0  15   4    5.48    0.57
   0 -15  -4    4.70    0.52
   0 -15   4    4.59    0.45
   0  15   4    5.29    0.53
   0  15  -4    4.09    0.48
   0 -15  -5   -0.03    0.34
   0 -15   5   -0.07    0.32
   0 -15  -5    0.14    0.40
   0  15  -5   -0.41    0.37
   0  15   5   -0.03    0.39
   0  15   5    0.07    0.35
   0 -15   5    0.02    0.30
   0 -15  -5    0.21    0.40
   0 -15   5   -0.05    0.29
   0 -15   6   43.21    1.99
   0 -15   6   38.62    1.96
   0  15   6   40.03    2.08
   0 -15   6   47.69    2.02
   0 -15   6   45.08    2.01
   0 -15  -6   40.55    2.08
   0  15   6   42.30    2.07
   0  15  -6   45.69    2.03
   0 -15  -6   39.55    2.11
   0 -15  -6   42.29    2.05
   0 -15   6   39.25    2.03
   0 -15   6   45.28    2.00
   0  15  -6   45.33    2.04
   0 -15   7    0.48    0.31
   0 -15  -7   -0.29    0.41
   0 -15   7    0.25    0.28
   0  15   7   -0.08    0.40
   0 -15   7   -0.13    0.33
   0  15   7    0.03    0.41
   0  15  -7    0.13    0.36
   0  15  -7    0.27    0.44
   0 -15  -7   -0.04    0.45
   0 -15   7   -0.17    0.31
   0 -15  -8   17.75    1.19
   0 -15   8   20.67    1.04
   0  15   8   18.77    1.14
   0  15  -8   19.94    1.09
   0 -15  -8   18.41    1.13
   0 -15   8   23.07    1.09
   0  15   8   18.30    1.14
   0  15  -8   18.82    1.11
   0 -15  -8   18.20    1.19
   0 -15   8   19.50    1.03
   0 -15   8   19.53    1.02
   0  15  -9   -0.26    0.37
   0  15   9    0.49    0.42
   0 -15   9   -0.09    0.29
   0  15  -9   -0.11    0.47
   0 -15   9   -0.65    0.33
   0 -15  -9    0.21    0.41
   0  15   9   -0.11    0.40
   0 -15  -9   -0.09    0.43
   0  15   9    0.08    0.36
   0 -15  10   23.42    1.12
   0  15  10   21.50    1.23
   0 -15 -10   19.90    1.19
   0 -15 -10   21.89    1.27
   0  15 -10   20.90    1.20
   0  15  10   21.58    1.21
   0  15 -10   20.65    1.14
   0  15  11   -0.07    0.36
   0 -15 -11   -0.12    0.42
   0 -15  11    0.21    0.27
   0  15 -11    0.29    0.34
   0 -15  12   33.84    1.48
   0  15  12   29.87    1.56
   0  15 -12   32.04    1.54
   0 -15 -12   29.59    1.52
   0  15  12   29.76    1.56
   0 -15 -12   30.48    1.61
   0  15  13    0.05    0.29
   0  15 -13   -0.06    0.38
   0 -15  13    0.02    0.26
   0  15  13   -0.13    0.29
   0  15 -13    0.40    0.29
   0 -15  13   -0.02    0.22
   0  15  13    0.05    0.30
   0  15  14    0.16    0.26
   0  15 -14    0.21    0.25
   0 -15  14    0.31    0.21
   0  15  15    0.09    0.22
   0 -15  15    0.06    0.17
   0  15  15   -0.07    0.20
   0  15 -15    0.07    0.21
   0  15  16    0.92    0.17
   0  15 -16    0.81    0.17
   0  15  16    1.15    0.18
   0 -16   0   30.58    1.49
   0 -16   0   29.02    1.48
   0 -16   0   28.22    1.47
   0  16   0   29.26    1.47
   0 -16   1    0.11    0.35
   0 -16  -1   -0.21    0.35
   0 -16   1    0.14    0.34
   0 -16  -1    0.12    0.36
   0 -16   1   -0.29    0.35
   0  16  -1    0.27    0.36
   0  16   1   -0.28    0.35
   0 -16   1   -0.03    0.32
   0 -16  -1    0.06    0.36
   0 -16  -2  117.60    5.45
   0 -16   2  129.67    5.46
   0 -16   2  132.01    5.45
   0 -16  -2  122.34    5.47
   0 -16   2  128.31    5.45
   0 -16  -2  123.84    5.46
   0 -16  -2  122.42    5.53
   0  16   2  127.29    5.46
   0  16  -2  128.12    5.44
   0 -16   3    0.22    0.32
   0 -16   3    0.56    0.33
   0 -16  -3    0.73    0.37
   0 -16   3   -0.11    0.37
   0 -16  -3   -0.22    0.39
   0 -16   3    0.08    0.36
   0 -16  -3   -0.34    0.38
   0 -16  -3    0.35    0.36
   0  16   3   -0.39    0.41
   0  16   3    0.18    0.38
   0  16  -3    0.18    0.36
   0 -16   4   36.21    1.64
   0 -16  -4   32.08    1.72
   0 -16   4   31.63    1.68
   0 -16  -4   30.94    1.67
   0 -16   4   36.60    1.65
   0  16   4   30.78    1.70
   0 -16   4   37.09    1.64
   0 -16  -4   32.94    1.68
   0 -16  -4   29.40    1.65
   0  16   4   31.38    1.66
   0  16  -4   34.15    1.63
   0 -16   4   34.11    1.62
   0 -16   5   -0.18    0.32
   0 -16  -5    0.41    0.36
   0 -16   5    0.05    0.32
   0 -16   5    0.07    0.32
   0  16  -5   -0.03    0.38
   0  16   5   -0.10    0.39
   0 -16  -5    0.29    0.38
   0 -16   5    0.47    0.32
   0  16   5   -0.15    0.39
   0 -16  -5   -0.04    0.40
   0 -16   6   67.99    3.08
   0 -16   6   73.51    3.12
   0  16   6   65.59    3.15
   0  16  -6   74.76    3.11
   0 -16  -6   65.47    3.17
   0  16   6   66.96    3.19
   0 -16   6   76.34    3.11
   0 -16  -6   65.26    3.13
   0 -16  -6   65.00    3.21
   0 -16   6   68.10    3.14
   0 -16   7    0.19    0.29
   0 -16  -7   -0.29    0.40
   0 -16   7    0.19    0.27
   0 -16   7   -0.08    0.33
   0 -16  -7    0.40    0.41
   0 -16   7    0.02    0.29
   0  16   7    0.22    0.40
   0  16   7    0.03    0.40
   0  16  -7    0.03    0.36
   0 -16  -8    8.24    0.69
   0  16   8    7.04    0.67
   0 -16   8    8.62    0.59
   0 -16   8    9.09    0.63
   0 -16  -8    7.95    0.74
   0 -16   8    7.80    0.58
   0 -16  -8    7.45    0.72
   0  16   8    8.08    0.69
   0  16  -8    8.18    0.63
   0  16  -9   -0.55    0.37
   0  16   9    0.29    0.38
   0 -16  -9    0.26    0.39
   0 -16   9   -0.11    0.26
   0 -16   9    0.10    0.30
   0 -16  -9    0.24    0.40
   0 -16  -9   -0.16    0.35
   0 -16   9    0.23    0.29
   0  16   9    0.39    0.38
   0  16   9    0.76    0.38
   0 -16 -10    6.95    0.67
   0 -16  10    8.47    0.56
   0  16 -10    7.68    0.60
   0  16  10    7.01    0.63
   0 -16  10    7.55    0.54
   0 -16  11    0.04    0.26
   0 -16 -11    0.18    0.38
   0 -16  11   -0.04    0.28
   0  16  11    0.27    0.34
   0  16 -11   -0.13    0.30
   0  16  11    0.21    0.34
   0 -16  11   -0.08    0.25
   0  16 -12    3.16    0.38
   0 -16  12    3.08    0.32
   0 -16 -12    2.83    0.46
   0  16  12    3.42    0.41
   0 -16  12    3.92    0.38
   0  16  12    3.58    0.43
   0 -16  12    3.59    0.34
   0  16  12    3.57    0.41
   0 -16  13   -0.11    0.21
   0  16  13    0.44    0.27
   0  16 -13    0.11    0.26
   0  16  13    0.40    0.27
   0  16 -14   22.27    1.03
   0  16  14   20.64    1.07
   0 -16  14   22.88    1.01
   0  16  14   20.48    1.04
   0  16 -15   -0.04    0.14
   0  16  15    0.13    0.15
   0  16  15   -0.05    0.17
   0 -17   0    0.35    0.39
   0 -17   0    0.06    0.36
   0 -17   0   -0.37    0.37
   0  17   0   -0.34    0.38
   0 -17   0   -0.19    0.36
   0 -17  -1    0.46    0.37
   0 -17   1   -0.04    0.39
   0 -17  -1   -0.09    0.36
   0 -17   1   -0.21    0.38
   0 -17  -1   -0.32    0.35
   0 -17   1    0.39    0.36
   0  17  -1   -0.28    0.37
   0  17   1    0.32    0.39
   0 -17   1    0.06    0.35
   0 -17  -1    0.38    0.35
   0 -17  -2   76.09    3.57
   0 -17   2   80.30    3.55
   0 -17   2   77.60    3.55
   0 -17  -2   74.22    3.61
   0 -17   2   82.59    3.64
   0 -17  -2   78.57    3.63
   0 -17   2   82.69    3.57
   0  17   2   78.11    3.56
   0  17  -2   84.42    3.56
   0 -17   2   89.09    3.59
   0 -17  -2   74.21    3.56
   0 -17  -3    0.08    0.41
   0 -17  -3    0.26    0.35
   0 -17   3    0.11    0.35
   0 -17   3    0.25    0.35
   0  17   3    0.29    0.42
   0 -17  -3   -0.17    0.37
   0 -17   3    0.17    0.34
   0 -17  -3   -0.42    0.37
   0 -17   3   -0.06    0.36
   0  17  -3   -0.16    0.36
   0  17   3    0.28    0.38
   0  17   4  144.97    6.40
   0  17  -4  165.75    6.39
   0 -17   4  155.59    6.38
   0  17   4  141.84    6.44
   0 -17  -4  138.10    6.41
   0 -17   4  153.78    6.37
   0 -17  -4  146.59    6.45
   0 -17  -4  142.71    6.43
   0 -17  -4  144.23    6.46
   0 -17   4  146.10    6.43
   0  17  -5    0.18    0.34
   0  17   5    0.43    0.39
   0 -17   5    0.44    0.31
   0  17   5    0.37    0.44
   0 -17   5   -0.27    0.36
   0 -17  -5   -0.47    0.40
   0 -17   5    0.17    0.33
   0 -17  -5   -0.24    0.43
   0 -17  -5   -0.03    0.36
   0  17   6   42.65    2.05
   0  17  -6   45.29    2.01
   0 -17   6   43.54    2.00
   0  17   6   39.77    2.06
   0 -17   6   44.73    2.01
   0 -17   6   46.23    2.02
   0 -17  -6   39.12    2.05
   0 -17  -6   39.84    2.09
   0 -17  -6   39.55    2.02
   0 -17   6   40.62    2.02
   0  17  -7    0.10    0.35
   0  17   7    0.52    0.41
   0 -17  -7    0.28    0.45
   0 -17   7    0.28    0.33
   0  17   7    0.75    0.38
   0 -17   7    0.10    0.30
   0 -17  -7   -0.03    0.38
   0 -17  -7   -0.12    0.41
   0 -17   8   37.81    1.77
   0 -17  -8   36.19    1.90
   0  17   8   35.71    1.84
   0  17  -8   37.52    1.78
   0 -17   8   38.93    1.78
   0  17   9   -0.32    0.38
   0 -17   9   -0.16    0.32
   0 -17  -9   -0.15    0.40
   0  17   9    0.32    0.38
   0 -17  -9    0.47    0.34
   0 -17 -10   83.47    4.04
   0 -17  10   98.38    4.02
   0 -17  10  104.20    4.05
   0 -17 -10   90.94    4.14
   0 -17 -10   83.51    4.05
   0  17 -10  100.74    4.05
   0  17  10   89.48    4.10
   0 -17 -11   -0.09    0.35
   0 -17  11    0.13    0.26
   0  17  11   -0.03    0.30
   0 -17  11    0.02    0.24
   0  17 -11    0.40    0.29
   0  17  11   -0.26    0.31
   0  17  12   50.37    2.34
   0 -17  12   52.41    2.28
   0  17  12   48.33    2.34
   0  17 -12   55.54    2.30
   0 -17  13    0.16    0.16
   0  17  13    0.18    0.23
   0  17 -13    0.10    0.21
   0  17  14   16.54    0.80
   0  17  14   16.24    0.82
   0  17 -14   17.43    0.79
   0 -18   0   66.99    3.06
   0 -18   0   64.94    2.99
   0 -18   0   64.19    2.98
   0  18   0   67.33    2.99
   0 -18   0   65.15    2.99
   0 -18  -1    0.63    0.38
   0 -18  -1    0.04    0.37
   0 -18   1   -0.15    0.36
   0 -18   1    0.24    0.36
   0 -18   1    0.21    0.36
   0  18  -1    0.59    0.37
   0  18   1    0.12    0.36
   0 -18  -1    0.38    0.36
   0 -18   1    0.78    0.37
   0 -18  -2   90.46    4.19
   0 -18   2   95.74    4.17
   0  18   2   92.45    4.23
   0 -18   2   96.43    4.18
   0 -18  -2   95.78    4.25
   0 -18  -2   94.55    4.25
   0 -18   2   94.37    4.25
   0 -18   2  100.36    4.19
   0  18  -2   93.46    4.16
   0  18   2   93.70    4.19
   0 -18  -3   -0.04    0.39
   0 -18  -3   -0.11    0.40
   0 -18  -3    0.36    0.36
   0 -18   3    0.11    0.34
   0 -18  -3    0.10    0.36
   0  18   3   -0.54    0.41
   0 -18   3   -0.03    0.33
   0 -18   3   -0.03    0.36
   0  18   3    0.18    0.38
   0  18  -3    0.16    0.36
   0 -18   3    0.14    0.34
   0 -18  -4   29.19    1.60
   0 -18  -4   30.70    1.63
   0 -18   4   29.93    1.59
   0 -18  -4   30.90    1.60
   0 -18   4   31.13    1.55
   0 -18   4   30.47    1.54
   0  18   4   28.34    1.58
   0 -18   4   32.63    1.56
   0  18   4   31.98    1.59
   0  18  -4   31.12    1.54
   0 -18   4   34.16    1.57
   0 -18   5   -0.05    0.31
   0  18   5    0.25    0.39
   0 -18   5    0.19    0.34
   0  18   5    0.06    0.37
   0  18  -5    0.15    0.34
   0 -18   5    0.37    0.32
   0 -18  -5   -0.03    0.33
   0 -18  -5    0.11    0.41
   0 -18   5    0.19    0.31
   0 -18  -5    0.07    0.39
   0 -18  -6   -0.04    0.41
   0 -18   6   -0.25    0.29
   0 -18   6    0.16    0.33
   0 -18  -6    0.04    0.40
   0  18  -6    0.32    0.36
   0  18   6   -0.19    0.40
   0 -18   6   -0.56    0.33
   0 -18  -7    0.15    0.39
   0 -18   7    0.02    0.29
   0 -18  -7   -0.18    0.40
   0 -18   7    0.51    0.32
   0  18   8   55.13    2.71
   0 -18   8   61.11    2.65
   0 -18   8   63.20    2.67
   0 -18  -8   58.68    2.77
   0 -18   8   66.27    2.68
   0 -18  -8   58.21    2.72
   0  18   8   55.13    2.69
   0  18   8   55.06    2.71
   0 -18   9    0.06    0.24
   0 -18   9    0.02    0.28
   0 -18  -9    0.13    0.36
   0 -18  -9   -0.05    0.32
   0 -18   9    0.24    0.27
   0  18   9   -0.10    0.34
   0  18  -9    0.02    0.30
   0  18   9    0.17    0.31
   0 -18  10    2.76    0.31
   0 -18  10    2.86    0.35
   0  18  10    3.05    0.39
   0 -18  10    3.05    0.34
   0 -18 -10    2.55    0.35
   0  18 -10    3.17    0.35
   0  18  10    2.40    0.37
   0  18  11   -0.23    0.27
   0 -18  11    0.11    0.23
   0  18  11   -0.07    0.26
   0  18 -11   -0.11    0.25
   0 -18  11   -0.03    0.20
   0  18  12   -0.26    0.24
   0  18  12   -0.39    0.23
   0  18 -12    0.27    0.22
   0 -18  12    0.05    0.15
   0  18 -13    0.20    0.16
   0  18  13    0.11    0.17
   0  18  13   -0.05    0.17
   0 -19   0    0.07    0.37
   0 -19   0    0.10    0.40
   0 -19   0   -0.56    0.36
   0  19   0    0.68    0.37
   0 -19   1   -0.03    0.33
   0 -19  -1    0.28    0.38
   0 -19   1   -0.07    0.35
   0 -19  -1   -0.21    0.36
   0  19   1    0.10    0.36
   0 -19  -1    0.60    0.37
   0 -19   1    0.17    0.33
   0  19  -1   -0.05    0.35
   0  19   1   -0.14    0.38
   0 -19   2    3.44    0.43
   0 -19  -2    2.82    0.46
   0 -19   2    3.34    0.46
   0 -19  -2    3.31    0.49
   0 -19   2    3.14    0.44
   0  19   2    3.27    0.48
   0  19  -2    3.02    0.45
   0  19   2    2.94    0.46
   0 -19   3   -0.19    0.31
   0 -19  -3    0.07    0.40
   0  19  -3   -0.41    0.33
   0  19   3   -0.03    0.37
   0 -19   4    1.23    0.35
   0 -19  -4    0.64    0.41
   0 -19  -4    1.15    0.38
   0  19  -4    1.39    0.38
   0 -19   5   -0.22    0.31
   0 -19  -5    0.17    0.39
   0 -19  -5   -0.20    0.31
   0 -19   5   -0.08    0.31
   0 -19  -5   -0.24    0.34
   0  19   5   -0.03    0.33
   0 -19   5    0.07    0.30
   0 -19  -6    5.20    0.52
   0  19   6    5.92    0.55
   0 -19   6    5.98    0.48
   0 -19   6    6.23    0.51
   0 -19  -6    6.31    0.60
   0 -19   6    6.17    0.50
   0 -19   6    6.41    0.49
   0 -19  -6    5.58    0.58
   0 -19  -6    5.04    0.47
   0 -19   6    4.37    0.45
   0  19  -6    5.57    0.50
   0  19   6    5.70    0.54
   0 -19  -7   -0.03    0.37
   0  19   7    0.14    0.33
   0 -19   7   -0.16    0.26
   0 -19   7    0.09    0.28
   0 -19   7   -0.12    0.28
   0  19   7   -0.08    0.33
   0  19  -7    0.37    0.30
   0 -19  -7    0.09    0.33
   0 -19   7    0.38    0.30
   0 -19  -8   17.25    1.04
   0 -19   8   17.17    0.94
   0  19   8   17.26    1.01
   0 -19   8   20.13    0.99
   0  19  -8   19.15    0.98
   0  19   8   16.97    0.98
   0 -19   8   20.97    0.97
   0  19   8   17.38    1.01
   0 -19  -8   19.01    1.01
   0 -19   8   19.94    0.97
   0 -19   9    0.02    0.22
   0 -19   9    0.26    0.24
   0 -19  -9   -0.31    0.27
   0 -19   9    0.20    0.24
   0  19   9    0.37    0.27
   0 -19  -9    0.16    0.27
   0  19  -9   -0.02    0.25
   0 -19  10   -0.27    0.21
   0 -19 -10    0.10    0.21
   0  19  10    0.02    0.24
   0  19 -10    0.22    0.24
   0  19  10    0.36    0.25
   0 -19  10    0.01    0.20
   0  19  11    0.14    0.21
   0  19 -11    0.05    0.20
   0  19  11    0.05    0.21
   0  19 -12   11.72    0.55
   0  19  12   10.09    0.56
   0  20   0  127.18    5.53
   0 -20   0  133.20    5.55
   0 -20   0  127.48    5.54
   0  20   0  123.08    5.48
   0  20   1    0.05    0.33
   0  20  -1    0.72    0.34
   0 -20   1    0.28    0.33
   0 -20  -1    0.19    0.34
   0 -20   1    0.52    0.34
   0 -20  -1    0.06    0.36
   0  20  -1   -0.06    0.33
   0  20   1    0.03    0.32
   0 -20   1    0.22    0.30
   0 -20   2   45.24    2.23
   0  20   2   47.39    2.29
   0 -20   2   50.80    2.27
   0 -20   2   50.33    2.31
   0 -20   2   51.94    2.32
   0 -20  -2   49.16    2.30
   0 -20  -2   51.09    2.33
   0  20   2   46.11    2.25
   0  20  -2   49.47    2.25
   0 -20  -2   50.67    2.30
   0  20   3   -0.35    0.34
   0 -20   3    0.02    0.28
   0 -20   3   -0.07    0.31
   0 -20  -3    0.13    0.34
   0 -20   3   -0.06    0.30
   0 -20  -3    0.52    0.31
   0  20   3   -0.15    0.36
   0  20  -3    0.02    0.31
   0 -20  -3    0.03    0.35
   0 -20   4    0.22    0.29
   0  20   4    0.26    0.34
   0 -20  -4    0.32    0.33
   0 -20   4    0.63    0.31
   0  20   4    0.40    0.35
   0  20  -4    0.53    0.32
   0 -20   4    0.11    0.29
   0 -20  -4    0.35    0.29
   0 -20  -4    0.50    0.37
   0 -20  -5    0.24    0.35
   0  20   5    0.22    0.32
   0 -20   5   -0.16    0.28
   0  20   5    0.31    0.33
   0  20  -5    0.30    0.31
   0 -20  -5   -0.38    0.30
   0 -20   5   -0.02    0.27
   0 -20  -5    0.27    0.34
   0 -20   5    0.37    0.28
   0 -20  -5   -0.22    0.33
   0 -20   6    9.94    0.61
   0 -20  -6    9.97    0.66
   0  20   6    9.22    0.62
   0  20  -6    9.26    0.61
   0 -20  -6    8.30    0.57
   0 -20   6    8.87    0.57
   0 -20   6    9.01    0.57
   0  20   6    9.49    0.65
   0  20   7   -0.04    0.29
   0  20  -7   -0.09    0.27
   0 -20  -7    0.12    0.29
   0 -20   7   -0.13    0.26
   0  20   7    0.07    0.30
   0  20   7    0.77    0.29
   0 -20  -8   41.43    1.92
   0  20   8   41.51    1.93
   0 -20   8   46.13    1.91
   0 -20  -8   38.56    1.91
   0  20  -8   43.38    1.90
   0 -20  -9   -0.13    0.21
   0  20   9    0.12    0.22
   0  20  -9    0.01    0.23
   0  20  10    2.02    0.26
   0  20  10    2.15    0.25
   0  20 -10    2.37    0.26
   0  21   0    0.49    0.32
   0 -21   0   -0.10    0.29
   0 -21   0    0.03    0.33
   0 -21   0    0.05    0.32
   0  21   0    0.35    0.30
   0  21  -1    0.46    0.31
   0  21   1   -0.13    0.29
   0 -21  -1   -0.13    0.30
   0 -21   1    0.03    0.30
   0 -21  -1    0.24    0.31
   0 -21   1   -0.45    0.35
   0 -21  -1   -0.02    0.30
   0  21  -1    0.17    0.29
   0  21   1    0.38    0.31
   0  21   2    4.75    0.47
   0  21  -2    4.24    0.46
   0 -21   2    5.11    0.46
   0 -21  -2    4.57    0.45
   0 -21  -2    4.92    0.46
   0  21  -2    4.43    0.45
   0  21   2    5.56    0.46
   0  21  -3    0.95    0.32
   0  21   3    0.51    0.30
   0  21  -3   -0.30    0.29
   0 -21  -3    0.38    0.29
   0 -21  -3    0.19    0.28
   0 -21   3    0.12    0.27
   0  21   3   -0.32    0.30
   0  21   4   42.53    1.98
   0  21  -4   46.39    1.98
   0 -21   4   45.21    1.98
   0 -21  -4   42.45    1.98
   0 -21   4   41.46    1.97
   0 -21  -4   42.63    1.99
   0  21   4   42.62    2.01
   0  21   5   -0.02    0.28
   0 -21  -5    0.12    0.28
   0 -21   5   -0.18    0.26
   0 -21   5    0.19    0.21
   0  21   5    0.39    0.28
   0  21  -5    0.21    0.26
   0  21   6   11.70    0.70
   0  21   6   11.75    0.67
   0  21  -6   12.13    0.68
   0  21   6   11.43    0.70
   0 -21  -6   11.98    0.71
   0 -21   6   13.45    0.68
   0  21   7    0.16    0.23
   0  21  -7    0.15    0.24
   0 -21  -7   -0.03    0.24
   0  21   8    1.54    0.24
   0  21  -8    2.20    0.25
   0 -21  -8    1.49    0.23
   0  21   9    0.12    0.16
   0  21  -9    0.08    0.16
   0  22   0   17.24    0.96
   0 -22   0   19.14    0.97
   0 -22   0   19.80    0.96
   0  22   0   18.23    0.94
   0  22  -1   -0.40    0.29
   0  22   1    0.12    0.26
   0  22   1    0.17    0.27
   0  22  -1    0.12    0.26
   0 -22   1   -0.34    0.26
   0 -22  -1   -0.20    0.25
   0 -22  -1    0.33    0.25
   0 -22   1   -0.23    0.27
   0  22  -2    4.08    0.40
   0  22   2    3.92    0.39
   0 -22  -2    4.32    0.40
   0  22   2    3.81    0.38
   0  22  -2    3.87    0.38
   0 -22   2    4.09    0.37
   0 -22  -2    3.84    0.37
   0 -22  -2    4.45    0.37
   0 -22   2    4.87    0.40
   0 -22  -3   -0.30    0.26
   0 -22  -3    0.22    0.23
   0  22  -3    0.20    0.25
   0  22   3   -0.14    0.24
   0  22  -3   -0.30    0.26
   0  22   3    0.26    0.26
   0  22  -4    7.51    0.48
   0  22  -4    8.52    0.52
   0  22   4    8.81    0.52
   0  22   5   -0.03    0.22
   0  22  -5    0.01    0.22
   0  22   5   -0.14    0.21
   0  22  -5   -0.06    0.22
   0  22   6   31.26    1.49
   0  22  -6   33.33    1.48
   0  22  -6   33.53    1.50
   0 -22  -6   34.85    1.51
   0  23   0   -0.10    0.21
   0  23   1    0.15    0.20
   0  23  -1   -0.03    0.20
   0  23  -2    0.73    0.20
   0  23   2    0.39    0.19
   0  23  -3    0.08    0.18
   0  23   3    0.03    0.16
  -1   0   0    0.03    0.04
  -1   0   0    0.12    0.06
   1   0   0    0.12    0.04
   1   0   0    0.11    0.08
  -1   0   0    0.04    0.08
   1   0  -1    0.20    0.09
  -1   0   1    0.06    0.10
   1   0   1    0.01    0.06
   1   0  -1    0.05    0.08
  -1   0  -1    0.10    0.09
   1   0   1    0.04    0.07
  -1   0   1    0.02    0.07
   1   0  -1    0.04    0.09
   1   0   1    0.05    0.08
  -1   0   1    0.14    0.07
   1   0  -2  145.01    5.98
   1   0  -2  147.63    5.98
  -1   0  -2  148.12    5.98
  -1   0  -2  149.22    5.99
   1   0  -2  139.09    5.97
  -1   0   2  141.19    5.98
   1   0   2  145.11    5.97
   1   0   2  142.57    5.98
   1   0  -3    0.06    0.20
   1   0  -3   -0.06    0.15
  -1   0   3   -0.05    0.18
   1   0  -3    0.13    0.09
   1   0   3    0.05    0.18
   1   0   3    0.02    0.09
   1   0  -3    0.34    0.19
  -1   0  -3    0.45    0.22
  -1   0  -3    0.01    0.18
  -1   0  -4 1267.27   49.61
  -1   0  -4 1244.32   49.62
   1   0  -4 1240.85   49.61
   1   0  -4 1245.92   49.59
  -1   0  -4 1252.82   49.62
   1   0  -4 1272.79   49.62
   1   0  -4 1246.28   49.62
   1   0   4 1211.65   49.61
   1   0   4 1124.51   49.55
  -1   0   4 1174.15   49.61
   1   0   4 1203.36   49.61
  -1   0  -5    0.14    0.27
  -1   0  -5    0.51    0.25
   1   0  -5    0.63    0.25
  -1   0  -5    0.47    0.27
  -1   0  -5    0.24    0.09
   1   0  -5    0.40    0.26
   1   0  -5    0.27    0.18
  -1   0  -5    0.47    0.28
   1   0   5    0.26    0.25
  -1   0   5    0.46    0.25
  -1   0  -5    0.17    0.26
   1   0   5    0.61    0.25
  -1   0   5    0.33    0.25
  -1   0   5    0.28    0.25
   1   0   5    0.49    0.24
   1   0  -5    0.62    0.24
   1   0  -5    0.51    0.26
  -1   0  -5    0.55    0.27
   1   0  -5    0.29    0.26
  -1   0  -5    0.82    0.29
   1   0   5    0.59    0.21
   1   0  -5    0.52    0.30
  -1   0  -6   88.36    3.96
   1   0  -6   92.22    3.95
  -1   0  -6   93.30    3.96
   1   0  -6   96.17    3.95
   1   0   6  100.47    3.95
   1   0  -6   93.54    3.96
   1   0  -6   95.41    3.90
  -1   0  -6   91.25    3.96
   1   0   6   90.55    3.91
   1   0  -6   94.12    3.90
   1   0   6   94.62    3.96
  -1   0   6   90.86    3.94
   1   0   6   92.56    3.94
  -1   0   6   91.33    3.94
   1   0  -6   91.69    3.94
  -1   0  -6   91.23    3.95
   1   0  -6   89.25    3.93
   1   0   6   94.49    3.92
   1   0  -6   91.32    3.94
  -1   0   7    0.04    0.25
  -1   0  -7    0.41    0.31
   1   0  -7    0.13    0.18
   1   0  -7    0.03    0.22
   1   0   7   -0.16    0.28
  -1   0   7    0.17    0.25
   1   0  -7    0.07    0.18
  -1   0   7    0.61    0.27
   1   0   7    0.09    0.25
  -1   0  -7    0.08    0.31
   1   0   7    0.27    0.22
   1   0  -7   -0.10    0.34
  -1   0  -7    0.14    0.36
   1   0  -7   -0.01    0.28
  -1   0  -7    0.08    0.31
   1   0  -7    0.21    0.29
  -1   0  -7   -0.24    0.31
   1   0   8  199.14    8.66
  -1   0   8  198.89    8.66
  -1   0  -8  210.66    8.72
  -1   0   8  205.11    8.69
   1   0   8  210.92    8.70
   1   0   8  204.48    8.68
  -1   0   8  199.30    8.68
   1   0   8  198.31    8.67
   1   0  -8  221.38    8.70
  -1   0  -8  215.57    8.71
  -1   0  -8  206.32    8.70
   1   0  -8  207.38    8.68
   1   0  -8  207.95    8.64
  -1   0  -8  207.89    8.72
   1   0  -8  213.03    8.69
   1   0  -8  206.00    8.67
  -1   0  -8  210.44    8.69
  -1   0   9    0.33    0.26
   1   0   9   -0.02    0.28
   1   0  -9    0.11    0.24
   1   0   9    0.26    0.31
  -1   0   9    0.31    0.30
   1   0  -9    0.13    0.36
  -1   0  -9    0.50    0.37
  -1   0  -9    0.32    0.34
  -1   0  -9    0.02    0.34
  -1   0  -9   -0.06    0.32
   1   0  -9    0.18    0.31
   1   0  -9    0.17    0.32
  -1   0   9    0.12    0.30
   1   0   9    0.24    0.27
   1   0  -9    0.40    0.32
  -1   0   9    0.37    0.29
  -1   0  -9    0.27    0.33
   1   0   9   -0.02    0.27
  -1   0  10  142.59    6.08
   1   0  10  138.26    6.08
  -1   0 -10  141.84    6.12
   1   0 -10  144.97    6.09
  -1   0 -10  143.76    6.11
   1   0 -10  147.06    6.10
  -1   0 -10  138.34    6.09
  -1   0 -10  141.98    6.12
  -1   0  10  145.32    6.10
   1   0  10  147.03    6.12
  -1   0 -10  138.74    6.10
   1   0 -10  140.83    6.09
   1   0  10  147.76    6.10
  -1   0  10  143.16    6.09
  -1   0 -10  143.44    6.14
   1   0  10  141.68    6.07
  -1   0  10  141.86    6.08
   1   0 -11    0.87    0.39
  -1   0 -11    0.56    0.42
   1   0 -11    0.31    0.32
   1   0 -11    0.50    0.35
  -1   0 -11    0.05    0.33
  -1   0 -11   -0.34    0.36
  -1   0  11    0.19    0.29
   1   0  11   -0.03    0.33
  -1   0  11    0.10    0.29
  -1   0 -11    0.14    0.35
  -1   0  11    0.10    0.28
   1   0  11    0.22    0.26
  -1   0  11    0.17    0.28
   1   0  11    0.05    0.28
  -1   0 -12    3.86    0.51
  -1   0  12    4.87    0.46
   1   0  12    4.01    0.42
  -1   0 -12    4.61    0.51
  -1   0 -12    4.98    0.53
   1   0 -12    3.93    0.49
   1   0  12    4.56    0.45
  -1   0  12    3.83    0.42
   1   0  12    4.48    0.47
  -1   0  12    5.05    0.50
  -1   0  12    4.63    0.48
   1   0  12    3.83    0.42
  -1   0 -12    4.50    0.52
  -1   0 -13    0.43    0.43
   1   0 -13    0.53    0.41
  -1   0  13    0.03    0.29
   1   0  13   -0.14    0.31
   1   0 -13   -0.19    0.35
  -1   0 -13    0.19    0.35
  -1   0 -13    0.30    0.41
   1   0 -13   -0.20    0.35
  -1   0  13    0.16    0.30
   1   0  13    0.60    0.31
   1   0  13    0.13    0.33
  -1   0  13    0.03    0.33
  -1   0  13   -0.03    0.30
   1   0  13    0.38    0.34
  -1   0  14   20.76    1.17
   1   0  14   21.48    1.18
  -1   0 -14   21.95    1.25
   1   0 -14   21.01    1.21
  -1   0 -14   22.51    1.23
  -1   0 -14   24.33    1.26
   1   0  14   21.35    1.17
  -1   0  14   22.56    1.18
   1   0  15    0.20    0.32
  -1   0  15   -0.03    0.32
  -1   0 -15    0.26    0.42
   1   0 -15    0.15    0.41
   1   0  15    0.58    0.33
  -1   0  15    0.41    0.31
  -1   0  15    0.32    0.30
  -1   0 -15    0.10    0.42
  -1   0 -15    0.66    0.43
   1   0 -15    0.32    0.39
   1   0  15    0.15    0.33
  -1   0  15   -0.06    0.31
  -1   0  16    0.30    0.31
   1   0  16    0.32    0.32
  -1   0 -16    0.99    0.44
   1   0 -16    0.45    0.42
   1   0  16    0.10    0.28
  -1   0  16    0.43    0.36
   1   0  16    0.53    0.30
   1   0 -16   -0.05    0.40
  -1   0  16   -0.13    0.29
  -1   0  16    0.30    0.32
   1   0  16    0.68    0.30
   1   0  17    0.17    0.27
  -1   0  17   -0.02    0.25
  -1   0  17   -0.22    0.28
   1   0  17   -0.07    0.27
  -1   0  17   -0.26    0.26
   1   0 -17   -0.18    0.37
  -1   0 -17   -0.43    0.40
  -1   0  17    0.36    0.29
   1   0  17   -0.02    0.28
   1   0 -17    0.70    0.40
  -1   0 -17    0.03    0.38
   1   0 -18    2.97    0.40
  -1   0 -18    2.92    0.44
  -1   0  18    3.38    0.37
  -1   0  18    2.91    0.31
   1   0  18    3.19    0.36
   1   0 -18    2.98    0.39
  -1   0 -18    3.21    0.43
   1   0  19    0.17    0.20
  -1   0  19    0.08    0.20
  -1   0 -19    0.24    0.29
  -1   0  19    0.14    0.18
  -1   0  19    0.24    0.22
   1   0  19   -0.02    0.21
  -1   0 -19   -0.12    0.30
   1   0 -19    0.15    0.27
   1   0  19    0.08    0.22
   1   0 -19    0.25    0.29
  -1   0  20   31.07    1.18
   1   0  20   27.70    1.18
  -1   0 -20   24.72    1.17
  -1   0  20   26.62    1.17
   1   0  20   26.83    1.17
  -1   0  20   20.92    1.16
   1   0  20   22.73    1.16
  -1   0 -20   26.43    1.18
   1   1   0  291.15   11.56
  -1  -1   0  268.85   11.55
   1   1   0  271.33   11.55
   1  -1   0  274.89   11.55
   1  -1   0  264.76   11.56
  -1  -1   0  262.03   11.55
   1  -1   0  268.66   11.56
   1   1   0  273.24   11.55
  -1   1   0  253.83   11.56
   1  -1   0  269.16   11.57
  -1   1   0  256.83   11.57
   1   1   0  282.47   11.55
   1  -1   0  275.38   11.55
   1  -1  -1 1152.30   47.35
   1   1  -1 1128.78   47.34
  -1   1  -1 1191.58   47.35
   1  -1   1 1192.06   47.35
  -1  -1  -1 1269.42   47.35
   1  -1  -1 1153.29   47.35
   1  -1  -1 1181.68   47.35
   1  -1   1 1109.35   47.34
   1   1   1 1171.99   47.35
   1   1  -1 1100.25   47.34
  -1   1   1 1137.90   47.34
   1   1  -1 1077.20   47.33
   1  -1  -1 1130.23   47.34
  -1  -1   1 1139.83   47.33
  -1   1  -1 1176.57   47.35
   1  -1   1 1188.99   47.35
  -1  -1   1 1137.78   47.34
   1  -1   1 1184.31   47.36
   1  -1  -1 1134.15   47.35
   1  -1  -1 1202.06   47.35
  -1   1  -2   11.61    0.55
   1  -1  -2   12.07    0.53
   1  -1   2   11.54    0.53
   1  -1  -2   12.05    0.55
  -1  -1   2   11.28    0.54
   1  -1  -2   11.22    0.52
  -1   1  -2   11.33    0.52
   1  -1   2   11.90    0.54
  -1  -1   2   11.70    0.54
   1  -1   2   12.22    0.52
   1  -1  -2   10.97    0.55
  -1  -1  -2   12.96    0.54
  -1  -1  -2   12.34    0.54
   1  -1  -2   11.70    0.54
  -1   1  -2   11.61    0.54
   1   1  -2   12.40    0.54
   1  -1  -3   91.60    3.75
   1  -1   3   90.20    3.75
   1  -1  -3   91.16    3.77
  -1   1  -3   92.90    3.77
  -1   1  -3   91.36    3.76
   1  -1  -3   90.73    3.75
   1   1  -3   95.23    3.75
   1  -1  -3   89.99    3.76
  -1  -1  -3   93.19    3.76
  -1   1  -3   87.03    3.73
   1  -1   3   89.58    3.76
   1  -1   3   89.90    3.73
  -1  -1   3   88.40    3.76
  -1   1   3   84.28    3.73
  -1  -1  -4  276.19   10.63
  -1   1  -4  273.52   10.64
   1  -1  -4  266.79   10.64
   1  -1   4  260.20   10.62
   1  -1  -4  267.06   10.62
  -1  -1  -4  268.49   10.64
   1   1  -4  281.31   10.63
  -1  -1   4  253.32   10.61
  -1   1  -4  263.98   10.63
   1  -1  -4  264.71   10.60
   1  -1  -4  261.68   10.63
   1   1  -4  285.29   10.60
   1  -1  -4  258.44   10.63
  -1   1  -4  260.04   10.63
   1   1   4  267.86   10.63
  -1  -1  -4  266.40   10.63
  -1  -1  -4  260.43   10.63
  -1  -1   4  263.34   10.62
   1  -1   4  265.85   10.63
  -1   1   4  219.86   10.57
  -1  -1   4  264.04   10.62
   1  -1   4  265.60   10.62
   1   1  -4  240.71   10.57
  -1   1  -4  240.36   10.57
  -1  -1  -4  260.67   10.63
   1  -1   4  268.27   10.62
  -1   1  -4  252.68   10.63
  -1  -1  -5    4.46    0.37
   1   1  -5    4.40    0.34
   1  -1  -5    4.17    0.36
   1   1  -5    4.46    0.34
  -1   1  -5    3.98    0.36
  -1  -1  -5    4.19    0.23
   1   1  -5    3.78    0.27
  -1   1  -5    4.00    0.35
  -1  -1  -5    4.84    0.38
   1  -1  -5    4.22    0.36
   1  -1  -5    3.78    0.29
   1  -1   5    4.22    0.30
  -1   1  -5    3.48    0.35
   1  -1  -5    3.87    0.36
   1  -1   5    3.49    0.32
  -1  -1   5    3.86    0.31
  -1  -1  -5    4.27    0.35
   1  -1   5    3.99    0.33
  -1  -1  -5    5.11    0.39
  -1   1  -5    4.12    0.37
   1  -1  -5    4.27    0.35
   1   1  -5    4.43    0.36
   1  -1  -5    4.23    0.36
   1   1   5    4.81    0.37
  -1  -1  -5    5.07    0.38
   1   1  -5    3.87    0.30
  -1  -1   5    3.80    0.32
   1  -1   5    4.14    0.33
  -1   1  -5    4.20    0.40
   1   1   5    4.29    0.31
   1  -1   5    3.58    0.31
   1  -1  -5    4.74    0.38
   1   1  -5    3.78    0.35
  -1   1   5    3.61    0.34
   1   1   5    3.85    0.21
   1  -1   5    3.70    0.33
   1   1   5    3.63    0.33
  -1  -1   5    3.97    0.33
  -1  -1  -5    4.25    0.37
   1   1   5    3.91    0.35
  -1   1   5    4.24    0.33
   1  -1  -6    3.36    0.37
  -1   1  -6    3.47    0.36
   1   1  -6    3.74    0.36
  -1  -1  -6    3.24    0.38
   1   1  -6    4.11    0.36
  -1   1  -6    4.12    0.38
   1   1  -6    4.40    0.28
   1  -1  -6    3.75    0.37
  -1  -1  -6    4.24    0.23
  -1  -1  -6    4.09    0.39
   1  -1  -6    4.02    0.29
  -1  -1   6    3.75    0.34
   1  -1   6    3.91    0.32
   1   1  -6    4.01    0.37
  -1  -1  -6    3.95    0.35
  -1  -1  -6    3.56    0.37
  -1  -1   6    3.27    0.32
   1  -1   6    3.47    0.34
   1  -1  -6    4.13    0.37
  -1   1  -6    3.74    0.37
  -1  -1  -6    4.43    0.40
   1  -1  -6    3.39    0.37
  -1  -1  -6    4.14    0.38
   1   1  -6    3.82    0.30
   1  -1   6    3.90    0.37
   1  -1  -6    3.41    0.28
  -1  -1   6    3.95    0.35
   1   1   6    3.56    0.36
   1   1   6    4.29    0.32
  -1   1  -6    3.84    0.40
   1   1  -6    4.12    0.39
   1  -1  -6    3.98    0.38
  -1   1   6    3.71    0.34
   1  -1   6    4.25    0.35
   1   1   6    3.90    0.35
  -1  -1   6    3.39    0.34
   1   1   6    4.00    0.36
  -1  -1  -6    3.57    0.37
  -1   1   6    3.75    0.36
  -1  -1  -7  287.49   12.00
  -1   1   7  296.73   11.98
   1   1   7  284.61   11.98
  -1   1  -7  275.64   11.97
   1   1  -7  291.22   11.97
   1  -1  -7  272.84   11.95
  -1  -1  -7  286.17   11.98
  -1   1  -7  285.52   11.98
   1  -1  -7  283.95   11.97
   1   1  -7  285.89   11.96
  -1  -1  -7  294.96   12.00
  -1   1  -7  295.51   11.99
   1  -1  -7  297.96   11.99
   1  -1  -7  294.23   11.92
  -1  -1   7  286.57   11.90
   1  -1   7  272.64   11.95
  -1  -1   7  273.81   11.95
   1   1   7  292.48   11.92
  -1  -1  -7  289.60   11.99
   1  -1  -7  297.94   11.99
  -1   1  -7  291.07   11.99
   1  -1   7  292.72   11.97
  -1  -1   7  277.88   11.96
  -1   1   7  273.86   11.96
   1   1   7  277.36   11.97
  -1  -1   7  291.97   11.90
   1   1  -7  298.67   11.93
   1  -1  -7  293.41   11.92
   1  -1   7  294.95   11.98
  -1  -1   7  292.12   11.97
  -1   1   7  276.88   11.97
   1   1   7  286.41   11.99
  -1   1  -7  278.86   11.98
   1   1   7  293.34   11.94
   1   1  -7  286.11   11.97
   1  -1  -7  278.98   11.96
   1  -1   7  284.84   11.96
  -1  -1  -7  287.55   11.99
  -1  -1   7  276.22   11.96
  -1   1  -7  282.18   11.98
   1   1  -7  302.98   11.98
  -1  -1  -7  288.88   11.99
   1  -1  -8  163.17    6.75
  -1   1  -8  163.86    6.74
  -1  -1  -8  155.25    6.74
  -1   1   8  150.03    6.71
   1  -1   8  155.97    6.72
   1   1   8  154.97    6.72
  -1  -1   8  157.13    6.71
   1  -1  -8  156.85    6.72
   1   1  -8  159.45    6.72
  -1   1  -8  155.24    6.72
   1   1  -8  157.73    6.71
  -1  -1  -8  158.19    6.73
   1  -1  -8  155.79    6.70
  -1   1  -8  163.91    6.73
  -1   1  -8  166.37    6.75
   1  -1  -8  169.52    6.76
   1  -1  -8  165.80    6.66
  -1  -1  -8  161.67    6.75
   1   1   8  160.67    6.73
   1   1  -8  163.37    6.67
  -1  -1   8  158.53    6.72
   1   1   8  158.04    6.73
  -1   1   8  157.18    6.72
   1  -1   8  165.76    6.74
  -1  -1  -8  155.53    6.73
   1   1   8  166.23    6.68
   1   1  -8  153.04    6.71
   1  -1  -8  155.30    6.72
  -1   1  -8  159.50    6.73
   1  -1   8  156.41    6.71
  -1   1  -8  160.71    6.74
   1  -1  -8  165.15    6.73
  -1  -1   8  153.86    6.71
   1   1  -8  163.23    6.74
  -1  -1  -8  156.94    6.74
  -1  -1   8  152.67    6.70
   1  -1   8  155.91    6.70
  -1  -1  -9  242.83    9.95
  -1   1  -9  247.24    9.95
  -1  -1   9  241.07    9.92
   1   1   9  233.72    9.92
  -1   1   9  225.97    9.91
   1  -1   9  246.29    9.92
  -1  -1   9  235.15    9.90
  -1   1   9  217.48    9.89
   1  -1   9  231.54    9.90
  -1  -1  -9  230.53    9.94
   1  -1   9  234.75    9.87
   1  -1   9  247.26    9.94
   1   1   9  236.54    9.94
  -1  -1   9  241.03    9.92
  -1   1   9  235.80    9.92
  -1   1  -9  233.46    9.92
  -1  -1  -9  237.11    9.93
   1  -1  -9  236.85    9.90
   1  -1  -9  235.97    9.92
  -1   1  -9  237.22    9.92
   1   1  -9  241.47    9.93
   1   1  -9  238.77    9.91
  -1  -1  -9  241.58    9.94
   1  -1   9  236.76    9.91
  -1   1  -9  244.75    9.95
  -1  -1   9  231.01    9.91
   1  -1  -9  244.19    9.94
   1   1  -9  238.04    9.91
  -1   1  -9  231.34    9.92
   1  -1  -9  233.25    9.91
  -1  -1  -9  225.82    9.92
   1  -1  -9  236.01    9.87
   1  -1  10   45.75    2.16
  -1  -1  10   45.46    2.17
   1  -1  10   48.73    2.20
  -1   1  10   47.64    2.20
  -1  -1  10   49.18    2.21
   1   1  10   49.16    2.21
  -1   1  10   47.63    2.21
   1   1  10   49.62    2.23
  -1  -1 -10   47.86    2.22
   1   1 -10   49.05    2.21
   1  -1 -10   49.73    2.21
  -1   1 -10   47.62    2.22
  -1  -1 -10   47.99    2.24
  -1  -1 -10   51.00    2.26
   1   1 -10   49.97    2.21
  -1  -1 -10   48.20    2.22
   1   1 -10   48.83    2.21
  -1  -1 -10   48.06    2.21
   1  -1 -10   49.70    2.19
  -1   1 -10   48.65    2.22
   1  -1 -10   48.84    2.21
  -1   1 -10   48.43    2.21
   1   1  10   44.83    2.18
  -1   1  10   46.11    2.18
   1  -1  10   47.27    2.18
  -1  -1  10   46.85    2.18
  -1  -1  10   47.03    2.18
   1  -1 -10   53.43    2.24
  -1   1 -10   50.06    2.24
  -1  -1 -10   49.72    2.24
   1   1  10   47.09    2.19
   1  -1  10   48.55    2.19
   1  -1 -11   12.00    0.77
   1   1 -11   12.04    0.75
  -1  -1 -11   12.51    0.81
  -1   1 -11   10.83    0.77
  -1  -1 -11   12.88    0.80
   1   1  11   10.95    0.70
  -1  -1 -11   11.69    0.77
  -1  -1  11   10.68    0.72
  -1   1 -11   12.79    0.79
   1  -1  11   11.92    0.72
  -1   1  11   10.85    0.71
  -1  -1  11   11.38    0.73
   1  -1  11   12.44    0.74
   1   1  11   11.44    0.73
  -1   1  11   12.09    0.73
  -1   1 -11   10.85    0.75
   1   1 -11   11.87    0.76
   1  -1 -11   11.44    0.73
   1   1 -11   12.80    0.74
  -1   1 -11   11.23    0.74
  -1  -1 -11   10.86    0.74
  -1  -1 -11   11.93    0.77
   1  -1 -11   10.47    0.73
  -1  -1  11   11.69    0.71
   1  -1  11   11.90    0.71
   1   1  11   11.27    0.71
  -1   1  11   11.20    0.72
  -1   1  12   46.24    2.07
   1   1  12   43.70    2.07
  -1   1 -12   44.67    2.08
  -1  -1 -12   39.80    2.07
   1   1 -12   46.34    2.09
   1  -1 -12   45.96    2.08
  -1   1 -12   42.76    2.06
  -1   1 -12   42.50    2.07
  -1  -1 -12   43.63    2.08
  -1  -1 -12   44.32    2.07
  -1   1  12   44.48    2.07
   1   1  12   43.49    2.08
   1  -1  12   43.75    2.03
  -1  -1  12   43.21    2.02
   1  -1  12   46.33    2.06
  -1  -1  12   45.17    2.05
  -1  -1 -12   46.23    2.12
  -1   1  12   42.57    2.05
   1   1  12   43.90    2.05
   1  -1  12   42.39    2.02
  -1   1  12   40.93    2.03
  -1  -1  12   42.24    2.03
   1   1  12   40.92    2.03
  -1   1 -13   16.05    0.98
  -1  -1 -13   16.45    1.02
   1   1 -13   16.89    0.98
   1  -1 -13   17.23    0.99
   1  -1  13   15.91    0.92
  -1  -1  13   17.48    0.94
  -1   1  13   15.98    0.94
   1   1  13   15.90    0.94
   1  -1 -13   16.80    0.98
  -1  -1 -13   19.00    1.02
  -1  -1 -13   16.55    0.98
  -1   1 -13   15.36    0.98
  -1   1 -13   16.01    0.98
   1  -1 -13   16.92    0.98
   1  -1  13   14.52    0.91
  -1   1  13   15.56    0.92
  -1  -1  13   15.17    0.92
   1   1  13   15.45    0.93
   1   1  13   16.89    0.99
  -1   1  13   17.13    0.98
   1  -1  13   16.85    0.96
  -1  -1 -13   17.89    1.05
  -1  -1  13   16.71    0.95
   1   1  13   17.99    0.97
  -1   1  13   15.23    0.95
   1  -1  14    1.25    0.35
   1   1  14    2.12    0.39
  -1   1  14    1.62    0.40
  -1  -1  14    2.03    0.35
   1  -1 -14    1.51    0.43
  -1   1 -14    1.26    0.46
  -1  -1 -14    2.17    0.52
   1   1 -14    1.49    0.46
   1   1  14    1.10    0.38
   1  -1  14    1.63    0.35
  -1  -1  14    1.55    0.36
  -1   1  14    1.04    0.33
  -1   1 -14    1.61    0.44
  -1  -1 -14    1.74    0.46
  -1  -1 -14    1.80    0.44
  -1   1 -14    1.82    0.45
  -1  -1  14    1.90    0.35
   1  -1 -14    1.54    0.43
   1  -1 -14    2.01    0.43
   1  -1  14    2.30    0.36
  -1  -1  15   24.18    1.24
   1  -1  15   23.81    1.23
   1   1  15   24.41    1.25
  -1   1  15   22.18    1.22
   1  -1 -15   21.43    1.26
  -1   1 -15   24.42    1.30
   1   1 -15   23.78    1.27
  -1  -1 -15   21.66    1.29
   1   1  15   22.77    1.23
  -1  -1  15   21.82    1.22
   1  -1  15   24.56    1.24
   1  -1  15   22.03    1.17
  -1   1  15   23.26    1.25
   1  -1  15   23.00    1.22
   1   1 -15   23.81    1.24
  -1  -1  15   22.66    1.21
  -1  -1 -15   25.39    1.33
  -1  -1 -15   27.45    1.34
  -1  -1  15   25.25    1.28
   1   1  15   22.82    1.25
   1  -1  15   21.87    1.20
  -1   1  15   25.60    1.29
   1  -1  16   29.31    1.44
  -1   1  16   28.73    1.44
  -1  -1  16   29.54    1.45
   1   1  16   29.41    1.44
   1   1 -16   30.00    1.47
  -1   1 -16   30.00    1.50
   1  -1 -16   26.19    1.44
  -1  -1 -16   29.56    1.50
   1   1  16   26.24    1.42
  -1  -1  16   28.53    1.43
   1  -1  16   29.55    1.43
  -1   1  16   27.97    1.44
  -1  -1  16   28.21    1.41
  -1  -1 -16   32.35    1.53
   1  -1  16   26.19    1.41
   1  -1 -16   29.44    1.43
   1   1 -16   27.90    1.44
  -1   1 -16   29.86    1.46
  -1   1  16   25.93    1.40
   1   1  16   27.05    1.40
  -1   1  16   31.33    1.48
   1   1  16   30.59    1.47
   1  -1  16   26.63    1.40
   1   1  17    3.35    0.41
  -1  -1  17    3.41    0.39
   1  -1  17    2.79    0.37
  -1   1  17    2.99    0.38
   1   1 -17    2.71    0.47
  -1  -1 -17    2.63    0.47
  -1   1 -17    2.53    0.45
   1  -1 -17    2.75    0.46
   1  -1  17    2.96    0.38
  -1  -1  17    3.76    0.36
   1   1  17    2.52    0.38
  -1   1  17    2.65    0.37
   1  -1  17    3.07    0.32
  -1   1  17    2.65    0.34
  -1  -1  17    2.94    0.36
  -1  -1  17    3.19    0.39
   1   1 -17    2.88    0.45
  -1   1 -17    3.57    0.47
   1  -1 -17    2.78    0.43
  -1   1  17    2.74    0.38
   1  -1  17    2.81    0.37
   1   1  17    2.78    0.36
  -1  -1 -17    3.49    0.45
   1  -1 -18   -0.06    0.33
  -1  -1 -18    0.21    0.36
   1   1 -18    0.08    0.34
   1   1  18    0.35    0.26
  -1  -1  18   -0.04    0.25
   1  -1  18    0.48    0.25
  -1   1  18    0.04    0.25
  -1   1  18    0.39    0.23
  -1  -1  18   -0.02    0.22
   1   1 -18    0.50    0.32
  -1   1 -18    0.06    0.35
  -1  -1 -18    0.29    0.34
  -1  -1 -19    0.31    0.29
  -1   1 -19   -0.28    0.30
   1  -1  19    0.14    0.20
  -1  -1  19    0.47    0.21
  -1   1  19    0.06    0.21
   1   1 -19    0.48    0.27
   1   1  19   -0.32    0.23
   1  -1 -19    0.52    0.29
   1   1 -19    0.78    0.29
  -1  -1  19    0.27    0.21
  -1   1  19    0.54    0.19
  -1  -1  19   -0.04    0.18
   1  -1  19    0.14    0.21
   1   1  19    0.21    0.21
  -1   1  19    0.02    0.21
   1   1  19    0.21    0.21
   1  -1  19   -0.06    0.22
   1   1 -19    0.23    0.27
  -1   1 -19    0.05    0.30
  -1  -1 -19    0.14    0.30
   1  -1 -19    0.54    0.27
  -1  -1 -20   10.06    0.57
  -1   1 -20   10.24    0.59
   1  -1  20    9.75    0.55
  -1  -1  20    9.18    0.55
   1   1  20    9.23    0.54
  -1   1  20    9.51    0.55
  -1   1  20   11.25    0.56
   1   1  20   11.90    0.57
  -1   1 -20   11.40    0.58
  -1  -1  20   11.09    0.56
   1  -1  20   11.06    0.56
  -1   1  20   11.59    0.56
   1   1  20   10.81    0.56
   1  -2   0    0.45    0.07
  -1  -2   0    0.01    0.06
  -1  -2   0    0.01    0.07
  -1   2   0    0.02    0.06
  -1  -2   0   -0.03    0.07
   1  -2   0   -0.03    0.08
   1   2   0    0.38    0.10
   1  -2   0    0.03    0.08
  -1   2   0    0.21    0.04
   1  -2   0   -0.03    0.09
   1  -2   0    0.13    0.12
   1  -2   0    0.05    0.05
   1   2   0    0.03    0.05
   1  -2   1 1205.56   49.80
   1   2   1 1203.47   49.81
   1  -2  -1 1168.29   49.81
   1  -2  -1 1142.28   49.82
  -1  -2  -1 1226.84   49.81
   1  -2  -1 1212.70   49.81
  -1   2  -1 1227.58   49.81
  -1  -2   1 1206.86   49.80
   1  -2   1 1192.89   49.81
   1  -2  -1 1150.58   49.80
  -1  -2  -1 1324.83   49.82
  -1  -2  -1 1272.71   49.81
   1  -2  -1 1275.58   49.81
  -1  -2   1 1150.37   49.81
   1  -2  -2   59.13    2.44
  -1   2  -2   58.70    2.43
  -1  -2  -2   63.05    2.45
   1  -2  -2   59.98    2.43
  -1  -2   2   54.09    2.42
   1  -2   2   55.46    2.44
  -1  -2   2   58.81    2.44
  -1   2  -2   58.62    2.44
   1  -2  -2   59.75    2.45
   1  -2  -2   61.56    2.45
   1  -2   2   55.47    2.42
   1  -2  -3   96.57    4.05
  -1   2  -3   97.53    4.04
  -1  -2   3  100.11    4.04
   1  -2  -3   95.97    4.04
  -1  -2   3   91.31    4.02
   1  -2   3  100.87    4.04
  -1   2  -3   99.24    4.05
   1  -2  -3   93.77    4.05
  -1  -2  -3   97.08    4.05
  -1  -2  -4  254.81   10.67
  -1   2  -4  257.70   10.66
   1   2  -4  259.26   10.66
  -1   2  -4  252.50   10.66
   1   2  -4  254.10   10.66
   1  -2  -4  251.29   10.67
  -1   2  -4  262.49   10.67
  -1  -2   4  251.31   10.65
   1  -2   4  247.95   10.65
   1   2   4  254.53   10.67
  -1   2   4  254.50   10.65
   1  -2   4  259.61   10.67
   1  -2  -4  248.47   10.67
  -1   2  -4  261.35   10.67
   1   2  -4  255.16   10.66
  -1   2  -4  248.77   10.66
   1  -2   4  250.03   10.66
   1  -2  -4  261.03   10.67
  -1  -2  -4  261.07   10.67
   1  -2  -4  251.83   10.67
  -1  -2   4  246.02   10.65
   1  -2   4  248.02   10.65
  -1  -2   4  256.95   10.66
   1  -2   4  271.16   10.66
  -1   2  -4  270.45   10.68
   1  -2  -4  262.80   10.66
   1  -2  -4  261.08   10.68
   1  -2   4  278.86   10.67
  -1  -2   4  268.18   10.67
   1   2   4  255.60   10.67
  -1   2  -5  171.61    7.19
   1   2  -5  172.81    7.18
   1  -2  -5  175.40    7.19
   1   2  -5  167.85    7.18
  -1   2  -5  163.64    7.19
  -1   2  -5  173.95    7.19
   1  -2  -5  174.48    7.16
   1  -2  -5  179.32    7.20
   1  -2  -5  176.47    7.20
  -1   2   5  176.74    7.19
  -1  -2  -5  172.08    7.20
   1   2   5  179.08    7.19
   1   2   5  171.36    7.19
  -1  -2   5  167.02    7.17
   1  -2   5  166.77    7.17
  -1   2   5  170.26    7.18
  -1  -2   5  166.85    7.18
  -1   2  -5  170.53    7.20
  -1  -2  -5  179.81    7.21
   1  -2   5  176.19    7.18
   1  -2  -5  180.29    7.19
  -1  -2  -5  177.34    7.20
   1  -2  -5  174.01    7.20
  -1   2  -5  170.28    7.19
   1  -2  -5  175.92    7.20
   1  -2   5  166.68    7.16
   1  -2   5  165.99    7.17
   1   2  -5  176.66    7.16
  -1  -2   5  174.24    7.19
   1  -2   5  178.15    7.19
   1  -2   5  159.43    7.17
  -1  -2   5  164.47    7.17
  -1   2  -5  166.09    7.19
   1   2  -5  169.38    7.18
  -1  -2  -5  176.23    7.21
   1   2   5  172.14    7.19
  -1   2   5  170.25    7.18
   1  -2  -5  179.61    7.20
   1   2   6    9.68    0.47
  -1   2  -6   10.94    0.61
   1  -2  -6   10.58    0.60
   1   2  -6   11.32    0.59
  -1  -2  -6   11.87    0.62
  -1   2  -6   10.84    0.60
   1   2  -6   10.94    0.59
  -1   2  -6   10.43    0.60
   1  -2  -6   11.60    0.62
  -1  -2  -6   11.83    0.63
   1  -2  -6   11.53    0.55
   1   2   6   12.30    0.60
  -1  -2  -6   12.04    0.63
  -1   2   6   11.74    0.59
   1  -2   6   10.43    0.56
  -1  -2   6   11.00    0.57
  -1  -2  -6   10.74    0.61
   1  -2  -6   11.63    0.59
  -1   2  -6   11.36    0.61
   1  -2  -6   10.20    0.61
   1  -2   6   11.39    0.54
   1  -2   6   10.88    0.55
   1   2  -6   12.00    0.55
   1  -2  -6   11.41    0.55
   1  -2   6    8.65    0.55
  -1  -2   6    9.87    0.56
   1   2   6   11.32    0.55
   1   2  -6   10.69    0.61
  -1   2  -6   10.24    0.63
   1   2   6   11.29    0.62
  -1  -2  -6   12.19    0.64
  -1  -2   7  124.09    4.99
   1  -2   7  123.60    4.99
   1   2   7  110.39    4.98
  -1   2   7  111.88    4.98
   1   2  -7  118.12    4.99
  -1   2  -7  116.89    4.99
   1   2  -7  117.10    4.98
  -1  -2  -7  117.38    5.00
  -1   2  -7  115.33    4.99
   1  -2  -7  118.28    5.00
   1  -2  -7  121.84    5.01
  -1   2  -7  120.19    5.01
   1  -2  -7  118.22    4.94
  -1  -2  -7  120.44    5.02
  -1   2   7  120.05    5.00
   1   2   7  115.52    4.99
  -1  -2  -7  118.53    5.01
  -1  -2   7  113.32    4.97
   1  -2   7  117.36    4.97
  -1  -2  -7  114.48    5.00
  -1  -2   7  111.74    4.98
  -1  -2  -7  111.96    5.00
   1  -2  -7  119.05    5.01
  -1   2  -7  119.21    5.01
   1  -2   7  120.09    4.98
  -1  -2  -7  117.63    5.01
   1  -2  -7  119.46    5.01
  -1   2  -7  120.95    5.01
   1  -2   7  121.31    4.94
  -1  -2   7  121.13    4.93
   1  -2   7  121.32    4.96
   1   2  -7  122.80    4.95
   1  -2  -7  118.94    4.94
   1  -2   7  114.12    4.97
  -1  -2   7  107.54    4.96
   1   2  -7  115.82    4.98
   1  -2  -7  112.43    4.98
  -1   2  -7  118.04    5.00
   1   2   7  118.91    4.95
  -1  -2  -7  117.25    5.01
   1   2   8  179.53    7.88
   1  -2   8  201.56    7.89
  -1   2   8  179.26    7.88
  -1  -2   8  190.58    7.89
  -1  -2  -8  185.84    7.90
  -1   2  -8  188.92    7.90
   1   2  -8  191.30    7.89
  -1   2  -8  186.15    7.89
   1  -2  -8  187.86    7.89
   1   2  -8  189.21    7.88
   1  -2  -8  195.06    7.92
   1  -2  -8  188.58    7.83
  -1   2  -8  193.31    7.91
  -1  -2  -8  187.43    7.92
   1   2   8  188.44    7.90
  -1   2   8  186.99    7.89
  -1  -2  -8  184.26    7.92
  -1  -2   8  186.20    7.87
   1  -2   8  184.45    7.86
   1  -2  -8  187.80    7.91
  -1  -2   8  187.85    7.88
   1  -2  -8  188.17    7.89
  -1  -2  -8  182.29    7.90
  -1  -2  -8  187.24    7.91
  -1   2  -8  185.74    7.91
   1  -2   8  189.59    7.87
  -1  -2  -8  191.18    7.92
   1  -2  -8  191.26    7.92
  -1   2  -8  190.13    7.91
   1  -2   8  191.42    7.85
   1  -2   8  195.56    7.86
   1   2  -8  198.73    7.84
   1   2   8  183.98    7.90
   1  -2  -8  190.51    7.83
  -1   2  -8  182.05    7.89
   1  -2  -8  182.78    7.88
   1   2  -8  182.41    7.88
   1   2   8  185.42    7.84
   1  -2   8  176.11    7.86
  -1  -2   8  174.45    7.86
  -1  -2  -8  183.24    7.92
   1  -2  -9   16.13    0.82
   1   2  -9   14.47    0.82
   1   2  -9   15.74    0.85
  -1   2  -9   13.37    0.82
  -1   2  -9   13.46    0.84
  -1  -2  -9   16.85    0.88
   1  -2  -9   15.56    0.85
  -1  -2  -9   15.47    0.89
   1  -2  -9   13.77    0.84
  -1  -2   9   13.47    0.79
  -1   2  -9   14.36    0.85
   1  -2  -9   15.97    0.84
   1  -2   9   14.07    0.81
  -1  -2  -9   16.57    0.87
   1  -2   9   13.77    0.76
   1  -2  -9   17.44    0.89
  -1  -2  -9   16.63    0.91
  -1  -2   9   13.55    0.81
   1  -2   9   14.34    0.78
   1  -2   9   13.17    0.75
   1  -2   9   12.87    0.79
  -1  -2   9   12.91    0.78
   1   2   9   14.72    0.85
  -1   2   9   15.60    0.84
   1   2  -9   12.88    0.83
  -1  -2  -9   16.96    0.91
  -1   2  -9   14.02    0.87
   1  -2  -9   15.52    0.85
  -1  -2   9   16.32    0.83
   1  -2   9   13.63    0.82
  -1   2   9   15.13    0.83
   1   2   9   14.68    0.83
  -1   2   9   15.39    0.85
   1   2   9   15.63    0.86
  -1   2  10   68.12    3.16
   1   2  10   69.14    3.17
   1  -2  10   67.36    3.13
  -1  -2  10   66.79    3.13
  -1   2  10   69.19    3.18
   1   2  10   71.26    3.20
   1   2 -10   75.56    3.18
  -1  -2 -10   72.48    3.19
   1  -2 -10   71.60    3.18
  -1   2 -10   71.35    3.18
   1  -2 -10   69.10    3.15
   1   2 -10   80.92    3.20
  -1   2 -10   72.64    3.19
  -1  -2 -10   67.84    3.20
  -1  -2 -10   72.10    3.22
  -1  -2 -10   72.13    3.20
  -1   2 -10   76.53    3.21
  -1  -2  10   76.44    3.17
   1  -2 -10   74.24    3.19
   1  -2  10   73.22    3.15
  -1   2 -10   74.42    3.19
   1   2 -10   73.07    3.17
   1  -2 -10   70.72    3.17
  -1  -2 -10   70.14    3.19
   1  -2  10   72.64    3.14
  -1  -2  10   71.08    3.14
   1   2  11    0.12    0.29
  -1  -2  11    0.02    0.25
  -1   2  11   -0.20    0.29
   1  -2  11    0.09    0.27
  -1  -2 -11    0.06    0.35
  -1   2 -11    0.30    0.34
   1  -2 -11    0.26    0.33
  -1  -2 -11    0.03    0.35
   1   2 -11    0.35    0.36
  -1   2 -11    0.05    0.35
  -1  -2 -11    0.28    0.34
   1  -2 -11    0.08    0.32
   1   2 -11    0.05    0.33
  -1  -2  11    0.19    0.28
   1   2  11    0.18    0.28
   1  -2  11    0.17    0.30
   1  -2 -11    0.03    0.35
  -1  -2 -11    0.23    0.35
  -1   2  11    0.05    0.29
   1   2  11   -0.08    0.28
   1   2 -11   -0.22    0.38
  -1   2 -11    0.24    0.36
  -1  -2 -11    0.03    0.41
   1  -2 -11    0.30    0.37
  -1   2  12   10.15    0.70
   1   2  12   11.06    0.74
   1  -2  12    9.77    0.67
  -1  -2  12   10.97    0.66
  -1   2  12   10.73    0.71
   1   2  12    9.74    0.72
  -1   2 -12   10.23    0.72
  -1  -2 -12   10.76    0.75
   1  -2 -12   10.14    0.73
  -1   2 -12   11.26    0.75
  -1  -2 -12    9.96    0.72
  -1  -2 -12   10.83    0.78
  -1  -2 -12   11.22    0.78
   1  -2  12   10.20    0.68
  -1  -2  12   11.24    0.70
   1   2  12   10.89    0.71
  -1  -2 -12   11.42    0.77
  -1   2  12    8.86    0.69
  -1  -2  12   10.34    0.63
  -1   2 -12    9.97    0.75
   1   2 -12   10.80    0.74
  -1  -2 -12   10.80    0.77
  -1  -2  12   10.80    0.68
   1  -2  12   10.08    0.67
  -1   2  12    9.39    0.68
   1   2  12    9.71    0.68
  -1   2  13   29.14    1.46
   1   2  13   28.40    1.48
  -1  -2  13   27.07    1.40
   1  -2  13   28.69    1.41
  -1   2  13   26.54    1.41
   1   2  13   28.06    1.43
  -1   2  13   28.61    1.46
   1   2  13   27.58    1.45
   1  -2  13   28.87    1.37
  -1  -2  13   27.82    1.40
   1  -2  13   27.25    1.40
  -1  -2 -13   28.98    1.49
   1  -2 -13   26.54    1.44
   1   2 -13   27.69    1.43
  -1   2 -13   28.33    1.47
  -1   2  13   29.04    1.46
   1  -2  13   27.62    1.40
   1   2  13   29.09    1.44
  -1  -2  13   29.98    1.45
  -1  -2 -13   31.12    1.53
   1  -2  13   30.85    1.45
  -1   2 -13   29.15    1.48
  -1  -2 -13   26.67    1.45
   1  -2  13   26.08    1.38
  -1  -2  13   27.82    1.39
  -1  -2 -13   27.85    1.48
   1  -2 -13   29.99    1.45
   1  -2 -13   27.00    1.45
   1   2  14   13.96    0.88
  -1   2  14   15.50    0.89
  -1  -2  14   14.38    0.87
   1  -2  14   14.00    0.81
   1  -2  14   14.25    0.85
  -1  -2 -14   15.22    0.96
   1  -2 -14   14.93    0.93
  -1   2 -14   13.97    0.94
   1   2 -14   14.92    0.93
  -1   2 -14   15.13    0.95
  -1  -2  14   14.41    0.84
   1   2 -14   16.80    0.93
  -1  -2 -14   12.91    0.92
   1  -2  14   13.32    0.84
  -1  -2 -14   15.14    0.94
   1  -2 -14   14.69    0.94
   1  -2 -14   15.61    0.91
   1  -2  14   15.87    0.88
   1   2  14   14.32    0.89
  -1   2  14   14.61    0.89
  -1  -2  14   15.39    0.88
   1  -2  15   29.07    1.42
  -1  -2  15   30.22    1.43
   1   2  15   25.61    1.42
  -1   2  15   26.63    1.42
  -1   2  15   29.92    1.49
   1   2  15   29.11    1.47
  -1  -2  15   28.35    1.41
   1   2  15   26.44    1.41
  -1   2  15   27.49    1.43
   1  -2  15   26.94    1.35
   1  -2  15   26.19    1.39
  -1  -2  15   27.08    1.37
  -1   2  15   28.37    1.46
   1   2  15   29.42    1.45
   1  -2  15   29.23    1.41
  -1  -2 -15   26.53    1.48
  -1   2 -15   28.57    1.48
   1  -2 -15   26.37    1.44
   1   2 -15   27.17    1.44
  -1  -2 -15   28.81    1.49
  -1  -2  15   28.10    1.39
   1  -2 -15   28.85    1.49
   1   2 -15   29.82    1.44
   1  -2  15   27.08    1.38
  -1  -2 -15   27.51    1.46
   1   2 -16   10.43    0.74
  -1   2 -16   10.37    0.78
   1  -2 -16   10.55    0.75
  -1  -2 -16   10.52    0.78
  -1   2  16    9.87    0.70
   1  -2  16   10.01    0.64
   1  -2  16   10.35    0.68
   1   2  16   10.10    0.69
  -1  -2  16    9.76    0.68
  -1  -2 -16   11.42    0.78
  -1   2 -16   11.43    0.77
  -1  -2 -16   10.94    0.78
   1   2 -16   10.90    0.74
   1  -2 -16    9.67    0.69
   1  -2  16    9.80    0.67
  -1  -2  16   10.35    0.68
   1   2  16   10.78    0.70
   1  -2  16   11.20    0.71
  -1  -2  16   10.55    0.70
  -1   2  16    9.60    0.69
   1   2  16   12.21    0.73
  -1   2  16    9.55    0.70
  -1  -2 -17   16.09    0.97
  -1   2 -17   15.93    0.96
   1   2 -17   15.12    0.93
   1  -2 -17   15.48    0.94
  -1   2  17   16.79    0.93
  -1  -2  17   16.60    0.87
  -1  -2  17   15.07    0.89
   1   2  17   16.00    0.91
   1  -2  17   16.59    0.90
   1  -2  17   16.95    0.85
   1   2  17   15.52    0.90
   1   2 -17   16.38    0.94
  -1   2 -17   16.26    0.96
  -1   2  17   15.52    0.89
   1  -2  17   16.97    0.89
  -1  -2  17   18.28    0.90
   1   2  17   16.00    0.91
  -1   2  17   15.72    0.92
  -1   2  17   16.85    0.94
   1   2  17   16.34    0.94
  -1   2  18   15.45    0.83
   1  -2  18   15.96    0.82
  -1  -2  18   16.36    0.82
   1   2  18   14.59    0.82
  -1   2  18   14.83    0.80
  -1   2  18   14.58    0.82
  -1   2 -18   16.63    0.88
  -1  -2 -18   15.31    0.85
   1   2 -18   15.68    0.85
   1   2  18   15.32    0.83
  -1  -2  18   15.10    0.79
   1  -2 -18   14.34    0.84
   1   2 -18   14.64    0.85
  -1  -2 -18   13.74    0.87
  -1   2 -18   14.56    0.87
   1  -2  19    1.48    0.27
   1   2  19    2.31    0.28
  -1   2  19    2.23    0.29
   1  -2  19    2.01    0.27
  -1   2  19    1.96    0.25
   1   2  19    2.06    0.27
  -1  -2  19    1.75    0.23
  -1  -2  19    2.20    0.27
  -1  -2 -19    2.49    0.32
  -1   2  19    1.94    0.26
  -1  -2  19    2.29    0.27
   1   2 -19    1.96    0.32
  -1   2 -19    2.06    0.35
   1   2  19    2.09    0.28
   1  -2  19    2.22    0.27
   1   2 -19    1.79    0.32
  -1  -2 -19    2.40    0.36
  -1   2 -19    2.68    0.35
  -1   2 -20   19.07    0.87
  -1  -2 -20   17.47    0.85
   1   2 -20   16.28    0.85
  -1   2  20   21.17    0.86
   1   2  20   19.18    0.85
   1  -2  20   17.17    0.85
  -1   2  20   15.89    0.84
   1   2  20   15.61    0.84
  -1  -2  20   16.85    0.85
  -1   2 -20   20.39    0.87
  -1   2  20   19.24    0.85
   1   2  20   17.38    0.85
   1  -2  21    0.27    0.10
  -1   3   0 1159.44   45.42
  -1  -3   0 1000.99   45.42
   1  -3   0 1121.07   45.44
   1   3   0 1135.00   45.43
  -1   3   0 1094.60   45.42
   1  -3   0 1101.50   45.43
  -1  -3   0 1064.54   45.43
   1  -3   0 1171.52   45.44
   1  -3   0 1167.56   45.44
   1  -3   0 1138.69   45.45
   1  -3   1   25.22    1.08
   1   3  -1   23.51    1.05
   1  -3  -1   23.86    1.06
   1  -3   1   26.66    1.08
   1  -3  -1   25.70    1.08
   1  -3  -1   24.11    1.07
   1   3   1   25.27    1.07
  -1  -3   1   25.04    1.07
   1  -3   1   25.60    1.07
   1   3  -1   25.13    1.05
   1  -3  -1   27.31    1.08
  -1  -3  -1   25.81    1.08
   1  -3  -1   25.36    1.09
  -1  -3  -1   25.91    1.10
   1  -3  -1   26.20    1.08
  -1  -3  -1   25.28    1.08
  -1  -3   2    2.08    0.18
   1  -3  -2    3.06    0.22
   1  -3  -2    2.74    0.21
  -1  -3  -2    2.33    0.23
  -1  -3  -2    2.34    0.21
   1  -3   2    2.51    0.17
   1  -3   2    2.77    0.21
  -1  -3   2    2.37    0.18
   1  -3  -2    2.59    0.22
   1  -3  -3  479.29   19.68
   1  -3   3  481.97   19.68
   1  -3  -3  458.60   19.69
   1  -3  -3  482.26   19.68
   1  -3   3  472.62   19.66
   1  -3   3  476.09   19.66
  -1  -3   3  470.89   19.66
  -1  -3   3  462.54   19.66
  -1  -3  -3  491.29   19.68
  -1  -3  -3  478.93   19.69
   1  -3  -3  476.77   19.68
  -1  -3  -3  449.81   19.68
   1   3   3  495.17   19.69
   1  -3  -3  482.06   19.67
   1  -3   3  477.45   19.68
  -1   3  -3  493.81   19.68
  -1  -3   3  464.98   19.66
   1  -3   3  477.12   19.68
   1  -3   3  483.82   19.68
  -1   3  -4  708.97   29.67
  -1   3  -4  749.11   29.67
   1  -3   4  667.23   29.65
  -1  -3   4  689.71   29.65
   1  -3  -4  720.81   29.67
   1  -3  -4  744.72   29.66
  -1  -3   4  720.95   29.64
  -1  -3   4  739.47   29.66
  -1   3  -4  769.30   29.68
   1  -3   4  723.64   29.66
   1  -3   4  718.55   29.67
   1  -3   4  735.58   29.66
   1   3   4  708.74   29.68
  -1   3   4  732.38   29.66
  -1  -3   4  714.27   29.65
   1  -3   4  729.75   29.65
  -1  -3  -4  690.69   29.67
   1  -3  -4  697.12   29.67
   1  -3  -4  715.70   29.67
   1  -3   4  720.45   29.67
   1  -3  -4  747.54   29.68
  -1  -3  -4  746.68   29.66
  -1  -3  -4  724.26   29.67
   1  -3  -4  712.23   29.68
   1  -3   4  720.09   29.65
   1  -3   4  683.36   29.64
  -1  -3   4  702.83   29.65
  -1   3  -4  706.48   29.67
   1   3  -4  710.27   29.66
  -1  -3  -4  728.01   29.68
   1  -3  -4  732.97   29.67
   1  -3  -4  728.84   29.68
   1   3   4  708.71   29.67
  -1   3   4  708.90   29.66
   1   3  -5   48.65    2.02
  -1   3  -5   48.18    2.03
  -1  -3   5   41.17    1.99
  -1   3  -5   47.59    2.03
   1  -3  -5   48.08    2.03
  -1  -3   5   44.80    1.99
  -1  -3  -5   46.96    2.04
  -1  -3   5   46.41    2.02
   1  -3  -5   46.70    2.02
   1  -3  -5   47.25    2.05
  -1   3  -5   45.90    2.04
   1  -3   5   48.92    2.01
   1  -3   5   46.27    2.00
   1  -3   5   47.86    2.01
  -1  -3   5   46.37    2.00
   1   3   5   46.44    2.03
  -1   3   5   44.63    2.01
   1  -3   5   45.85    2.00
   1  -3  -5   48.07    2.04
   1  -3   5   46.46    2.01
  -1  -3  -5   47.84    2.02
   1  -3  -5   46.10    2.04
  -1  -3  -5   46.40    2.04
   1  -3  -5   48.33    2.04
  -1   3  -5   43.35    2.03
   1   3  -5   44.45    2.02
   1  -3   5   46.89    2.00
   1  -3  -5   47.88    2.04
  -1  -3  -5   45.82    2.03
  -1  -3   5   46.33    2.00
   1  -3  -5   47.76    2.04
   1   3   5   45.59    2.03
  -1   3   5   47.05    2.02
  -1  -3  -5   46.09    2.04
   1  -3  -6   40.01    1.77
  -1  -3   6   39.84    1.73
   1  -3   6   40.18    1.75
   1  -3   6   41.84    1.74
   1   3   6   39.78    1.77
   1  -3  -6   41.83    1.79
  -1   3   6   40.44    1.77
  -1  -3  -6   38.72    1.79
   1  -3  -6   39.87    1.78
   1  -3   6   41.74    1.75
   1  -3  -6   41.63    1.79
  -1  -3  -6   40.21    1.79
  -1   3   6   38.98    1.76
   1   3   6   40.01    1.78
   1   3  -6   39.21    1.76
  -1   3  -6   40.12    1.77
   1  -3  -6   38.61    1.77
  -1   3  -6   41.45    1.77
  -1  -3  -6   41.63    1.80
   1  -3  -6   40.90    1.74
   1  -3  -6   40.66    1.78
  -1   3   6   36.12    1.76
  -1  -3   6   38.99    1.75
   1  -3   6   39.16    1.75
   1   3   6   39.09    1.78
  -1   3  -6   39.20    1.78
   1   3  -6   37.20    1.76
  -1  -3   6   36.99    1.74
   1  -3   6   37.77    1.74
  -1  -3  -7  218.46    9.39
   1  -3  -7  218.53    9.40
   1  -3   7  227.78    9.37
  -1   3  -7  233.47    9.40
  -1  -3  -7  215.06    9.39
  -1  -3   7  219.10    9.36
   1  -3   7  226.43    9.35
   1  -3   7  226.86    9.34
   1  -3  -7  229.84    9.40
  -1   3   7  222.70    9.38
   1   3   7  222.12    9.39
  -1  -3  -7  223.03    9.40
   1  -3  -7  223.38    9.40
   1  -3   7  234.54    9.36
   1   3   7  219.89    9.38
   1  -3  -7  228.19    9.40
  -1  -3  -7  227.70    9.41
  -1  -3   7  224.27    9.36
   1  -3   7  222.46    9.35
  -1  -3  -7  228.54    9.41
   1  -3  -7  228.85    9.40
   1  -3  -7  222.51    9.34
  -1  -3  -7  218.36    9.39
  -1   3  -7  219.49    9.38
   1  -3  -7  220.30    9.38
   1   3  -7  230.64    9.38
  -1   3  -7  236.19    9.39
  -1   3  -7  222.42    9.38
   1   3  -7  224.74    9.37
   1   3   7  220.66    9.33
   1  -3   7  222.65    9.35
  -1  -3   7  215.34    9.35
   1  -3  -8    3.60    0.40
   1   3  -8    3.12    0.40
  -1  -3  -8    3.39    0.41
  -1   3  -8    2.82    0.39
  -1   3  -8    2.23    0.39
   1  -3  -8    3.43    0.41
   1  -3  -8    3.20    0.30
  -1   3   8    3.10    0.37
   1   3   8    2.42    0.37
  -1  -3  -8    3.10    0.42
   1  -3   8    2.00    0.31
  -1  -3   8    3.15    0.33
   1  -3  -8    3.16    0.41
   1  -3   8    2.49    0.32
  -1  -3   8    2.23    0.33
  -1   3  -8    2.32    0.39
   1  -3  -8    3.33    0.38
  -1  -3   8    2.46    0.29
  -1  -3  -8    2.97    0.40
  -1  -3  -8    3.19    0.40
  -1  -3  -8    3.69    0.44
   1  -3  -8    3.12    0.40
   1  -3   8    2.84    0.29
   1  -3   8    2.72    0.30
  -1  -3  -8    3.26    0.44
   1  -3  -8    3.06    0.29
   1   3   8    3.43    0.39
  -1   3   8    2.90    0.36
   1   3  -8    2.73    0.41
  -1   3  -8    2.93    0.43
   1  -3  -8    3.22    0.42
   1  -3   8    2.65    0.31
  -1  -3   8    2.14    0.33
  -1   3  -9    1.39    0.37
   1   3  -9    1.79    0.37
  -1   3  -9    1.38    0.35
  -1  -3  -9    1.37    0.36
   1  -3  -9    1.41    0.37
  -1  -3  -9    1.45    0.37
   1  -3  -9    1.16    0.35
  -1  -3  -9    1.09    0.35
  -1   3   9    2.39    0.34
   1   3   9    1.41    0.32
   1  -3   9    2.00    0.30
  -1  -3   9    1.37    0.30
  -1  -3   9    1.68    0.31
   1  -3   9    1.41    0.29
  -1  -3  -9    2.13    0.38
  -1  -3   9    1.79    0.27
  -1  -3  -9    1.85    0.36
   1  -3  -9    2.22    0.38
   1  -3  -9    1.78    0.35
   1  -3  -9    2.47    0.39
  -1  -3  -9    1.05    0.38
   1  -3   9    2.06    0.27
   1  -3   9    1.86    0.26
  -1  -3  -9    2.01    0.39
   1   3   9    1.86    0.38
  -1   3   9    1.42    0.32
   1   3   9    1.16    0.32
   1   3  -9    1.91    0.38
   1  -3  -9    1.64    0.41
  -1   3  -9    1.56    0.40
  -1  -3   9    1.77    0.29
   1  -3   9    1.44    0.31
  -1  -3 -10   10.30    0.71
   1  -3 -10   10.46    0.70
  -1  -3  10   10.03    0.61
   1  -3  10    9.87    0.60
  -1  -3 -10   10.03    0.70
   1  -3 -10   10.03    0.65
  -1  -3  10    9.29    0.57
  -1  -3 -10    9.37    0.67
   1  -3  10    9.37    0.62
  -1  -3  10    9.73    0.63
  -1  -3  10    9.33    0.61
   1  -3  10   10.06    0.60
   1   3  10    9.61    0.67
  -1   3  10    8.80    0.64
   1  -3 -10    9.02    0.65
  -1  -3 -10   11.08    0.71
   1   3 -10    9.26    0.65
  -1   3 -10    9.70    0.69
   1   3  10   10.19    0.66
  -1   3  10   10.61    0.67
  -1   3  10    8.67    0.63
   1   3  10    8.90    0.65
   1  -3 -10    8.20    0.61
  -1   3 -10   10.06    0.67
  -1  -3  10    9.47    0.58
  -1   3 -10    9.96    0.66
   1  -3 -10   10.46    0.66
  -1  -3 -10    9.75    0.68
   1  -3  11   69.44    3.07
   1  -3  11   68.31    3.10
  -1  -3 -11   70.61    3.20
   1  -3  11   75.48    3.15
  -1  -3  11   70.26    3.09
  -1  -3 -11   72.48    3.18
  -1  -3  11   71.83    3.13
   1  -3 -11   75.40    3.17
   1  -3  11   68.94    3.11
   1  -3 -11   68.56    3.12
   1  -3 -11   73.89    3.17
  -1   3  11   71.00    3.16
   1   3  11   66.10    3.14
   1  -3 -11   70.29    3.15
  -1  -3 -11   68.51    3.17
  -1   3  12  107.03    4.72
   1   3  12  108.59    4.73
  -1  -3  12  106.55    4.67
   1  -3  12  106.64    4.63
   1  -3  12  107.31    4.66
  -1   3  12  102.85    4.72
   1   3  12  106.17    4.74
   1   3 -12  108.40    4.67
   1  -3  12  106.16    4.66
  -1  -3 -12  104.90    4.71
   1  -3 -12  112.31    4.73
  -1  -3 -12  109.81    4.74
  -1   3 -12  115.35    4.73
  -1  -3  12  106.69    4.65
  -1  -3 -12  110.42    4.78
  -1  -3  12  110.10    4.68
   1   3  12  100.69    4.68
   1  -3  12  113.65    4.67
  -1   3  12   99.11    4.68
  -1  -3 -12  113.01    4.78
   1   3  12  108.50    4.71
   1  -3 -12  119.70    4.76
   1  -3  12  104.65    4.67
  -1  -3  12  113.47    4.71
  -1  -3 -12  109.14    4.76
   1   3 -12  108.35    4.70
  -1   3 -12  106.62    4.71
  -1  -3 -12  104.37    4.73
  -1   3  13   21.70    1.23
   1   3  13   23.46    1.25
   1  -3 -13   20.89    1.19
  -1  -3  13   21.26    1.15
  -1  -3 -13   23.99    1.27
   1   3 -13   23.77    1.20
  -1  -3 -13   21.39    1.21
  -1   3 -13   23.18    1.25
   1  -3  13   23.13    1.16
   1  -3 -13   23.23    1.23
   1   3  13   21.78    1.20
   1  -3  13   23.86    1.17
  -1   3  13   20.52    1.18
  -1  -3  13   22.82    1.17
   1  -3  13   23.30    1.17
  -1  -3 -13   23.39    1.28
   1   3  13   22.08    1.22
  -1   3  13   23.41    1.22
   1   3  13   21.51    1.23
  -1   3  13   23.61    1.23
  -1  -3  13   23.83    1.18
  -1  -3  13   20.50    1.13
   1  -3  13   21.46    1.12
   1  -3  13   22.87    1.17
  -1  -3 -13   20.45    1.24
  -1   3 -13   22.25    1.24
   1   3 -13   21.73    1.20
   1  -3 -13   23.57    1.23
  -1   3  14   21.24    1.18
   1   3  14   19.86    1.19
   1  -3  14   20.56    1.06
  -1  -3  14   21.09    1.08
  -1  -3  14   21.44    1.10
   1  -3  14   19.87    1.09
  -1  -3  14   19.90    1.07
   1  -3  14   21.87    1.10
   1   3 -14   20.95    1.15
   1  -3 -14   19.68    1.15
   1  -3 -14   21.98    1.15
  -1  -3 -14   19.74    1.15
  -1  -3 -14   21.03    1.18
  -1  -3  14   22.67    1.12
   1   3  14   20.43    1.12
   1  -3  14   21.35    1.11
  -1   3  14   18.93    1.12
  -1   3 -14   18.92    1.17
   1  -3 -14   18.65    1.15
  -1  -3 -14   18.50    1.18
   1   3 -14   20.15    1.15
  -1   3  15    8.12    0.66
  -1  -3  15   10.23    0.69
   1   3  15    9.13    0.69
   1  -3  15   10.87    0.69
   1   3  15   11.83    0.76
  -1   3  15    9.46    0.72
  -1  -3 -15    8.29    0.75
  -1   3 -15   10.69    0.79
   1  -3 -15    9.53    0.74
   1   3 -15    9.70    0.73
   1   3 -15    9.88    0.73
  -1  -3  15    9.80    0.65
   1  -3  15   10.03    0.66
  -1   3 -15    9.23    0.73
  -1  -3 -15    9.79    0.74
   1   3 -15   10.68    0.75
   1  -3 -15    9.56    0.74
  -1  -3 -15    9.80    0.76
   1   3  15    9.45    0.67
  -1   3  15    9.21    0.69
  -1  -3  15    8.98    0.62
  -1  -3  15   10.23    0.68
   1  -3  15    8.98    0.61
   1  -3  15   10.02    0.65
  -1   3  15   10.28    0.71
   1  -3  15    9.51    0.64
   1   3  15    9.66    0.69
   1  -3 -16   45.56    2.30
   1   3 -16   47.83    2.30
  -1   3 -16   52.76    2.35
  -1  -3 -16   48.18    2.34
   1   3  16   47.27    2.30
  -1  -3  16   48.76    2.24
  -1   3  16   46.03    2.30
   1  -3  16   50.65    2.28
  -1  -3  16   51.33    2.29
   1  -3  16   48.88    2.22
  -1  -3  16   53.58    2.28
   1  -3  16   51.92    2.28
  -1  -3 -16   51.62    2.35
  -1  -3 -16   50.28    2.37
  -1   3 -16   48.75    2.31
   1   3 -16   52.03    2.31
  -1   3  16   47.12    2.30
   1   3  16   48.48    2.31
   1   3  16   51.58    2.32
  -1   3  16   49.34    2.32
   1  -3  17    0.09    0.27
  -1  -3  17    0.04    0.23
   1  -3  17   -0.19    0.23
  -1   3  17   -0.08    0.29
  -1  -3  17    0.05    0.26
   1   3  17    0.18    0.28
   1   3 -17    0.35    0.35
  -1  -3  17    0.26    0.24
  -1   3  17   -0.24    0.28
   1  -3  17    0.69    0.26
  -1   3 -17    0.08    0.39
  -1   3 -17    0.50    0.38
   1   3 -17    0.74    0.38
   1  -3 -17    0.43    0.38
  -1  -3 -17    0.25    0.38
   1   3  17    0.10    0.27
  -1   3  17    0.59    0.31
  -1   3  17    0.20    0.29
   1   3  17    0.11    0.30
  -1  -3 -18    2.43    0.41
   1   3 -18    2.62    0.40
  -1   3 -18    1.90    0.39
   1  -3 -18    1.70    0.35
  -1   3  18    2.13    0.33
   1  -3  18    2.55    0.31
  -1  -3  18    2.73    0.32
   1   3  18    2.37    0.32
  -1  -3  18    2.58    0.29
  -1   3  18    2.57    0.30
   1   3  18    2.20    0.31
   1  -3  18    2.23    0.30
  -1   3  18    2.55    0.32
  -1  -3 -18    2.19    0.37
   1   3 -18    3.03    0.39
  -1   3 -18    2.46    0.42
  -1  -3  18    3.47    0.32
   1   3  18    2.48    0.32
  -1   3  18    2.53    0.34
   1  -3  18    2.40    0.32
  -1   3 -19   11.46    0.65
   1   3  19   11.09    0.60
  -1   3  19   11.28    0.61
  -1  -3 -19   11.19    0.64
  -1   3 -19   10.40    0.65
   1   3 -19    9.94    0.62
  -1  -3  19   10.78    0.57
   1   3  19   10.28    0.60
  -1  -3  19   12.21    0.61
   1  -3  19   11.97    0.61
  -1   3  19   10.59    0.60
  -1   3  19    9.83    0.57
   1   3  19    8.92    0.58
   1  -3  19    9.93    0.60
   1   3  19   11.21    0.61
  -1   3  19   11.67    0.63
  -1   3  20   17.41    0.79
   1   3  20   18.44    0.79
   1   3 -20   15.69    0.78
  -1   3 -20   17.00    0.81
   1   3  20   17.87    0.79
  -1   3  20   18.60    0.79
  -1  -3  20   16.84    0.75
  -1   3  20   13.12    0.76
   1  -3  20   17.09    0.79
   1   3  20   14.31    0.76
  -1  -3  20   15.49    0.79
   1  -4   0    0.00    0.13
  -1  -4   0    0.02    0.13
   1   4   0    0.10    0.15
  -1   4   0    0.11    0.10
   1  -4   0    0.09    0.15
   1  -4   0    0.01    0.16
   1  -4  -1   66.44    2.80
   1  -4  -1   64.17    2.79
   1   4  -1   68.16    2.75
   1  -4  -1   69.84    2.75
   1   4  -1   66.93    2.78
   1  -4   1   69.66    2.79
   1  -4   1   65.13    2.80
   1  -4  -1   62.57    2.80
  -1  -4  -1   63.86    2.78
   1  -4  -1   65.37    2.78
   1  -4  -1   66.66    2.80
  -1  -4  -1   66.82    2.80
  -1  -4   1   62.68    2.77
  -1   4   1   67.21    2.75
   1   4   1   66.24    2.77
  -1  -4   1   64.02    2.77
   1  -4  -1   62.75    2.77
   1  -4  -1   69.57    2.79
   1  -4   1   69.23    2.78
   1   4  -1   60.80    2.79
  -1  -4   2   42.04    1.80
   1  -4   2   45.47    1.81
  -1  -4   2   42.89    1.80
   1   4   2   40.38    1.80
   1  -4   2   41.90    1.79
   1  -4   2   46.29    1.83
  -1  -4  -2   43.02    1.82
  -1  -4  -2   43.58    1.83
  -1  -4  -2   41.26    1.81
   1   4  -2   41.75    1.77
   1  -4  -2   44.00    1.82
   1  -4  -2   44.60    1.83
   1  -4   2   42.36    1.82
   1  -4  -2   42.79    1.85
   1   4   2   41.65    1.81
   1   4  -2   39.78    1.81
   1   4  -2   41.66    1.81
   1  -4  -2   41.46    1.83
   1  -4  -2   40.96    1.82
   1  -4  -2   45.46    1.80
   1  -4   2   41.89    1.80
  -1  -4   2   43.19    1.77
   1   4  -2   39.17    1.82
   1  -4  -2   44.45    1.80
   1   4  -3  375.93   16.27
   1  -4   3  398.39   16.29
  -1  -4  -3  385.49   16.29
   1  -4  -3  392.88   16.27
   1  -4  -3  381.65   16.27
   1   4   3  418.81   16.29
  -1  -4  -3  385.90   16.28
   1  -4  -3  390.63   16.29
   1  -4   3  382.68   16.25
   1  -4   3  394.16   16.29
   1  -4   3  410.77   16.29
   1  -4   3  399.10   16.27
  -1  -4   3  383.84   16.25
  -1  -4  -3  397.10   16.28
   1  -4  -3  397.59   16.28
   1  -4   3  381.22   16.27
   1   4   3  395.82   16.28
  -1   4  -3  376.99   16.27
   1   4  -3  384.43   16.27
   1  -4  -3  391.38   16.27
  -1  -4   3  385.36   16.23
   1  -4  -3  412.56   16.25
  -1  -4  -3  404.69   16.29
  -1  -4   3  413.04   16.26
   1  -4   3  399.48   16.26
   1  -4  -3  397.31   16.28
  -1  -4   3  398.56   16.26
   1  -4   3  389.18   16.26
  -1  -4   3  396.11   16.26
  -1   4  -4    0.46    0.24
   1  -4   4    0.10    0.21
   1  -4   4    0.20    0.18
   1   4  -4    0.16    0.24
  -1  -4   4    0.44    0.17
   1  -4  -4    0.02    0.22
   1  -4   4    0.34    0.22
   1  -4   4    0.19    0.21
  -1  -4  -4    0.12    0.23
   1   4   4    0.31    0.25
  -1   4   4    0.38    0.22
   1  -4  -4    0.05    0.31
   1  -4  -4    0.01    0.20
   1  -4   4    0.34    0.20
  -1  -4   4    0.32    0.16
   1  -4  -4    0.49    0.27
   1  -4  -4    0.13    0.23
   1  -4  -4    0.04    0.23
   1  -4   4    0.30    0.21
  -1  -4  -4    0.36    0.22
   1  -4  -4    0.29    0.25
   1  -4  -4    0.33    0.25
  -1  -4   4    0.16    0.17
   1  -4   4    0.28    0.16
   1  -4   4    0.19    0.17
  -1  -4  -4    0.09    0.24
  -1  -4   4    0.43    0.19
  -1   4  -4    0.32    0.28
   1   4  -4    0.41    0.26
  -1  -4  -4    0.03    0.23
   1  -4  -4    0.27    0.23
   1   4   4    0.23    0.22
   1  -4  -4    0.34    0.26
  -1   4   4    1.68    0.25
   1  -4   5  625.09   24.62
  -1   4   5  576.82   24.63
  -1  -4   5  631.82   24.62
   1   4   5  593.50   24.65
   1  -4  -5  607.55   24.64
   1   4  -5  561.89   24.61
  -1   4  -5  602.02   24.64
   1  -4   5  573.93   24.61
   1  -4   5  586.21   24.62
  -1  -4   5  597.91   24.61
   1  -4  -5  597.85   24.63
   1  -4   5  617.41   24.63
   1  -4   5  617.86   24.63
   1  -4  -5  596.95   24.64
   1  -4  -5  551.07   24.63
   1  -4   5  613.35   24.63
  -1  -4  -5  606.93   24.63
   1  -4  -5  598.28   24.65
  -1  -4  -5  579.34   24.64
   1  -4   5  595.91   24.60
   1  -4   5  576.73   24.59
   1  -4   5  603.61   24.61
  -1  -4   5  592.46   24.61
   1  -4  -5  587.96   24.59
  -1  -4   5  600.49   24.61
  -1   4  -5  603.27   24.63
   1   4  -5  601.07   24.62
   1  -4  -5  606.31   24.64
  -1  -4   5  584.37   24.61
  -1  -4  -5  594.46   24.65
  -1   4   5  585.97   24.62
   1  -4  -5  607.90   24.61
   1  -4  -5  600.62   24.65
   1   4   5  581.42   24.63
  -1  -4  -6  213.72    9.02
   1  -4  -6  220.80    9.01
  -1   4   6  206.02    8.99
   1   4   6  211.05    9.01
  -1  -4   6  224.00    8.98
   1  -4   6  224.46    8.97
   1  -4  -6  215.16    9.01
  -1   4  -6  224.34    9.00
   1   4  -6  200.37    8.97
   1  -4   6  211.64    8.97
  -1  -4   6  208.90    8.97
   1  -4  -6  210.42    9.00
  -1  -4   6  220.71    8.97
  -1  -4   6  223.43    8.99
   1  -4  -6  218.00    8.99
   1  -4  -6  207.44    9.02
   1  -4   6  228.78    8.98
   1  -4   6  222.83    8.99
   1  -4  -6  214.92    9.01
   1  -4   6  225.46    8.99
  -1  -4  -6  217.64    8.99
   1  -4  -6  215.83    9.01
   1   4  -6  216.81    8.93
   1   4  -6  209.31    8.98
  -1   4  -6  215.03    8.99
   1  -4  -6  203.33    9.00
   1  -4   6  213.65    8.97
  -1  -4   6  215.48    8.97
   1  -4   6  213.57    8.96
  -1  -4  -6  205.55    9.00
   1  -4  -6  217.64    9.02
  -1   4   6  211.27    8.99
  -1  -4  -6  218.30    9.02
   1   4   6  207.80    9.00
   1  -4  -6  214.77    8.97
   1  -4   7   30.57    1.38
  -1  -4   7   32.05    1.40
  -1  -4  -7   30.00    1.42
  -1  -4  -7   27.81    1.41
   1  -4  -7   29.14    1.43
   1  -4   7   31.18    1.38
   1  -4   7   34.07    1.38
   1   4   7   30.11    1.42
  -1  -4  -7   30.16    1.44
   1  -4  -7   28.99    1.42
  -1   4   7   28.58    1.40
   1  -4  -7   29.29    1.41
   1  -4   7   32.45    1.39
   1   4   7   29.75    1.41
  -1   4   7   28.15    1.40
  -1  -4  -7   30.66    1.44
   1  -4  -7   29.96    1.43
  -1   4  -7   31.62    1.42
   1  -4  -7   29.02    1.41
  -1  -4   7   29.02    1.36
   1  -4   7   29.61    1.37
   1  -4  -7   29.82    1.37
  -1  -4  -7   31.41    1.44
   1  -4  -7   31.68    1.43
  -1  -4   7   31.85    1.38
  -1   4   7   28.67    1.40
   1  -4   7   29.58    1.37
   1   4   7   28.15    1.41
  -1   4  -7   29.62    1.42
   1   4  -7   31.15    1.41
   1  -4   7   29.65    1.35
   1  -4   7   30.38    1.37
  -1  -4   7   29.11    1.38
  -1  -4   8  469.60   18.39
   1  -4   8  436.23   18.38
  -1  -4  -8  427.76   18.42
   1  -4  -8  441.83   18.40
  -1  -4   8  439.92   18.36
   1  -4  -8  434.62   18.43
  -1  -4  -8  434.58   18.42
   1  -4   8  449.97   18.38
   1   4   8  433.91   18.41
  -1  -4  -8  436.71   18.43
  -1   4   8  432.90   18.41
   1  -4  -8  456.19   18.42
  -1  -4  -8  447.32   18.44
   1  -4   8  467.01   18.38
   1  -4  -8  448.14   18.43
   1   4   8  423.21   18.41
  -1  -4  -8  451.59   18.44
   1  -4   8  453.40   18.37
  -1  -4   8  463.47   18.38
   1  -4  -8  443.53   18.36
   1  -4  -8  446.81   18.42
   1  -4  -8  434.33   18.41
  -1   4  -8  451.24   18.41
   1  -4   8  429.82   18.36
  -1  -4   8  435.66   18.36
  -1  -4  -8  436.05   18.42
  -1   4  -8  437.08   18.40
   1   4  -8  447.60   18.39
   1  -4   8  443.08   18.35
   1  -4   8  431.23   18.37
  -1  -4   8  427.23   18.37
  -1  -4   9   21.45    1.00
   1  -4   9   20.44    0.98
  -1  -4  -9   19.40    1.06
   1  -4  -9   19.06    1.04
  -1  -4  -9   19.68    1.06
   1   4   9   20.09    1.04
  -1   4   9   19.16    1.03
  -1  -4  -9   19.81    1.05
  -1  -4  -9   19.08    1.05
  -1  -4   9   21.04    1.01
   1  -4  -9   19.50    1.06
  -1  -4   9   20.38    0.97
   1  -4  -9   19.74    1.03
   1  -4   9   19.51    0.98
  -1  -4  -9   20.21    1.08
   1  -4  -9   18.75    1.05
   1  -4   9   19.69    0.97
   1  -4   9   21.32    0.98
  -1  -4  -9   19.00    1.07
   1  -4   9   19.22    0.99
   1  -4   9   17.90    0.93
  -1  -4   9   20.02    0.98
  -1   4  -9   19.46    1.04
   1  -4  -9   19.36    1.04
   1  -4   9   18.94    0.97
  -1  -4   9   18.32    0.97
  -1  -4  -9   19.52    1.05
   1   4  -9   20.23    1.04
   1  -4  -9   18.36    1.02
  -1   4  -9   18.48    1.02
   1   4   9   17.81    1.01
  -1   4   9   18.67    1.02
   1  -4  10    7.54    0.53
  -1  -4  10    9.16    0.59
  -1  -4  10    8.20    0.52
  -1  -4 -10    8.70    0.63
  -1  -4 -10    7.69    0.63
   1  -4 -10    8.17    0.64
   1  -4 -10    7.07    0.58
   1  -4  10    6.85    0.52
   1   4 -10    8.45    0.58
  -1   4 -10    8.33    0.62
  -1  -4 -10    7.84    0.61
   1  -4 -10    7.29    0.55
  -1  -4  10    8.38    0.53
   1  -4 -10    8.24    0.61
  -1  -4 -10    8.05    0.63
   1  -4 -10    7.85    0.62
  -1  -4  10    8.88    0.56
   1  -4  10    8.16    0.50
   1  -4  10    7.86    0.53
  -1  -4  10    7.29    0.51
   1   4  10    6.51    0.56
  -1   4  10    7.34    0.58
  -1   4  10    7.87    0.59
   1   4  10    8.91    0.63
   1  -4 -10    7.65    0.62
  -1   4 -10    8.55    0.65
   1   4 -10    8.26    0.60
  -1  -4 -10    8.01    0.63
   1  -4 -10    8.70    0.63
  -1  -4  10    8.36    0.55
   1  -4  10    8.69    0.54
  -1   4  10    7.89    0.58
   1   4  10    8.20    0.60
  -1  -4  11   55.19    2.51
   1  -4  11   57.36    2.50
  -1  -4  11   56.78    2.53
   1  -4  11   55.37    2.53
   1   4  11   55.53    2.58
  -1   4  11   53.30    2.58
   1   4  11   53.20    2.59
  -1   4  11   55.33    2.60
  -1  -4 -11   56.96    2.63
  -1  -4 -11   56.52    2.63
   1  -4 -11   57.02    2.55
   1  -4 -11   58.41    2.59
  -1  -4 -11   57.70    2.61
  -1  -4  11   60.09    2.53
   1  -4  11   59.40    2.54
   1  -4 -11   54.53    2.57
   1  -4  12    3.21    0.41
  -1  -4  12    3.60    0.41
  -1  -4  12    3.18    0.39
   1  -4  12    3.13    0.37
  -1   4  12    3.79    0.49
   1   4  12    3.95    0.51
   1   4  12    3.48    0.51
  -1   4  12    3.40    0.47
  -1  -4  12    4.31    0.43
   1  -4  12    4.06    0.42
  -1  -4 -12    5.02    0.58
  -1  -4 -12    5.14    0.53
   1  -4  12    4.08    0.41
   1  -4 -12    4.82    0.52
  -1  -4 -12    5.43    0.56
  -1  -4  12    3.01    0.40
   1  -4  12    3.60    0.40
  -1  -4 -12    4.97    0.52
   1  -4 -12    4.89    0.50
   1   4 -12    3.98    0.48
  -1  -4 -12    4.07    0.56
   1  -4 -12    4.27    0.53
  -1   4 -12    3.30    0.49
  -1  -4 -12    4.34    0.57
   1   4 -12    4.04    0.52
  -1  -4  13   48.47    2.21
   1  -4  13   47.62    2.19
   1  -4  13   49.91    2.24
  -1  -4  13   49.22    2.23
  -1   4  13   49.51    2.32
   1   4  13   47.59    2.32
  -1  -4 -13   46.69    2.31
  -1   4 -13   50.50    2.30
   1   4 -13   50.22    2.28
   1  -4 -13   45.10    2.27
   1  -4 -13   47.99    2.30
  -1  -4 -13   44.86    2.30
   1   4 -13   50.01    2.26
  -1  -4 -13   48.55    2.29
   1  -4  13   53.25    2.25
  -1  -4  13   54.35    2.26
   1   4  13   44.96    2.26
  -1   4  13   43.58    2.26
   1   4  13   45.65    2.30
  -1   4  13   44.67    2.28
   1  -4  13   47.81    2.22
  -1  -4  13   53.20    2.24
   1  -4  13   50.63    2.24
   1   4  13   46.39    2.28
  -1  -4 -13   48.52    2.33
   1  -4  14   18.18    1.02
   1  -4  14   17.76    0.97
  -1  -4  14   18.28    1.00
  -1  -4  14   20.07    1.03
  -1   4  14   18.84    1.10
   1   4  14   17.71    1.07
  -1   4  14   20.49    1.12
   1   4  14   18.88    1.12
   1   4 -14   19.33    1.09
   1  -4 -14   16.97    1.07
  -1   4 -14   17.43    1.09
  -1  -4 -14   19.36    1.14
  -1  -4 -14   21.76    1.16
   1  -4 -14   20.32    1.12
   1   4 -14   20.33    1.10
  -1  -4 -14   18.07    1.09
  -1   4 -14   20.06    1.09
  -1   4  14   19.47    1.07
   1   4  14   16.94    1.05
  -1   4  14   16.98    1.05
  -1  -4  14   19.16    1.02
   1  -4  14   18.73    1.02
   1   4  15   42.81    2.02
   1  -4  15   43.01    1.97
  -1   4  15   40.70    2.02
   1   4  15   40.76    2.00
  -1   4  15   38.59    1.99
   1  -4  15   40.83    1.92
   1  -4  15   42.34    1.97
  -1  -4  15   42.72    1.97
  -1  -4  15   42.13    1.94
  -1  -4  15   41.13    1.97
   1  -4  15   43.04    1.98
  -1   4  15   41.26    2.05
  -1   4 -15   44.75    2.02
   1   4 -15   44.10    2.01
  -1  -4 -15   41.63    2.06
  -1  -4 -15   42.51    2.04
   1  -4 -15   42.98    2.05
   1   4 -15   40.44    2.01
  -1  -4 -15   41.37    2.06
   1  -4 -15   41.76    2.02
  -1   4 -15   41.77    2.03
  -1   4  15   41.59    2.05
   1   4  15   42.49    2.04
   1   4 -15   41.45    2.00
  -1   4 -16    0.80    0.43
   1   4 -16    0.75    0.41
   1  -4 -16    0.91    0.41
  -1  -4 -16    1.26    0.46
   1  -4  16    0.84    0.30
  -1  -4  16    1.05    0.30
  -1   4 -16    0.69    0.42
   1   4 -16    0.87    0.43
   1  -4 -16    0.87    0.40
  -1  -4 -16    1.18    0.38
  -1  -4 -16    0.44    0.40
  -1   4  16    0.56    0.32
   1   4  16    1.14    0.36
  -1   4  16    1.40    0.36
   1   4  16    0.92    0.34
   1  -4  16    0.53    0.25
  -1  -4  16    0.97    0.31
   1  -4  16    0.22    0.29
   1   4  16    1.02    0.34
  -1  -4  16    1.18    0.30
  -1   4  16    1.02    0.35
  -1   4  16    0.70    0.36
   1   4  16    0.63    0.34
  -1   4  17    1.52    0.34
   1   4  17    1.78    0.34
  -1   4  17    1.43    0.34
   1   4  17    1.48    0.34
  -1  -4  17    1.82    0.28
   1  -4  17    1.18    0.24
   1  -4  17    1.53    0.30
  -1  -4  17    1.63    0.30
  -1  -4 -17    1.94    0.44
  -1   4 -17    2.22    0.44
   1   4 -17    2.22    0.39
  -1  -4 -17    1.60    0.44
  -1   4 -17    1.94    0.42
   1   4 -17    1.80    0.41
   1  -4 -18    0.06    0.31
   1   4 -18    0.46    0.30
  -1  -4 -18   -0.15    0.33
   1   4 -18    0.21    0.32
  -1   4 -18    0.17    0.33
   1  -4  18    0.36    0.23
   1   4  18    0.63    0.27
  -1  -4  18    0.55    0.24
  -1  -4  18    0.64    0.22
  -1   4  18    0.36    0.27
   1   4  18    0.59    0.25
  -1   4  18    0.44    0.28
  -1   4 -18    0.49    0.36
   1   4  18    0.35    0.21
   1  -4  18    0.04    0.24
  -1   4  18    0.68    0.29
  -1   4  18    0.53    0.24
   1   4  18    0.63    0.25
  -1  -4 -18    0.12    0.30
  -1   4 -18    0.57    0.33
   1   4 -18    0.38    0.33
  -1   4  19    0.33    0.22
   1   4  19   -0.10    0.21
  -1  -4  19    0.23    0.17
   1   4  19    0.24    0.20
  -1   4  19    0.34    0.22
  -1   4  19    0.04    0.16
  -1  -4  19    0.21    0.17
  -1  -4 -19    0.03    0.26
   1   4 -19   -0.01    0.27
  -1   4 -19    0.11    0.28
   1   4  19    0.32    0.18
  -1  -4  19    0.54    0.21
   1  -4  19   -0.06    0.21
   1   4  19   -0.06    0.21
  -1   4  19   -0.22    0.21
  -1   4 -19    0.13    0.29
  -1   4  20    8.68    0.43
  -1  -4  20    7.19    0.39
   1   4  20    8.27    0.43
  -1   4 -20    8.08    0.46
   1   4 -20    7.13    0.43
  -1  -4  20    7.44    0.42
   1  -4  20    8.16    0.43
  -1  -4  20    8.54    0.41
   1   4  20    7.60    0.43
  -1   4  20    8.74    0.44
  -1  -5   0 2347.65  102.69
   1  -5   0 2613.26  102.70
  -1   5   0 2583.99  102.67
   1  -5   0 2497.89  102.70
   1   5   0 2560.45  102.68
   1  -5   0 2493.78  102.70
   1  -5   0 2491.95  102.71
   1   5   0 2443.73  102.70
  -1  -5   0 2479.41  102.69
   1   5   0 2420.34  102.70
   1  -5   0 2501.68  102.70
   1  -5   0 2394.84  102.69
  -1  -5   0 2373.69  102.69
  -1  -5   0 2623.82  102.70
  -1  -5  -1   14.35    0.67
   1  -5   1   14.75    0.66
   1  -5  -1   14.73    0.69
  -1  -5  -1   14.85    0.69
  -1  -5   1   13.47    0.65
  -1   5   1   14.08    0.62
   1   5   1   12.95    0.65
  -1  -5   1   14.38    0.65
  -1  -5  -1   13.28    0.66
   1  -5  -1   15.53    0.69
   1  -5   1   13.59    0.66
  -1   5  -1   14.76    0.64
   1  -5   1   15.39    0.67
  -1  -5  -1   15.27    0.61
   1   5  -1   14.65    0.65
  -1   5  -1   15.02    0.61
   1  -5   1   13.69    0.66
   1  -5   1   14.70    0.68
   1  -5  -1   14.34    0.71
  -1   5   1   13.83    0.66
   1   5   1   14.12    0.67
   1   5  -1   14.16    0.67
  -1  -5  -1   12.07    0.66
  -1  -5   1   14.26    0.65
   1  -5   1   13.90    0.65
   1  -5   1   13.67    0.67
   1  -5  -1   13.31    0.64
   1   5  -1   14.11    0.69
   1  -5  -1   13.62    0.66
  -1  -5  -1   12.74    0.66
  -1   5  -2   12.01    0.62
   1   5  -2   14.09    0.64
   1  -5  -2   13.30    0.64
  -1  -5  -2   13.11    0.63
  -1  -5  -2   12.96    0.66
   1  -5  -2   13.71    0.67
  -1  -5   2   12.70    0.60
   1  -5  -2   13.70    0.63
  -1  -5  -2   14.19    0.64
   1  -5   2   13.07    0.61
   1  -5  -2   12.68    0.64
   1  -5  -2   14.51    0.67
   1   5   2   12.92    0.61
  -1  -5   2   13.84    0.62
   1  -5   2   12.63    0.61
  -1  -5   2   13.76    0.62
   1  -5   2   14.03    0.63
   1  -5  -2   13.81    0.70
  -1  -5  -2   13.74    0.64
   1  -5   2   13.31    0.64
  -1   5   2   13.79    0.62
   1   5   2   13.18    0.64
   1   5  -2   13.65    0.64
  -1   5  -2   13.18    0.63
   1  -5   2   12.89    0.62
   1   5  -2   12.57    0.66
   1  -5  -2   14.62    0.62
  -1  -5   2   13.37    0.61
  -1  -5  -2   12.04    0.63
  -1  -5  -2   13.53    0.63
   1  -5  -2   12.83    0.63
   1   5  -3  289.14   12.05
  -1   5  -3  281.28   12.05
  -1  -5  -3  286.94   12.08
   1  -5  -3  281.39   12.06
  -1  -5  -3  275.34   12.06
   1   5  -3  298.94   12.00
  -1  -5   3  296.63   12.05
   1  -5   3  294.80   12.04
  -1  -5  -3  292.94   12.07
   1  -5  -3  290.34   12.06
   1  -5  -3  255.49   12.06
   1  -5  -3  298.80   12.08
  -1  -5   3  297.59   12.04
   1  -5   3  290.30   12.06
   1  -5  -3  282.80   12.05
  -1  -5  -3  280.08   12.06
   1  -5  -3  291.59   12.07
   1  -5   3  298.64   12.06
   1   5   3  278.34   12.06
  -1   5   3  287.28   12.05
   1  -5  -3  290.24   12.04
  -1   5  -3  281.07   12.05
   1   5  -3  287.12   12.05
   1  -5  -3  301.17   12.03
   1  -5  -3  284.34   12.05
  -1  -5   3  295.25   12.01
   1  -5   3  272.97   12.04
  -1  -5   3  310.69   12.05
   1  -5  -3  305.05   12.08
   1  -5   3  305.97   12.05
  -1  -5  -3  298.99   12.07
   1  -5  -3  285.96   12.06
  -1   5  -4   33.21    1.58
   1   5  -4   34.18    1.58
  -1  -5  -4   34.02    1.61
   1  -5  -4   35.74    1.59
  -1  -5   4   35.89    1.57
   1  -5   4   38.60    1.56
   1  -5   4   39.07    1.61
  -1  -5  -4   35.21    1.60
   1   5   4   36.39    1.61
  -1   5   4   37.25    1.60
   1  -5  -4   35.30    1.59
   1  -5  -4   36.54    1.63
   1  -5  -4   34.95    1.58
  -1  -5   4   35.66    1.56
   1  -5   4   38.23    1.58
   1  -5  -4   35.98    1.59
  -1  -5  -4   35.93    1.60
   1  -5  -4   36.45    1.60
   1  -5   4   36.84    1.58
   1  -5  -4   35.44    1.56
   1   5   4   34.36    1.59
  -1   5   4   36.02    1.58
  -1   5  -4   35.39    1.58
   1   5  -4   34.94    1.59
   1  -5  -4   37.57    1.53
  -1  -5   4   35.66    1.52
   1  -5   4   37.03    1.57
   1  -5  -4   34.54    1.60
  -1  -5  -4   34.61    1.60
  -1  -5   4   37.84    1.57
   1  -5  -4   35.63    1.59
   1  -5   4   38.12    1.57
  -1  -5  -4   34.32    1.60
  -1  -5   4   36.47    1.56
   1  -5   5   51.19    2.13
  -1  -5   5   48.83    2.12
   1  -5  -5   48.54    2.16
  -1  -5  -5   48.71    2.17
  -1  -5  -5   47.29    2.16
  -1   5   5   46.81    2.15
   1   5   5   47.76    2.16
   1  -5  -5   49.36    2.16
   1   5  -5   48.63    2.14
  -1  -5   5   52.08    2.12
   1  -5  -5   48.61    2.14
   1  -5   5   51.04    2.11
   1  -5   5   51.64    2.16
   1  -5  -5   47.24    2.16
   1  -5  -5   46.91    2.16
  -1  -5   5   51.25    2.10
   1  -5   5   50.83    2.13
   1  -5  -5   47.69    2.17
  -1  -5  -5   50.02    2.15
   1  -5  -5   48.85    2.17
  -1   5  -5   48.17    2.15
   1   5  -5   48.71    2.14
  -1  -5   5   49.19    2.13
   1  -5   5   49.61    2.13
  -1  -5   5   49.88    2.12
   1  -5  -5   49.03    2.07
   1  -5  -5   49.23    2.12
   1  -5  -5   49.87    2.17
   1   5   5   49.01    2.16
  -1   5   5   48.52    2.14
   1   5  -6   32.61    1.53
  -1   5  -6   35.76    1.56
   1  -5  -6   33.49    1.54
   1  -5  -6   33.11    1.53
   1  -5   6   33.70    1.51
   1  -5  -6   32.34    1.56
  -1  -5  -6   33.26    1.55
   1  -5   6   35.43    1.54
   1  -5   6   33.87    1.49
   1   5   6   33.24    1.56
  -1   5   6   32.85    1.53
   1  -5  -6   34.09    1.55
   1  -5   6   35.29    1.50
  -1  -5  -6   33.66    1.54
   1  -5  -6   32.75    1.56
  -1  -5  -6   35.54    1.57
   1  -5  -6   35.19    1.56
   1  -5   6   34.98    1.50
  -1  -5   6   34.09    1.50
  -1   5  -6   33.57    1.54
   1   5  -6   34.68    1.53
   1  -5   6   31.62    1.47
  -1  -5  -6   33.54    1.55
   1  -5  -6   35.57    1.48
   1  -5   6   34.08    1.51
  -1  -5   6   33.36    1.51
  -1  -5   6   33.86    1.50
   1  -5  -6   31.71    1.55
   1   5   6   34.19    1.55
   1  -5  -6   33.78    1.57
  -1  -5  -6   32.70    1.57
  -1   5   6   32.70    1.53
   1  -5  -6   33.75    1.50
  -1  -5  -7  300.60   12.72
   1  -5  -7  290.82   12.73
  -1  -5   7  315.84   12.67
   1  -5  -7  294.06   12.69
  -1  -5  -7  291.22   12.72
   1  -5   7  303.31   12.68
   1  -5   7  320.40   12.69
   1  -5   7  304.95   12.67
  -1  -5   7  308.30   12.67
   1  -5  -7  307.35   12.72
  -1  -5  -7  297.90   12.73
   1  -5  -7  308.03   12.72
  -1  -5  -7  306.01   12.70
   1  -5  -7  297.23   12.72
  -1   5   7  294.18   12.70
  -1  -5  -7  300.46   12.74
   1   5   7  294.17   12.71
   1  -5  -7  306.25   12.73
   1   5  -7  312.82   12.69
  -1   5  -7  300.90   12.69
   1   5   7  299.40   12.72
  -1  -5   7  330.36   12.69
  -1   5   7  294.44   12.70
   1  -5  -7  311.61   12.72
  -1  -5  -7  303.27   12.73
  -1   5  -7  317.56   12.71
   1  -5  -7  298.40   12.71
   1   5  -7  302.30   12.68
   1  -5   7  307.68   12.65
  -1  -5   7  311.28   12.67
  -1  -5  -7  291.11   12.71
  -1  -5   7  299.79   12.66
   1  -5   7  308.48   12.68
  -1  -5  -8    9.32    0.67
   1  -5  -8   10.23    0.65
   1  -5   8   10.61    0.60
  -1   5  -8   11.29    0.67
  -1  -5  -8    9.66    0.66
   1  -5  -8   10.43    0.65
   1   5  -8   10.20    0.64
   1  -5  -8   10.66    0.59
   1  -5   8   10.64    0.59
  -1  -5   8    9.56    0.56
  -1  -5   8    9.68    0.57
  -1   5   8    9.84    0.64
   1   5   8    9.39    0.65
  -1  -5  -8   10.35    0.68
   1  -5  -8    9.58    0.66
   1  -5   8   10.19    0.57
   1   5   8    9.68    0.65
  -1  -5  -8   10.79    0.68
  -1   5   8    9.91    0.64
   1  -5  -8    9.80    0.66
  -1  -5   8    8.39    0.57
  -1   5   8   10.62    0.64
   1   5   8   10.13    0.66
  -1  -5   8   10.14    0.59
   1  -5   8   10.31    0.59
  -1  -5  -8    9.04    0.64
   1  -5  -8    9.73    0.66
  -1  -5  -8    8.84    0.66
  -1  -5   8   10.20    0.57
   1  -5  -8    9.96    0.62
   1  -5   8   10.10    0.59
  -1   5  -8   10.17    0.66
   1   5  -8    9.62    0.64
  -1  -5  -9   10.44    0.71
   1  -5  -9   11.55    0.70
   1  -5   9   11.38    0.63
  -1  -5   9   10.19    0.59
  -1  -5   9    9.82    0.61
   1  -5   9   10.68    0.61
   1  -5   9    9.50    0.57
   1   5   9   10.35    0.69
  -1  -5  -9   11.46    0.73
   1   5   9    9.88    0.67
  -1  -5   9   10.60    0.61
  -1  -5  -9   10.29    0.70
  -1   5   9   10.45    0.67
   1  -5   9   10.01    0.61
   1  -5   9   10.96    0.62
  -1  -5   9   10.67    0.62
  -1  -5  -9    9.69    0.70
   1  -5  -9   10.53    0.69
   1  -5  -9   11.07    0.66
  -1  -5  -9   11.09    0.71
   1  -5   9    9.34    0.61
  -1  -5   9    9.83    0.58
  -1  -5  -9   11.59    0.71
   1  -5  -9   10.25    0.70
   1   5  -9   10.24    0.65
   1  -5  -9    9.92    0.67
  -1  -5  -9   10.85    0.71
   1   5  -9    9.40    0.66
  -1   5  -9    9.60    0.68
   1  -5 -10   33.22    1.60
   1   5 -10   31.81    1.53
  -1  -5 -10   32.39    1.59
   1  -5 -10   32.31    1.58
  -1  -5 -10   31.48    1.59
   1  -5 -10   30.68    1.58
  -1  -5 -10   31.18    1.59
  -1  -5 -10   31.88    1.59
   1  -5  10   32.55    1.52
   1  -5 -10   31.01    1.59
  -1  -5  10   31.77    1.48
   1  -5 -10   32.55    1.55
   1  -5  10   32.88    1.48
  -1  -5  10   31.22    1.49
  -1  -5 -10   31.63    1.61
   1  -5 -10   31.70    1.56
  -1   5 -10   31.04    1.56
   1   5 -10   31.90    1.56
  -1  -5  10   34.27    1.53
   1  -5  10   35.54    1.53
  -1   5  10   29.81    1.56
   1   5  10   31.50    1.56
  -1   5  10   31.07    1.56
  -1  -5 -10   31.90    1.61
   1  -5  10   30.68    1.50
   1   5  10   32.02    1.58
  -1  -5  10   32.65    1.51
  -1  -5  11    0.56    0.25
  -1  -5 -11    0.65    0.37
   1  -5 -11    0.11    0.33
   1  -5  11    0.60    0.26
  -1  -5 -11    0.40    0.38
  -1  -5  11    0.46    0.27
  -1  -5 -11    0.63    0.37
  -1  -5  11    0.22    0.27
   1  -5  11    0.20    0.24
  -1  -5  11    0.28    0.26
   1  -5  11    0.22    0.27
  -1   5  11    0.25    0.32
   1   5  11    0.98    0.36
   1   5 -11    0.05    0.38
  -1   5 -11    0.03    0.38
  -1  -5 -11    0.59    0.39
   1   5  11    0.47    0.35
  -1   5  11    0.54    0.32
   1  -5  11    0.41    0.25
  -1  -5  11    0.36    0.27
   1   5  11    0.45    0.33
  -1  -5 -12   18.16    1.04
   1  -5  12   19.78    0.97
   1  -5 -12   17.92    1.02
  -1  -5 -12   17.54    1.07
  -1  -5 -12   17.49    1.06
  -1   5  12   17.07    1.03
   1   5  12   16.23    0.99
  -1  -5  12   15.94    0.94
   1  -5  12   18.03    0.94
  -1  -5  12   17.35    0.93
   1  -5  12   17.52    0.91
  -1   5  12   17.95    1.03
   1   5  12   17.56    1.04
  -1  -5 -12   17.49    1.05
  -1   5 -12   16.88    1.02
   1   5 -12   17.49    1.01
   1  -5 -12   16.47    1.01
   1  -5 -12   16.41    1.00
  -1  -5 -12   16.43    1.03
   1   5 -12   16.47    0.99
  -1   5 -12   16.43    1.00
   1   5  12   15.13    1.01
   1  -5  12   18.84    0.95
  -1  -5  12   18.50    0.94
  -1  -5 -13    4.75    0.58
  -1   5  13    4.59    0.54
   1   5  13    5.97    0.54
   1  -5  13    4.35    0.44
  -1  -5  13    4.74    0.44
  -1  -5  13    5.37    0.47
   1   5  13    4.51    0.52
  -1   5  13    4.51    0.54
   1  -5 -13    4.97    0.57
  -1   5 -13    5.89    0.59
  -1  -5 -13    5.43    0.60
   1   5 -13    4.45    0.55
   1  -5  13    5.08    0.42
  -1  -5 -13    4.31    0.57
   1  -5  13    4.92    0.46
  -1   5  13    4.14    0.49
   1   5  13    4.10    0.47
   1  -5 -13    4.73    0.53
   1   5 -13    5.20    0.55
  -1  -5 -13    5.21    0.59
  -1  -5 -13    5.12    0.55
  -1   5 -13    5.84    0.56
  -1  -5  13    4.83    0.43
   1  -5  13    4.58    0.44
  -1   5 -14  212.60    8.66
   1   5 -14  216.91    8.66
   1  -5 -14  196.72    8.68
  -1  -5 -14  201.69    8.71
  -1  -5 -14  193.12    8.66
   1  -5  14  208.17    8.58
   1  -5  14  211.34    8.62
  -1  -5  14  209.31    8.62
  -1  -5  14  204.74    8.59
  -1   5  14  194.51    8.69
   1   5  14  200.17    8.71
   1   5 -14  213.41    8.65
   1   5  14  194.27    8.66
  -1   5  14  195.99    8.67
  -1  -5 -14  207.25    8.72
   1  -5  14  211.07    8.61
  -1   5  14  187.33    8.65
   1   5  14  185.13    8.65
  -1   5  14  188.90    8.67
   1   5  14  199.56    8.69
   1  -5 -14  192.16    8.65
  -1   5 -14  202.16    8.65
  -1  -5 -14  200.74    8.69
   1   5 -14  212.90    8.66
  -1  -5  14  218.30    8.62
   1  -5  14  214.37    8.61
  -1  -5 -15    6.38    0.59
  -1  -5 -15    5.44    0.61
   1  -5 -15    5.64    0.59
  -1   5 -15    5.31    0.59
   1   5 -15    7.53    0.61
   1   5  15    4.52    0.55
  -1   5  15    6.33    0.57
   1  -5  15    6.83    0.50
  -1  -5  15    5.68    0.50
  -1   5  15    5.31    0.58
   1   5  15    5.78    0.58
   1   5 -15    5.82    0.63
  -1  -5  15    5.47    0.49
   1  -5  15    6.45    0.50
   1   5  15    5.65    0.54
  -1   5  15    4.69    0.54
   1  -5  15    5.80    0.49
  -1   5  15    5.34    0.54
   1   5  15    5.90    0.54
   1   5 -15    5.86    0.60
   1  -5 -15    4.76    0.56
  -1  -5 -15    6.28    0.64
  -1   5 -15    5.79    0.62
  -1   5  16   10.70    0.75
   1   5  16   11.59    0.76
  -1  -5  16   12.64    0.70
   1  -5  16   12.14    0.68
   1   5  16   12.20    0.81
  -1   5  16   12.01    0.81
  -1   5 -16   11.83    0.81
   1   5 -16   13.48    0.81
  -1  -5 -16   12.01    0.83
   1   5 -16   12.16    0.80
  -1   5 -16   11.47    0.81
  -1   5 -16   11.97    0.79
  -1  -5 -16   11.33    0.82
   1   5 -16   12.11    0.81
   1  -5 -16   13.17    0.81
  -1  -5 -16   10.22    0.76
   1   5  16   11.85    0.77
  -1   5  16   11.53    0.77
  -1  -5  16   12.38    0.72
   1  -5  16   11.55    0.73
  -1   5  16   10.20    0.74
   1   5  16   10.63    0.75
  -1  -5  16   13.19    0.73
   1  -5  16   12.14    0.73
  -1   5 -17   11.06    0.78
  -1  -5  17   12.80    0.68
   1  -5  17   12.82    0.66
  -1   5 -17   12.13    0.79
  -1  -5 -17   11.96    0.80
   1   5  17   11.84    0.74
  -1   5  17   12.71    0.77
  -1   5  17   10.99    0.74
   1   5  17   11.92    0.75
  -1   5 -17   11.51    0.77
  -1   5 -18    6.96    0.52
   1   5 -18    5.73    0.49
  -1  -5 -18    5.50    0.50
  -1   5 -18    5.59    0.50
   1   5  18    5.82    0.45
  -1   5  18    5.66    0.45
  -1  -5  18    6.26    0.40
  -1   5 -18    6.32    0.51
   1   5  18    5.24    0.43
  -1   5  18    5.95    0.43
  -1   5  18    6.02    0.46
   1   5  18    6.23    0.46
   1   5  18    4.32    0.38
   1  -5  18    5.75    0.43
   1   5 -18    5.76    0.46
   1   5  18    7.37    0.49
  -1   5  18    5.71    0.47
   1  -5 -18    6.07    0.48
  -1  -5  19   11.51    0.56
   1  -5  19   10.09    0.58
  -1   5  19    8.03    0.55
  -1  -5  19   10.62    0.58
  -1   5 -19   10.55    0.63
  -1  -5 -19   10.94    0.61
   1   5 -19   10.84    0.61
  -1   5  19   12.50    0.62
   1   5  19   10.61    0.60
  -1   5  19   10.83    0.60
  -1   5  19   10.10    0.56
   1   5  19   11.35    0.60
  -1  -5  19   11.04    0.55
   1   5  19   11.32    0.59
  -1   5  19   11.74    0.60
  -1   5 -19   11.85    0.64
   1   5  20    1.40    0.18
   1  -5  20    1.59    0.17
  -1  -5  20    1.58    0.17
  -1   5 -20    1.57    0.24
   1   5 -20    1.26    0.20
  -1   5  20    1.35    0.18
   1   5  20    1.57    0.19
  -1   5  20    1.87    0.18
   1  -5  20    1.10    0.18
  -1  -5  20    1.06    0.17
  -1  -6   0    0.01    0.18
   1  -6   0    0.10    0.15
   1  -6   0   -0.01    0.19
   1  -6   0    0.11    0.18
   1   6   0   -0.03    0.16
   1  -6   0   -0.06    0.17
   1  -6   0    0.07    0.23
   1   6   0    0.06    0.19
   1  -6   0    0.04    0.16
  -1  -6   0   -0.15    0.16
   1  -6   0   -0.01    0.15
  -1  -6   0   -0.11    0.15
  -1   6   0    0.01    0.19
   1   6   0    0.08    0.23
  -1  -6   0   -0.03    0.18
   1  -6   0   -0.08    0.16
  -1  -6   1  306.65   13.01
   1  -6   1  342.09   13.02
  -1  -6  -1  304.81   13.02
   1  -6  -1  296.09   13.02
   1  -6  -1  320.37   13.04
  -1  -6  -1  325.62   13.05
   1  -6   1  327.96   13.02
   1   6   1  319.70   13.00
  -1   6   1  317.99   12.98
   1  -6  -1  309.97   13.01
  -1  -6  -1  305.22   13.02
   1  -6   1  303.77   13.00
  -1  -6   1  300.78   13.01
   1  -6  -1  316.41   13.04
  -1  -6  -1  321.86   13.01
   1  -6   1  317.92   13.03
   1   6  -1  328.39   13.01
  -1   6  -1  334.83   12.99
  -1  -6   1  312.95   13.01
   1  -6   1  317.91   13.02
   1  -6   1  322.70   13.03
   1  -6  -1  306.58   13.05
  -1   6   1  323.48   13.02
   1   6   1  321.64   13.02
   1   6  -1  320.50   13.02
  -1  -6   1  332.81   13.02
  -1   6  -1  311.55   13.01
   1  -6   1  319.90   13.01
  -1  -6  -1  279.12   13.02
   1  -6   1  315.91   13.01
  -1  -6   1  313.24   13.01
  -1   6  -1  281.41   13.01
   1  -6   1  310.36   13.03
   1   6  -1  304.00   13.02
   1  -6  -1  312.45   13.00
  -1  -6  -1  299.35   13.02
   1  -6  -1  313.27   13.02
  -1  -6  -2  552.58   24.44
   1  -6  -2  603.10   24.43
   1  -6   2  588.66   24.41
  -1  -6   2  594.70   24.42
  -1   6  -2  604.63   24.43
   1  -6  -2  570.01   24.44
  -1  -6  -2  557.81   24.43
  -1  -6  -2  607.60   24.47
   1  -6  -2  590.59   24.46
  -1  -6   2  588.27   24.42
   1   6   2  600.34   24.42
   1  -6  -2  595.40   24.44
   1  -6   2  582.87   24.41
  -1  -6   2  589.57   24.42
  -1  -6  -2  592.55   24.44
   1  -6  -2  594.91   24.46
   1  -6  -2  563.25   24.44
  -1  -6  -2  590.41   24.43
   1  -6   2  599.62   24.43
   1  -6  -2  588.64   24.38
   1   6  -2  585.47   24.38
   1  -6   2  608.00   24.44
   1   6  -2  599.15   24.42
  -1  -6   2  609.67   24.41
   1  -6   2  603.70   24.45
  -1  -6  -2  593.54   24.44
   1  -6   2  609.82   24.43
  -1   6   2  601.93   24.43
   1   6   2  575.94   24.44
   1   6  -2  596.89   24.43
  -1   6  -2  597.93   24.43
  -1  -6   2  613.37   24.43
  -1  -6  -2  562.31   24.44
   1  -6  -2  574.07   24.44
   1  -6  -2  600.51   24.42
   1  -6   2  596.45   24.43
   1   6  -2  586.44   24.44
   1  -6  -3   18.95    0.90
  -1  -6  -3   19.93    0.92
   1  -6  -3   18.81    0.90
  -1  -6  -3   18.89    0.90
  -1  -6  -3   18.89    0.93
  -1  -6   3   21.02    0.88
   1  -6   3   19.52    0.87
   1  -6   3   19.11    0.87
   1  -6  -3   17.72    0.90
   1  -6  -3   19.27    0.92
  -1  -6   3   20.01    0.88
   1  -6  -3   19.45    0.89
  -1  -6   3   19.68    0.85
  -1  -6  -3   18.88    0.90
   1  -6   3   20.51    0.90
   1  -6  -3   18.49    0.91
   1   6   3   19.16    0.91
  -1   6   3   19.21    0.89
  -1   6  -3   19.60    0.89
   1   6  -3   17.74    0.90
   1   6  -3   16.98    0.91
   1  -6   3   20.26    0.88
  -1  -6   3   19.92    0.84
   1  -6  -3   18.60    0.88
  -1  -6   3   19.76    0.87
   1  -6  -3   19.35    0.89
   1  -6   3   19.98    0.86
  -1  -6  -3   18.43    0.91
  -1   6  -3   18.83    0.89
   1   6  -3   18.84    0.91
   1  -6  -4  322.76   13.76
   1   6   4  341.66   13.78
  -1  -6  -4  319.64   13.76
   1  -6  -4  326.05   13.75
  -1  -6  -4  321.13   13.78
   1  -6   4  345.37   13.73
  -1  -6   4  339.63   13.73
   1  -6  -4  331.58   13.77
   1  -6   4  326.80   13.72
   1  -6  -4  325.37   13.74
   1   6  -4  342.94   13.75
  -1   6  -4  323.25   13.74
   1  -6   4  339.50   13.75
   1  -6  -4  321.60   13.77
  -1  -6  -4  312.47   13.75
   1   6   4  326.56   13.75
  -1   6   4  330.76   13.74
   1  -6  -4  326.04   13.73
  -1   6  -4  334.25   13.74
   1   6  -4  332.25   13.74
   1  -6   4  318.61   13.72
  -1  -6   4  343.13   13.69
  -1  -6  -4  333.79   13.77
   1  -6  -4  327.46   13.76
   1  -6   4  329.45   13.71
  -1  -6   4  345.49   13.73
  -1  -6  -5   30.35    1.43
   1  -6   5   34.39    1.39
  -1  -6   5   33.32    1.38
   1  -6  -5   30.55    1.42
  -1  -6  -5   27.85    1.42
   1   6   5   30.30    1.43
  -1   6   5   30.25    1.41
   1  -6  -5   30.32    1.41
   1   6  -5   30.55    1.41
  -1   6  -5   30.19    1.40
   1  -6  -5   31.55    1.40
   1  -6   5   30.36    1.40
   1  -6   5   32.81    1.37
  -1  -6   5   29.56    1.37
   1  -6  -5   30.22    1.44
   1  -6  -5   31.77    1.42
   1  -6  -5   28.70    1.43
   1  -6   5   32.05    1.39
   1  -6  -5   32.32    1.44
  -1  -6  -5   30.26    1.41
  -1   6  -5   29.27    1.41
   1   6  -5   30.54    1.40
  -1  -6  -5   29.98    1.43
   1  -6   5   33.30    1.39
  -1  -6   5   32.39    1.39
   1  -6  -5   28.24    1.43
   1  -6   5   32.22    1.37
   1   6   5   28.81    1.41
   1  -6  -5   31.18    1.44
  -1   6   5   32.06    1.41
   1  -6  -5   30.46    1.37
   1   6  -6    3.27    0.39
  -1   6  -6    3.39    0.39
   1  -6  -6    3.36    0.38
  -1  -6   6    2.96    0.29
   1  -6   6    3.43    0.31
  -1  -6   6    3.62    0.31
   1  -6   6    3.14    0.28
   1  -6  -6    3.18    0.38
   1   6   6    3.10    0.38
  -1   6   6    3.26    0.36
   1  -6   6    3.03    0.29
   1  -6  -6    3.54    0.38
  -1  -6  -6    3.35    0.37
  -1  -6  -6    3.21    0.37
  -1  -6   6    3.62    0.31
   1  -6  -6    3.61    0.29
   1  -6  -6    5.57    0.42
   1  -6   6    3.53    0.31
   1  -6   6    3.30    0.26
  -1   6  -6    3.41    0.39
   1   6  -6    3.28    0.40
   1  -6  -6    3.10    0.38
   1  -6   6    3.51    0.31
  -1  -6  -6    3.62    0.38
  -1  -6   6    3.27    0.31
  -1   6   6    3.29    0.36
   1  -6  -6    3.38    0.31
   1  -6  -6    3.81    0.39
   1   6   6    3.14    0.38
   1   6  -7    6.60    0.50
  -1   6  -7    6.04    0.50
   1  -6  -7    7.14    0.50
  -1  -6  -7    7.01    0.52
  -1  -6  -7    6.41    0.50
   1  -6  -7    6.55    0.52
   1  -6   7    6.15    0.44
   1  -6  -7    6.17    0.47
  -1  -6   7    6.60    0.42
   1   6   7    7.02    0.52
  -1   6   7    5.93    0.47
   1  -6  -7    6.43    0.49
  -1  -6  -7    6.18    0.48
   1  -6   7    7.09    0.42
   1  -6  -7    6.07    0.50
  -1  -6  -7    5.77    0.50
  -1  -6   7    6.91    0.43
   1  -6  -7    7.41    0.51
   1  -6   7    6.00    0.43
   1   6  -7    6.93    0.52
  -1   6  -7    5.74    0.50
  -1  -6  -7    5.94    0.50
   1  -6   7    6.28    0.43
   1  -6  -7    5.94    0.51
  -1  -6   7    5.95    0.43
  -1  -6  -7    6.25    0.53
   1   6   7    6.01    0.51
   1  -6  -7    6.93    0.53
  -1   6   7    6.44    0.49
   1  -6  -8   51.81    2.34
   1  -6  -8   51.67    2.39
  -1  -6  -8   50.10    2.38
  -1  -6   8   54.08    2.30
  -1  -6  -8   50.53    2.37
   1  -6   8   55.16    2.33
   1  -6   8   54.11    2.29
  -1  -6  -8   50.87    2.39
  -1   6   8   50.71    2.37
   1  -6  -8   53.52    2.38
   1  -6   8   54.61    2.31
   1   6   8   51.27    2.37
  -1  -6   8   54.58    2.31
   1  -6  -8   50.67    2.38
   1   6   8   49.25    2.36
  -1   6   8   51.89    2.36
   1  -6  -8   53.31    2.39
  -1  -6  -8   50.59    2.40
   1   6  -8   51.99    2.34
  -1   6  -8   51.90    2.34
  -1   6   8   48.97    2.35
   1   6   8   50.28    2.37
   1   6  -8   53.66    2.33
  -1   6  -8   52.14    2.33
   1  -6  -8   51.49    2.36
  -1  -6  -8   50.81    2.39
   1  -6  -8   52.85    2.37
  -1  -6  -8   51.66    2.38
   1  -6  -8   52.19    2.33
   1  -6   8   55.43    2.32
  -1  -6   8   54.30    2.31
  -1  -6   8   52.59    2.30
   1  -6   9    1.58    0.26
   1  -6   9    1.57    0.30
  -1  -6   9    1.65    0.28
  -1  -6   9    2.39    0.30
   1   6   9    2.18    0.41
   1  -6  -9    2.80    0.41
  -1  -6  -9    2.54    0.42
  -1   6   9    1.76    0.38
  -1  -6  -9    2.47    0.40
   1  -6  -9    1.83    0.36
  -1  -6  -9    2.55    0.41
   1  -6   9    2.57    0.30
   1   6  -9    2.57    0.40
   1  -6  -9    2.63    0.38
  -1   6  -9    1.94    0.39
  -1  -6   9    2.05    0.29
  -1   6  -9    2.22    0.39
   1   6  -9    2.27    0.38
  -1  -6  -9    2.23    0.42
   1  -6  -9    1.96    0.39
  -1  -6  -9    2.63    0.37
   1  -6   9    2.09    0.30
  -1  -6   9    1.89    0.27
   1  -6  -9    2.00    0.35
  -1  -6  -9    2.38    0.41
   1  -6  -9    2.48    0.38
  -1   6   9    2.12    0.37
   1   6   9    2.21    0.37
  -1  -6  -9    2.33    0.42
   1  -6  -9    2.61    0.38
   1   6  10    5.06    0.51
  -1   6  10    6.39    0.55
   1  -6  10    7.65    0.47
   1  -6 -10    6.42    0.55
  -1  -6 -10    5.62    0.56
   1  -6  10    7.11    0.49
   1  -6 -10    6.84    0.60
  -1  -6  10    6.85    0.46
  -1  -6 -10    6.80    0.57
   1  -6 -10    7.06    0.57
  -1  -6 -10    6.08    0.59
   1  -6 -10    5.97    0.55
  -1  -6  10    6.96    0.47
   1  -6 -10    6.01    0.57
  -1  -6 -11    3.37    0.51
   1  -6  11    3.32    0.34
  -1  -6 -11    3.21    0.45
   1  -6 -11    3.77    0.49
   1  -6 -11    3.67    0.44
  -1  -6 -11    4.07    0.50
   1  -6  11    3.01    0.36
  -1  -6  11    3.12    0.34
   1  -6  11    3.59    0.37
  -1  -6  11    2.87    0.35
  -1  -6  11    3.25    0.37
  -1   6  11    2.95    0.44
   1   6  11    3.41    0.45
   1   6  11    3.94    0.46
   1   6 -11    3.53    0.45
  -1   6 -11    2.81    0.46
  -1  -6 -11    3.45    0.48
  -1   6 -11    3.82    0.49
   1  -6  11    3.40    0.36
   1   6 -11    3.57    0.48
   1  -6 -11    3.68    0.46
  -1  -6 -11    3.29    0.50
  -1   6  11    3.95    0.46
  -1  -6  11    4.11    0.40
   1   6  11    2.40    0.42
  -1  -6 -12    3.04    0.50
   1  -6  12    3.05    0.34
  -1  -6 -12    2.63    0.45
   1  -6  12    3.57    0.38
  -1  -6  12    2.75    0.35
   1  -6  12    2.98    0.38
  -1  -6  12    2.89    0.37
   1   6  12    2.93    0.47
  -1   6  12    2.53    0.44
  -1  -6 -12    2.25    0.52
   1  -6 -12    2.70    0.47
   1   6 -12    3.58    0.50
  -1   6 -12    2.77    0.48
  -1  -6  12    2.51    0.35
   1  -6 -12    2.24    0.45
   1  -6  12    2.80    0.36
  -1   6 -12    3.50    0.49
   1   6 -12    2.69    0.47
  -1  -6 -12    3.61    0.49
  -1  -6 -12    4.30    0.53
   1   6  12    2.97    0.46
  -1   6  12    2.69    0.44
   1   6  12    3.03    0.47
  -1   6  12    2.17    0.44
   1  -6  13   12.98    0.73
  -1  -6  13   12.63    0.74
   1   6 -13   12.45    0.83
  -1  -6 -13   11.56    0.82
  -1  -6 -13   11.69    0.86
  -1   6 -13   12.00    0.84
   1  -6 -13   11.95    0.83
  -1  -6 -13   11.59    0.86
  -1  -6  13   12.99    0.75
   1  -6  13   13.06    0.77
   1  -6  13   13.97    0.76
  -1  -6  13   13.68    0.75
   1   6  13   11.99    0.86
  -1   6  13   11.52    0.84
   1   6 -13   11.58    0.83
  -1   6 -13   11.45    0.84
  -1  -6 -13   11.34    0.84
   1  -6 -13   12.22    0.83
  -1  -6 -13   12.50    0.89
   1   6 -13   11.64    0.85
   1  -6  14   40.13    1.79
   1   6  14   35.71    1.84
  -1  -6 -14   35.12    1.87
   1   6  14   34.62    1.82
  -1   6  14   33.45    1.82
  -1  -6 -14   35.34    1.84
   1  -6 -14   38.59    1.87
  -1  -6 -14   37.06    1.89
  -1   6 -14   36.40    1.83
   1   6 -14   39.03    1.84
  -1  -6  14   41.03    1.81
   1  -6  14   37.63    1.78
  -1   6  14   35.17    1.85
   1   6  14   35.39    1.86
   1   6  14   35.87    1.89
  -1   6  14   34.43    1.87
   1   6 -14   36.69    1.85
   1  -6  14   38.14    1.75
  -1  -6  14   39.04    1.77
  -1  -6 -14   37.99    1.89
  -1   6 -14   39.00    1.85
   1   6 -14   38.37    1.84
   1  -6  14   40.45    1.80
  -1  -6  14   41.26    1.80
  -1   6  15    3.15    0.47
   1   6  15    3.56    0.45
  -1  -6  15    4.05    0.41
   1  -6  15    3.79    0.44
  -1   6  15    4.27    0.50
   1   6  15    4.01    0.50
  -1   6  15    3.34    0.51
   1   6  15    3.62    0.50
   1   6 -15    3.87    0.55
   1  -6 -15    4.17    0.52
  -1   6 -15    4.37    0.54
  -1  -6 -15    3.39    0.50
   1   6 -15    3.58    0.53
  -1  -6 -15    4.42    0.53
   1   6  15    3.69    0.46
  -1   6  15    3.93    0.48
  -1  -6 -15    4.21    0.57
   1   6 -15    3.83    0.53
  -1   6 -15    3.75    0.54
   1  -6  15    4.39    0.43
  -1  -6  15    4.59    0.42
   1  -6  16   14.70    0.73
  -1  -6  16   13.19    0.74
   1  -6  16   14.01    0.78
  -1  -6  16   13.80    0.78
  -1   6  16   13.20    0.85
   1   6  16   13.16    0.85
  -1   6  16   12.64    0.86
  -1   6  16   12.70    0.83
   1   6  16   11.90    0.80
  -1   6  16   11.91    0.81
   1   6  16   13.28    0.82
   1   6 -16   12.23    0.86
  -1   6 -16   13.00    0.87
  -1  -6 -16   11.43    0.84
   1   6 -16   14.49    0.84
  -1   6 -16   12.52    0.83
  -1   6 -16   13.81    0.85
   1   6 -16   14.91    0.87
   1  -6 -16   13.21    0.86
  -1  -6 -16   11.91    0.85
  -1  -6 -17    0.50    0.35
  -1   6  17    0.59    0.30
   1  -6  17   -0.16    0.20
  -1  -6  17    0.02    0.20
   1   6  17    0.25    0.28
   1  -6  17    0.39    0.26
  -1   6 -17    0.94    0.41
   1   6 -17    0.25    0.36
   1   6  17    0.20    0.27
  -1   6  17    0.24    0.29
   1   6 -17    0.54    0.30
   1  -6 -17    0.54    0.31
  -1  -6  18    1.79    0.27
   1  -6  18    2.47    0.28
  -1   6  18    1.87    0.30
   1   6  18    2.26    0.30
   1   6 -18    1.66    0.35
  -1   6 -18    1.97    0.36
  -1  -6 -18    2.55    0.37
  -1   6 -18    1.97    0.37
  -1  -6  18    2.23    0.24
  -1   6  18    2.07    0.32
   1   6  18    2.20    0.31
  -1   6  18    2.14    0.29
  -1   6 -18    3.07    0.39
  -1  -6  18    2.49    0.26
   1   6  18    1.74    0.30
  -1   6  18    2.08    0.30
  -1  -6  19   -0.11    0.14
   1   6 -19   -0.03    0.25
  -1   6 -19    0.15    0.26
   1   6  19    0.45    0.20
  -1  -6  19   -0.12    0.17
   1  -6  19    0.01    0.16
  -1   6  19    0.09    0.19
  -1   6  19   -0.09    0.18
   1   6  19    0.11    0.18
   1   6  19    0.07    0.19
  -1   6  19   -0.17    0.21
   1  -6  19   -0.06    0.18
  -1  -6  19    0.25    0.17
   1   6 -20    0.28    0.16
  -1   6 -20    0.46    0.19
   1   6  20    0.42    0.13
  -1   6  20    0.35    0.12
   1  -6  20    0.21    0.12
  -1  -6  20    0.50    0.13
   1   6  20    0.31    0.14
  -1   6  20    0.31    0.14
   1  -7   0  229.16    8.62
   1  -7   0  213.88    8.64
   1  -7   0  211.40    8.63
   1  -7   0  215.53    8.65
   1   7   0  215.52    8.62
  -1   7   0  213.03    8.62
   1  -7   0  196.85    8.61
  -1  -7   0  199.33    8.61
  -1  -7   0  193.03    8.56
  -1   7   0  206.00    8.60
   1   7   0  205.18    8.62
   1   7   0  215.18    8.60
  -1  -7   0  228.60    8.65
   1  -7   0  211.28    8.63
  -1  -7   0  215.79    8.62
   1  -7   0  210.97    8.62
   1  -7  -1   81.94    3.61
  -1  -7  -1   87.70    3.62
  -1  -7  -1   89.62    3.65
   1  -7   1   83.51    3.62
   1  -7  -1   85.99    3.64
   1   7   1   84.83    3.59
  -1   7   1   86.30    3.57
  -1  -7  -1   86.46    3.60
  -1  -7   1   83.75    3.61
   1  -7   1   85.56    3.62
   1  -7  -1   89.87    3.62
   1  -7  -1   85.58    3.64
  -1   7  -1   89.14    3.58
   1   7  -1   90.17    3.60
   1  -7   1   86.47    3.62
   1  -7  -1   85.43    3.66
   1  -7   1   84.20    3.63
   1   7   1   88.08    3.62
  -1   7   1   88.66    3.61
   1  -7   1   84.41    3.60
  -1  -7   1   84.81    3.61
   1   7  -1   92.49    3.62
  -1   7  -1   83.59    3.60
   1  -7   1   87.43    3.62
  -1   7  -1   83.54    3.61
   1   7  -1   82.42    3.62
   1  -7  -1   83.92    3.59
  -1  -7   1   83.97    3.60
   1  -7   1   80.65    3.59
   1  -7  -1   79.63    3.61
   1  -7   1   92.21    3.61
  -1  -7  -1   85.16    3.62
   1  -7  -2   87.89    3.85
  -1  -7   2   93.97    3.83
   1  -7   2   92.24    3.82
  -1  -7  -2   89.12    3.86
   1  -7  -2   89.86    3.88
  -1  -7  -2   84.10    3.85
   1  -7  -2   86.25    3.85
  -1  -7  -2   90.39    3.88
   1  -7   2   92.56    3.84
   1  -7  -2   89.56    3.88
   1  -7  -2   90.16    3.86
  -1  -7  -2   90.66    3.84
  -1  -7  -2   86.01    3.84
   1  -7   2   92.25    3.84
  -1  -7   2   92.81    3.83
  -1   7  -2   97.50    3.82
   1   7  -2   93.77    3.83
   1  -7   2   96.82    3.85
  -1  -7  -2   92.65    3.86
   1   7   2   91.65    3.85
  -1   7   2   89.45    3.84
  -1   7  -2   92.26    3.84
  -1  -7   2   95.51    3.84
   1   7  -2   91.09    3.85
   1  -7   2   91.14    3.83
   1  -7   2   94.61    3.85
   1  -7  -2   89.84    3.82
   1   7  -2   89.44    3.86
   1   7   2   89.62    3.83
  -1  -7   2   94.90    3.84
  -1  -7  -2   82.45    3.85
  -1  -7   2   91.67    3.83
   1  -7   2   90.54    3.82
   1  -7  -2   93.65    3.85
   1  -7  -3   47.12    2.02
  -1  -7  -3   45.61    2.03
  -1  -7   3   47.25    1.99
   1  -7   3   48.76    1.98
  -1  -7  -3   40.24    2.01
  -1  -7  -3   46.26    2.06
   1  -7  -3   43.28    2.02
  -1  -7   3   45.53    1.99
   1  -7   3   47.88    1.99
   1  -7   3   48.10    2.00
   1  -7  -3   47.38    2.05
   1  -7  -3   45.20    2.03
   1  -7   3   45.86    1.96
   1  -7   3   46.38    2.01
   1   7  -3   43.10    1.94
   1  -7  -3   45.44    1.94
   1  -7  -3   47.81    2.00
  -1  -7   3   47.67    1.98
   1  -7   3   47.88    2.03
   1  -7  -3   46.41    2.03
   1  -7   3   50.23    2.00
  -1  -7  -3   45.11    2.02
  -1   7   3   46.49    2.01
   1   7   3   44.91    2.02
  -1   7  -3   46.85    2.01
   1   7  -3   46.34    2.02
   1   7  -3   45.60    2.03
   1  -7   3   50.17    2.00
   1  -7  -3   45.90    1.99
  -1   7  -3   48.14    2.01
  -1  -7  -3   45.51    2.03
  -1  -7   3   45.94    1.98
   1  -7  -3   47.80    2.02
   1  -7   3   48.87    1.98
  -1   7  -4    2.97    0.34
   1   7  -4    3.62    0.36
   1  -7  -4    3.32    0.31
   1  -7  -4    3.07    0.33
  -1  -7  -4    3.35    0.37
   1  -7   4    3.07    0.26
  -1  -7   4    3.86    0.28
  -1  -7  -4    3.24    0.35
   1  -7  -4    3.27    0.34
   1   7   4    3.11    0.36
   1  -7   4    3.58    0.27
   1  -7  -4    3.50    0.44
   1  -7   4    3.16    0.30
  -1  -7   4    3.28    0.29
  -1  -7   4    3.54    0.25
   1  -7  -4    3.33    0.34
   1  -7   4    3.64    0.33
  -1  -7  -4    3.14    0.32
   1  -7  -4    3.60    0.35
  -1   7   4    3.54    0.32
   1   7   4    3.39    0.34
   1  -7  -4    3.29    0.28
   1   7  -4    3.17    0.35
  -1   7  -4    2.94    0.35
   1  -7   4    3.31    0.27
   1   7  -4    4.14    0.41
   1  -7  -4    2.95    0.36
  -1  -7  -4    2.96    0.37
  -1  -7  -4    3.76    0.36
  -1  -7   4    3.77    0.28
   1  -7   4    3.35    0.25
   1  -7  -4    3.42    0.33
  -1  -7  -5   16.79    0.84
   1  -7   5   16.10    0.74
   1  -7  -5   14.81    0.81
   1   7  -5   14.62    0.82
  -1   7  -5   15.94    0.82
   1  -7  -5   15.61    0.80
  -1  -7   5   15.83    0.77
   1  -7   5   16.52    0.76
  -1  -7  -5   15.04    0.83
   1  -7  -5   14.67    0.82
  -1   7   5   15.41    0.81
   1   7   5   14.49    0.82
   1  -7   5   16.34    0.75
   1  -7  -5   16.55    0.79
  -1  -7   5   16.31    0.77
   1  -7   5   15.90    0.79
   1  -7  -5   15.96    0.81
   1  -7  -5   13.83    0.84
   1  -7   5   16.62    0.80
   1  -7  -5   14.41    0.83
  -1  -7  -5   15.42    0.82
   1  -7  -5   16.43    0.84
   1   7  -5   16.36    0.81
  -1   7  -5   16.19    0.81
   1  -7  -5   14.99    0.83
  -1  -7  -5   15.24    0.83
   1   7  -5   15.54    0.85
   1  -7   5   15.65    0.75
  -1   7   5   15.30    0.80
   1  -7  -5   17.18    0.85
   1   7   5   15.50    0.82
   1  -7  -5   15.65    0.76
  -1  -7  -6    1.39    0.34
   1  -7  -6    2.24    0.33
   1   7   6    1.39    0.32
  -1   7   6    1.89    0.33
  -1  -7  -6    2.11    0.34
   1  -7  -6    2.14    0.31
  -1  -7   6    2.29    0.26
   1  -7   6    2.49    0.28
   1   7  -6    2.85    0.36
  -1   7  -6    2.71    0.36
   1  -7  -6    1.95    0.33
   1  -7   6    2.51    0.28
  -1  -7  -6    2.28    0.34
   1  -7  -6    2.37    0.37
   1   7  -6    2.43    0.35
  -1   7  -6    2.36    0.38
  -1  -7   6    1.82    0.29
  -1  -7  -6    1.71    0.34
   1  -7   6    1.95    0.26
   1  -7  -6    2.32    0.36
   1  -7   6    2.79    0.24
   1   7   6    1.24    0.33
   1  -7  -6    1.87    0.34
  -1   7   6    2.67    0.34
  -1   7  -7   80.36    3.54
   1   7  -7   80.43    3.55
   1  -7  -7   81.35    3.57
   1  -7   7   87.64    3.54
  -1  -7  -7   79.56    3.57
   1  -7  -7   79.64    3.61
   1  -7  -7   80.40    3.55
  -1  -7   7   82.67    3.51
   1  -7   7   85.13    3.51
  -1  -7   7   80.51    3.51
   1  -7  -7   78.99    3.56
   1   7   7   77.33    3.58
  -1   7   7   76.24    3.56
   1  -7   7   87.78    3.53
   1   7  -7   83.30    3.55
  -1   7  -7   83.35    3.55
   1   7   7   77.35    3.57
  -1  -7  -7   82.61    3.61
   1  -7  -7   80.68    3.59
  -1   7   7   80.98    3.56
   1  -7   7   92.66    3.54
  -1  -7  -7   79.20    3.60
   1  -7  -7   82.85    3.58
  -1  -7  -7   81.34    3.59
   1  -7  -7   79.01    3.59
   1  -7   7   85.83    3.53
  -1  -7   7   88.51    3.54
   1  -7  -7   77.31    3.59
  -1  -7  -7   80.43    3.57
   1  -7   8    2.42    0.30
  -1  -7   8    2.28    0.28
   1  -7  -8    2.40    0.34
  -1  -7  -8    1.83    0.39
   1  -7  -8    2.32    0.39
  -1  -7  -8    2.56    0.38
  -1  -7  -8    2.13    0.38
   1  -7  -8    2.49    0.37
   1  -7  -8    2.79    0.37
  -1  -7  -8    1.74    0.37
  -1   7   8    2.88    0.39
  -1  -7  -8    2.12    0.41
   1  -7  -8    2.32    0.40
   1   7   8    2.21    0.39
   1  -7  -8    2.56    0.40
  -1  -7  -8    1.80    0.35
  -1   7  -8    3.11    0.40
   1   7  -8    2.28    0.40
   1   7   8    1.94    0.36
  -1   7   8    2.40    0.36
   1  -7  -8    1.61    0.33
  -1  -7  -8    2.28    0.38
   1   7  -8    2.64    0.41
  -1  -7   8    2.05    0.28
  -1   7  -8    2.00    0.39
   1  -7  -8    2.18    0.38
   1  -7   8    2.25    0.30
  -1  -7   8    2.17    0.28
  -1  -7  -8    1.66    0.38
  -1  -7   8    2.25    0.31
   1  -7   8    2.57    0.30
   1  -7   8    2.50    0.28
  -1  -7  -9   37.69    1.86
   1  -7   9   41.66    1.81
   1  -7  -9   36.63    1.82
  -1  -7   9   41.80    1.78
   1  -7  -9   37.14    1.90
  -1  -7  -9   38.80    1.89
  -1  -7   9   40.46    1.79
   1  -7   9   40.40    1.77
   1  -7  -9   41.68    1.90
  -1  -7  -9   39.12    1.90
   1   7   9   36.40    1.86
  -1   7   9   38.96    1.86
  -1   7  -9   39.16    1.85
   1   7  -9   40.15    1.84
   1  -7  -9   41.62    1.89
  -1   7   9   37.15    1.87
   1  -7   9   44.31    1.81
   1   7   9   36.10    1.86
  -1  -7   9   43.56    1.80
  -1  -7  -9   38.38    1.90
   1  -7  -9   37.16    1.80
   1  -7  -9   36.40    1.85
  -1  -7  -9   37.43    1.88
  -1   7   9   38.58    1.86
   1  -7  -9   38.12    1.86
  -1  -7  -9   38.09    1.89
  -1   7  -9   39.66    1.84
   1   7  -9   40.11    1.84
  -1  -7  -9   37.90    1.88
   1  -7  -9   38.97    1.87
  -1  -7  10    0.57    0.24
   1  -7 -10    0.58    0.41
   1  -7  10    0.76    0.27
  -1  -7 -10    0.27    0.36
  -1  -7 -10    0.45    0.35
  -1  -7 -10    0.70    0.36
   1  -7 -10    0.75    0.36
  -1  -7 -10    0.26    0.37
  -1  -7  10    0.62    0.27
   1  -7  10    0.44    0.23
   1  -7  10    0.52    0.25
  -1  -7  10    0.53    0.26
  -1  -7 -11    3.90    0.54
  -1  -7 -11    4.96    0.56
   1  -7 -11    5.45    0.60
   1  -7  11    5.63    0.47
   1  -7  11    5.22    0.41
  -1  -7  11    5.83    0.45
  -1  -7 -11    5.45    0.57
  -1  -7 -11    5.64    0.57
   1   7 -11    5.32    0.54
   1  -7 -11    5.43    0.54
  -1   7 -11    5.19    0.55
  -1  -7 -11    6.58    0.59
  -1  -7  11    5.21    0.45
   1  -7  11    5.20    0.45
  -1  -7 -11    4.99    0.58
  -1   7 -11    5.11    0.55
   1  -7 -11    6.26    0.57
   1   7 -11    4.91    0.55
   1   7 -11    5.32    0.59
  -1   7  11    4.67    0.51
   1   7  11    5.18    0.54
  -1  -7  11    5.70    0.45
  -1   7  11    4.74    0.53
   1  -7  11    5.34    0.45
  -1  -7 -11    5.84    0.58
   1   7  11    3.54    0.49
   1   7 -12   18.97    1.11
   1  -7 -12   18.99    1.12
  -1   7 -12   19.51    1.10
  -1  -7 -12   20.46    1.17
  -1  -7 -12   18.46    1.15
   1  -7  12   20.09    1.01
  -1  -7  12   20.25    1.03
   1   7  12   18.53    1.12
  -1   7  12   17.87    1.11
  -1  -7  12   20.22    1.04
   1  -7  12   19.30    1.04
  -1   7  12   18.50    1.14
   1   7  12   19.81    1.16
   1   7 -12   19.48    1.14
   1  -7  12   21.02    1.06
  -1  -7 -12   20.09    1.15
  -1  -7 -12   18.22    1.17
  -1  -7 -12   20.97    1.18
  -1  -7 -12   18.11    1.14
  -1   7 -12   20.12    1.11
   1   7 -12   19.94    1.11
  -1  -7  12   21.29    1.05
  -1   7  12   18.37    1.12
   1   7  12   19.21    1.13
   1  -7  12   22.35    1.06
   1  -7 -13    1.00    0.40
  -1  -7  13    1.88    0.33
   1   7 -13    1.76    0.48
  -1   7 -13    1.69    0.48
  -1  -7 -13    1.99    0.47
  -1  -7 -13    1.68    0.42
   1  -7  13    2.24    0.36
  -1  -7 -13    1.88    0.47
  -1  -7 -13    2.14    0.49
  -1   7  13    2.12    0.44
   1   7  13    1.75    0.42
   1  -7  13    1.98    0.36
  -1  -7  13    1.97    0.34
   1  -7  13    1.80    0.32
  -1  -7  13    1.59    0.35
   1   7  13    1.53    0.45
  -1   7  13    2.34    0.45
   1   7 -13    2.35    0.55
   1   7 -13    1.47    0.47
  -1  -7 -13    2.07    0.51
  -1   7 -13    2.33    0.49
   1   7  13    1.52    0.41
   1   7  14   17.58    1.08
  -1   7  14   17.19    1.09
  -1  -7  14   21.43    1.05
   1  -7  14   19.06    1.02
  -1   7  14   18.67    1.13
   1   7  14   18.46    1.13
  -1  -7 -14   18.15    1.11
  -1   7 -14   20.13    1.11
   1   7 -14   19.55    1.08
   1  -7  14   19.00    0.98
  -1  -7  14   20.57    1.02
  -1  -7 -14   18.50    1.12
   1  -7  14   17.98    1.00
   1   7  14   19.11    1.08
   1   7  14   16.71    1.06
  -1   7  14   17.21    1.07
   1  -7 -14   18.51    1.09
   1   7 -14   20.70    1.11
  -1  -7 -14   18.92    1.13
  -1   7 -14   18.91    1.09
  -1  -7 -14   16.99    1.06
   1   7 -14   19.87    1.13
  -1   7  15  111.95    5.07
   1   7  15  112.56    5.06
   1  -7  15  127.52    5.00
  -1  -7  15  128.98    5.01
   1   7  15  109.45    5.08
  -1   7  15  110.25    5.08
   1   7 -15  113.07    5.02
  -1  -7 -15  109.96    5.05
  -1   7 -15  118.03    5.03
  -1  -7  15  118.42    4.96
   1  -7  15  117.80    4.94
  -1   7  15  107.55    5.04
   1   7  15  110.26    5.03
   1   7  15  103.33    5.02
  -1   7  15  107.73    5.03
   1  -7 -15  114.41    5.06
   1   7 -15  128.37    5.04
  -1   7 -15  116.76    5.03
  -1  -7 -15  113.60    5.08
  -1   7 -15  115.54    5.04
   1   7 -15  123.94    5.04
   1   7 -16    0.99    0.42
   1  -7 -16    0.79    0.37
  -1   7 -16    0.66    0.43
  -1  -7 -16    0.65    0.37
  -1   7  16    0.54    0.34
   1   7  16    0.23    0.32
  -1   7  16    0.09    0.33
   1   7  16    0.52    0.32
  -1   7  16    0.63    0.34
   1   7  16    0.66    0.35
  -1  -7  16    0.61    0.25
   1  -7  16    0.87    0.24
  -1   7  16    0.96    0.38
   1   7  16    1.53    0.38
  -1   7 -16    0.60    0.45
  -1  -7  16    0.92    0.26
  -1  -7 -16    0.75    0.40
   1   7 -16    0.07    0.37
  -1   7 -16    0.91    0.41
  -1   7  17    2.54    0.38
   1   7  17    3.27    0.40
   1  -7  17    3.40    0.29
  -1  -7  17    3.46    0.31
   1   7  17    3.64    0.42
  -1   7  17    3.18    0.41
  -1  -7 -17    3.47    0.43
  -1   7 -17    3.26    0.44
   1   7 -17    3.66    0.44
   1   7  17    2.91    0.36
  -1   7  17    3.13    0.38
  -1  -7  17    2.92    0.31
  -1  -7 -17    3.40    0.44
  -1   7 -17    3.47    0.45
   1   7  17    3.28    0.39
  -1   7  17    3.51    0.40
   1  -7  17    3.99    0.35
   1   7 -17    3.75    0.45
  -1   7 -17    2.55    0.47
  -1  -7  18   25.89    1.11
   1   7 -18   22.79    1.15
  -1   7 -18   23.14    1.16
  -1   7 -18   24.24    1.17
   1   7 -18   24.74    1.15
  -1  -7  18   23.92    1.10
  -1   7  18   23.65    1.16
   1   7  18   22.63    1.15
   1  -7  18   25.87    1.11
  -1  -7  18   24.78    1.09
  -1  -7  18   22.80    1.11
   1  -7  18   21.03    1.10
  -1   7  18   23.00    1.15
   1   7  18   22.14    1.14
  -1   7  19    0.23    0.18
   1   7  19    0.46    0.18
   1  -7  19    0.31    0.16
  -1   7  19    0.36    0.19
  -1  -7  19    0.22    0.16
   1   7  19    0.13    0.19
   1   7 -19    0.35    0.25
  -1   7 -19    0.83    0.25
  -1   7  19   -0.01    0.18
   1   7  19    0.16    0.18
  -1   7 -19    0.13    0.23
  -1  -7  19    0.66    0.16
   1  -7  19    0.29    0.16
  -1   7  20    1.13    0.15
   1  -7  20    1.02    0.13
  -1  -7  20    1.26    0.14
   1   7  20    1.46    0.15
  -1   7 -20    1.46    0.19
  -1  -8   0   -0.18    0.21
   1  -8   0    0.21    0.21
   1  -8   0    0.04    0.13
  -1  -8   0    0.14    0.23
   1  -8   0   -0.11    0.22
  -1  -8   0    0.07    0.21
   1  -8   0   -0.01    0.17
   1  -8   0    0.65    0.26
   1  -8   0    0.05    0.43
  -1   8   0    0.02    0.22
   1   8   0    0.06    0.23
  -1  -8   0    0.13    0.19
  -1  -8   0    0.18    0.17
   1  -8   0   -0.06    0.18
  -1   8   0    0.20    0.26
  -1  -8   0   -0.02    0.20
   1  -8   0    0.28    0.21
   1  -8   1    4.39    0.31
  -1  -8   1    4.24    0.32
   1  -8  -1    3.87    0.32
  -1  -8  -1    3.78    0.33
  -1  -8   1    3.86    0.29
   1  -8   1    4.66    0.28
  -1  -8  -1    4.29    0.33
   1  -8  -1    3.82    0.31
   1   8   1    4.24    0.29
  -1  -8  -1    4.11    0.32
   1  -8   1    4.22    0.32
   1  -8  -1    4.23    0.37
  -1  -8  -1    4.18    0.35
  -1  -8  -1    4.06    0.31
  -1  -8  -1    3.88    0.32
   1  -8  -1    3.71    0.33
   1  -8  -1    3.80    0.37
   1  -8   1    4.20    0.34
  -1   8  -1    4.30    0.27
   1  -8   1    4.16    0.32
   1  -8   1    4.08    0.40
  -1   8   1    3.94    0.33
   1   8   1    4.29    0.35
   1  -8   1    4.08    0.30
  -1  -8   1    3.95    0.31
  -1   8  -1    3.93    0.33
   1  -8   1    3.72    0.30
  -1  -8   1    3.39    0.29
   1   8  -1    3.63    0.39
  -1   8  -1    3.45    0.35
   1  -8  -1    4.08    0.27
   1  -8  -1    3.90    0.32
  -1  -8   2   67.25    2.90
   1  -8   2   70.64    2.91
   1  -8  -2   68.45    2.92
  -1  -8  -2   63.83    2.92
   1  -8   2   65.11    2.89
  -1  -8  -2   65.72    2.93
   1  -8  -2   65.12    2.92
  -1  -8   2   68.29    2.90
   1   8   2   69.12    2.89
  -1  -8  -2   67.96    2.97
   1  -8  -2   68.15    2.96
   1  -8  -2   61.92    2.92
   1  -8   2   73.77    2.92
  -1  -8  -2   65.19    2.92
   1  -8   2   68.44    2.91
   1  -8  -2   74.53    2.95
   1  -8  -2   68.36    2.96
   1  -8  -2   66.87    2.93
  -1  -8  -2   65.82    2.91
  -1  -8  -2   66.75    2.91
  -1   8  -2   73.83    2.88
  -1  -8   2   69.21    2.90
   1  -8   2   70.82    2.92
  -1  -8  -2   73.10    2.94
   1  -8   2   71.80    2.93
   1   8   2   70.43    2.93
  -1   8   2   70.73    2.92
  -1  -8   2   71.56    2.91
   1  -8   2   69.95    2.90
   1   8  -2   69.15    2.92
  -1   8  -2   67.94    2.91
   1  -8   2   66.47    2.90
  -1  -8   2   66.79    2.90
   1  -8  -2   67.60    2.89
   1   8  -2   67.07    2.93
  -1   8  -2   65.26    2.92
   1  -8   2   70.12    2.92
  -1  -8  -2   64.10    2.92
   1  -8  -2   66.48    2.92
   1  -8  -3   42.15    2.05
  -1  -8  -3   41.15    2.04
  -1  -8  -3   45.50    2.09
  -1  -8   3   47.44    2.03
   1  -8  -3   45.95    2.05
   1  -8   3   46.57    2.01
  -1  -8  -3   44.22    2.06
  -1  -8   3   46.10    2.02
   1  -8   3   50.64    2.03
   1  -8  -3   43.60    2.06
   1  -8  -3   47.15    2.08
   1  -8   3   51.02    2.05
  -1   8  -3   50.29    2.01
   1   8  -3   48.01    2.02
  -1  -8   3   48.38    2.01
   1  -8   3   48.94    2.04
   1  -8  -3   45.99    2.03
   1  -8  -3   42.39    2.07
  -1  -8  -3   46.09    2.06
  -1   8   3   47.71    2.05
   1   8   3   45.30    2.05
  -1   8  -3   48.39    2.04
   1   8  -3   46.95    2.04
   1  -8   3   50.11    2.02
   1   8  -3   45.19    2.07
  -1   8  -3   43.22    2.05
   1  -8   3   50.77    2.03
   1  -8   3   47.69    2.03
  -1  -8   3   48.87    2.03
   1  -8   3   44.71    2.00
   1  -8  -3   45.79    2.05
  -1  -8   3   46.02    2.02
  -1  -8  -3   46.82    2.07
  -1   8  -4  273.97   10.89
   1  -8  -4  236.43   10.91
   1  -8  -4  258.41   10.89
  -1  -8  -4  248.31   10.95
   1  -8   4  259.64   10.87
  -1  -8   4  263.79   10.88
   1  -8  -4  256.27   10.92
  -1  -8   4  270.38   10.87
   1  -8   4  272.61   10.87
  -1  -8  -4  246.87   10.92
   1  -8   4  276.58   10.88
   1  -8  -4  252.25   10.93
   1  -8   4  272.68   10.90
   1   8  -4  266.60   10.88
  -1  -8   4  269.00   10.86
   1  -8  -4  230.83   10.91
  -1  -8  -4  243.67   10.91
   1   8   4  243.76   10.90
   1  -8  -4  255.63   10.88
  -1   8   4  256.70   10.90
  -1   8  -4  263.73   10.89
   1   8  -4  270.49   10.90
   1  -8   4  286.42   10.88
   1   8  -4  265.96   10.91
   1  -8  -4  254.66   10.93
  -1  -8  -4  254.92   10.93
  -1  -8   4  270.62   10.87
   1  -8  -4  255.54   10.91
   1  -8   4  262.39   10.86
   1  -8   5   17.59    0.83
  -1  -8   5   18.28    0.82
  -1   8  -5   16.80    0.86
   1   8  -5   17.72    0.88
   1  -8  -5   16.61    0.84
  -1  -8  -5   16.19    0.88
   1  -8  -5   16.38    0.87
  -1   8   5   16.44    0.87
  -1  -8   5   17.10    0.80
   1   8   5   16.08    0.88
   1  -8   5   18.58    0.86
   1  -8  -5   16.16    0.84
   1  -8  -5   14.50    0.86
  -1  -8  -5   15.81    0.86
  -1   8   5   15.85    0.85
   1  -8  -5   16.51    0.88
   1   8   5   15.90    0.86
  -1   8  -5   16.96    0.86
   1   8  -5   17.41    0.86
   1   8  -5   16.47    0.89
  -1  -8  -5   16.77    0.88
   1  -8  -5   15.25    0.89
   1  -8   5   16.39    0.78
  -1  -8   5   17.38    0.80
  -1  -8  -5   15.05    0.88
   1  -8  -5   16.63    0.86
   1  -8  -6   -0.12    0.28
  -1  -8  -6    0.13    0.29
   1  -8   6    0.03    0.16
  -1  -8   6    0.12    0.18
  -1   8   6    0.14    0.27
  -1  -8  -6    0.43    0.29
   1   8   6   -0.06    0.27
   1  -8  -6    0.07    0.27
   1  -8   6    0.03    0.22
  -1  -8   6    0.21    0.22
   1   8  -6    0.46    0.32
  -1   8  -6   -0.03    0.33
   1  -8  -6    0.16    0.27
   1  -8   6   -0.29    0.26
  -1  -8  -6   -0.10    0.27
   1  -8  -6    0.54    0.30
   1   8  -6    0.02    0.32
  -1   8  -6   -0.14    0.32
   1   8  -6    0.16    0.39
  -1   8   6    0.13    0.29
   1   8   6    0.12    0.30
   1  -8  -6   -0.06    0.31
  -1  -8  -6    0.33    0.31
  -1  -8   6   -0.04    0.19
   1  -8   6   -0.09    0.19
   1  -8  -6    0.22    0.31
  -1   8   7   53.79    2.54
   1   8   7   53.30    2.55
  -1  -8  -7   54.36    2.55
   1  -8   7   55.28    2.44
   1  -8  -7   57.40    2.55
  -1  -8  -7   56.35    2.57
  -1  -8   7   55.69    2.45
   1  -8   7   58.89    2.50
  -1  -8   7   59.78    2.48
  -1  -8  -7   55.48    2.55
   1  -8  -7   54.17    2.52
   1  -8   7   61.32    2.47
  -1  -8   7   59.07    2.48
   1   8   7   53.05    2.53
  -1  -8  -7   55.43    2.58
  -1   8   7   55.37    2.53
   1  -8  -7   57.03    2.57
  -1  -8  -7   54.70    2.54
   1  -8  -7   55.76    2.57
   1   8  -7   61.49    2.52
  -1   8  -7   55.47    2.51
  -1   8  -7   62.48    2.52
   1   8  -7   61.55    2.53
   1   8  -7   57.34    2.54
  -1  -8  -7   50.99    2.55
   1  -8  -7   54.51    2.57
   1  -8  -8    1.99    0.43
  -1  -8  -8    2.65    0.40
  -1  -8   8    2.65    0.30
   1  -8   8    3.39    0.34
   1  -8   8    3.09    0.30
  -1  -8  -8    3.27    0.44
   1  -8  -8    2.59    0.39
  -1  -8  -8    3.22    0.43
   1  -8  -8    3.35    0.42
  -1  -8  -8    3.40    0.46
   1  -8  -8    2.99    0.40
   1   8   8    2.54    0.42
  -1   8   8    3.05    0.40
  -1  -8  -8    2.48    0.38
   1  -8  -8    3.56    0.44
   1  -8  -8    2.12    0.39
  -1  -8  -8    2.78    0.43
  -1  -8   8    2.89    0.30
   1  -8  -8    3.36    0.40
  -1  -8  -8    2.18    0.40
  -1   8  -8    3.24    0.41
   1   8  -8    3.08    0.43
   1   8   8    2.31    0.39
  -1   8   8    2.71    0.38
   1   8  -8    3.29    0.41
  -1   8  -8    3.05    0.41
   1  -8   9    1.22    0.26
  -1  -8   9    0.37    0.26
  -1  -8   9    0.95    0.24
   1  -8   9    0.57    0.23
  -1   8   9    0.64    0.38
   1  -8  -9    0.65    0.36
   1  -8  -9    0.50    0.33
   1   8  -9    0.45    0.44
   1  -8  -9    0.43    0.37
   1  -8  -9    0.29    0.34
   1  -8  -9    0.69    0.29
  -1  -8  -9    1.22    0.36
   1  -8  -9    0.24    0.34
  -1  -8  -9    0.26    0.36
   1  -8   9    0.65    0.25
   1  -8  -9    0.36    0.37
  -1  -8  -9    0.92    0.35
  -1  -8   9    0.41    0.24
  -1  -8 -10   17.95    1.12
   1  -8 -10   19.12    1.09
   1  -8  10   20.68    0.99
  -1  -8  10   21.99    1.02
   1  -8 -10   19.33    1.09
  -1  -8 -10   18.97    1.12
  -1  -8 -10   18.58    1.12
   1   8 -10   21.44    1.09
   1  -8 -10   17.57    1.10
  -1   8 -10   20.15    1.08
  -1  -8  10   21.90    1.03
   1  -8  10   22.46    1.04
  -1   8  10   18.48    1.10
  -1  -8 -10   19.06    1.14
   1   8  10   19.02    1.10
  -1   8 -10   17.85    1.05
   1   8 -10   17.89    1.06
   1   8 -10   20.54    1.11
  -1  -8 -10   17.27    1.11
   1   8  10   19.23    1.10
  -1   8  10   18.80    1.10
   1  -8 -10   21.34    1.17
  -1  -8 -10   17.85    1.13
   1  -8  10   21.32    1.03
  -1  -8  10   20.64    1.00
  -1  -8 -10   20.21    1.11
   1  -8 -11   44.87    2.33
  -1  -8 -11   45.25    2.33
  -1  -8 -11   44.94    2.29
   1  -8  11   50.76    2.23
   1  -8  11   51.04    2.19
  -1  -8  11   51.67    2.20
  -1  -8 -11   47.73    2.32
   1   8 -11   51.28    2.27
  -1   8 -11   51.66    2.27
  -1  -8 -11   46.44    2.31
   1  -8 -11   47.47    2.29
   1  -8  11   55.03    2.24
  -1  -8  11   53.37    2.22
  -1  -8 -11   47.46    2.35
  -1   8 -11   50.44    2.26
   1   8 -11   47.21    2.25
   1   8 -11   47.75    2.27
  -1  -8 -11   47.58    2.32
  -1  -8 -11   48.33    2.33
  -1   8  11   46.08    2.29
   1   8  11   45.32    2.29
   1   8  11   41.38    2.27
  -1   8  11   42.94    2.28
  -1  -8  12    0.38    0.30
  -1  -8  12    1.09    0.30
   1  -8  12    0.71    0.33
   1  -8  12    0.47    0.25
   1   8  12    0.80    0.38
  -1   8  12    0.43    0.36
   1   8  12    0.99    0.40
  -1   8  12    0.38    0.38
   1   8 -12    0.19    0.44
  -1  -8 -12    0.51    0.48
  -1   8 -12    1.10    0.42
  -1  -8 -12    0.14    0.41
   1  -8  12    0.88    0.31
  -1  -8 -12    0.64    0.39
  -1  -8 -12    0.67    0.43
   1   8 -12    0.49    0.42
   1  -8 -12    1.00    0.41
  -1  -8 -12    0.34    0.43
  -1   8 -12    1.20    0.47
   1   8 -12    1.08    0.52
  -1  -8 -13    2.39    0.51
   1  -8 -13    3.51    0.49
   1   8 -13    3.45    0.52
  -1   8 -13    3.16    0.52
   1  -8  13    3.36    0.35
  -1  -8  13    3.27    0.37
  -1   8  13    3.21    0.49
   1   8  13    2.07    0.44
   1   8  13    2.81    0.50
  -1   8  13    2.86    0.51
   1   8 -13    4.47    0.59
  -1  -8 -13    3.84    0.54
   1  -8  13    3.52    0.38
   1   8  13    3.42    0.50
   1  -8  13    3.55    0.34
  -1   8  13    2.97    0.47
  -1   8 -13    3.44    0.52
  -1  -8 -13    3.10    0.56
   1   8 -13    3.64    0.51
  -1   8  14   12.89    0.87
   1  -8  14   14.15    0.75
  -1  -8  14   14.48    0.77
   1   8  14   12.46    0.88
  -1   8  14   14.40    0.92
  -1   8  14   12.95    0.91
   1   8  14   12.44    0.92
   1   8 -14   12.96    0.88
  -1  -8 -14   13.21    0.93
  -1   8 -14   13.39    0.91
   1  -8  14   14.46    0.80
  -1   8 -14   14.42    0.96
   1   8 -14   13.29    0.91
   1   8 -14   14.95    0.92
   1  -8 -14   13.86    0.90
  -1  -8 -14   15.56    0.95
  -1   8 -14   14.70    0.91
   1  -8  15   52.03    2.39
   1   8  15   46.94    2.44
  -1   8  15   48.19    2.46
   1  -8  15   56.68    2.37
  -1  -8  15   56.56    2.38
  -1  -8  15   54.63    2.36
   1   8  15   51.26    2.48
  -1   8  15   50.66    2.49
  -1   8  15   49.28    2.49
   1   8  15   51.95    2.51
   1   8 -15   59.39    2.47
   1  -8 -15   52.70    2.48
  -1  -8 -15   55.26    2.52
  -1   8 -15   55.97    2.47
   1   8 -15   55.87    2.47
  -1   8 -15   55.42    2.49
  -1  -8 -15   49.51    2.47
  -1   8 -15   51.86    2.44
   1   8 -15   55.68    2.45
   1   8  15   49.78    2.45
  -1   8  15   49.47    2.46
  -1   8  16    0.30    0.32
   1   8  16    0.33    0.31
   1  -8  16    0.05    0.21
  -1  -8  16    0.05    0.23
  -1   8 -16   -0.14    0.38
   1   8 -16    0.09    0.37
   1   8  16    0.25    0.31
  -1   8  16    0.20    0.32
  -1   8  16   -0.03    0.31
   1   8  16    0.05    0.29
   1  -8  16   -0.02    0.25
  -1   8 -16   -0.44    0.38
   1  -8  17   26.22    1.27
  -1  -8  17   25.45    1.26
  -1  -8  17   28.70    1.27
  -1   8  17   27.45    1.35
   1   8 -17   26.93    1.31
   1   8  17   27.12    1.33
  -1   8  17   28.56    1.38
   1   8  17   25.29    1.35
  -1  -8  17   28.95    1.26
   1   8  17   26.43    1.32
  -1   8  17   27.01    1.33
  -1   8  17   26.36    1.33
   1  -8  17   27.86    1.26
   1   8  17   24.26    1.32
  -1  -8  17   29.05    1.27
  -1   8 -17   28.28    1.34
  -1  -8 -17   25.71    1.32
   1   8 -17   26.69    1.33
   1  -8 -17   27.93    1.34
  -1  -8 -17   27.70    1.37
   1   8 -17   26.85    1.33
  -1   8 -17   29.23    1.36
   1   8 -18    8.37    0.54
  -1   8 -18    8.52    0.57
   1  -8  18    8.45    0.47
  -1  -8  18    8.98    0.48
  -1   8  18    8.80    0.53
   1   8  18    8.33    0.52
  -1  -8  18    7.26    0.46
   1  -8  18    7.57    0.46
  -1   8  18    8.59    0.52
   1   8  18    8.79    0.52
  -1  -8  18    8.08    0.45
  -1   8 -18    8.52    0.55
   1   8 -18    9.33    0.55
   1   8 -19    2.89    0.29
  -1   8 -19    3.11    0.30
   1   8  19    3.01    0.26
  -1   8  19    3.14    0.26
  -1  -8  19    2.67    0.23
   1  -8  19    2.96    0.23
   1   8  19    3.38    0.27
  -1   8  19    3.38    0.28
  -1   8  19    3.29    0.25
   1   8  19    3.20    0.26
  -1   8 -19    3.27    0.29
   1  -9   0  333.60   14.42
  -1  -9   0  348.22   14.43
  -1  -9   0  360.71   14.39
   1  -9   0  353.90   14.43
   1  -9   0  345.36   14.40
  -1  -9   0  345.74   14.40
  -1   9   0  363.08   14.40
   1   9   0  363.37   14.41
  -1  -9   0  328.19   14.40
  -1   9   0  338.27   14.38
   1  -9   0  361.44   14.40
  -1  -9   0  360.51   14.41
   1  -9   0  318.72   14.38
   1  -9   0  345.52   14.40
  -1  -9   0  343.03   14.41
  -1  -9   1  118.32    4.83
   1  -9  -1  110.29    4.81
  -1  -9  -1  115.45    4.85
   1  -9   1  110.65    4.81
   1   9  -1  115.41    4.77
  -1  -9  -1  113.87    4.81
   1  -9  -1  111.83    4.84
  -1  -9  -1  116.25    4.82
   1  -9  -1  113.81    4.81
   1  -9  -1  113.74    4.84
   1  -9  -1  114.67    4.81
   1  -9   1  117.44    4.82
  -1  -9  -1  112.97    4.79
   1   9   1  117.32    4.77
   1  -9   1  116.09    4.81
   1  -9  -1  108.48    4.81
  -1  -9  -1  111.07    4.81
   1  -9   1  118.24    4.81
  -1  -9   1  119.76    4.81
  -1   9   1  114.88    4.80
   1   9   1  116.70    4.81
   1   9  -1  115.65    4.81
   1  -9   1  109.42    4.79
  -1  -9   1  115.12    4.80
  -1   9  -1  107.18    4.79
   1   9  -1  111.13    4.80
   1  -9   1  110.13    4.80
  -1  -9   1  111.09    4.79
   1  -9   1  117.98    4.80
  -1  -9   1  119.29    4.81
  -1  -9  -1  109.74    4.82
   1  -9  -2  143.74    6.02
   1  -9   2  145.53    6.00
  -1  -9   2  143.67    5.99
   1  -9   2  137.71    5.98
   1  -9  -2  139.36    6.02
  -1  -9  -2  134.36    6.03
   1   9   2  142.39    5.98
   1  -9  -2  150.69    6.04
  -1  -9  -2  138.90    6.00
   1  -9  -2  141.95    6.03
   1  -9   2  149.74    6.02
  -1   9  -2  154.98    5.97
   1   9  -2  149.44    5.98
   1  -9   2  146.46    6.02
  -1  -9  -2  139.44    6.06
  -1  -9  -2  135.71    6.02
   1  -9  -2  138.11    6.06
   1  -9   2  145.76    6.01
  -1  -9  -2  150.00    6.03
   1  -9  -2  150.14    6.05
   1  -9   2  143.17    6.03
  -1   9   2  148.52    6.02
   1   9   2  146.89    6.03
  -1  -9   2  149.89    6.01
   1  -9   2  142.01    5.99
  -1   9  -2  145.05    6.00
  -1  -9   2  141.32    6.00
   1  -9   2  138.40    6.00
   1   9  -2  140.36    6.02
  -1   9  -2  142.64    6.01
  -1  -9  -2  128.36    6.01
   1  -9  -2  127.33    6.01
   1  -9   3   60.76    2.49
  -1  -9  -3   50.59    2.50
   1  -9   3   61.92    2.50
   1   9  -3   63.31    2.47
   1  -9  -3   59.15    2.53
   1  -9   3   60.14    2.49
   1  -9  -3   55.28    2.51
   1  -9  -3   54.40    2.52
  -1  -9  -3   58.76    2.52
   1   9   3   57.66    2.52
  -1   9   3   57.69    2.51
  -1  -9   3   62.03    2.49
  -1   9  -3   55.38    2.49
   1  -9   3   55.22    2.47
   1   9  -3   57.99    2.50
   1   9  -3   55.23    2.51
   1  -9   3   59.46    2.49
  -1   9  -3   56.45    2.52
   1  -9   3   59.16    2.47
  -1  -9  -3   54.24    2.52
  -1  -9   3   58.42    2.47
   1  -9  -3   54.70    2.51
   1  -9   3   56.56    2.48
  -1  -9   3   59.12    2.48
   1  -9  -3   56.71    2.50
  -1  -9   3   54.69    2.47
  -1  -9  -3   56.48    2.53
   1  -9  -4    0.86    0.27
  -1  -9  -4    1.04    0.29
  -1  -9   4    1.32    0.24
   1  -9   4    1.50    0.21
   1  -9  -4    1.00    0.29
   1  -9  -4    1.14    0.43
  -1   9  -4    1.34    0.25
   1   9  -4    1.72    0.29
   1  -9   4    1.57    0.27
   1  -9   4    1.56    0.25
   1  -9  -4    1.22    0.32
  -1  -9  -4    1.27    0.29
  -1   9   4    1.79    0.29
   1   9   4    1.57    0.30
  -1   9  -4    2.30    0.33
   1  -9   4    1.28    0.23
   1   9  -4    1.49    0.34
   1  -9  -4    1.66    0.24
  -1   9  -4    1.61    0.39
   1   9  -4    1.19    0.37
   1  -9   4    1.33    0.24
  -1  -9   4    1.16    0.23
  -1  -9   4    1.75    0.24
   1  -9  -4    1.44    0.33
   1  -9  -4    1.77    0.28
   1  -9   4    2.62    0.23
  -1  -9   4    1.15    0.21
  -1  -9  -4    1.34    0.30
   1  -9   5   36.86    1.66
   1   9  -5   37.52    1.64
  -1  -9   5   37.46    1.64
  -1   9   5   36.53    1.70
   1  -9   5   38.21    1.62
  -1  -9  -5   33.74    1.70
  -1  -9   5   37.31    1.63
   1  -9  -5   33.53    1.68
   1   9   5   35.16    1.71
  -1   9  -5   39.90    1.68
   1  -9   5   38.53    1.64
  -1  -9  -5   36.57    1.70
   1  -9  -5   31.44    1.69
   1   9   5   34.75    1.69
  -1   9   5   36.59    1.68
   1   9  -5   37.03    1.67
  -1   9  -5   38.46    1.67
   1   9  -5   38.68    1.70
  -1  -9  -5   33.93    1.71
   1  -9  -5   35.12    1.72
  -1  -9   5   36.99    1.64
   1  -9  -5   36.27    1.69
  -1  -9   5   37.08    1.62
   1  -9   5   36.91    1.61
  -1  -9  -5   37.70    1.72
  -1  -9  -6   14.33    0.86
   1  -9  -6   16.44    0.86
  -1  -9   6   16.17    0.77
   1  -9   6   16.23    0.76
   1  -9   6   16.54    0.81
  -1  -9   6   16.32    0.79
  -1   9  -6   17.27    0.85
   1  -9   6   14.79    0.75
  -1  -9  -6   15.04    0.86
  -1   9   6   15.04    0.85
   1   9   6   14.25    0.86
  -1  -9   6   14.93    0.76
  -1  -9   6   14.84    0.78
   1  -9   6   16.19    0.77
   1  -9  -6   14.21    0.86
   1  -9  -6   14.95    0.87
  -1  -9  -6   14.36    0.84
   1   9  -6   16.29    0.83
  -1   9  -6   16.90    0.84
   1  -9  -6   14.25    0.87
  -1  -9  -6   14.07    0.87
   1  -9  -6   15.47    0.87
  -1   9   6   14.23    0.83
   1   9   6   14.37    0.85
   1   9  -6   14.94    0.87
  -1  -9   7   80.30    3.33
   1   9   7   72.19    3.42
  -1   9   7   74.23    3.41
  -1  -9  -7   71.58    3.41
   1   9  -7   82.54    3.38
  -1   9  -7   77.12    3.38
   1  -9  -7   73.61    3.42
  -1   9   7   75.71    3.40
   1   9   7   72.07    3.40
  -1  -9  -7   76.81    3.45
   1  -9  -7   75.64    3.44
  -1  -9  -7   68.78    3.39
   1   9  -7   81.97    3.38
  -1   9  -7   80.05    3.38
   1  -9  -7   70.94    3.42
  -1  -9  -7   71.28    3.42
   1   9  -7   79.21    3.40
  -1  -9   7   80.04    3.34
   1  -9   7   79.76    3.33
   1  -9   7   79.49    3.31
  -1  -9   7   82.25    3.33
  -1  -9  -7   76.30    3.43
   1  -9  -7   76.99    3.42
   1  -9   7   79.70    3.36
  -1  -9   7   84.64    3.35
  -1  -9  -7   75.74    3.40
   1  -9   8   -0.18    0.26
  -1  -9  -8    0.37    0.30
  -1  -9   8   -0.07    0.22
   1  -9  -8    0.32    0.38
  -1  -9  -8    0.17    0.34
  -1  -9  -8    0.32    0.38
   1  -9  -8    0.38    0.34
  -1   9   8    0.05    0.34
  -1  -9  -8   -0.08    0.32
  -1  -9  -8    0.20    0.29
   1   9  -8    0.05    0.41
   1  -9  -8    0.25    0.30
  -1  -9  -8    0.15    0.32
  -1  -9   8   -0.06    0.21
   1  -9   8    0.06    0.20
   1  -9  -8    0.03    0.35
  -1  -9  -8    0.15    0.33
   1  -9   8    0.05    0.22
  -1  -9   8    0.12    0.22
  -1  -9   9   30.00    1.32
  -1  -9  -9   24.72    1.43
   1  -9   9   28.50    1.32
  -1  -9  -9   26.95    1.39
   1  -9  -9   24.52    1.44
   1  -9   9   27.11    1.29
  -1  -9   9   29.29    1.31
  -1   9   9   27.35    1.41
  -1  -9   9   27.91    1.28
  -1  -9  -9   26.18    1.41
   1  -9  -9   25.51    1.40
  -1  -9  -9   26.66    1.43
   1   9   9   23.73    1.38
  -1   9  -9   27.76    1.36
   1   9  -9   28.25    1.36
   1   9  -9   28.48    1.40
   1  -9  -9   26.61    1.36
  -1  -9  -9   23.83    1.39
   1   9  -9   31.32    1.39
  -1   9  -9   28.69    1.37
  -1   9   9   26.39    1.39
   1   9   9   24.18    1.39
   1  -9  10   34.38    1.59
  -1  -9 -10   30.24    1.64
  -1  -9  10   36.70    1.56
   1  -9 -10   31.09    1.71
  -1  -9 -10   31.54    1.70
   1  -9  10   32.93    1.54
  -1  -9  10   34.90    1.57
  -1  -9 -10   32.00    1.66
  -1   9 -10   33.58    1.62
  -1  -9 -10   32.24    1.68
   1  -9 -10   31.66    1.66
   1   9 -10   35.09    1.64
   1   9  10   31.65    1.66
  -1   9  10   32.31    1.65
  -1  -9 -10   30.20    1.69
  -1   9 -10   33.10    1.62
   1   9 -10   32.23    1.62
   1   9 -10   33.27    1.66
  -1   9  10   29.34    1.64
  -1  -9  10   35.59    1.54
  -1  -9 -10   32.29    1.69
   1   9  10   30.70    1.65
   1  -9  10   34.65    1.52
  -1  -9 -10   34.14    1.68
  -1  -9 -11   75.20    3.59
  -1  -9  11   84.72    3.49
   1  -9  11   86.04    3.47
   1   9  11   70.45    3.56
  -1   9  11   69.38    3.57
  -1  -9 -11   78.61    3.63
   1   9 -11   82.14    3.54
  -1   9 -11   76.37    3.53
   1   9 -11   84.35    3.57
  -1  -9 -11   76.31    3.59
  -1  -9 -11   74.72    3.63
   1  -9 -11   75.64    3.63
   1  -9  11   83.40    3.50
  -1   9 -11   83.01    3.55
  -1  -9 -11   74.65    3.59
   1   9 -11   82.42    3.55
   1  -9 -11   77.82    3.58
   1  -9  11   82.29    3.44
   1   9  11   76.27    3.59
  -1  -9 -11   79.06    3.62
  -1   9  11   74.59    3.58
  -1  -9  11   84.54    3.46
  -1  -9 -12    1.42    0.46
   1   9 -12    1.56    0.46
  -1   9 -12    1.06    0.45
   1  -9 -12    1.29    0.43
  -1  -9 -12    0.85    0.46
  -1  -9 -12    1.04    0.45
   1  -9  12    1.52    0.30
  -1  -9  12    1.33    0.32
  -1   9  12    0.81    0.38
   1   9  12    0.88    0.39
   1   9  12    1.63    0.46
   1   9 -12    1.14    0.54
  -1   9 -12    0.95    0.52
  -1  -9 -12    1.53    0.48
   1  -9 -12    0.84    0.45
   1   9 -12    0.75    0.44
  -1   9 -12    0.98    0.44
   1   9  12    1.28    0.41
   1  -9  12    1.03    0.25
  -1   9  12    0.93    0.40
  -1  -9  12    1.38    0.30
  -1   9  13   17.95    1.10
   1   9  13   17.66    1.11
  -1   9  13   16.05    1.10
   1   9  13   17.93    1.14
   1   9 -13   19.96    1.14
  -1   9 -13   20.41    1.15
  -1  -9  13   19.22    1.00
   1  -9  13   19.56    0.99
   1   9 -13   21.32    1.14
  -1   9 -13   21.24    1.12
  -1  -9 -13   18.38    1.13
   1  -9 -13   18.38    1.11
   1  -9  13   19.91    1.02
   1   9 -13   19.54    1.11
  -1   9 -13   18.18    1.11
  -1  -9 -13   17.99    1.12
  -1   9  13   20.51    1.16
   1  -9  13   18.92    0.96
   1   9  13   18.98    1.14
  -1  -9  13   20.15    0.99
  -1   9  14    5.51    0.57
   1   9  14    5.28    0.55
   1   9  14    5.29    0.59
  -1   9  14    5.40    0.59
   1   9 -14    5.13    0.64
  -1   9 -14    5.14    0.63
   1  -9  14    5.14    0.42
  -1  -9  14    5.70    0.46
  -1  -9 -14    5.56    0.59
   1  -9 -14    5.97    0.59
  -1   9 -14    5.75    0.60
   1  -9  14    5.29    0.46
  -1  -9 -14    6.82    0.64
   1   9 -14    5.21    0.59
  -1   9 -14    5.91    0.57
  -1  -9  14    5.81    0.43
  -1  -9  15   46.10    1.98
  -1   9  15   43.36    2.11
   1   9  15   40.94    2.09
   1   9  15   40.77    2.11
  -1   9  15   42.45    2.12
  -1   9 -15   45.17    2.07
  -1  -9 -15   42.01    2.08
   1   9 -15   44.12    2.06
   1  -9  15   45.82    1.98
  -1  -9  15   45.25    1.99
  -1   9 -15   48.45    2.09
  -1  -9 -15   43.76    2.12
   1  -9 -15   43.67    2.09
  -1   9  15   37.53    2.06
   1   9  15   41.82    2.07
   1   9  15   40.28    2.07
  -1   9  15   41.01    2.08
  -1  -9  15   45.85    1.99
   1   9 -15   47.58    2.11
  -1   9 -15   47.41    2.11
   1   9  16    8.25    0.62
  -1   9  16    7.87    0.61
  -1  -9  16    8.11    0.51
   1   9  16    7.53    0.60
  -1   9  16    7.57    0.61
   1   9 -16    7.22    0.57
  -1   9  16    7.60    0.59
   1   9  16    7.33    0.57
  -1  -9  16    8.98    0.50
   1   9 -16    8.33    0.64
  -1   9 -16    9.27    0.65
   1  -9 -16    7.29    0.58
  -1   9  17   -0.02    0.26
  -1  -9  17    0.03    0.20
   1   9  17   -0.02    0.25
   1  -9  17    0.01    0.19
   1   9 -17    0.05    0.31
  -1   9 -17    0.50    0.32
  -1   9 -17    0.25    0.37
   1   9 -17    0.47    0.35
   1   9  17    0.17    0.28
  -1   9  17    0.24    0.28
  -1  -9 -17    0.11    0.29
  -1   9  17    0.09    0.25
   1   9 -17    0.23    0.30
  -1  -9  17    0.14    0.18
  -1   9  17   -0.13    0.25
   1  -9  17    0.16    0.21
  -1  -9  17   -0.04    0.20
   1   9  17    0.29    0.25
  -1  -9  18    7.10    0.42
   1   9 -18    7.19    0.49
  -1   9 -18    7.93    0.50
   1   9  18    7.86    0.48
  -1  -9  18    7.78    0.44
  -1   9  18    8.12    0.48
   1  -9  18    8.39    0.44
  -1   9 -18    7.95    0.52
   1   9 -18    8.17    0.50
  -1   9  18    7.39    0.47
   1   9  18    6.99    0.47
   1   9 -19    0.21    0.18
  -1   9 -19    0.12    0.20
   1   9  19    0.27    0.15
  -1   9  19   -0.15    0.14
   1   9  19    0.04    0.15
   1  -9  19    0.09    0.12
  -1   9  19   -0.04    0.15
  -1  -9  19    0.10    0.12
  -1   9  19    0.01    0.14
   1   9  19    0.07    0.15
   1  10   0   -0.05    0.26
  -1  10   0    0.07    0.25
   1 -10   0    0.03    0.23
  -1  10   0    0.25    0.27
   1 -10   0   -0.15    0.28
  -1 -10   0   -0.11    0.21
   1 -10   0    0.07    0.22
  -1 -10   0    0.01    0.22
   1  10   0    0.17    0.19
   1 -10   0    0.21    0.23
  -1 -10   0    0.16    0.24
  -1 -10   0   -0.06    0.24
   1 -10   0   -0.01    0.22
  -1 -10  -1   10.66    0.63
  -1 -10   1   12.28    0.64
   1 -10   1   11.99    0.62
   1 -10  -1   10.89    0.62
   1 -10   1   11.87    0.65
  -1 -10  -1   11.53    0.61
   1 -10  -1   11.39    0.64
  -1 -10   1   11.30    0.63
   1 -10   1   12.55    0.63
   1 -10  -1   12.98    0.63
  -1 -10  -1   11.13    0.64
   1 -10   1   12.15    0.63
  -1 -10  -1   11.29    0.63
   1 -10  -1   11.40    0.63
  -1 -10   1   11.54    0.62
  -1  10   1   11.90    0.64
   1  10  -1   11.12    0.64
   1  10   1   10.95    0.64
  -1  10  -1   12.12    0.64
  -1 -10   1   10.86    0.62
   1 -10   1   11.24    0.61
   1 -10   1   10.74    0.61
  -1 -10   1   10.73    0.60
   1 -10   1   11.38    0.64
   1 -10  -1   11.95    0.67
   1 -10  -1   10.77    0.64
  -1  10  -1   12.49    0.65
   1  10  -1   11.09    0.65
  -1 -10   2  368.57   15.51
   1 -10   2  353.63   15.50
   1 -10  -2  344.58   15.54
   1 -10   2  386.56   15.55
  -1 -10   2  405.50   15.55
  -1 -10  -2  388.45   15.57
   1 -10  -2  371.60   15.54
   1 -10   2  386.15   15.53
   1 -10  -2  370.72   15.55
  -1 -10  -2  367.82   15.56
   1 -10  -2  387.39   15.56
  -1 -10  -2  357.47   15.53
   1 -10   2  388.97   15.55
   1 -10  -2  371.03   15.55
   1 -10   2  385.19   15.54
   1  10  -2  386.06   15.50
   1 -10  -2  393.72   15.58
  -1 -10  -2  383.07   15.56
   1  10  -2  375.10   15.54
  -1  10   2  389.64   15.54
   1  10   2  386.71   15.55
   1 -10   2  374.32   15.52
  -1 -10   2  369.67   15.52
  -1 -10   2  376.82   15.52
   1 -10   2  376.65   15.52
   1  10  -2  360.79   15.53
  -1  10  -2  368.16   15.53
  -1 -10  -2  340.10   15.54
   1 -10  -2  343.64   15.54
  -1 -10  -3   55.17    2.56
   1 -10  -3   58.15    2.56
  -1 -10  -3   58.54    2.61
   1 -10   3   58.22    2.53
  -1 -10  -3   51.83    2.54
   1 -10  -3   53.05    2.55
   1 -10   3   62.67    2.53
  -1 -10  -3   58.31    2.57
   1 -10  -3   55.91    2.55
   1 -10  -3   58.57    2.58
   1 -10  -3   56.34    2.56
   1 -10   3   63.18    2.54
   1  10  -3   62.60    2.50
   1 -10  -3   54.64    2.57
  -1 -10  -3   57.38    2.56
  -1  10   3   58.20    2.55
   1  10   3   56.91    2.56
  -1 -10   3   58.86    2.52
  -1  10  -3   59.48    2.53
   1 -10   3   60.38    2.52
   1  10  -3   59.74    2.54
   1 -10   3   58.44    2.52
  -1 -10   3   58.90    2.52
   1  10  -3   56.32    2.55
  -1  10  -3   59.69    2.55
  -1 -10   3   56.22    2.51
   1 -10   3   58.88    2.50
   1 -10  -4  114.36    5.09
   1  10  -4  128.01    5.02
  -1 -10   4  122.54    5.02
  -1 -10  -4  105.92    5.08
   1 -10   4  119.95    5.01
   1 -10  -4  117.15    5.08
  -1 -10  -4  116.86    5.12
   1 -10  -4   99.76    5.06
  -1 -10  -4  101.75    5.05
   1 -10   4  127.97    5.04
  -1  10   4  120.76    5.07
   1  10   4  112.86    5.06
   1  10  -4  123.24    5.06
   1 -10   4  128.54    5.02
  -1  10  -4  128.32    5.05
  -1 -10   4  128.23    5.04
  -1  10  -4  119.59    5.07
   1  10  -4  121.54    5.07
   1 -10  -4  108.57    5.09
  -1 -10  -4  119.28    5.08
   1 -10   4  120.03    5.03
  -1 -10   4  120.42    5.03
   1 -10  -4  116.57    5.11
   1 -10  -4  115.11    5.07
  -1 -10   4  122.12    5.02
  -1 -10  -4  115.78    5.09
   1 -10   5   37.27    1.57
   1  10  -5   35.29    1.56
  -1 -10  -5   33.75    1.62
   1 -10  -5   30.40    1.63
   1  10   5   32.97    1.61
  -1  10   5   33.26    1.61
   1 -10   5   36.47    1.56
  -1  10  -5   35.15    1.59
   1  10  -5   36.82    1.61
   1  10  -5   34.63    1.62
  -1  10  -5   33.46    1.62
   1 -10   5   36.48    1.55
   1  10   5   31.24    1.64
   1 -10  -5   33.99    1.63
  -1 -10  -5   32.36    1.64
  -1  10   5   33.25    1.65
  -1 -10   5   35.12    1.55
   1 -10   5   35.92    1.57
  -1 -10   5   34.98    1.56
  -1 -10  -5   31.75    1.64
   1 -10  -5   34.33    1.65
   1 -10   5   35.55    1.54
  -1 -10  -5   34.38    1.64
  -1 -10   5   34.92    1.55
   1 -10  -5   32.40    1.61
  -1 -10   6    2.08    0.27
   1 -10  -6    2.02    0.35
  -1 -10  -6    1.37    0.37
   1 -10   6    1.82    0.24
   1 -10   6    1.81    0.25
  -1 -10   6    2.43    0.27
  -1 -10  -6    1.80    0.37
  -1  10   6    1.51    0.35
   1  10  -6    1.64    0.31
  -1  10  -6    1.94    0.29
   1 -10   6    2.14    0.30
   1 -10   6    2.14    0.29
   1 -10  -6    2.20    0.30
   1 -10   6    2.16    0.27
   1 -10  -6    1.58    0.37
  -1 -10  -6    1.63    0.35
   1 -10  -6    1.41    0.35
   1  10  -6    1.93    0.37
  -1  10  -6    1.73    0.36
  -1  10   6    1.41    0.34
   1 -10  -6    1.77    0.37
   1  10   6    2.10    0.37
  -1  10  -6    2.26    0.45
  -1 -10   6    1.58    0.26
   1 -10   6    1.78    0.27
   1 -10  -6    2.05    0.38
  -1 -10  -6    1.74    0.38
  -1 -10   6    2.41    0.28
  -1  10   7   31.06    1.59
   1 -10  -7   33.59    1.64
  -1 -10  -7   31.39    1.65
  -1 -10  -7   29.45    1.59
   1 -10   7   34.92    1.51
  -1 -10  -7   32.97    1.61
   1 -10  -7   30.10    1.63
  -1 -10  -7   30.34    1.63
   1 -10   7   34.76    1.56
  -1 -10  -7   29.47    1.59
   1  10  -7   34.01    1.54
  -1  10  -7   35.44    1.58
  -1 -10   7   33.18    1.53
  -1 -10   7   35.82    1.53
   1 -10   7   35.26    1.50
  -1 -10  -7   33.54    1.63
   1 -10  -7   33.04    1.62
  -1  10   8    0.09    0.32
  -1 -10   8    0.38    0.24
   1  10   8    0.37    0.33
  -1 -10  -8    0.23    0.35
   1 -10  -8    0.28    0.36
   1  10  -8    0.52    0.34
   1 -10   8    0.33    0.26
  -1  10  -8    0.11    0.39
   1  10   8    0.35    0.35
   1 -10  -8    0.03    0.35
  -1  10  -8    0.17    0.34
   1  10  -8    0.68    0.35
  -1  10  -8   -0.25    0.45
   1  10  -8    0.47    0.42
   1 -10  -8    0.15    0.34
  -1 -10   8    0.33    0.26
   1 -10   8    0.35    0.23
  -1 -10  -8   -0.03    0.36
   1 -10  -8    0.53    0.37
   1 -10  -9   29.01    1.55
  -1 -10  -9   30.33    1.56
   1 -10   9   30.88    1.43
   1 -10   9   30.20    1.39
  -1 -10   9   31.38    1.40
   1 -10   9   28.81    1.35
  -1 -10  -9   29.78    1.53
   1 -10  -9   26.86    1.48
  -1 -10   9   32.16    1.39
  -1 -10  -9   28.54    1.50
   1 -10  -9   26.80    1.50
  -1 -10  -9   26.40    1.51
   1 -10  -9   26.53    1.50
   1  10   9   27.06    1.50
  -1  10   9   28.90    1.48
  -1  10  -9   28.91    1.45
   1  10  -9   30.40    1.46
  -1  10  -9   29.44    1.50
   1  10  -9   34.54    1.52
  -1 -10  -9   29.31    1.50
   1 -10  -9   28.31    1.50
  -1  10  -9   30.65    1.46
  -1  10   9   27.06    1.48
   1  10   9   25.95    1.49
  -1 -10   9   30.28    1.39
   1 -10   9   29.26    1.37
  -1 -10 -10   53.32    2.70
  -1 -10  10   62.96    2.61
   1 -10  10   64.94    2.61
   1  10  10   51.77    2.70
  -1 -10  10   63.68    2.59
  -1  10  10   55.33    2.69
  -1 -10 -10   53.11    2.69
  -1  10  10   55.13    2.68
  -1 -10 -10   54.65    2.74
   1  10  10   54.46    2.70
   1  10 -10   59.79    2.66
  -1  10 -10   56.41    2.65
  -1  10 -10   59.74    2.70
   1  10 -10   59.03    2.69
  -1  10 -10   60.13    2.67
   1 -10 -10   54.73    2.70
  -1 -10 -10   56.72    2.74
  -1  10  10   56.49    2.71
   1 -10  10   60.40    2.56
  -1 -10 -10   56.13    2.73
   1  10  10   51.35    2.69
  -1 -10  10   64.15    2.59
   1 -10 -10   54.85    2.75
   1 -10  10   64.88    2.64
  -1 -10 -10   55.13    2.76
  -1 -10 -11    0.42    0.44
  -1  10 -11   -0.27    0.46
   1 -10 -11    0.21    0.42
  -1 -10 -11   -0.04    0.36
  -1 -10 -11    0.46    0.38
  -1 -10  11    0.22    0.29
   1 -10  11    0.31    0.26
  -1 -10 -11    0.32    0.44
   1  10 -11    0.19    0.43
  -1  10 -11    0.03    0.40
  -1  10 -11    0.36    0.53
   1  10 -11   -0.21    0.51
  -1 -10  11    0.26    0.28
  -1  10  11    0.07    0.37
   1 -10  11    0.17    0.24
  -1 -10  11   -0.02    0.26
  -1 -10 -11   -0.04    0.40
   1  10  11    0.19    0.38
  -1 -10 -12    5.56    0.65
   1 -10  12    5.33    0.47
   1 -10 -12    5.39    0.65
  -1 -10  12    6.04    0.47
   1 -10  12    5.81    0.45
   1 -10  12    6.35    0.47
  -1 -10  12    6.35    0.49
  -1 -10 -12    5.36    0.60
  -1 -10 -12    5.35    0.58
   1  10  12    5.50    0.61
  -1  10 -12    5.73    0.69
   1  10 -12    6.35    0.67
   1  10  12    5.59    0.58
  -1  10  12    6.18    0.62
  -1 -10  12    6.87    0.47
   1  10  12    5.89    0.58
  -1  10  12    5.20    0.57
  -1  10 -12    6.12    0.60
   1  10 -12    5.70    0.61
  -1 -10 -12    6.12    0.65
   1 -10 -12    5.74    0.60
  -1  10 -12    6.39    0.60
  -1  10 -13    5.81    0.60
  -1 -10 -13    4.42    0.56
   1 -10 -13    4.97    0.55
  -1  10  13    4.90    0.55
   1  10  13    4.12    0.54
  -1  10  13    4.72    0.58
   1  10  13    4.64    0.56
   1  10 -13    5.76    0.65
  -1  10 -13    5.81    0.66
   1  10  13    4.85    0.55
  -1 -10  13    4.92    0.42
  -1  10  13    5.45    0.56
   1 -10  13    5.46    0.46
  -1 -10 -13    4.88    0.63
   1  10 -13    5.69    0.58
  -1 -10 -13    4.69    0.60
  -1  10 -13    5.96    0.59
  -1 -10  13    5.96    0.45
   1 -10  13    4.91    0.43
   1 -10 -14    4.60    0.51
  -1 -10 -14    4.31    0.54
  -1  10  14    5.32    0.54
   1  10  14    3.87    0.49
  -1  10  14    4.46    0.53
   1  10  14    4.93    0.55
  -1  10 -14    4.41    0.59
   1  10 -14    4.94    0.58
  -1 -10  14    4.47    0.41
  -1 -10  14    4.19    0.39
   1  10 -14    5.24    0.51
   1  10 -14    4.41    0.53
  -1 -10 -14    5.11    0.58
  -1  10 -14    4.87    0.53
  -1 -10  14    5.05    0.41
   1 -10  14    4.32    0.38
   1 -10  15   38.70    1.68
   1  10  15   32.47    1.76
  -1 -10  15   40.04    1.70
  -1  10  15   33.42    1.76
  -1 -10  15   38.74    1.69
   1  10  15   35.61    1.75
  -1  10 -15   33.72    1.70
   1  10 -15   36.11    1.71
  -1  10  15   34.09    1.77
  -1 -10  15   40.27    1.70
  -1  10  15   36.65    1.80
   1  10  15   34.44    1.78
  -1  10 -15   37.06    1.75
   1  10 -15   37.90    1.76
   1  10  16    5.18    0.48
  -1  10  16    4.02    0.46
  -1 -10 -16    4.89    0.48
   1 -10 -16    4.75    0.45
   1  10  16    4.14    0.47
  -1  10  16    5.23    0.49
   1  10 -16    5.10    0.52
  -1  10 -16    5.50    0.54
  -1  10  16    5.07    0.48
   1  10  16    5.33    0.44
   1  10 -16    4.31    0.44
  -1  10 -16    4.78    0.43
   1 -10  16    5.65    0.38
  -1  10  16    4.98    0.46
  -1 -10  16    5.57    0.39
   1  10  16    4.29    0.45
   1 -10  16    5.93    0.41
  -1 -10  16    5.26    0.39
  -1 -10  16    4.76    0.35
  -1  10 -16    5.45    0.48
   1  10 -16    5.29    0.48
  -1 -10 -17   51.36    2.28
   1  10 -17   53.52    2.26
  -1 -10  17   51.75    2.20
  -1  10 -17   49.54    2.25
   1  10  17   48.05    2.26
  -1  10  17   50.13    2.26
  -1 -10  17   53.58    2.21
   1 -10  17   53.37    2.21
   1  10 -17   53.11    2.27
  -1  10 -17   52.24    2.27
  -1 -10  17   48.62    2.18
   1  10  17   45.67    2.24
  -1  10  17   47.64    2.25
   1  10  18    5.23    0.36
  -1  10  18    5.70    0.38
   1 -10  18    5.11    0.32
  -1 -10  18    5.08    0.32
  -1  10  18    5.76    0.37
   1  10  18    4.73    0.35
   1  10 -18    5.15    0.38
  -1  10 -18    4.80    0.39
  -1  10 -18    4.86    0.40
   1  10  19    0.40    0.12
  -1  10  19    0.44    0.13
  -1 -10  19    0.35    0.11
   1  10  19    0.50    0.12
   1 -11   0    4.36    0.37
  -1 -11   0    4.66    0.39
   1 -11   0    4.09    0.43
   1 -11   0    4.30    0.38
  -1 -11   0    4.97    0.40
   1 -11   0    4.51    0.37
   1 -11   0    4.10    0.37
  -1 -11   0    5.05    0.40
  -1 -11   0    4.82    0.42
  -1  11   0    5.01    0.39
   1  11   0    5.82    0.42
  -1 -11  -1    0.17    0.26
   1 -11  -1    0.24    0.25
  -1 -11   1    0.20    0.24
   1 -11   1    0.37    0.24
  -1  11   1    0.79    0.27
   1  11  -1    0.39    0.28
   1  11   1    0.24    0.26
  -1  11  -1    0.18    0.26
  -1 -11   1    0.12    0.24
  -1  11  -1    0.47    0.29
   1 -11  -1    0.16    0.25
   1 -11   1    0.16    0.26
  -1 -11  -1    0.09    0.24
   1 -11   1   -0.06    0.23
   1 -11  -1    0.18    0.25
  -1 -11   1    0.21    0.23
  -1 -11   1    0.36    0.25
   1 -11   1    0.20    0.23
  -1 -11  -1    0.05    0.24
   1 -11   1    0.12    0.21
  -1 -11  -1    0.24    0.27
   1 -11  -1    0.06    0.28
  -1 -11  -1    0.07    0.24
  -1 -11   1    0.23    0.26
   1 -11  -1    0.09    0.26
  -1 -11   2   56.65    2.52
   1  11  -2   55.92    2.44
   1 -11  -2   56.39    2.52
  -1 -11  -2   55.04    2.51
  -1 -11  -2   57.30    2.56
  -1 -11  -2   54.68    2.52
   1 -11  -2   55.50    2.51
   1 -11  -2   57.43    2.51
   1 -11   2   56.87    2.48
  -1 -11   2   60.92    2.51
  -1 -11  -2   58.03    2.54
   1 -11  -2   57.70    2.54
  -1 -11  -2   59.22    2.52
  -1  11  -2   56.23    2.50
   1  11   2   56.38    2.50
   1  11  -2   56.56    2.50
  -1  11   2   59.38    2.51
   1 -11   2   54.34    2.47
  -1 -11   2   58.14    2.49
   1 -11   2   55.04    2.48
  -1 -11   2   56.47    2.48
  -1  11  -2   55.77    2.49
   1  11  -2   56.51    2.51
   1 -11   2   58.63    2.50
  -1 -11   2   58.89    2.49
  -1 -11  -3   45.03    2.18
   1 -11  -3   49.17    2.19
   1 -11  -3   44.34    2.17
  -1 -11  -3   45.30    2.22
  -1 -11  -3   43.12    2.16
  -1 -11   3   50.24    2.18
  -1 -11   3   46.40    2.12
   1 -11   3   49.28    2.12
   1 -11  -3   46.49    2.17
   1  11  -3   51.34    2.11
   1 -11   3   51.73    2.15
  -1 -11  -3   47.24    2.18
   1 -11  -3   49.15    2.20
  -1  11   3   51.25    2.17
   1  11   3   50.65    2.18
  -1 -11   3   48.88    2.14
   1 -11   3   46.63    2.12
  -1  11  -3   48.63    2.17
   1  11  -3   48.35    2.17
   1 -11   3   48.00    2.14
  -1 -11   3   47.81    2.13
  -1 -11  -3   49.39    2.19
   1 -11   3   49.44    2.14
  -1 -11   3   52.97    2.16
  -1 -11  -4   34.02    1.74
   1 -11  -4   34.59    1.73
   1 -11  -4   32.03    1.72
   1 -11  -4   35.75    1.76
   1 -11   4   40.92    1.70
   1 -11  -4   34.79    1.75
  -1 -11  -4   37.26    1.74
   1  11   4   36.07    1.73
  -1  11   4   36.93    1.72
   1  11  -4   39.09    1.71
  -1  11  -4   38.99    1.71
   1 -11   4   36.91    1.67
  -1 -11   4   39.03    1.69
   1  11  -4   37.79    1.74
  -1  11  -4   37.07    1.73
   1  11  -4   40.12    1.66
   1 -11   4   37.60    1.66
  -1 -11   4   37.77    1.67
  -1 -11  -4   35.40    1.75
   1 -11   4   37.99    1.68
  -1 -11   4   37.43    1.68
   1 -11   4   38.87    1.69
   1 -11  -4   35.03    1.76
  -1  11   5    0.07    0.29
   1  11   5    0.05    0.30
   1 -11   5    0.16    0.21
   1  11  -5   -0.15    0.32
  -1 -11   5   -0.03    0.20
  -1  11  -5    0.05    0.30
  -1  11  -5    0.04    0.36
  -1 -11  -5    0.05    0.30
  -1 -11   5    0.05    0.21
   1  11  -5    0.24    0.26
  -1 -11  -5   -0.10    0.30
   1 -11  -5    0.02    0.29
  -1 -11   5   -0.02    0.22
   1 -11   5    0.47    0.21
  -1 -11  -5    0.03    0.31
   1 -11   5    0.17    0.23
  -1 -11   5   -0.03    0.22
   1 -11  -5   -0.03    0.33
  -1 -11  -5   -0.38    0.33
   1 -11   6   61.83    2.51
   1  11  -6   58.74    2.58
  -1 -11  -6   55.52    2.61
   1 -11   6   57.91    2.49
  -1  11   6   53.83    2.57
   1  11   6   52.83    2.60
   1 -11   6   59.51    2.53
  -1 -11  -6   50.70    2.61
   1 -11   6   52.33    2.55
   1 -11  -6   51.68    2.62
  -1 -11   6   60.18    2.52
   1  11  -6   62.05    2.51
   1  11  -7   34.49    1.51
  -1 -11   7   31.93    1.48
   1 -11  -7   29.19    1.59
  -1  11  -7   31.60    1.54
   1  11  -7   32.33    1.55
   1 -11  -7   29.94    1.62
   1 -11   7   33.84    1.51
  -1 -11   7   33.29    1.51
  -1 -11  -7   28.81    1.60
   1  11   7   30.13    1.58
  -1  11  -7   34.31    1.60
   1  11  -7   33.90    1.59
  -1 -11   7   32.42    1.48
  -1  11   7   31.38    1.59
   1  11   7   30.47    1.60
   1 -11   7   32.31    1.48
   1 -11  -8   15.04    1.01
   1 -11   8   17.07    0.89
   1  11  -8   16.24    0.88
   1 -11   8   16.36    0.82
  -1 -11   8   16.28    0.84
  -1 -11  -8   14.69    0.97
  -1 -11  -8   16.38    1.00
  -1  11   8   15.33    0.94
   1  11   8   16.71    0.96
   1 -11  -8   16.54    0.98
  -1 -11  -8   15.24    0.94
   1 -11  -8   13.90    0.95
  -1  11  -8   16.32    0.92
   1  11  -8   16.79    0.92
   1 -11   8   16.18    0.83
  -1  11  -8   16.04    0.98
   1  11  -8   17.45    0.99
  -1 -11   8   15.98    0.85
   1  11   8   14.40    0.95
   1 -11   8   17.41    0.84
  -1  11   8   14.54    0.94
  -1 -11   8   16.60    0.86
  -1 -11  -8   13.77    0.97
   1 -11   8   17.81    0.88
  -1 -11   8   16.00    0.86
   1 -11  -8   14.23    1.00
  -1 -11   9   13.82    0.75
  -1 -11   9   13.46    0.73
   1  11   9   10.99    0.83
   1 -11   9   13.69    0.73
  -1  11   9   12.33    0.83
   1 -11  -9   11.41    0.86
   1 -11  -9   11.66    0.86
   1  11   9   12.05    0.86
  -1  11   9   12.83    0.85
  -1 -11  -9   11.16    0.85
   1 -11  -9   12.71    0.87
   1  11  -9   13.46    0.82
  -1  11  -9   13.55    0.82
   1  11  -9   13.70    0.89
  -1  11  -9   13.05    0.89
   1 -11   9   12.83    0.74
  -1 -11  -9   11.23    0.87
  -1 -11   9   13.98    0.76
  -1 -11  -9   11.92    0.86
   1 -11   9   12.45    0.69
  -1 -11   9   14.14    0.73
  -1 -11  -9   12.22    0.90
   1  11  -9   13.17    0.78
   1 -11  -9   13.18    0.91
   1 -11   9   12.95    0.77
   1  11  10   17.28    1.12
  -1 -11 -10   19.89    1.18
  -1  11  10   17.58    1.10
  -1  11 -10   19.59    1.09
   1  11 -10   22.58    1.12
  -1 -11 -10   16.86    1.13
   1 -11 -10   17.60    1.11
   1  11 -10   21.27    1.16
  -1  11 -10   20.36    1.16
   1 -11  10   20.17    0.99
   1  11  10   19.77    1.15
  -1 -11  10   20.87    1.02
  -1  11  10   16.67    1.09
  -1 -11  10   20.61    1.02
  -1 -11  10   20.90    1.00
   1 -11  10   19.90    0.98
   1  11  10   19.10    1.14
  -1 -11 -10   19.23    1.15
  -1  11  10   17.43    1.11
   1 -11 -11   31.92    1.80
   1 -11  11   39.37    1.69
   1  11 -11   33.56    1.66
  -1 -11 -11   31.52    1.80
  -1 -11  11   35.37    1.66
  -1 -11  11   38.46    1.67
  -1 -11 -11   33.77    1.82
   1  11  11   34.14    1.78
   1  11 -11   35.25    1.72
  -1  11 -11   34.67    1.72
  -1  11 -11   35.68    1.78
   1  11 -11   38.38    1.79
  -1 -11 -11   35.43    1.81
  -1 -11  11   35.27    1.63
   1  11  11   31.39    1.76
  -1  11  11   33.84    1.78
   1 -11  11   35.89    1.63
  -1 -11  11   36.45    1.65
  -1 -11 -11   32.61    1.78
   1 -11 -11   32.12    1.75
  -1 -11 -12    1.43    0.47
   1 -11 -12    2.31    0.45
  -1  11 -12    1.68    0.46
   1  11 -12    2.37    0.48
  -1  11 -12    2.40    0.54
   1  11 -12    2.61    0.56
  -1  11  12    1.32    0.45
   1  11  12    2.12    0.42
   1  11  12    2.15    0.44
  -1 -11  12    2.43    0.32
  -1  11  12    2.08    0.43
  -1 -11 -12    0.77    0.44
   1 -11 -12    2.28    0.53
   1  11 -12    2.06    0.42
  -1 -11  12    2.39    0.35
  -1 -11  12    2.26    0.35
  -1 -11  12    2.24    0.33
   1 -11  12    1.77    0.32
   1 -11  13    3.45    0.37
  -1 -11  13    2.71    0.36
  -1 -11  13    3.76    0.38
   1 -11 -13    2.21    0.46
  -1 -11 -13    2.74    0.49
   1  11  13    3.01    0.49
  -1  11  13    3.53    0.50
  -1  11 -13    4.04    0.58
   1  11 -13    3.43    0.56
   1  11  13    2.64    0.47
  -1  11  13    2.46    0.43
  -1 -11  13    3.50    0.35
  -1  11  13    2.97    0.48
   1  11  13    3.02    0.48
   1  11 -13    3.07    0.44
  -1 -11 -13    3.78    0.55
  -1  11 -13    2.80    0.48
   1  11 -13    3.08    0.50
   1 -11  13    3.49    0.36
  -1 -11  13    2.97    0.37
  -1 -11  14    9.07    0.54
   1 -11  14    7.60    0.53
   1 -11 -14    7.07    0.61
  -1 -11 -14    7.80    0.65
  -1  11  14    7.10    0.65
   1  11  14    6.44    0.62
   1  11 -14    9.37    0.71
  -1  11 -14    7.24    0.68
   1  11  14    7.31    0.62
  -1  11  14    6.28    0.62
  -1 -11  14    7.94    0.50
   1  11 -14    7.66    0.57
  -1  11 -14    6.63    0.61
   1  11 -14    7.91    0.63
  -1 -11  14    8.42    0.52
   1 -11  14    8.08    0.51
   1 -11 -15    1.76    0.37
  -1 -11 -15    1.85    0.41
   1  11  15    2.14    0.38
  -1  11  15    2.25    0.41
  -1  11 -15    1.84    0.47
   1  11 -15    1.56    0.43
   1  11  15    1.70    0.37
  -1  11  15    1.96    0.39
  -1 -11  15    1.95    0.26
   1  11 -15    1.85    0.35
   1  11  15    1.57    0.33
  -1 -11  15    1.82    0.28
   1 -11  15    1.88    0.30
  -1 -11  15    2.42    0.30
   1 -11  16    0.34    0.23
  -1 -11  16    0.68    0.22
  -1 -11 -16    0.85    0.32
   1  11  16    0.46    0.31
  -1  11  16    0.59    0.32
   1  11 -16    1.15    0.37
  -1  11 -16    1.27    0.38
  -1  11  16    0.66    0.28
  -1 -11  16    0.45    0.19
   1  11 -16    0.89    0.34
  -1 -11  16    0.84    0.21
  -1  11 -16    1.10    0.34
   1 -11  16    0.28    0.20
  -1 -11  16    0.63    0.21
  -1  11  16    0.02    0.27
   1  11  16    0.18    0.27
  -1  11  16    0.27    0.29
   1  11  16    0.53    0.28
   1  11 -17    3.30    0.34
  -1  11 -17    2.57    0.32
  -1  11  17    2.49    0.30
   1  11  17    2.86    0.30
  -1 -11 -17    2.49    0.31
   1  11  17    2.25    0.29
  -1 -11  17    2.54    0.25
  -1  11  17    2.95    0.31
   1 -11  17    2.91    0.24
  -1  11 -17    2.40    0.37
   1  11 -17    3.04    0.36
   1 -11  18    0.14    0.12
  -1  11  18    0.10    0.16
   1  11  18   -0.15    0.15
  -1 -11  18    0.15    0.14
  -1  11 -18    0.06    0.22
   1  11 -18    0.08    0.15
  -1  11  18    0.17    0.17
   1  11  18    0.13    0.16
   1 -12   0   -0.04    0.23
  -1 -12   0   -0.12    0.26
   1 -12   0    0.27    0.25
  -1 -12   0    0.14    0.26
   1 -12   0    0.19    0.26
  -1 -12   0   -0.06    0.25
   1  12   0    0.07    0.27
  -1  12   0   -0.12    0.26
  -1 -12   0    0.18    0.25
   1 -12   0    0.36    0.28
  -1 -12   0    0.02    0.26
   1 -12   0   -0.09    0.25
  -1 -12  -1   87.28    3.55
  -1 -12  -1   81.78    3.55
   1 -12  -1   83.40    3.54
   1 -12   1   87.98    3.52
  -1 -12   1   82.76    3.53
   1 -12   1   87.27    3.53
   1 -12  -1   81.65    3.53
  -1 -12   1   80.90    3.53
   1 -12   1   77.23    3.52
   1 -12   1   80.63    3.52
   1 -12  -1   77.42    3.53
  -1 -12  -1   77.93    3.53
  -1 -12   1   78.09    3.51
  -1 -12  -1   77.57    3.57
   1 -12  -1   75.84    3.56
   1 -12   1   77.49    3.54
  -1 -12   1   81.06    3.56
   1 -12  -1   78.41    3.53
  -1 -12  -1   76.75    3.52
  -1  12   1   85.07    3.53
  -1  12  -1   86.95    3.53
   1  12  -1   85.32    3.53
   1  12   1   82.28    3.53
  -1 -12   2   30.62    1.29
   1 -12   2   27.46    1.26
  -1 -12  -2   27.25    1.30
   1 -12  -2   25.60    1.28
   1 -12  -2   25.28    1.30
  -1 -12  -2   26.68    1.29
   1  12  -2   26.44    1.27
  -1  12   2   27.04    1.28
   1  12   2   25.85    1.28
  -1  12  -2   27.13    1.27
  -1 -12   2   26.07    1.26
  -1  12  -2   25.36    1.25
   1 -12  -2   25.67    1.28
  -1 -12   2   27.89    1.28
  -1 -12  -2   26.43    1.30
   1 -12   2   26.50    1.25
   1 -12  -2   24.17    1.27
  -1 -12  -2   25.00    1.27
  -1 -12   2   24.50    1.28
  -1 -12  -2   24.96    1.33
  -1 -12   2   26.12    1.25
   1 -12   2   24.51    1.24
  -1 -12   2   28.95    1.27
   1 -12   2   26.49    1.27
  -1 -12   3   78.01    3.07
   1 -12   3   74.30    3.06
  -1 -12  -3   67.76    3.13
  -1 -12  -3   65.88    3.07
   1 -12  -3   64.11    3.08
   1  12  -3   73.56    3.00
  -1 -12   3   74.38    3.09
  -1 -12  -3   70.70    3.10
   1 -12   3   69.14    3.04
  -1 -12   3   74.58    3.06
  -1 -12  -3   69.79    3.09
   1  12   3   67.35    3.07
  -1  12  -3   70.25    3.06
  -1  12   3   69.31    3.07
   1 -12   3   65.31    3.02
  -1 -12   3   73.04    3.05
  -1 -12   3   68.79    3.03
   1 -12   3   69.13    3.04
  -1 -12  -3   67.44    3.10
   1 -12  -3   65.13    3.08
  -1  12  -3   68.49    3.06
  -1  12   4   11.59    0.71
   1 -12   4   11.30    0.64
  -1 -12  -4   11.24    0.74
   1 -12  -4   10.25    0.74
   1 -12   4   10.53    0.65
  -1 -12   4   10.69    0.65
  -1 -12   4   12.07    0.69
   1 -12   4   11.98    0.66
  -1 -12  -4   11.62    0.72
   1 -12   4   11.09    0.62
   1  12  -4   12.56    0.63
   1 -12  -4   10.90    0.70
   1  12   4   11.07    0.76
  -1  12   5    6.52    0.58
   1  12   5    6.27    0.58
   1 -12   5    7.24    0.48
   1  12  -5    7.10    0.58
  -1  12  -5    7.10    0.59
   1 -12   5    7.49    0.50
  -1 -12   5    6.93    0.51
   1 -12  -5    6.73    0.57
   1  12  -5    7.55    0.48
  -1 -12  -5    6.24    0.58
   1 -12  -5    7.71    0.63
  -1 -12   5    7.22    0.49
   1 -12   5    6.85    0.49
   1 -12  -6   35.58    1.92
  -1 -12  -6   37.05    1.90
  -1  12  -6   40.48    1.85
   1  12  -6   41.81    1.88
  -1 -12   6   42.88    1.83
   1 -12  -6   38.19    1.94
   1 -12   6   37.16    1.87
  -1 -12  -6   38.61    1.95
   1 -12   6   43.11    1.84
   1 -12  -6   39.23    1.89
  -1 -12   6   43.80    1.84
   1  12  -6   45.83    1.82
  -1  12   6   39.50    1.92
   1 -12   6   41.58    1.81
   1  12   6   35.41    1.92
  -1 -12  -6   35.62    1.91
  -1 -12   6   40.28    1.81
   1 -12  -6   35.82    1.90
  -1  12  -6   41.93    1.90
   1  12  -6   42.58    1.90
  -1  12   6   37.88    1.89
   1  12   6   37.28    1.89
   1  12   7   20.03    1.14
  -1  12   7   20.77    1.13
  -1 -12  -7   18.24    1.16
   1 -12   7   22.53    1.03
  -1  12  -7   20.50    1.10
   1  12  -7   20.05    1.10
  -1 -12   7   23.64    1.07
   1  12  -7   21.70    1.15
  -1  12  -7   21.32    1.14
   1  12  -7   23.29    1.05
   1  12   7   19.09    1.14
  -1 -12   7   20.32    1.04
   1 -12   7   20.86    1.02
  -1  12   7   19.72    1.14
   1 -12  -7   17.87    1.14
  -1 -12  -7   18.53    1.12
  -1 -12   7   20.95    1.03
  -1 -12  -7   19.16    1.15
   1 -12   7   21.26    1.06
  -1 -12  -7   19.28    1.18
  -1 -12   7   22.26    1.06
   1 -12  -7   17.48    1.15
  -1  12   8   27.94    1.49
  -1 -12  -8   28.50    1.53
   1  12   8   28.39    1.50
   1 -12  -8   24.54    1.49
   1  12  -8   29.95    1.46
  -1 -12   8   30.27    1.40
  -1  12  -8   28.40    1.44
  -1  12  -8   30.03    1.51
   1  12  -8   29.76    1.51
  -1 -12   8   29.87    1.39
   1 -12   8   28.97    1.38
  -1  12   8   29.20    1.52
   1  12   8   27.45    1.51
   1 -12   8   28.21    1.35
  -1 -12   8   30.75    1.38
  -1 -12  -8   29.28    1.52
   1 -12  -8   27.81    1.56
   1  12  -8   29.17    1.39
  -1 -12   8   30.84    1.41
   1 -12  -8   27.93    1.55
  -1 -12  -8   27.40    1.54
   1 -12   8   30.88    1.41
  -1  12   9   42.60    2.19
   1  12   9   43.71    2.21
  -1 -12  -9   45.32    2.25
  -1  12  -9   46.53    2.15
   1  12  -9   48.28    2.17
  -1 -12   9   49.97    2.11
   1  12  -9   48.41    2.21
  -1  12  -9   49.59    2.21
  -1 -12   9   48.51    2.11
   1  12   9   44.72    2.23
   1 -12   9   47.28    2.08
  -1  12   9   42.46    2.21
   1 -12  -9   40.40    2.21
   1 -12  -9   42.64    2.20
  -1 -12   9   46.34    2.08
  -1 -12  -9   45.62    2.23
  -1 -12  10   36.46    1.61
   1 -12  10   36.08    1.61
  -1  12 -10   35.06    1.66
   1  12 -10   33.56    1.65
  -1 -12  10   39.14    1.62
  -1  12 -10   33.31    1.70
   1  12 -10   34.34    1.71
   1  12  10   30.69    1.71
  -1 -12  10   35.99    1.59
   1 -12  10   32.62    1.57
  -1  12  10   30.44    1.70
  -1  12  10   30.37    1.68
  -1 -12 -10   32.86    1.75
   1  12  10   30.83    1.70
  -1 -12 -10   31.81    1.76
   1  12 -10   34.09    1.59
   1 -12 -10   33.31    1.77
  -1 -12 -10   30.87    1.73
   1 -12 -10   30.79    1.69
   1  12  10   32.37    1.72
  -1  12  10   31.52    1.71
  -1 -12  10   34.21    1.57
  -1 -12 -10   32.63    1.73
  -1 -12  11   66.87    2.79
   1 -12  11   66.96    2.79
   1  12  11   57.44    2.88
  -1 -12 -11   58.88    2.91
  -1 -12  11   66.03    2.78
   1  12 -11   62.76    2.83
  -1  12 -11   62.51    2.82
  -1  12 -11   64.57    2.89
   1  12 -11   64.28    2.88
  -1 -12  11   66.73    2.77
   1 -12  11   65.37    2.75
   1 -12 -11   57.52    2.94
   1  12 -11   60.16    2.76
  -1 -12 -11   57.13    2.93
  -1 -12 -11   58.81    2.91
  -1 -12  11   61.44    2.75
   1  12  11   58.48    2.89
  -1  12  11   60.63    2.90
   1 -12 -11   59.98    2.88
  -1 -12 -11   56.69    2.89
  -1 -12 -12   19.05    1.16
   1 -12 -12   18.79    1.12
  -1  12 -12   20.21    1.10
   1  12 -12   19.77    1.09
  -1 -12  12   20.91    1.02
  -1  12 -12   21.54    1.17
   1  12 -12   20.63    1.15
   1 -12  12   20.47    1.01
  -1 -12  12   20.41    1.02
  -1 -12 -12   17.81    1.18
   1 -12 -12   18.05    1.19
   1  12 -12   18.35    1.03
  -1 -12  12   20.21    1.00
  -1  12  12   17.74    1.13
   1  12  12   18.04    1.14
   1 -12  12   20.69    1.03
  -1 -12  12   21.28    1.03
   1  12  12   16.31    1.11
  -1  12  12   17.68    1.12
   1 -12  13    0.23    0.28
  -1 -12  13    0.37    0.26
  -1 -12 -13   -0.52    0.45
   1  12  13   -0.11    0.35
  -1  12  13    0.15    0.37
   1  12 -13    0.56    0.46
  -1  12 -13   -0.03    0.47
  -1 -12  13    0.16    0.24
   1 -12  13    0.24    0.24
  -1 -12  13    0.20    0.24
   1  12  13   -0.11    0.36
  -1  12  13   -0.04    0.37
  -1 -12 -13    0.85    0.42
   1  12 -13    0.27    0.34
  -1 -12  13    0.47    0.27
   1  12 -13    0.38    0.38
  -1  12 -13   -0.07    0.40
  -1  12  13    0.42    0.35
   1  12  13    0.34    0.38
  -1 -12  14    3.04    0.32
   1 -12  14    2.76    0.33
   1  12 -14    2.43    0.36
  -1  12  14    1.87    0.39
   1  12  14    2.42    0.42
  -1  12  15    0.79    0.32
   1  12  15    0.45    0.30
   1  12  15    0.33    0.31
  -1  12  15    0.73    0.31
   1  12 -15    0.91    0.34
  -1 -12  15    0.61    0.22
  -1  12 -15    0.15    0.32
  -1 -12  15    0.38    0.23
   1 -12  15    0.34    0.23
   1  12  15    0.49    0.27
  -1  12  15    1.26    0.33
  -1 -12  15    0.52    0.22
   1 -12  15    0.31    0.22
   1  12 -15    0.34    0.37
  -1  12 -15    0.48    0.38
   1  12  15    0.45    0.27
   1  12 -15    0.52    0.28
  -1  12  15    0.50    0.29
  -1 -12 -15    0.58    0.32
  -1 -12 -16    0.21    0.26
  -1  12 -16    0.70    0.36
   1  12 -16    0.71    0.33
  -1  12  16    0.45    0.28
   1  12  16    0.38    0.28
  -1 -12  16    0.15    0.18
  -1  12  16    0.51    0.26
   1 -12  16    0.42    0.18
   1  12  16    0.14    0.24
  -1  12 -16   -0.08    0.29
   1  12 -16    0.34    0.29
   1  12  17   35.20    1.65
  -1  12  17   37.09    1.66
  -1  12  17   38.35    1.67
   1  12  17   38.00    1.66
  -1  12 -17   38.18    1.67
  -1 -12  17   40.01    1.62
  -1 -12 -17   38.64    1.66
   1 -12  17   36.86    1.61
   1  12 -17   32.43    1.62
   1  12  18    1.33    0.16
  -1  12  18    1.41    0.16
   1 -13   0   -0.39    0.30
  -1 -13   0   -0.06    0.30
   1 -13   0    0.36    0.28
  -1 -13   0    0.05    0.29
  -1 -13   0   -0.08    0.27
   1 -13   0    0.43    0.31
   1 -13   0    0.04    0.26
   1 -13  -1   12.07    0.69
   1 -13   1   10.11    0.65
  -1 -13  -1   11.21    0.70
  -1 -13  -1   10.45    0.68
   1 -13  -1   10.20    0.67
  -1 -13   1   11.91    0.67
   1 -13   1   11.15    0.68
   1 -13  -1   11.47    0.69
  -1 -13   1   10.91    0.71
  -1 -13  -1   11.31    0.73
  -1 -13   1   10.64    0.67
  -1 -13  -1   11.13    0.67
   1 -13   1   11.18    0.67
   1 -13  -1   11.51    0.72
   1 -13  -2   45.90    2.14
   1 -13   2   47.72    2.11
  -1 -13   2   46.20    2.10
  -1 -13  -2   47.69    2.14
   1  13   2   46.85    2.12
   1  13  -2   45.73    2.10
  -1 -13  -2   47.02    2.18
  -1 -13  -2   45.77    2.11
  -1 -13   2   46.48    2.13
   1 -13  -2   42.52    2.11
   1  13  -3    7.26    0.56
  -1  13  -3    7.53    0.54
   1  13   3    7.22    0.55
   1 -13   3    8.54    0.55
  -1 -13   3    7.73    0.54
  -1 -13   3    8.15    0.54
  -1 -13   3    6.68    0.51
   1 -13   3    7.19    0.50
  -1 -13  -3    6.83    0.57
  -1 -13   3    8.24    0.54
   1 -13  -3    7.67    0.58
  -1 -13   3    6.95    0.54
  -1 -13  -3    7.48    0.55
   1 -13  -3    7.10    0.57
  -1 -13   4    0.89    0.29
   1 -13   4    0.32    0.28
  -1 -13   4    0.90    0.30
  -1 -13  -4    0.34    0.32
   1 -13  -4    0.32    0.33
  -1  13   4    0.27    0.31
  -1  13  -4   -0.17    0.31
   1  13   4    0.10    0.32
   1  13  -4    0.04    0.29
  -1 -13   4    0.12    0.26
   1 -13  -4    0.54    0.36
  -1 -13  -4    0.13    0.36
   1 -13   4    0.02    0.24
  -1 -13   4    0.33    0.26
   1 -13  -4    0.06    0.33
  -1 -13  -4    0.61    0.33
   1  13   4    0.63    0.36
   1  13  -4    0.35    0.39
  -1  13  -4    0.63    0.35
  -1 -13   4    0.81    0.30
  -1  13   5    2.47    0.40
   1  13   5    2.35    0.42
   1  13  -5    2.20    0.38
   1 -13   5    2.76    0.32
  -1 -13   5    2.48    0.34
  -1  13  -5    2.17    0.43
   1  13  -5    2.45    0.46
   1 -13   5    2.74    0.34
  -1 -13  -5    1.77    0.39
  -1 -13   5    2.08    0.33
  -1  13   5    2.08    0.42
   1 -13  -5    2.69    0.42
   1  13   5    1.65    0.40
  -1 -13  -5    2.61    0.43
   1 -13   5    2.04    0.28
  -1 -13   5    2.47    0.31
  -1 -13  -5    2.94    0.41
   1 -13  -5    2.24    0.43
  -1 -13  -5    2.45    0.44
   1 -13   5    2.32    0.33
  -1 -13   5    2.42    0.33
   1 -13  -5    2.11    0.46
   1 -13   5    2.22    0.37
   1 -13  -5    2.31    0.38
  -1 -13  -6    2.59    0.43
   1 -13   6    1.63    0.30
  -1 -13   6    1.66    0.32
   1 -13  -6    1.40    0.42
  -1 -13  -6    1.53    0.39
  -1  13  -6    1.58    0.37
  -1 -13   6    1.89    0.32
  -1  13   6    1.19    0.37
   1  13   6    1.78    0.40
   1 -13   6    1.17    0.27
  -1 -13  -6    1.48    0.41
  -1 -13   6    1.39    0.29
   1  13   6    1.16    0.42
  -1  13   6    1.53    0.39
   1 -13  -6    1.33    0.33
   1 -13   6    1.36    0.34
  -1 -13   6    1.46    0.31
   1 -13  -6    0.76    0.41
  -1 -13  -6    2.16    0.44
   1 -13   6    1.63    0.31
   1  13  -6    1.65    0.46
  -1  13  -6    0.92    0.44
  -1 -13  -7  188.29    8.40
  -1  13  -7  209.99    8.32
   1  13  -7  207.67    8.33
  -1 -13   7  202.91    8.29
   1  13   7  183.04    8.39
  -1  13   7  185.88    8.39
   1 -13   7  199.08    8.27
  -1 -13   7  208.07    8.28
   1 -13  -7  177.31    8.39
  -1 -13  -7  180.36    8.37
   1  13   7  190.55    8.38
  -1  13   7  187.85    8.36
  -1 -13  -7  192.06    8.42
  -1 -13  -7  178.68    8.41
  -1 -13   7  207.63    8.30
   1 -13  -7  184.01    8.42
   1 -13   7  207.52    8.31
   1  13  -7  204.81    8.35
  -1  13  -7  205.35    8.35
   1 -13  -8   28.74    1.69
  -1  13  -8   34.59    1.64
  -1 -13   8   37.69    1.61
   1  13  -8   36.38    1.66
  -1  13  -8   33.83    1.70
   1  13  -8   34.09    1.70
  -1 -13   8   34.69    1.59
  -1  13   8   30.52    1.67
   1  13   8   31.61    1.69
  -1 -13  -8   34.04    1.73
   1 -13   8   34.44    1.57
   1  13   8   30.17    1.71
  -1  13   8   33.14    1.71
  -1 -13  -8   31.86    1.71
  -1 -13  -9    3.85    0.58
   1 -13  -9    2.66    0.54
  -1 -13  -9    4.13    0.56
   1 -13  -9    3.05    0.52
  -1  13  -9    4.30    0.52
  -1 -13   9    4.27    0.42
   1  13  -9    4.94    0.55
   1  13  -9    3.14    0.58
  -1  13  -9    3.36    0.58
   1  13   9    4.27    0.54
   1 -13   9    3.93    0.39
  -1  13   9    3.76    0.50
  -1 -13   9    4.39    0.41
  -1  13   9    3.30    0.52
  -1 -13  -9    3.36    0.53
   1  13   9    3.90    0.54
   1 -13  -9    3.32    0.53
   1 -13   9    4.58    0.44
  -1 -13  -9    3.40    0.54
  -1 -13   9    3.63    0.42
  -1 -13  10   57.65    2.38
   1 -13  10   56.01    2.38
  -1  13 -10   54.73    2.41
  -1 -13  10   56.21    2.37
   1  13 -10   56.79    2.43
   1  13 -10   54.54    2.46
  -1  13 -10   52.26    2.47
  -1 -13  10   56.20    2.36
   1  13  10   46.73    2.47
   1 -13  10   53.59    2.34
  -1  13  10   48.28    2.46
  -1 -13 -10   50.44    2.51
   1  13  10   50.06    2.48
  -1  13  10   47.37    2.45
   1 -13 -10   49.19    2.52
  -1 -13 -10   48.41    2.53
   1 -13 -10   45.13    2.45
  -1 -13 -10   47.92    2.49
  -1 -13 -10   50.86    2.49
  -1  13  10   50.58    2.48
   1  13  10   49.31    2.48
  -1 -13  10   53.87    2.34
   1 -13  11   30.03    1.39
  -1 -13  11   29.17    1.37
   1  13  11   26.33    1.48
   1  13 -11   29.59    1.44
  -1 -13  11   29.49    1.36
  -1  13 -11   28.73    1.42
   1  13 -11   28.74    1.48
  -1  13 -11   28.15    1.48
   1 -13  11   28.51    1.35
  -1 -13  11   27.61    1.36
   1 -13 -11   25.12    1.52
  -1 -13 -11   25.98    1.53
   1  13  11   25.99    1.49
  -1  13  11   26.81    1.49
  -1 -13  11   28.60    1.34
  -1 -13 -11   25.73    1.49
   1 -13 -11   25.98    1.46
  -1 -13  12    0.96    0.28
   1 -13  12    1.27    0.30
  -1 -13 -12    0.72    0.44
   1  13  12    0.78    0.40
  -1  13 -12    1.40    0.51
   1  13 -12    1.51    0.52
   1 -13  12    1.41    0.28
  -1 -13  12    1.58    0.29
  -1 -13 -12    1.19    0.47
   1 -13 -12    0.95    0.44
   1  13  12    1.35    0.38
  -1  13  12    1.55    0.43
  -1 -13  12    1.26    0.30
   1  13 -12    0.88    0.41
  -1  13 -12    1.11    0.40
  -1  13  12    0.79    0.38
   1  13  12    1.27    0.38
   1  13 -13   12.14    0.75
  -1  13 -13   10.01    0.72
  -1 -13  13   11.14    0.65
   1  13  13   10.96    0.77
  -1  13  13   10.84    0.77
  -1  13  13   11.69    0.79
   1  13  13   10.48    0.76
  -1 -13 -13   10.53    0.81
   1 -13  13   11.40    0.67
  -1 -13  13   12.33    0.67
  -1  13  14   16.57    1.02
   1  13  14   17.09    1.02
   1  13 -14   18.52    1.02
  -1  13 -14   17.78    1.02
  -1 -13  14   19.24    0.92
  -1 -13  14   18.78    0.92
  -1 -13 -14   17.12    1.01
   1 -13  14   17.21    0.90
   1  13  14   16.94    1.01
  -1  13  14   18.67    1.03
  -1 -13  14   20.33    0.94
   1 -13  14   19.03    0.93
  -1  13 -14   19.46    0.99
   1  13 -14   19.62    0.99
  -1 -13  14   17.42    0.90
   1  13  15    1.79    0.33
  -1  13  15    1.34    0.32
  -1  13 -15    1.07    0.32
   1  13  15    0.80    0.30
  -1  13  15    1.29    0.30
  -1 -13 -15    1.12    0.31
  -1  13  15    1.33    0.29
   1  13  15    1.06    0.29
  -1 -13  15    1.31    0.24
   1 -13  15    1.33    0.22
   1  13 -15    0.96    0.36
  -1  13 -15    1.26    0.37
   1 -13  15    1.68    0.25
   1  13  16    3.86    0.35
  -1  13  16    3.21    0.34
  -1 -13  16    3.62    0.27
   1 -13  16    2.86    0.25
  -1 -13 -16    3.06    0.30
  -1  13 -16    3.38    0.38
   1  13 -16    2.55    0.30
   1  13  16    3.08    0.32
  -1  13  16    3.10    0.31
  -1  13  17    0.35    0.17
   1  13  17    0.62    0.17
   1  13 -17    0.80    0.16
  -1  13 -17    0.94    0.18
   1  13  17    0.46    0.17
  -1  13  17    0.78    0.17
  -1 -14   0    0.02    0.30
   1 -14   0    0.12    0.31
  -1 -14   0    0.13    0.29
  -1 -14   0    0.37    0.32
   1 -14   0    0.09    0.28
  -1 -14   0    0.07    0.30
   1 -14   0    0.24    0.30
  -1 -14   0    0.18    0.33
  -1 -14   0    0.12    0.30
   1  14   0   -0.09    0.31
  -1  14   0   -0.07    0.30
  -1 -14   1  107.68    4.75
   1 -14   1  111.72    4.75
  -1 -14  -1  106.31    4.76
  -1 -14   1  106.17    4.74
  -1 -14  -1  110.03    4.76
   1 -14  -1  115.49    4.79
   1 -14  -1  107.19    4.75
  -1 -14  -1  107.69    4.77
   1 -14   1  109.30    4.73
  -1 -14   1  113.39    4.76
   1 -14  -1  107.78    4.76
  -1 -14  -1  109.30    4.76
  -1 -14   1  111.17    4.80
  -1 -14   1  109.07    4.74
  -1 -14  -1  106.72    4.81
   1 -14   1  113.58    4.76
   1  14  -1  111.59    4.74
   1  14   1  111.60    4.75
  -1  14   1  108.72    4.74
  -1  14  -1  113.84    4.74
   1 -14   2   34.01    1.59
  -1 -14   2   34.34    1.59
  -1 -14   2   32.99    1.58
   1 -14   2   30.82    1.56
  -1 -14  -2   31.16    1.60
   1 -14   2   35.82    1.58
   1  14   2   35.27    1.61
  -1  14   2   31.72    1.58
   1  14  -2   35.44    1.59
  -1  14  -2   33.00    1.58
  -1 -14  -2   31.09    1.60
  -1 -14   2   33.85    1.63
  -1 -14  -2   33.92    1.67
   1 -14  -2   31.60    1.62
   1 -14   2   33.61    1.57
  -1 -14   2   34.59    1.59
   1 -14  -2   32.10    1.60
  -1 -14  -2   31.73    1.61
   1 -14  -2   30.66    1.61
  -1 -14  -2   32.20    1.60
  -1 -14  -3   81.89    3.71
   1 -14  -3   83.66    3.74
   1 -14  -3   83.12    3.78
   1 -14   3   87.85    3.69
  -1 -14   3   91.38    3.71
   1 -14  -3   76.22    3.71
  -1 -14   3   88.56    3.73
  -1 -14  -3   79.32    3.71
  -1 -14   3   89.19    3.70
   1 -14   3   87.23    3.67
  -1 -14  -3   85.28    3.74
   1 -14  -3   75.78    3.70
  -1 -14   3   86.09    3.70
   1 -14   3   78.64    3.66
   1  14  -3   88.87    3.69
  -1  14   3   85.90    3.71
  -1  14  -3   87.25    3.69
   1  14   3   80.25    3.70
  -1  14   4  106.02    4.77
  -1  14  -4  114.72    4.75
   1  14  -4  112.47    4.76
   1  14   4  103.96    4.78
  -1 -14   4  106.80    4.72
  -1  14  -4  109.47    4.73
   1 -14   4  107.34    4.72
  -1 -14  -4  102.32    4.79
  -1 -14   4  115.86    4.76
  -1 -14   4  117.32    4.76
   1 -14   4  119.84    4.77
  -1 -14  -4  104.62    4.78
   1 -14  -4  106.49    4.80
  -1 -14   4  109.93    4.73
   1 -14   4  104.55    4.80
   1 -14   4  109.96    4.73
   1 -14  -4  105.35    4.83
   1 -14  -4  107.04    4.81
  -1 -14  -4  104.19    4.83
   1  14   4  109.42    4.83
  -1 -14   4  122.60    4.77
  -1 -14  -4  105.68    4.81
   1 -14  -4  103.13    4.78
   1 -14   4  122.18    4.75
  -1  14   4  109.54    4.83
   1 -14  -5    5.94    0.58
   1  14   5    6.33    0.58
  -1 -14  -5    6.67    0.60
  -1  14   5    6.89    0.62
   1 -14   5    7.76    0.52
  -1 -14  -5    6.56    0.60
   1 -14  -5    6.01    0.61
  -1 -14   5    6.31    0.50
   1  14  -5    5.78    0.60
  -1  14  -5    6.18    0.59
   1 -14   5    6.52    0.50
  -1 -14  -5    5.76    0.57
  -1 -14   5    5.66    0.51
   1 -14   5    7.29    0.55
  -1 -14   5    7.25    0.54
   1 -14  -5    6.62    0.60
  -1  14   5    6.09    0.57
  -1  14  -5    6.23    0.56
   1  14  -5    5.64    0.54
   1  14   5    6.34    0.57
   1 -14   5    6.54    0.51
  -1 -14  -5    6.80    0.62
   1 -14  -5    6.11    0.62
  -1 -14   5    6.57    0.50
   1 -14  -5    6.16    0.56
   1 -14   5    5.79    0.55
  -1 -14  -6    7.31    0.64
   1 -14  -6    7.59    0.67
   1  14  -6    7.65    0.69
  -1  14  -6    8.81    0.69
  -1 -14   6    8.29    0.58
  -1 -14  -6    8.30    0.68
  -1  14   6    8.76    0.66
   1  14  -6    8.35    0.64
   1  14   6    7.94    0.67
  -1 -14  -6    7.89    0.67
  -1 -14   6    8.28    0.57
   1 -14   6    7.73    0.60
   1 -14  -6    7.71    0.63
  -1 -14  -6    7.36    0.66
   1  14   6    6.86    0.66
  -1  14   6    8.61    0.69
   1 -14  -7    0.87    0.43
  -1 -14   7    0.09    0.29
  -1  14  -7    0.79    0.46
   1  14  -7   -0.17    0.50
  -1 -14   7    0.66    0.30
  -1 -14  -7    0.53    0.39
   1  14  -7    0.67    0.36
  -1  14   7    0.20    0.41
   1  14   7    0.27    0.42
  -1 -14  -7    0.81    0.44
  -1 -14  -7   -0.04    0.43
  -1 -14   7    0.64    0.29
   1 -14   7    0.68    0.32
   1 -14  -7    0.64    0.48
  -1 -14   7    0.56    0.29
  -1  14   7    0.60    0.41
   1 -14   7    1.12    0.28
   1  14   7    0.37    0.38
   1 -14  -8   10.22    0.84
  -1 -14   8   10.75    0.66
   1 -14   8   11.13    0.66
  -1 -14   8   11.65    0.70
  -1 -14  -8   10.51    0.81
  -1  14   8   10.09    0.78
   1  14   8   10.95    0.81
   1 -14  -8   10.94    0.81
  -1 -14   8   10.83    0.68
  -1  14   8   11.44    0.80
   1  14   8    9.94    0.79
   1  14  -8   10.27    0.81
  -1  14  -8   10.48    0.79
   1 -14  -8   10.68    0.84
   1 -14   8   12.58    0.71
  -1 -14  -8   10.35    0.82
  -1 -14   8   11.52    0.69
  -1 -14   9   54.80    2.27
   1 -14  -9   44.64    2.35
   1 -14   9   53.74    2.26
  -1 -14   9   52.61    2.25
  -1  14  -9   54.13    2.29
  -1 -14   9   50.90    2.24
   1  14  -9   50.00    2.32
  -1  14  -9   49.76    2.32
   1 -14   9   49.59    2.21
  -1 -14   9   50.09    2.23
  -1 -14  -9   44.35    2.36
   1 -14  -9   45.31    2.33
   1 -14  -9   45.44    2.33
  -1  14   9   47.20    2.33
   1  14   9   50.52    2.37
  -1 -14  -9   47.17    2.36
   1 -14  -9   41.87    2.37
  -1 -14  -9   46.12    2.41
  -1  14   9   47.85    2.36
   1  14   9   45.81    2.36
  -1 -14 -10    0.17    0.45
   1 -14 -10    0.60    0.44
  -1 -14 -10   -0.23    0.43
   1 -14 -10    0.56    0.36
  -1  14  10    0.07    0.40
   1  14  10    1.01    0.43
  -1 -14 -10    0.11    0.40
   1 -14  10    0.12    0.30
  -1 -14  10    0.53    0.29
   1  14 -10    0.44    0.47
  -1  14 -10    0.26    0.48
  -1 -14  10   -0.04    0.30
  -1  14 -10    0.32    0.39
  -1 -14  10    0.62    0.31
  -1  14  10    0.04    0.37
   1  14  10   -0.15    0.38
   1 -14  10    0.24    0.26
  -1  14  10    0.87    0.40
   1  14  10    0.42    0.40
  -1 -14  10    0.38    0.28
  -1 -14  11    6.89    0.53
   1 -14  11    8.26    0.56
   1  14 -11    8.66    0.71
  -1  14 -11    6.90    0.67
   1  14  11    6.59    0.67
  -1  14  11    7.57    0.65
  -1 -14  11    8.25    0.55
   1 -14 -11    7.50    0.71
  -1 -14 -11    7.20    0.71
  -1 -14  11    7.22    0.52
  -1  14 -11    7.17    0.61
  -1 -14 -11    6.06    0.65
  -1 -14  11    8.21    0.53
   1 -14  11    7.58    0.51
  -1 -14  12   15.20    0.78
   1 -14  12   14.12    0.77
  -1  14 -12   14.69    0.86
   1  14  12   13.37    0.89
  -1  14  12   13.51    0.89
  -1  14  12   13.44    0.90
   1  14  12   13.60    0.92
  -1 -14 -12   13.31    0.94
   1 -14 -12   14.66    0.95
  -1 -14  12   15.12    0.80
   1 -14  12   15.28    0.81
  -1 -14  13    0.11    0.24
   1 -14  13    0.30    0.24
   1  14  13    0.09    0.32
  -1  14  13   -0.16    0.32
  -1  14 -13    0.65    0.42
   1  14 -13   -0.49    0.43
  -1 -14  13    0.41    0.22
   1 -14  13   -0.43    0.23
  -1  14  13    0.51    0.32
   1  14  13    0.09    0.30
  -1 -14 -13   -0.17    0.34
  -1 -14  13    0.14    0.22
  -1  14  13    0.33    0.33
   1  14  13    0.30    0.33
  -1 -14  13    0.13    0.22
   1  14 -14    0.72    0.29
   1  14  14    0.85    0.31
  -1  14  14    0.13    0.30
  -1 -14  14    0.92    0.24
   1 -14  14    0.93    0.24
   1  14 -14    0.97    0.38
  -1  14 -14    1.79    0.39
  -1 -14 -14    0.57    0.31
   1  14  14    0.78    0.30
  -1  14  14    0.82    0.31
  -1 -14  14    0.94    0.22
   1 -14  14    0.71    0.20
   1 -14 -14    0.92    0.30
  -1  14 -15    0.26    0.32
   1  14  15    0.43    0.24
  -1  14  15    0.06    0.27
  -1  14 -15    0.09    0.25
   1  14 -15    0.25    0.23
  -1 -14 -15   -0.05    0.24
  -1  14  15    0.04    0.24
   1  14  15   -0.02    0.24
  -1  14 -16    2.87    0.28
   1  14 -16    2.90    0.26
   1 -14  16    3.24    0.24
   1  14  16    3.31    0.29
  -1 -14  16    3.82    0.27
  -1  14  16    3.47    0.29
  -1  14  16    3.67    0.32
  -1 -15   0    1.25    0.34
   1 -15   0    1.33    0.35
   1 -15   0    1.15    0.37
  -1 -15   0    1.63    0.40
  -1 -15   0    1.77    0.38
   1 -15   0    1.64    0.40
  -1 -15   0    1.65    0.37
  -1  15   0    2.04    0.40
   1  15   0    1.31    0.38
  -1 -15   1    8.37    0.61
   1 -15   1    8.24    0.61
  -1 -15   1    8.93    0.63
  -1 -15  -1    8.84    0.65
   1 -15   1    7.61    0.59
   1 -15  -1    7.27    0.60
   1 -15   1    7.77    0.66
  -1 -15   1    8.95    0.61
   1 -15   1    8.81    0.62
  -1 -15   1    9.98    0.69
  -1 -15  -1    7.58    0.60
   1 -15  -1    7.60    0.62
  -1 -15  -1    8.28    0.67
   1 -15  -1    7.95    0.62
  -1 -15   1    9.03    0.63
  -1 -15  -1    8.01    0.61
  -1  15   1    7.83    0.61
   1  15  -1    8.28    0.62
  -1  15  -1    9.20    0.62
   1  15   1    8.20    0.65
   1  15   2   42.18    2.06
  -1  15  -2   45.33    2.03
  -1  15   2   44.27    2.05
   1  15  -2   45.98    2.05
  -1 -15  -2   42.27    2.06
   1 -15  -2   42.24    2.06
  -1 -15   2   42.26    2.07
   1 -15   2   43.72    2.05
  -1 -15   2   48.12    2.05
  -1 -15   2   40.18    2.02
  -1 -15   2   44.78    2.05
   1 -15   2   44.29    2.05
  -1 -15  -2   45.15    2.09
   1 -15   2   44.20    2.02
  -1 -15   2   42.79    2.03
   1 -15  -2   43.30    2.06
   1 -15   2   40.16    2.10
   1 -15  -2   41.20    2.10
   1 -15  -2   46.91    2.10
  -1 -15  -2   42.07    2.05
   1 -15  -3    1.74    0.41
   1 -15  -3    1.58    0.39
  -1 -15  -3    1.99    0.42
   1 -15  -3    2.22    0.41
  -1 -15   3    1.34    0.33
   1 -15   3    1.70    0.33
   1 -15   3    1.80    0.39
   1 -15  -3    1.15    0.37
   1  15   3    2.20    0.45
   1 -15   3    1.83    0.34
  -1 -15   3    2.37    0.38
   1  15   3    1.92    0.42
  -1  15  -3    2.20    0.40
  -1  15   3    1.57    0.39
   1  15  -3    2.13    0.41
   1 -15   4   33.51    1.82
   1 -15  -4   36.79    1.85
   1 -15  -4   34.68    1.83
  -1 -15   4   40.16    1.79
   1 -15   4   38.44    1.76
  -1  15   4   36.50    1.85
   1 -15  -4   35.28    1.82
  -1 -15   4   40.44    1.79
   1  15   4   35.07    1.85
   1 -15   4   38.79    1.76
  -1 -15  -4   34.87    1.83
   1  15  -4   38.47    1.80
   1  15   4   37.16    1.82
  -1  15   4   35.35    1.79
  -1  15  -4   39.34    1.79
   1 -15   5    3.13    0.40
  -1 -15   5    2.36    0.39
  -1 -15  -5    3.28    0.49
   1  15   5    2.64    0.47
  -1  15   5    2.06    0.42
   1 -15  -5    3.13    0.50
  -1 -15  -5    2.72    0.47
  -1 -15   5    2.22    0.37
  -1  15  -5    2.05    0.47
   1 -15   5    2.41    0.44
  -1 -15   5    3.05    0.41
   1 -15  -5    2.09    0.40
   1 -15   5    2.81    0.40
   1 -15  -5    2.20    0.42
   1  15  -5    2.27    0.44
   1  15   5    1.68    0.44
  -1  15  -5    2.30    0.42
  -1  15   5    2.83    0.47
  -1 -15  -5    2.75    0.50
   1 -15   5    2.07    0.35
  -1 -15   5    2.51    0.38
  -1 -15   6    0.93    0.33
  -1 -15  -6    0.55    0.37
  -1 -15   6    0.98    0.36
   1 -15   6    1.26    0.37
   1 -15  -6    0.98    0.42
  -1 -15  -6    1.10    0.43
  -1 -15   6    0.69    0.30
  -1  15  -6    1.90    0.47
  -1 -15   6    1.77    0.36
  -1  15   6    1.32    0.42
   1  15  -6    0.42    0.35
   1  15   6    1.64    0.44
  -1  15  -6    0.70    0.39
   1  15   6    1.26    0.40
  -1 -15   6    1.46    0.36
  -1  15   6    0.97    0.42
   1 -15   6    1.72    0.34
   1 -15   6    1.24    0.37
   1 -15   6    0.86    0.33
  -1 -15   6    0.38    0.31
   1 -15  -6    1.92    0.48
   1 -15  -6    1.76    0.39
  -1 -15  -6    1.35    0.43
   1 -15   7   10.44    0.70
  -1 -15   7   11.22    0.72
  -1 -15   7   10.59    0.68
   1 -15  -7    9.35    0.78
  -1 -15   7   10.01    0.66
   1  15   7   10.14    0.77
  -1  15   7    8.81    0.76
   1 -15   7   11.59    0.69
   1 -15  -7    9.14    0.79
  -1  15  -7   10.26    0.72
   1  15  -7   10.60    0.73
   1  15   7   11.27    0.80
  -1  15   7   10.22    0.77
  -1  15  -7    9.12    0.78
   1  15  -7    9.92    0.77
   1 -15   7   10.92    0.67
   1 -15  -7    9.43    0.80
  -1 -15  -7    9.45    0.78
  -1 -15   7   10.89    0.67
  -1 -15   8    1.30    0.36
   1 -15   8    0.48    0.33
  -1 -15   8    0.20    0.30
  -1 -15  -8    0.78    0.47
   1 -15  -8    0.64    0.43
   1  15  -8    0.90    0.39
  -1  15   8    1.08    0.43
   1  15   8    0.36    0.41
  -1  15  -8    0.19    0.39
   1 -15  -8    0.50    0.43
  -1 -15   8    1.09    0.32
   1  15  -8    0.54    0.47
  -1  15  -8    0.58    0.48
   1  15   8    0.12    0.40
  -1  15   8    0.78    0.42
  -1 -15   8    0.57    0.30
   1 -15   8    0.48    0.28
   1 -15  -8    1.20    0.45
  -1 -15  -8    0.49    0.43
  -1 -15  -9   29.00    1.60
   1 -15  -9   28.11    1.59
  -1  15   9   27.75    1.54
  -1 -15   9   30.82    1.44
   1  15   9   29.40    1.54
  -1  15  -9   29.32    1.47
   1  15  -9   27.87    1.46
  -1  15   9   28.22    1.52
  -1 -15   9   32.12    1.45
   1 -15   9   31.02    1.44
  -1 -15   9   30.34    1.43
   1 -15   9   32.30    1.47
  -1 -15   9   32.58    1.48
  -1  15  -9   29.48    1.52
   1  15  -9   28.21    1.52
   1 -15  -9   26.75    1.51
  -1 -15  -9   25.63    1.53
   1  15   9   25.98    1.53
  -1  15   9   26.86    1.52
   1  15 -10   31.85    1.48
  -1  15  10   26.61    1.49
   1  15  10   29.11    1.54
  -1 -15  10   32.78    1.44
   1 -15  10   30.81    1.44
  -1 -15  10   29.18    1.41
  -1  15 -10   30.31    1.50
   1  15 -10   29.04    1.51
  -1 -15 -10   26.51    1.53
  -1  15  10   28.80    1.54
  -1 -15  10   32.50    1.44
   1  15  10   28.24    1.53
   1 -15 -10   26.57    1.49
  -1 -15 -10   27.25    1.57
   1 -15 -10   26.35    1.56
  -1  15  11    0.07    0.36
   1  15  11    0.20    0.34
  -1  15  11   -0.27    0.35
   1  15  11    0.03    0.33
  -1  15 -11    0.26    0.35
   1  15 -11    0.19    0.33
  -1 -15 -11    0.70    0.42
   1 -15 -11    0.04    0.41
   1 -15  11    0.25    0.27
  -1 -15  11   -0.06    0.25
   1 -15 -12    1.47    0.43
  -1 -15 -12    0.92    0.43
   1  15 -12    1.06    0.34
   1  15  12    0.64    0.36
  -1  15 -12    0.90    0.43
  -1 -15  12    1.00    0.26
  -1  15  12    1.35    0.35
  -1 -15 -12    0.62    0.35
   1 -15  12    1.22    0.28
  -1 -15  12    1.50    0.28
  -1  15  12    1.69    0.36
   1  15  12    1.37    0.36
   1 -15  12    1.24    0.30
  -1 -15  12    1.19    0.31
  -1 -15  12    1.68    0.27
  -1  15  13   11.71    0.79
   1  15  13   11.45    0.77
  -1  15 -13   13.00    0.79
   1 -15  13   15.16    0.75
  -1  15  13   12.57    0.79
  -1 -15  13   14.79    0.75
   1  15  13   11.34    0.77
   1  15 -13   13.55    0.74
  -1  15 -13   13.55    0.75
  -1 -15 -13   11.75    0.76
  -1 -15  13   13.44    0.71
   1 -15  13   13.55    0.72
   1  15  13   12.59    0.79
  -1  15  13   13.35    0.79
  -1  15  14    2.80    0.33
  -1 -15  14    3.19    0.31
   1 -15  14    2.67    0.28
   1 -15 -14    2.88    0.33
  -1 -15 -14    2.40    0.32
   1  15 -14    2.99    0.32
  -1  15 -14    2.48    0.33
  -1  15 -14    3.57    0.40
   1  15  14    3.39    0.37
  -1  15  14    3.26    0.37
   1  15  15    7.12    0.44
   1 -15  15    7.30    0.39
  -1 -15  15    7.63    0.41
  -1  15  15    6.60    0.43
   1  15  15    6.53    0.45
  -1  15  15    7.03    0.47
   1  15 -15    6.07    0.42
  -1  15 -15    6.11    0.43
  -1  15 -16    1.55    0.18
  -1  15  16    1.51    0.18
  -1  15  16    1.53    0.18
   1  15  16    1.61    0.18
   1 -16   0   -0.11    0.38
  -1 -16   0   -0.07    0.39
  -1 -16   0    0.35    0.36
   1 -16   0    0.12    0.35
   1  16   0    0.11    0.35
  -1  16   0    0.29    0.34
   1 -16   0    0.15    0.36
   1 -16   0   -0.20    0.34
  -1 -16   0   -0.45    0.34
   1 -16   1   85.92    3.89
   1 -16  -1   83.17    3.88
  -1 -16   1   84.11    3.80
   1 -16   1   86.34    3.81
  -1 -16   1   88.13    3.82
   1 -16  -1   83.82    3.83
  -1 -16   1   87.03    3.87
  -1 -16  -1   85.88    3.82
   1 -16   1   91.07    3.83
  -1  16   1   84.87    3.80
   1  16   1   83.52    3.81
   1  16  -1   87.11    3.81
  -1  16  -1   85.74    3.79
   1 -16   1   96.40    3.87
   1 -16  -1   87.61    3.85
   1 -16  -1   79.58    3.80
   1 -16   1   85.50    3.80
  -1 -16   1   90.42    3.84
  -1 -16  -1   84.26    3.84
   1 -16  -2   39.13    1.91
   1 -16  -2   36.27    1.90
   1 -16   2   39.07    1.91
   1 -16   2   39.22    1.83
  -1 -16   2   38.88    1.83
  -1 -16  -2   35.94    1.83
  -1 -16   2   40.82    1.84
   1 -16   2   38.18    1.84
   1 -16  -2   32.83    1.83
   1  16   2   36.91    1.84
  -1  16   2   35.67    1.82
  -1  16  -2   37.41    1.81
   1  16  -2   38.93    1.83
   1 -16  -2   39.25    1.87
  -1 -16   2   40.77    1.85
  -1 -16   2   38.02    1.83
   1 -16  -2   37.74    1.85
   1 -16   2   38.00    1.81
  -1 -16  -2   37.32    1.86
  -1 -16   3   48.43    2.18
   1  16   3   46.17    2.24
   1 -16   3   47.43    2.15
  -1 -16  -3   46.71    2.22
  -1  16   3   44.87    2.24
   1 -16  -3   40.46    2.17
  -1 -16   3   48.76    2.17
   1 -16   3   48.90    2.18
   1 -16  -3   44.48    2.22
   1 -16  -3   42.07    2.22
  -1 -16  -3   44.79    2.24
   1 -16   3   45.76    2.24
  -1  16   3   45.92    2.17
  -1  16  -3   49.60    2.16
   1  16   3   44.87    2.18
   1  16  -3   46.28    2.16
   1 -16   3   49.06    2.18
  -1 -16   3   48.54    2.17
   1 -16  -3   42.06    2.19
  -1 -16   3   46.08    2.15
  -1  16   4   63.06    3.03
   1  16   4   62.00    3.03
   1 -16   4   69.19    2.95
  -1 -16   4   72.02    2.97
   1 -16  -4   56.79    2.98
  -1 -16  -4   64.19    3.02
   1 -16   4   70.70    2.99
  -1 -16   4   68.97    2.97
   1 -16   4   67.29    2.97
  -1 -16   4   69.58    2.97
   1 -16  -4   60.88    3.00
  -1  16  -4   69.89    2.97
  -1  16   4   63.65    2.99
   1  16  -4   67.52    2.97
   1  16   4   64.63    3.00
   1 -16   4   64.06    3.02
  -1 -16  -4   63.88    3.05
   1 -16  -4   63.47    3.05
   1 -16  -4   64.36    3.03
  -1 -16   4   65.10    2.96
  -1 -16   5   53.98    2.43
   1 -16   5   56.42    2.45
  -1 -16   5   53.69    2.43
   1  16   5   50.14    2.50
  -1  16   5   50.60    2.50
   1 -16   5   55.50    2.42
  -1 -16   5   56.17    2.45
  -1 -16  -5   50.80    2.50
   1  16   5   52.57    2.49
  -1  16   5   51.76    2.47
  -1  16  -5   55.79    2.44
   1  16  -5   54.32    2.45
  -1 -16  -5   51.13    2.54
   1 -16   5   51.69    2.48
  -1 -16   5   51.12    2.48
  -1 -16  -5   51.66    2.49
   1 -16  -5   50.64    2.53
   1 -16  -5   51.60    2.49
   1 -16  -5   52.31    2.54
  -1 -16  -5   52.09    2.49
  -1 -16   6   57.35    2.40
   1 -16   6   54.12    2.38
   1  16   6   46.70    2.45
  -1  16   6   48.96    2.45
  -1 -16   6   58.38    2.40
   1 -16   6   55.77    2.37
  -1 -16   6   50.26    2.36
   1  16  -6   52.85    2.39
   1  16   6   50.13    2.43
  -1  16   6   50.66    2.43
  -1  16  -6   54.90    2.39
   1 -16  -6   49.48    2.42
   1 -16   6   48.36    2.40
   1 -16  -6   50.21    2.48
  -1 -16  -6   47.30    2.47
  -1 -16   6   48.83    2.40
  -1 -16  -6   50.64    2.42
   1 -16  -6   48.73    2.46
  -1 -16   7   70.40    2.96
   1 -16   7   68.43    2.95
  -1 -16   7   68.60    2.94
   1 -16   7   68.27    2.94
  -1 -16   7   71.80    2.97
   1  16   7   59.63    3.02
  -1  16   7   58.13    3.00
   1 -16  -7   63.81    3.07
  -1  16  -7   68.32    2.96
   1  16  -7   70.45    2.96
  -1  16   7   63.09    3.00
   1  16   7   60.69    3.00
   1 -16  -7   61.29    3.06
  -1 -16  -7   60.04    3.05
   1 -16   7   64.22    2.92
   1 -16  -7   63.01    3.03
   1 -16   8    0.93    0.33
  -1 -16   8    0.18    0.32
  -1 -16   8    0.43    0.31
  -1 -16  -8    0.34    0.44
   1 -16  -8    0.45    0.42
  -1  16   8   -0.23    0.38
   1  16  -8    0.23    0.35
  -1  16  -8    0.15    0.36
   1  16   8    0.56    0.42
   1 -16  -8    0.07    0.39
  -1 -16   8    0.65    0.29
  -1  16  -8    0.72    0.42
   1  16   8   -0.11    0.39
   1 -16   8    0.63    0.32
  -1  16   8    0.21    0.37
  -1 -16   8   -0.18    0.32
  -1 -16   8    0.32    0.28
   1 -16  -8    1.05    0.43
   1 -16   8    0.59    0.30
  -1 -16  -8    0.36    0.42
   1 -16  -9    0.72    0.44
  -1 -16  -9    1.14    0.48
  -1  16   9    0.93    0.39
   1  16   9    0.47    0.38
  -1 -16   9    1.81    0.33
  -1  16  -9    0.82    0.36
   1  16   9    0.85    0.41
   1  16  -9    1.26    0.37
  -1  16   9    0.28    0.41
  -1 -16   9    0.66    0.28
   1 -16   9    0.29    0.29
  -1 -16   9    1.16    0.31
  -1  16  -9    0.48    0.42
   1  16   9   -0.04    0.40
  -1  16   9    0.75    0.38
   1 -16   9    1.03    0.32
  -1 -16   9    1.18    0.32
  -1 -16  -9    1.08    0.44
  -1 -16   9    0.74    0.33
   1 -16   9    1.14    0.33
   1 -16  -9    0.80    0.40
   1 -16  10    0.63    0.27
  -1 -16  10    0.39    0.27
  -1 -16 -10    0.19    0.41
   1 -16 -10    0.56    0.41
  -1  16  10    0.37    0.38
   1  16  10    0.24    0.33
   1 -16 -10    0.15    0.34
   1  16 -10    0.33    0.35
  -1  16 -10    0.28    0.34
   1 -16  10    0.25    0.31
  -1 -16  10    0.65    0.32
  -1 -16 -11    3.43    0.45
  -1 -16  11    3.60    0.35
   1 -16  11    4.10    0.37
  -1  16 -11    2.83    0.47
  -1  16  11    3.10    0.43
   1  16  11    3.10    0.44
  -1  16  11    3.14    0.43
  -1 -16  11    3.93    0.40
   1  16  11    3.63    0.45
   1 -16  11    4.40    0.39
   1  16 -11    3.83    0.42
  -1  16 -11    3.00    0.40
   1 -16 -11    3.18    0.49
  -1 -16 -11    3.31    0.50
  -1 -16  11    4.14    0.39
   1 -16  11    3.85    0.36
   1 -16  12    0.79    0.25
  -1 -16  12    0.52    0.27
   1  16  12    0.40    0.30
  -1  16  12    0.39    0.30
   1 -16  12    0.61    0.24
  -1 -16  12    0.29    0.22
  -1 -16  12    0.50    0.26
  -1  16  12    0.53    0.30
   1 -16  12    0.63    0.26
   1  16  12    0.55    0.31
  -1 -16 -12    0.22    0.35
  -1 -16 -12    0.51    0.33
   1  16  12    0.61    0.31
  -1  16  12    0.47    0.31
   1  16 -12    0.92    0.29
  -1  16 -12    0.79    0.31
  -1  16 -13    3.16    0.34
   1  16 -13    2.67    0.33
   1  16  13    3.17    0.37
  -1 -16 -13    3.10    0.34
   1 -16  13    2.74    0.28
  -1 -16  13    2.68    0.30
  -1  16  13    2.95    0.37
   1  16  13    2.43    0.35
   1  16 -14   -0.08    0.22
  -1  16 -14    0.38    0.22
  -1  16  14    0.19    0.21
  -1 -16  14   -0.03    0.18
   1  16  14   -0.09    0.21
   1 -16 -14    0.26    0.19
   1 -16 -14   -0.15    0.19
  -1  16  14   -0.09    0.23
   1  16  14   -0.02    0.22
   1  16  15    2.06    0.23
  -1  16  15    2.88    0.24
  -1 -16  15    2.40    0.21
   1  16 -15    2.42    0.21
  -1  16 -15    2.64    0.22
   1  16  15    2.93    0.25
  -1  16  15    2.48    0.25
   1 -17   0    9.25    0.69
  -1 -17   0   10.99    0.74
   1 -17   0   10.15    0.73
  -1  17   0    9.63    0.69
   1  17   0   10.08    0.72
   1 -17   0    9.49    0.75
   1 -17   0    9.11    0.72
  -1 -17   0   10.12    0.71
   1 -17  -1   14.60    0.94
  -1 -17   1   17.86    1.00
  -1 -17  -1   15.76    0.99
   1 -17   1   15.42    0.94
  -1  17  -1   16.69    0.96
  -1  17   1   14.92    0.95
   1  17   1   17.28    0.99
   1  17  -1   17.44    0.98
   1 -17   1   18.05    1.01
   1 -17  -1   16.57    1.00
   1 -17  -1   16.20    1.04
   1 -17  -1   14.94    1.02
   1 -17   1   16.61    1.04
  -1 -17   1   16.28    0.97
  -1 -17  -1   17.26    0.99
   1 -17   1   15.98    0.96
   1 -17  -1   16.23    0.98
   1 -17   2   76.22    3.57
  -1 -17  -2   80.96    3.63
  -1 -17   2   84.46    3.61
   1 -17  -2   76.98    3.60
   1  17   2   79.99    3.66
   1 -17   2   81.13    3.59
  -1 -17   2   78.49    3.58
   1  17  -2   82.18    3.58
   1  17   2   81.03    3.61
  -1  17   2   79.91    3.60
  -1  17  -2   81.34    3.58
   1 -17   2   88.25    3.63
   1 -17  -2   77.71    3.62
  -1 -17  -2   80.49    3.67
   1 -17  -2   76.02    3.65
   1 -17  -2   81.88    3.67
   1 -17   2   79.32    3.66
  -1 -17   2   81.02    3.59
   1 -17   2   83.77    3.61
   1 -17   3    6.30    0.56
  -1 -17   3    7.15    0.58
   1  17  -3    6.51    0.57
  -1  17   3    7.32    0.62
  -1  17  -3    6.86    0.58
   1  17   3    6.08    0.59
   1 -17  -3    5.86    0.60
   1  17   3    6.80    0.63
  -1 -17  -3    6.53    0.63
  -1  17   3    6.78    0.63
  -1 -17   3    7.18    0.58
   1 -17   3    7.61    0.58
   1 -17  -3    6.54    0.66
  -1 -17  -3    7.46    0.69
   1 -17  -3    5.55    0.59
   1 -17   3    5.42    0.59
  -1  17   4   83.09    3.92
   1  17   4   86.10    3.94
   1 -17   4   86.58    3.84
  -1 -17   4   93.38    3.87
  -1 -17  -4   82.66    3.91
   1 -17   4   88.80    3.86
  -1 -17   4   93.64    3.88
  -1 -17  -4   86.09    3.91
   1 -17  -4   86.08    3.95
   1 -17  -4   81.00    3.89
   1 -17  -4   83.13    3.94
  -1 -17   4   87.92    3.92
   1 -17   4   84.57    3.91
  -1 -17  -4   88.34    3.96
   1 -17  -4   87.13    3.92
  -1 -17  -4   85.09    3.91
  -1  17   4   86.26    3.88
   1  17  -4   94.93    3.87
   1  17   4   83.85    3.89
  -1  17  -4   93.29    3.86
  -1  17   5   41.42    2.09
   1  17   5   40.06    2.08
  -1  17  -5   47.63    2.07
   1  17  -5   48.91    2.08
   1 -17  -5   42.50    2.11
   1 -17   5   43.60    2.11
  -1 -17   5   41.86    2.09
  -1 -17  -5   40.62    2.10
   1 -17  -5   43.33    2.16
  -1 -17  -5   44.17    2.17
   1 -17   5   45.27    2.06
  -1 -17   5   46.28    2.07
  -1 -17   5   42.16    2.04
   1 -17  -5   41.55    2.13
  -1 -17  -5   41.66    2.10
   1 -17   5   43.66    2.04
  -1  17   5   41.70    2.12
   1  17   5   39.70    2.12
  -1 -17   5   46.86    2.06
   1 -17   5   44.27    2.05
  -1 -17   5   45.76    2.06
  -1  17   6    9.24    0.71
  -1  17  -6    8.93    0.65
   1  17   6    7.87    0.70
   1  17  -6    8.77    0.67
  -1 -17   6    9.73    0.64
   1 -17   6   10.50    0.66
  -1 -17   6    9.00    0.65
   1 -17  -6    8.21    0.73
  -1 -17  -6   10.50    0.77
  -1 -17  -6    8.32    0.67
   1 -17   6    8.88    0.66
   1 -17  -6    8.55    0.66
   1 -17  -6    8.92    0.76
  -1 -17   6    7.30    0.64
   1 -17   6    8.57    0.61
   1  17   6    8.55    0.72
  -1 -17   6   10.33    0.66
  -1  17   6    8.76    0.71
  -1 -17   6    9.51    0.65
   1 -17   6    9.92    0.66
  -1  17   7   11.06    0.77
   1  17  -7   10.42    0.73
  -1  17  -7   11.71    0.73
   1  17   7   10.91    0.78
   1 -17  -7   10.55    0.80
  -1 -17   7   10.56    0.69
  -1 -17  -7   10.55    0.82
   1 -17  -7    9.97    0.81
  -1 -17   7   12.19    0.72
   1 -17   7   11.45    0.72
  -1 -17   7   10.29    0.71
   1  17   7    9.46    0.78
   1 -17   7    9.94    0.68
  -1  17   7   11.51    0.80
   1 -17  -7   10.40    0.80
  -1 -17  -7   10.58    0.83
   1 -17  -8   20.45    1.22
  -1 -17  -8   20.69    1.23
  -1 -17  -8   18.23    1.17
   1 -17  -8   19.67    1.17
   1 -17   8   22.31    1.11
  -1 -17   8   21.93    1.11
   1  17  -8   22.56    1.14
   1  17   8   20.06    1.18
  -1  17  -8   20.53    1.12
  -1 -17   8   22.30    1.11
  -1 -17   9    0.08    0.27
   1 -17  -9    0.03    0.32
  -1 -17  -9   -0.14    0.32
   1 -17   9    0.02    0.29
  -1 -17   9    0.05    0.29
  -1 -17  -9   -0.39    0.39
   1  17   9   -0.10    0.36
   1 -17   9   -0.28    0.27
  -1  17   9   -0.09    0.34
  -1 -17  -9    0.04    0.39
   1 -17  -9    0.36    0.41
   1 -17 -10    0.23    0.38
  -1 -17 -10    0.45    0.40
  -1 -17 -10    0.62    0.35
   1 -17 -10    0.54    0.31
  -1  17  10    0.61    0.34
   1  17  10   -0.18    0.31
   1 -17  10    0.41    0.28
  -1 -17  10    0.95    0.30
   1  17 -10    0.14    0.30
  -1  17 -10    0.37    0.31
   1 -17  10    0.52    0.25
  -1 -17  10    0.56    0.26
   1 -17 -10    0.46    0.31
   1  17  11    4.93    0.46
   1  17  11    5.10    0.47
  -1  17  11    4.40    0.45
  -1 -17  11    5.22    0.41
   1 -17  11    4.76    0.41
   1  17  11    4.62    0.46
  -1  17  11    4.40    0.46
   1 -17 -11    4.47    0.51
  -1 -17 -11    5.11    0.54
  -1 -17 -11    4.42    0.44
   1  17 -11    5.45    0.43
  -1  17 -11    4.60    0.42
  -1 -17  11    4.73    0.40
   1 -17  11    4.24    0.37
   1  17 -12    0.06    0.24
  -1  17 -12    0.15    0.24
   1  17  12    0.22    0.27
  -1  17  12    0.09    0.26
  -1  17  12    0.02    0.26
   1  17  12    0.28    0.25
   1 -17  12    0.39    0.21
  -1 -17  12    0.40    0.23
  -1 -17  13    3.22    0.29
   1 -17 -13    3.26    0.31
   1  17  13    3.45    0.33
  -1  17  13    3.11    0.34
   1 -17 -13    3.07    0.32
   1  17 -13    4.01    0.32
  -1  17 -13    3.36    0.32
  -1  17  14   14.09    0.73
  -1 -17  14   15.18    0.71
   1  17  14   14.17    0.73
  -1  17 -14   15.33    0.72
   1  17 -14   15.53    0.72
  -1  17  14   15.93    0.76
   1  17  14   15.36    0.74
  -1 -18   0    0.35    0.35
   1 -18   0   -0.13    0.37
  -1 -18   0   -0.39    0.34
   1  18   0   -0.03    0.37
  -1  18   0    0.17    0.35
   1 -18   0   -0.03    0.39
  -1 -18   0   -0.11    0.37
   1 -18   0   -0.14    0.41
   1 -18   0    0.30    0.38
   1 -18   1    1.93    0.43
  -1 -18  -1    1.85    0.46
   1 -18  -1    1.97    0.44
   1 -18  -1    2.29    0.45
  -1 -18  -1    1.68    0.42
  -1 -18   1    2.23    0.42
   1 -18   1    2.31    0.43
   1 -18  -1    3.36    0.44
  -1 -18   1    1.90    0.40
  -1  18  -1    2.68    0.43
   1  18   1    2.07    0.43
   1  18  -1    1.68    0.41
  -1  18   1    1.52    0.41
   1 -18  -1    1.94    0.43
   1 -18   1    1.82    0.42
  -1 -18   1    2.18    0.44
  -1 -18  -1    1.84    0.44
   1  18   1    1.91    0.46
  -1 -18   2    7.96    0.60
  -1  18   2    7.24    0.65
   1  18   2    6.87    0.64
  -1 -18  -2    8.82    0.69
  -1 -18   2    7.42    0.67
   1 -18  -2    7.47    0.66
  -1 -18  -2    7.51    0.66
   1 -18  -2    6.84    0.66
   1 -18   2    6.98    0.65
  -1 -18  -2    7.34    0.69
  -1  18  -2    7.85    0.61
   1  18   2    7.65    0.63
  -1  18   2    6.98    0.61
   1  18  -2    8.24    0.63
   1 -18  -2    7.64    0.65
   1 -18   2    7.91    0.63
   1 -18   2    6.83    0.59
  -1 -18   2    8.70    0.62
   1 -18   3    4.41    0.51
   1 -18  -3    3.92    0.49
   1  18   3    3.51    0.53
  -1  18   3    3.95    0.53
  -1 -18  -3    3.34    0.50
  -1 -18   3    4.70    0.49
  -1 -18   3    4.29    0.50
  -1 -18  -3    4.52    0.53
   1 -18  -3    4.18    0.50
   1 -18  -3    4.68    0.55
   1 -18   3    4.17    0.51
  -1 -18  -3    4.81    0.59
   1 -18  -3    4.72    0.55
  -1 -18  -3    3.74    0.49
   1  18  -3    4.31    0.50
  -1  18  -3    4.55    0.49
  -1  18   3    3.84    0.49
   1  18   3    3.57    0.50
  -1 -18   3    4.76    0.47
   1 -18   3    4.17    0.49
   1 -18   4   14.70    0.88
   1 -18   4   13.08    0.88
  -1 -18   4   12.89    0.88
   1 -18  -4   14.01    0.89
   1 -18  -4   13.56    0.92
  -1 -18  -4   12.76    0.87
  -1 -18  -4   13.07    0.92
  -1 -18   4   12.83    0.82
   1 -18   4   13.55    0.84
   1  18   4   14.05    0.90
  -1  18   4   12.07    0.87
  -1 -18   4   13.78    0.84
  -1 -18  -4   12.91    0.87
  -1 -18  -4   12.89    0.87
   1 -18  -4   14.02    0.92
   1  18   4   13.68    0.89
  -1  18  -4   13.59    0.84
  -1  18   4   13.38    0.86
   1  18  -4   12.83    0.82
   1 -18   4   14.95    0.86
  -1 -18   4   14.88    0.85
   1 -18  -5   16.56    1.01
  -1 -18   5   16.70    0.99
   1 -18  -5   16.14    1.06
  -1 -18  -5   17.44    1.06
   1 -18   5   16.22    1.00
  -1 -18  -5   18.28    1.01
   1  18   5   16.15    1.03
  -1 -18   5   17.28    0.97
  -1  18   5   16.81    1.03
  -1 -18   5   16.86    0.97
   1 -18   5   17.11    0.96
   1 -18  -5   15.59    1.02
   1  18   5   17.06    1.02
  -1  18   5   17.78    1.02
  -1  18  -5   16.33    0.96
   1  18  -5   19.17    1.00
   1 -18   5   18.03    0.98
  -1 -18   5   18.38    0.97
  -1 -18   6   10.49    0.69
   1 -18   6   10.06    0.69
   1 -18   6   10.71    0.69
  -1 -18   6   10.91    0.67
   1 -18  -6    9.61    0.79
  -1 -18  -6    9.93    0.76
   1 -18  -6    9.83    0.78
   1  18   6    9.90    0.74
   1  18  -6    9.65    0.69
  -1  18  -6    9.87    0.69
  -1 -18   6   10.22    0.68
  -1  18   7   22.19    1.22
   1 -18  -7   22.00    1.27
  -1 -18  -7   23.40    1.30
  -1 -18  -7   22.71    1.30
   1 -18  -7   20.33    1.27
   1 -18   7   24.98    1.20
   1 -18  -7   21.84    1.25
  -1 -18   7   24.64    1.19
   1 -18  -7   22.29    1.24
   1 -18   7   23.49    1.19
  -1 -18   7   25.59    1.21
  -1  18   7   22.08    1.24
   1 -18   7   22.34    1.15
  -1 -18  -8    0.50    0.42
   1 -18  -8    0.41    0.38
  -1 -18  -8   -0.08    0.34
   1 -18  -8    0.27    0.34
   1 -18   8    0.11    0.29
  -1 -18   8    0.33    0.29
  -1  18   8   -0.06    0.34
   1  18   8   -0.12    0.33
  -1  18  -8    0.17    0.32
   1  18  -8    0.35    0.31
   1  18   8    0.40    0.36
  -1 -18   8    0.48    0.31
   1 -18   8   -0.47    0.30
   1 -18   8    0.14    0.25
   1  18   8    0.53    0.36
  -1  18   8    0.03    0.34
  -1 -18   8   -0.13    0.27
  -1 -18  -9    1.30    0.41
   1 -18  -9    1.93    0.41
  -1  18   9    1.13    0.36
   1  18   9    1.83    0.37
   1 -18  -9    1.83    0.36
   1 -18   9    1.13    0.31
  -1 -18   9    1.63    0.30
  -1 -18  -9    1.00    0.32
  -1  18  -9    1.75    0.34
   1  18  -9    1.90    0.35
   1  18   9    1.64    0.38
  -1 -18  -9    1.59    0.36
   1 -18   9    1.36    0.31
  -1 -18   9    2.16    0.34
   1 -18   9    1.25    0.27
  -1 -18   9    1.64    0.31
  -1  18 -10   -0.10    0.27
   1  18 -10    0.14    0.27
  -1  18  10    0.17    0.28
   1  18  10    0.28    0.29
   1 -18 -10    0.38    0.26
   1 -18  10    0.04    0.25
  -1 -18  10    0.23    0.24
   1 -18 -10    0.36    0.27
  -1 -18 -10    0.08    0.29
   1 -18  10    0.02    0.25
  -1 -18  10    0.07    0.26
  -1  18  10    0.33    0.31
   1 -18  10    0.09    0.21
  -1 -18  10    0.38    0.25
  -1  18  11    0.59    0.29
   1  18  11    0.19    0.24
  -1  18  11   -0.27    0.25
   1  18  11    0.11    0.26
  -1 -18  11    0.42    0.21
   1 -18  11    0.11    0.23
  -1 -18  11   -0.12    0.22
   1  18 -11    0.03    0.25
  -1  18 -11    0.42    0.25
   1  18  12   -0.26    0.22
  -1 -18  12    0.42    0.18
  -1  18  12    0.16    0.23
   1 -18 -12    0.18    0.21
   1  18  12    0.18    0.21
  -1  18 -12    0.37    0.22
   1  18 -12    0.27    0.21
  -1  18  13   11.83    0.61
   1  18  13   11.75    0.62
  -1  18 -13   12.77    0.60
   1  18 -13   13.12    0.61
   1  18  13   11.45    0.62
  -1  18  13   11.98    0.64
  -1 -19   0    2.13    0.42
  -1  19   0    2.35    0.42
   1  19   0    3.00    0.46
  -1 -19   0    3.06    0.45
   1 -19   0    2.14    0.45
   1 -19   0    2.64    0.47
  -1 -19   0    3.24    0.50
   1  19   0    3.32    0.50
  -1 -19  -1   10.27    0.76
  -1 -19   1    9.45    0.74
  -1 -19  -1    9.24    0.74
   1 -19   1   11.24    0.76
   1 -19  -1    9.97    0.76
   1 -19  -1   10.97    0.76
   1 -19   1    9.78    0.76
   1  19  -1   11.50    0.74
  -1  19   1   10.93    0.73
  -1  19  -1   10.16    0.70
   1  19   1   10.21    0.73
  -1 -19   1    9.78    0.72
   1  19   1    9.85    0.76
  -1 -19  -1    9.33    0.72
  -1  19   1   11.25    0.78
   1 -19   1    9.51    0.71
  -1 -19   1   10.32    0.71
  -1 -19  -2    0.03    0.34
  -1 -19   2    0.59    0.36
   1  19   2   -0.06    0.36
  -1  19   2    0.42    0.36
  -1  19  -2   -0.21    0.37
   1  19  -2    0.44    0.36
   1 -19  -2    0.49    0.38
  -1 -19  -2    0.04    0.40
   1 -19   2    0.14    0.35
   1 -19  -2    0.03    0.38
   1 -19   2    0.06    0.35
  -1 -19   2    0.03    0.32
   1  19   2   -0.14    0.38
  -1  19   2    0.30    0.36
  -1 -19   2    0.09    0.33
  -1 -19  -2   -0.16    0.38
   1  19   3   68.93    3.17
   1  19  -3   70.89    3.16
  -1  19  -3   72.16    3.14
   1 -19  -3   71.11    3.23
  -1 -19  -3   70.69    3.23
   1 -19   3   68.44    3.15
  -1 -19   3   70.43    3.14
   1 -19   4    1.17    0.37
  -1 -19   4    1.62    0.36
   1 -19  -4    1.51    0.43
  -1 -19  -4    1.06    0.41
   1 -19  -4    0.95    0.40
   1  19  -4    1.68    0.38
   1 -19   4    1.05    0.35
   1 -19   5   19.05    0.97
  -1 -19  -5   15.74    1.01
   1 -19  -5   16.42    1.03
   1 -19  -5   15.72    0.96
  -1 -19  -5   18.95    0.99
  -1 -19   5   17.51    0.97
   1 -19   5   15.23    0.95
   1  19   5   15.91    1.00
  -1 -19   5   17.71    0.96
  -1  19   5   15.90    0.99
   1 -19   5   17.33    0.96
  -1 -19   5   18.45    0.95
   1 -19  -5   16.84    1.00
  -1  19   5   15.42    0.96
   1 -19  -5   17.69    1.04
   1 -19   6    0.85    0.33
   1 -19  -6   -0.21    0.36
   1 -19   6    0.39    0.29
  -1 -19  -6    0.02    0.28
   1 -19  -6    0.33    0.39
  -1 -19   6    0.19    0.27
  -1 -19  -6    0.60    0.37
   1 -19  -6    0.38    0.27
  -1 -19  -6    0.41    0.38
   1 -19  -6   -0.29    0.35
  -1 -19   6    0.23    0.31
   1 -19   6    0.48    0.31
   1 -19  -6   -0.03    0.35
   1 -19   6    0.54    0.31
  -1 -19   6    0.35    0.31
   1  19  -6    0.18    0.32
  -1  19   6    0.56    0.35
   1  19   6    0.56    0.36
  -1  19  -6    0.43    0.33
  -1  19   6    0.70    0.34
   1  19   6    0.06    0.35
  -1 -19   6    0.64    0.30
   1 -19  -7    0.35    0.34
   1 -19  -7    0.06    0.36
  -1 -19  -7    0.62    0.37
  -1 -19  -7    0.45    0.32
   1 -19   7    0.18    0.30
  -1 -19   7    0.51    0.29
   1 -19  -7    0.14    0.32
  -1 -19   7    0.72    0.29
   1 -19   7    0.17    0.29
   1 -19   7    0.07    0.29
  -1  19   7   -0.03    0.31
  -1 -19   7    0.21    0.29
   1  19   7    0.60    0.34
   1  19  -7    0.33    0.30
  -1  19  -7    0.41    0.31
   1  19   7    0.68    0.36
  -1  19   7    0.09    0.34
   1  19  -8    0.08    0.28
  -1  19  -8    0.15    0.28
   1  19   8    0.28    0.32
  -1 -19  -8   -0.12    0.34
  -1  19   8    0.36    0.30
   1  19   8    0.42    0.30
  -1 -19   8    0.23    0.26
   1 -19   8    0.40    0.27
  -1 -19  -8    0.19    0.28
   1 -19  -8   -0.03    0.31
  -1 -19  -8    0.13    0.29
  -1  19   8    0.05    0.29
   1  19   8    0.47    0.31
  -1 -19   8    0.30    0.25
   1 -19   8    0.34    0.28
  -1 -19   8   -0.10    0.28
   1 -19   8    0.02    0.27
  -1 -19  -9    2.79    0.36
   1 -19   9    4.42    0.38
  -1 -19   9    4.61    0.37
   1 -19  -9    3.87    0.40
  -1 -19   9    4.24    0.36
   1  19  -9    3.88    0.38
  -1  19  -9    4.13    0.38
   1 -19   9    4.40    0.39
   1  19   9    3.80    0.40
  -1  19   9    4.13    0.40
   1 -19  -9    3.44    0.39
   1 -19  10    4.30    0.34
  -1 -19  10    3.81    0.34
  -1 -19  10    4.03    0.33
   1  19 -10    3.09    0.34
  -1  19 -10    3.85    0.34
   1 -19  10    3.90    0.33
   1 -19 -10    2.93    0.33
   1  19  10    3.08    0.35
  -1  19  10    3.73    0.36
   1  19  10    3.71    0.36
  -1 -19  11   10.01    0.56
   1  19 -11   11.89    0.59
  -1  19 -11   10.69    0.58
   1 -19  11   11.80    0.57
   1  19  11   10.03    0.60
  -1  19  11   10.34    0.61
  -1  19  11   11.71    0.60
   1  19  11   10.92    0.61
  -1  19  12    2.74    0.25
  -1  19  12    2.33    0.22
   1  19 -12    2.93    0.23
  -1  19 -12    2.50    0.23
   1 -20   0   -0.10    0.31
  -1 -20   0    0.13    0.38
   1 -20   0    0.03    0.35
  -1 -20   0    0.12    0.34
   1 -20   0    0.78    0.36
  -1  20   0   -0.07    0.36
   1  20   0    0.23    0.35
  -1 -20   0    0.45    0.33
   1  20   0    0.30    0.35
  -1  20   0    0.15    0.32
  -1  20   1   10.80    0.73
  -1 -20   1   10.08    0.69
  -1 -20  -1    9.98    0.68
   1  20   1    8.87    0.71
   1  20  -1   10.09    0.72
  -1 -20  -1   11.40    0.75
  -1 -20  -1   10.84    0.72
   1 -20  -1   10.66    0.72
   1 -20  -1   11.14    0.75
   1 -20   1    9.87    0.71
   1 -20   1    9.80    0.72
  -1 -20   1   10.91    0.72
  -1 -20   1   10.39    0.73
   1 -20  -1    9.86    0.68
   1 -20   1    9.89    0.68
   1  20   1   10.49    0.70
  -1  20  -1    9.05    0.67
  -1  20   1   10.34    0.68
   1  20  -1    9.86    0.68
   1 -20  -1   10.06    0.73
  -1 -20   2   -0.17    0.30
   1 -20   2    0.31    0.32
  -1  20   2    0.56    0.35
  -1 -20  -2    0.45    0.33
   1  20   2   -0.24    0.32
  -1 -20   2   -0.03    0.32
   1 -20   2    0.33    0.33
  -1 -20   2   -0.18    0.33
   1 -20   2    0.20    0.36
   1 -20  -2    0.38    0.34
  -1 -20  -2   -0.23    0.36
   1 -20  -2    0.51    0.33
  -1 -20   2    0.15    0.37
  -1 -20  -2    0.51    0.35
   1 -20   2    0.02    0.30
  -1  20   2   -0.25    0.33
   1  20  -2   -0.20    0.34
  -1  20  -2   -0.19    0.33
   1  20   2    0.03    0.34
  -1 -20  -2    0.19    0.34
   1 -20  -2    0.42    0.37
  -1 -20   3    7.77    0.59
   1 -20   3   10.01    0.64
  -1 -20  -3    8.42    0.63
   1 -20   3    8.56    0.63
  -1 -20  -3    9.32    0.68
  -1 -20   3    8.54    0.64
   1 -20  -3    8.10    0.62
   1 -20  -3    8.21    0.66
   1 -20   3    9.02    0.64
  -1  20   3    7.70    0.63
  -1 -20   3    8.11    0.61
   1  20   3    7.39    0.63
   1 -20   3    9.23    0.61
  -1  20  -3    9.64    0.61
   1  20  -3    8.43    0.62
   1  20   3    8.21    0.63
  -1  20   3    8.50    0.61
  -1 -20  -3    8.46    0.62
   1 -20  -3    8.62    0.66
   1 -20   4    3.26    0.41
  -1 -20   4    3.57    0.40
   1 -20  -4    3.74    0.45
   1 -20  -4    3.53    0.48
   1 -20   4    2.57    0.39
   1 -20  -4    3.44    0.40
  -1 -20  -4    3.55    0.46
  -1 -20   4    3.13    0.39
  -1 -20  -4    3.10    0.41
  -1  20   4    2.43    0.41
   1  20   4    2.97    0.43
  -1 -20   4    3.02    0.39
   1 -20   4    3.73    0.40
  -1  20  -4    3.54    0.40
  -1  20   4    2.80    0.41
   1  20  -4    3.56    0.42
   1  20   4    2.81    0.43
   1 -20  -4    3.71    0.44
   1 -20  -5   10.29    0.73
  -1 -20   5   11.71    0.68
   1 -20   5   11.31    0.69
  -1 -20  -5   12.08    0.77
  -1 -20   5   11.19    0.66
   1  20   5   10.06    0.70
  -1  20   5   11.27    0.72
   1 -20  -5   10.71    0.71
  -1 -20   5   10.88    0.67
   1 -20  -5   10.56    0.67
  -1 -20  -5    9.24    0.65
   1 -20  -5    9.70    0.73
  -1 -20  -5   11.88    0.77
   1 -20   5   10.38    0.67
   1 -20   5   11.16    0.67
   1  20  -5   11.64    0.69
  -1  20   5    9.82    0.67
  -1  20  -5   10.53    0.67
   1  20   5    9.12    0.68
  -1  20   6   16.90    0.96
   1  20   6   16.08    0.98
  -1 -20   6   18.36    0.93
  -1  20   6   17.57    0.95
   1  20  -6   18.85    0.95
  -1  20  -6   18.43    0.94
   1  20   6   17.39    0.97
  -1 -20  -6   15.78    0.91
  -1 -20   6   16.52    0.92
  -1 -20  -6   18.01    1.01
   1 -20   6   19.99    0.95
   1 -20  -6   17.54    0.97
   1 -20  -6   18.57    1.00
  -1 -20   6   19.09    0.94
   1 -20   6   19.60    0.97
  -1  20   7    5.95    0.49
   1  20   7    5.78    0.50
  -1 -20   7    6.56    0.45
   1  20   7    5.96    0.49
  -1  20  -7    5.25    0.45
   1  20  -7    6.26    0.47
   1  20   7    6.44    0.50
  -1  20   7    6.10    0.49
   1 -20   7    6.77    0.45
  -1 -20   7    7.05    0.47
  -1 -20  -7    5.90    0.48
   1 -20   7    6.73    0.48
   1 -20  -7    5.49    0.49
   1 -20  -8    0.32    0.27
   1 -20   8    1.10    0.25
  -1 -20   8    0.56    0.23
  -1 -20   8    0.96    0.24
  -1  20  -8    0.48    0.25
   1  20   8    0.57    0.28
   1  20  -8    1.04    0.28
  -1  20   8    0.66    0.26
   1  20   8    0.35    0.26
   1 -20   8    0.49    0.24
   1 -20  -8    0.59    0.28
  -1 -20   9    0.40    0.18
   1  20  -9    0.22    0.23
  -1  20  -9    0.25    0.21
   1 -20   9    0.28    0.20
  -1  20   9    0.61    0.22
   1  20   9    0.76    0.23
   1 -20  -9    0.26    0.22
  -1 -20  -9    0.48    0.20
   1  20   9    0.24    0.21
   1  20  10    0.74    0.21
  -1  20  10    0.75    0.19
   1  20 -10    0.87    0.21
  -1  20 -10    0.61    0.20
  -1  20  10    0.73    0.22
   1  20  10    0.45    0.19
   1 -20 -10    1.04    0.22
  -1  21   0   10.05    0.68
  -1 -21   0    8.23    0.61
   1  21   0    9.31    0.67
   1  21   0    8.96    0.64
  -1  21   0   10.88    0.65
  -1 -21   0   10.70    0.67
   1 -21   0   10.87    0.69
  -1 -21   0   11.04    0.68
  -1 -21   0    9.56    0.68
   1 -21   0   10.50    0.67
  -1  21  -1    3.26    0.42
   1  21   1    3.11    0.41
  -1 -21   1    2.39    0.37
  -1  21   1    3.92    0.43
   1  21  -1    2.80    0.40
  -1  21  -1    3.62    0.40
   1  21   1    3.78    0.42
   1  21  -1    3.70    0.42
  -1  21   1    3.58    0.40
   1 -21  -1    3.93    0.44
  -1 -21  -1    3.13    0.39
  -1 -21   1    3.31    0.40
  -1 -21  -1    3.09    0.40
   1 -21   1    3.71    0.42
  -1 -21  -1    2.96    0.44
  -1 -21   1    3.35    0.43
   1 -21  -1    2.81    0.39
   1  21   2   -0.05    0.32
  -1  21  -2    0.62    0.32
  -1  21   2    0.89    0.32
   1  21  -2    0.75    0.32
  -1 -21   2    0.61    0.28
  -1  21  -2    0.62    0.30
   1  21   2    1.17    0.34
  -1  21   2    0.83    0.30
   1  21  -2    0.92    0.32
  -1 -21  -2   -0.11    0.30
   1 -21  -2    0.20    0.30
   1 -21  -2    0.65    0.30
  -1 -21   2    0.49    0.28
  -1 -21  -2    0.40    0.31
   1 -21   2    0.72    0.30
  -1 -21  -2    0.41    0.34
   1 -21  -3    6.19    0.49
   1 -21   3    6.69    0.50
  -1 -21   3    6.20    0.49
  -1 -21  -3    5.72    0.48
   1 -21  -3    6.46    0.53
  -1 -21   3    6.54    0.48
   1  21  -3    6.41    0.53
   1  21   3    6.24    0.53
  -1  21   3    6.04    0.51
   1  21   3    5.08    0.49
  -1  21  -3    6.12    0.48
   1  21  -3    6.64    0.51
  -1  21   3    5.87    0.48
   1 -21  -3    6.43    0.52
   1 -21  -4    1.52    0.34
  -1 -21  -4    1.41    0.29
  -1 -21   4    2.12    0.31
   1 -21   4    1.73    0.30
   1  21  -4    1.20    0.34
   1 -21   4    1.59    0.27
   1 -21  -4    1.69    0.33
   1 -21   4    1.60    0.31
  -1 -21   4    1.47    0.29
  -1  21   4    1.31    0.33
   1  21   4    1.80    0.35
  -1  21   4    1.55    0.32
   1  21   4    1.77    0.34
  -1  21  -4    1.79    0.32
   1  21  -4    2.07    0.32
   1  21   5    8.18    0.59
  -1 -21   5    8.45    0.54
  -1  21   5    8.39    0.58
   1 -21  -5    8.77    0.58
   1 -21   5    9.14    0.54
  -1 -21  -5    8.09    0.55
  -1 -21   5    7.54    0.53
  -1 -21   5   10.00    0.56
   1 -21  -5    9.88    0.61
   1 -21   5   10.20    0.57
   1 -21   5    8.36    0.51
  -1  21   5    9.34    0.56
   1  21   5    8.82    0.58
  -1  21  -5    9.09    0.57
   1  21  -5    9.45    0.57
   1  21   6    5.72    0.45
  -1  21   6    6.31    0.46
  -1  21   6    6.22    0.46
   1  21   6    5.12    0.45
   1 -21  -6    6.20    0.47
   1 -21   6    7.19    0.45
  -1 -21  -6    5.63    0.46
  -1  21  -6    5.62    0.43
   1 -21   6    6.42    0.41
   1  21   6    5.51    0.44
   1  21  -6    5.01    0.42
  -1  21   7    3.70    0.33
   1  21   7    3.35    0.34
   1 -21  -7    3.05    0.33
  -1  21  -7    4.05    0.33
   1  21  -7    3.34    0.32
   1  21   7    3.06    0.33
   1 -21   7    3.94    0.30
   1 -21   8    0.52    0.17
  -1  21   8    0.60    0.20
   1  21   8    0.13    0.20
   1  21  -8    0.40    0.20
   1  21  -8    0.48    0.21
  -1  21  -8    0.44    0.20
   1  21   8    0.31    0.18
   1 -21  -8    0.73    0.20
   1  21   9    1.07    0.19
   1  21  -9    1.28    0.18
  -1 -22   0    0.28    0.24
  -1 -22   0    0.13    0.24
   1 -22   0   -0.18    0.27
   1  22   0    0.16    0.27
  -1  22   0    0.28    0.24
   1  22   0   -0.33    0.27
  -1  22   0    0.48    0.26
   1 -22   0   -0.02    0.26
  -1 -22  -1    2.99    0.35
  -1 -22   1    3.11    0.35
   1 -22  -1    3.35    0.35
  -1 -22  -1    3.00    0.33
  -1 -22   1    3.23    0.34
   1 -22   1    3.31    0.36
  -1  22   1    2.66    0.32
  -1  22  -1    2.89    0.33
   1  22   1    2.96    0.35
   1  22  -1    3.11    0.35
  -1  22   1    2.97    0.36
  -1  22  -1    2.86    0.35
   1  22  -1    2.58    0.34
   1  22   1    2.74    0.34
   1 -22  -1    3.04    0.36
  -1 -22  -2    1.26    0.28
  -1 -22   2    1.83    0.29
   1 -22   2    1.87    0.32
  -1 -22   2    1.63    0.28
   1 -22  -2    2.17    0.31
   1  22   2    1.40    0.30
   1  22  -2    1.34    0.29
  -1  22   2    1.23    0.26
  -1  22  -2    1.87    0.28
  -1  22  -2    1.34    0.30
   1  22  -2    2.06    0.32
  -1  22   2    2.26    0.32
   1  22   2    1.61    0.31
   1 -22  -2    1.45    0.32
  -1 -22  -3    0.38    0.23
  -1 -22   3    0.07    0.22
   1 -22  -3    0.25    0.24
  -1  22   3   -0.01    0.23
   1  22  -3    0.06    0.24
   1  22   3   -0.36    0.26
  -1  22  -3   -0.07    0.23
   1 -22  -3    0.10    0.25
   1  22  -3    0.24    0.24
  -1  22  -3    0.11    0.25
   1  22   3    0.21    0.26
  -1  22   3    0.04    0.23
  -1  22  -4    5.98    0.42
   1  22  -4    5.96    0.43
   1  22   4    5.88    0.43
   1 -22  -4    5.85    0.41
  -1  22  -4    6.64    0.45
   1  22  -4    6.34    0.45
   1  22   4    6.35    0.45
  -1  22   4    5.31    0.42
   1  22  -5    7.86    0.47
  -1  22   5    6.77    0.44
  -1  22  -5    7.49    0.48
   1  22   5    7.21    0.46
   1 -22  -5    6.83    0.42
   1 -22  -5    7.55    0.47
   1  22   5    7.08    0.45
  -1  22   5    7.64    0.45
   1  22   5    6.40    0.44
   1  22  -5    6.49    0.44
  -1  22  -5    6.28    0.43
   1  22  -6    1.13    0.20
  -1  22  -6    1.37    0.22
  -1 -22  -6    0.94    0.21
   1 -22  -6    0.91    0.21
   1  22   6    0.96    0.21
  -1  22   6    0.65    0.20
   1  22  -6    0.91    0.22
  -1  22  -6    0.70    0.19
   1  22   7    3.26    0.25
   1  22  -7    2.66    0.24
   1  23   0    3.39    0.32
  -1  23   0    4.14    0.32
   1  23   0    3.61    0.30
  -1  23  -1    5.99    0.38
  -1  23   1    5.37    0.37
   1  23  -1    5.81    0.38
   1  23   1    4.82    0.38
   1  23  -1    5.23    0.36
   1  23   1    4.83    0.36
   1 -23  -2    5.55    0.37
   1  23   2    5.35    0.36
  -1  23  -2    5.08    0.36
   1  23  -2    5.03    0.36
   1  23  -2    4.26    0.34
   1  23   3    0.95    0.19
   2   0   0  350.96   14.98
   2   0   0  387.60   14.98
   2   0   0  365.05   14.99
   2   0   0  361.69   15.01
   2   0   0  352.54   15.00
   2   0   1    0.13    0.08
   2   0  -1   -0.03    0.17
  -2   0   1    0.06    0.08
   2   0   1    0.10    0.12
   2   0   1    0.22    0.16
   2   0   1    0.13    0.06
   2   0  -1    0.08    0.12
   2   0  -1    0.11    0.08
   2   0  -1    0.64    0.13
   2   0   1    0.16    0.11
   2   0   1    0.12    0.11
   2   0  -1    0.19    0.16
   2   0  -2 2423.12  100.42
   2   0   2 2484.70  100.41
   2   0  -2 2485.61  100.42
  -2   0  -2 2313.64  100.39
   2   0   2 2407.70  100.40
   2   0   2 2521.83  100.41
   2   0   2 2461.59  100.40
  -2   0   2 2384.93  100.40
   2   0  -2 2562.47  100.41
   2   0  -3    0.11    0.19
  -2   0  -3    0.01    0.17
  -2   0  -3   -0.12    0.23
   2   0  -3   -0.01    0.35
   2   0   3    0.14    0.18
   2   0  -3    0.20    0.15
  -2   0   3    0.01    0.18
   2   0   3    0.14    0.16
  -2   0  -4  172.48    7.19
   2   0  -4  175.78    7.18
   2   0   4  175.54    7.19
   2   0   4  169.63    7.15
   2   0   4  175.29    7.18
  -2   0   4  176.45    7.18
   2   0  -4  165.28    7.14
   2   0   4  171.22    7.18
  -2   0  -4  175.33    7.19
  -2   0  -4  172.02    7.20
  -2   0  -4  176.80    7.18
   2   0  -4  173.43    7.17
   2   0   4  171.17    7.19
   2   0  -5    0.07    0.20
  -2   0  -5   -0.06    0.26
  -2   0  -5    0.04    0.27
  -2   0  -5   -0.01    0.23
  -2   0  -5    0.17    0.28
   2   0  -5    0.07    0.22
   2   0  -5   -0.02    0.24
   2   0   5    0.11    0.22
  -2   0  -5   -0.04    0.27
   2   0  -5   -0.05    0.19
   2   0  -5   -0.21    0.20
  -2   0   5    0.10    0.20
   2   0   5    0.06    0.24
   2   0   5   -0.11    0.23
   2   0  -5    0.40    0.26
   2   0   5    0.16    0.13
   2   0   5    0.02    0.23
  -2   0   5    0.02    0.22
   2   0  -5    0.09    0.11
   2   0   5    0.02    0.24
  -2   0  -5    0.48    0.26
  -2   0   6   61.09    2.74
  -2   0  -6   64.01    2.77
   2   0  -6   65.69    2.72
   2   0   6   63.26    2.73
   2   0  -6   61.63    2.73
  -2   0  -6   63.97    2.76
   2   0  -6   64.20    2.74
   2   0   6   62.76    2.74
  -2   0  -6   63.25    2.76
   2   0  -6   67.93    2.71
   2   0  -6   64.53    2.74
  -2   0   6   62.75    2.74
   2   0  -6   66.96    2.70
   2   0   6   64.34    2.76
   2   0  -6   65.89    2.72
   2   0  -6   62.07    2.73
   2   0   6   64.94    2.75
   2   0   6   61.82    2.74
   2   0   6   61.69    2.66
  -2   0   6   61.20    2.75
   2   0   6   67.29    2.76
  -2   0  -6   64.44    2.77
   2   0   7    1.12    0.26
   2   0   7    1.08    0.30
  -2   0  -7    1.64    0.35
  -2   0  -7    1.98    0.35
   2   0  -7    1.35    0.35
   2   0  -7    1.99    0.32
   2   0  -7    0.68    0.24
  -2   0  -7    1.38    0.37
  -2   0  -7    1.43    0.38
  -2   0  -7    1.81    0.35
   2   0  -7    0.92    0.24
   2   0  -7    1.11    0.30
   2   0   7    1.40    0.34
  -2   0   7    0.85    0.32
   2   0  -7    0.94    0.24
   2   0  -7    0.85    0.21
   2   0   7    1.05    0.28
  -2   0   7    0.85    0.31
  -2   0   7    0.65    0.27
  -2   0  -7    2.31    0.40
   2   0   7    1.17    0.31
   2   0  -7    1.89    0.38
  -2   0  -8   59.41    2.58
   2   0   8   55.99    2.53
  -2   0  -8   58.29    2.57
   2   0  -8   58.95    2.53
   2   0  -8   59.30    2.54
  -2   0  -8   56.32    2.56
   2   0  -8   61.95    2.50
  -2   0  -8   58.66    2.58
   2   0  -8   57.24    2.54
  -2   0  -8   54.66    2.57
   2   0   8   58.02    2.53
   2   0  -8   58.88    2.52
   2   0  -8   59.28    2.50
  -2   0   8   57.72    2.54
   2   0   8   57.14    2.56
  -2   0   8   52.81    2.53
   2   0   8   55.63    2.52
   2   0   8   54.94    2.53
  -2   0   8   59.63    2.54
   2   0   8   57.55    2.51
  -2   0  -9    0.11    0.40
   2   0  -9    0.25    0.33
   2   0  -9   -0.18    0.25
  -2   0   9   -0.04    0.28
   2   0   9    0.25    0.28
  -2   0   9   -0.08    0.28
   2   0   9   -0.02    0.26
  -2   0  -9   -0.12    0.31
  -2   0  -9    0.24    0.34
   2   0  -9   -0.10    0.29
   2   0  -9    0.47    0.30
  -2   0  -9   -0.11    0.33
  -2   0   9    0.24    0.30
   2   0   9    0.12    0.29
  -2   0  -9   -0.12    0.33
   2   0   9    0.07    0.27
  -2   0 -10    1.96    0.45
   2   0 -10    1.60    0.39
   2   0 -10    1.57    0.29
   2   0  10    1.46    0.34
  -2   0  10    1.75    0.34
  -2   0 -10    1.82    0.39
   2   0  10    1.13    0.31
  -2   0  10    1.22    0.32
  -2   0  10    1.03    0.29
   2   0  10    1.66    0.31
  -2   0 -10    1.25    0.38
   2   0 -10    1.60    0.34
  -2   0 -10    1.42    0.37
   2   0 -10    1.90    0.35
  -2   0 -10    1.36    0.36
  -2   0 -10    1.49    0.40
  -2   0  10    1.20    0.31
   2   0  10    1.28    0.30
  -2   0  11    0.03    0.28
  -2   0 -11    0.17    0.33
   2   0 -11    0.07    0.32
   2   0 -11   -0.23    0.31
  -2   0 -11    0.33    0.35
  -2   0 -11    0.24    0.33
   2   0  11   -0.02    0.26
  -2   0  11    0.28    0.28
  -2   0 -11    0.06    0.34
  -2   0  11    0.05    0.29
   2   0  11    0.23    0.32
  -2   0 -11    0.06    0.42
   2   0 -11    0.09    0.36
   2   0  11    0.05    0.27
  -2   0  11   -0.29    0.30
  -2   0 -12    2.25    0.50
  -2   0  12    2.76    0.39
   2   0  12    2.11    0.36
  -2   0 -12    2.58    0.46
   2   0  12    2.55    0.39
  -2   0  12    2.78    0.41
  -2   0 -12    2.35    0.42
  -2   0 -12    2.95    0.45
   2   0 -12    2.79    0.43
  -2   0  12    2.39    0.38
   2   0  12    2.86    0.40
  -2   0  12    2.28    0.36
   2   0  12    1.83    0.35
   2   0  13    0.14    0.30
  -2   0  13    0.18    0.29
  -2   0 -13   -0.07    0.42
   2   0 -13    0.03    0.39
  -2   0 -13    0.03    0.43
  -2   0 -13    0.29    0.38
  -2   0 -13    0.09    0.38
   2   0  13    0.16    0.30
  -2   0  13    0.44    0.32
  -2   0  13    0.63    0.29
   2   0  13    0.44    0.30
   2   0 -14    0.64    0.43
  -2   0 -14    0.66    0.45
  -2   0  14    0.68    0.35
   2   0  14    0.22    0.34
  -2   0 -14    0.60    0.44
  -2   0 -14    0.17    0.39
   2   0 -14    0.50    0.39
   2   0  14    0.74    0.33
  -2   0  14    0.80    0.35
   2   0  15    0.06    0.30
  -2   0  15   -0.13    0.34
   2   0 -15   -0.36    0.42
  -2   0 -15   -0.23    0.44
  -2   0  15   -0.14    0.30
   2   0  15    0.06    0.31
  -2   0 -15    0.30    0.41
  -2   0 -15    0.46    0.38
   2   0 -15    0.41    0.40
  -2   0  15   -0.03    0.29
  -2   0  15    0.17    0.31
   2   0  15   -0.11    0.30
  -2   0  16   36.14    1.68
   2   0  16   32.07    1.63
  -2   0 -16   32.59    1.70
   2   0 -16   32.90    1.65
   2   0  16   33.76    1.63
  -2   0  16   32.53    1.62
   2   0 -16   32.69    1.62
  -2   0  16   33.76    1.62
  -2   0 -16   37.74    1.73
   2   0  16   33.15    1.63
  -2   0  16   33.75    1.65
   2   0  16   32.43    1.62
   2   0  17   -0.02    0.27
  -2   0 -17   -0.74    0.43
   2   0 -17   -0.28    0.35
  -2   0  17    0.02    0.25
  -2   0  17    0.05    0.27
   2   0  17   -0.51    0.29
   2   0  17    0.12    0.26
  -2   0  17    0.27    0.28
   2   0  17   -0.12    0.28
  -2   0  17    0.20    0.27
   2   0 -18   13.40    0.79
  -2   0 -18   14.50    0.85
  -2   0  18   13.61    0.76
  -2   0  18   15.14    0.79
   2   0  18   14.41    0.78
  -2   0  18   15.35    0.78
   2   0  18   13.51    0.77
   2   0 -18   13.97    0.83
  -2   0 -18   13.26    0.82
  -2   0 -19    0.48    0.30
   2   0 -19    0.07    0.28
   2   0  19    0.06    0.21
  -2   0  19    0.16    0.20
  -2   0 -19    0.20    0.29
   2   0  19    0.23    0.21
   2   0  19    0.20    0.20
  -2   0  19    0.46    0.22
  -2   0  19    0.15    0.18
  -2   0 -20    2.92    0.30
  -2   0  20    1.88    0.24
   2   0  20    2.25    0.24
   2   0  20    3.04    0.25
  -2   0 -20    2.52    0.30
  -2   0  20    3.12    0.25
   2   0  20    2.89    0.25
   2  -1   0    0.02    0.05
   2   1   0    0.02    0.04
   2  -1   0    0.22    0.07
   2  -1   0    0.05    0.05
   2  -1   0    0.01    0.17
   2   1   0    0.11    0.09
   2  -1   0   -0.01    0.09
   2   1   0    0.11    0.10
   2  -1   0    0.07    0.07
  -2   1   0    0.05    0.05
   2  -1   0    0.05    0.08
   2  -1   0    0.04    0.08
   2  -1   0    0.00    0.13
   2   1   0    0.06    0.09
   2   1   0    0.01    0.07
   2   1  -1   10.65    0.59
   2  -1  -1   11.83    0.54
   2  -1  -1    9.15    0.56
   2  -1   1   11.57    0.55
  -2   1   1   14.20    0.53
   2  -1  -1    8.67    0.54
   2  -1  -1   14.28    0.56
   2  -1  -1   14.25    0.57
   2  -1   1   12.80    0.57
   2  -1  -1    9.33    0.57
  -2   1   1   12.28    0.53
   2   1  -1   10.01    0.54
   2  -1   1    9.24    0.56
   2  -1  -1    8.06    0.55
  -2   1   1   10.71    0.52
  -2  -1   1    9.83    0.53
   2  -1  -1   15.44    0.57
   2   1  -1   15.54    0.52
   2   1   2  443.98   18.04
   2  -1   2  439.28   18.06
   2  -1  -2  432.60   18.06
   2  -1   2  420.13   18.03
  -2  -1  -2  448.55   18.05
   2  -1  -2  445.10   18.06
   2  -1   2  460.81   18.05
  -2   1  -2  441.11   18.06
  -2  -1   2  412.68   18.02
  -2  -1  -2  437.03   18.05
   2  -1   2  432.61   18.03
   2   1  -2  454.23   18.07
   2  -1  -2  443.62   18.07
   2  -1  -2  454.86   18.06
   2  -1   2  444.76   18.06
  -2  -1   2  451.65   18.05
   2  -1   2  460.20   18.05
   2  -1  -3    3.27    0.34
  -2   1  -3    2.96    0.29
   2  -1   3    2.86    0.23
   2  -1  -3    3.68    0.24
   2  -1  -3    3.48    0.29
   2  -1   3    3.30    0.29
   2  -1  -3    3.75    0.36
   2  -1  -3    3.52    0.31
  -2  -1   3    3.02    0.25
   2  -1   3    2.99    0.25
   2   1   3    3.24    0.25
   2  -1  -3    2.93    0.23
   2   1  -3    3.13    0.24
   2  -1   3    3.65    0.24
   2  -1   3    3.45    0.29
  -2  -1  -3    3.39    0.25
   2   1  -3    3.15    0.27
   2  -1  -3    3.29    0.27
   2   1   3    3.01    0.29
  -2   1  -4   77.07    3.41
   2  -1  -4   82.22    3.41
  -2   1  -4   80.51    3.42
   2   1  -4   83.80    3.41
   2   1   4   83.33    3.41
  -2  -1   4   75.87    3.40
   2  -1   4   77.95    3.41
   2  -1  -4   81.03    3.44
  -2  -1  -4   82.04    3.43
   2  -1   4   80.54    3.40
  -2  -1  -4   83.86    3.41
   2  -1  -4   81.48    3.40
   2  -1  -4   84.18    3.43
  -2   1  -4   81.45    3.42
  -2  -1  -4   82.26    3.43
   2   1   4   81.91    3.42
   2  -1  -4   79.02    3.42
   2   1  -4   81.91    3.41
   2  -1   4   81.03    3.42
   2  -1  -4   81.34    3.41
   2   1  -4   82.98    3.41
   2  -1   4   79.17    3.42
   2  -1   4   79.43    3.38
   2  -1   4   82.07    3.41
   2  -1  -4   79.33    3.37
   2   1   4   82.70    3.38
  -2  -1   4   78.89    3.40
   2   1  -4   76.73    3.37
  -2  -1  -4   80.15    3.42
   2   1   4   85.30    3.42
   2  -1   5  231.17    9.88
  -2  -1   5  234.90    9.89
   2  -1  -5  243.90    9.89
  -2   1  -5  237.12    9.91
   2   1  -5  253.05    9.89
   2   1   5  248.33    9.91
  -2  -1  -5  235.02    9.91
  -2   1   5  240.01    9.90
   2   1   5  239.59    9.89
   2  -1   5  238.58    9.90
  -2   1  -5  238.48    9.91
   2  -1   5  238.06    9.89
  -2  -1  -5  244.35    9.90
  -2  -1  -5  242.88    9.92
   2  -1  -5  244.44    9.89
   2  -1  -5  248.33    9.92
  -2   1  -5  241.72    9.92
  -2   1  -5  240.98    9.91
   2   1   5  239.80    9.91
  -2  -1  -5  241.14    9.92
   2   1  -5  243.87    9.88
   2  -1  -5  238.24    9.87
   2   1  -5  241.50    9.89
   2  -1  -5  239.44    9.89
   2   1   5  236.28    9.91
  -2  -1   5  232.17    9.89
   2  -1   5  245.25    9.91
   2   1  -5  251.23    9.89
   2   1   5  232.93    9.85
  -2  -1   5  242.03    9.90
   2  -1   5  234.11    9.85
  -2   1   5  230.73    9.90
   2   1   5  237.00    9.90
   2   1  -5  226.31    9.84
   2  -1   5  246.39    9.90
  -2   1  -5  229.19    9.91
   2   1  -5  227.88    9.88
   2  -1  -5  232.58    9.88
   2  -1   5  237.02    9.91
   2   1  -5  239.11    9.88
   2  -1  -5  228.84    9.89
   2   1  -5  235.34    9.89
  -2   1  -5  234.86    9.91
  -2  -1  -5  236.25    9.91
   2  -1   6   36.70    1.64
  -2  -1   6   35.14    1.65
  -2  -1  -6   39.10    1.70
   2   1  -6   39.74    1.64
  -2   1  -6   38.75    1.68
   2  -1  -6   38.41    1.64
  -2  -1  -6   39.13    1.69
  -2   1   6   38.70    1.67
   2   1   6   38.85    1.68
   2   1   6   37.81    1.64
   2  -1   6   36.90    1.65
  -2   1  -6   38.55    1.68
   2  -1   6   35.71    1.65
  -2  -1  -6   40.34    1.68
   2  -1  -6   41.26    1.67
  -2  -1  -6   39.13    1.69
   2   1  -6   39.50    1.65
   2   1  -6   39.35    1.63
   2  -1  -6   38.34    1.62
   2   1  -6   40.69    1.64
   2  -1  -6   37.03    1.64
   2   1   6   39.26    1.69
   2  -1   6   39.31    1.68
  -2  -1   6   37.41    1.66
  -2  -1   6   34.28    1.65
   2   1   6   36.45    1.66
   2  -1   6   35.41    1.66
   2   1  -6   32.23    1.56
   2   1   6   37.09    1.58
   2   1   6   38.15    1.66
  -2   1  -6   38.06    1.69
   2  -1   6   37.82    1.67
   2  -1  -6   37.53    1.65
   2   1  -6   36.67    1.65
   2  -1  -6   37.85    1.66
  -2  -1  -6   39.28    1.69
  -2   1  -6   39.13    1.68
   2   1  -6   39.05    1.66
   2  -1  -6   36.23    1.63
   2   1  -6   38.28    1.66
  -2  -1   7   86.71    3.80
   2  -1   7   84.13    3.80
   2   1  -7   95.35    3.79
  -2  -1  -7   92.16    3.85
   2  -1  -7   90.28    3.79
  -2   1  -7   89.44    3.84
   2   1   7   93.41    3.83
  -2   1   7   91.21    3.83
  -2  -1  -7   89.09    3.85
   2  -1   7   87.46    3.80
   2   1   7   91.18    3.78
  -2   1  -7   89.48    3.84
  -2  -1  -7   90.16    3.85
  -2  -1  -7   94.57    3.85
   2  -1  -7   88.68    3.76
   2   1  -7   90.44    3.80
  -2   1   7   86.87    3.81
  -2  -1   7   94.06    3.82
   2  -1  -7   89.94    3.79
   2  -1   7   88.62    3.83
   2   1   7   89.74    3.84
  -2  -1   7   87.04    3.82
  -2   1   7   83.72    3.81
   2   1   7   85.28    3.82
   2  -1   7   90.02    3.82
   2   1  -7   89.33    3.80
  -2   1  -7   88.22    3.83
   2  -1  -7   88.17    3.82
  -2  -1  -7   91.41    3.84
   2   1  -7   90.89    3.82
   2  -1  -7   87.24    3.79
  -2  -1   7   84.49    3.81
   2  -1   7   87.84    3.80
  -2   1  -7   88.55    3.84
  -2  -1  -7   90.13    3.84
  -2   1  -7   85.42    3.83
   2   1   7   92.67    3.81
   2  -1   7   91.49    3.82
   2  -1  -7   88.17    3.81
   2   1  -7   88.89    3.81
   2  -1   8    0.74    0.27
  -2  -1   8    0.14    0.27
  -2   1  -8    0.85    0.34
   2  -1  -8    0.35    0.29
  -2  -1  -8    0.27    0.33
   2   1   8    0.47    0.31
  -2  -1  -8    0.23    0.33
  -2  -1  -8    0.42    0.35
  -2   1  -8    0.22    0.33
   2  -1  -8    0.20    0.33
   2   1  -8    0.71    0.34
   2   1   8    0.49    0.25
  -2   1  -8    0.55    0.38
  -2  -1  -8    0.54    0.34
   2   1  -8    0.36    0.25
   2  -1   8    0.45    0.32
  -2   1   8    0.16    0.29
   2   1   8    0.52    0.32
   2  -1  -8    0.43    0.23
  -2  -1   8    0.39    0.27
   2   1  -8    0.54    0.32
  -2   1  -8    0.49    0.32
   2  -1  -8    0.34    0.30
   2  -1  -8    0.38    0.30
  -2  -1  -8    0.41    0.34
   2   1  -8    0.30    0.32
  -2  -1  -8    0.65    0.33
   2  -1  -8    0.19    0.22
  -2   1  -8   -0.18    0.33
   2  -1   8    0.48    0.28
   2   1   8    0.14    0.29
  -2  -1   8    0.19    0.26
  -2   1   8    0.36    0.28
  -2  -1   8    0.11    0.26
   2  -1   8    0.14    0.26
  -2  -1   9    3.21    0.38
   2   1   9    3.12    0.40
  -2   1   9    3.34    0.39
   2  -1   9    3.20    0.39
   2  -1  -9    3.17    0.37
   2   1  -9    4.01    0.36
  -2   1   9    3.64    0.41
   2   1   9    3.17    0.44
  -2  -1   9    3.79    0.40
  -2   1  -9    3.46    0.45
   2   1  -9    3.82    0.41
  -2   1  -9    3.37    0.43
   2  -1  -9    3.65    0.41
   2   1  -9    3.99    0.43
   2  -1  -9    4.43    0.43
  -2  -1  -9    4.01    0.45
  -2  -1  -9    4.94    0.47
  -2   1  -9    3.76    0.44
  -2  -1   9    3.92    0.38
   2  -1   9    3.12    0.36
  -2   1   9    3.05    0.38
  -2   1  -9    3.66    0.50
  -2  -1  -9    5.21    0.50
   2  -1  -9    3.00    0.42
   2   1  -9    4.21    0.46
   2   1   9    4.46    0.37
  -2  -1   9    3.33    0.38
   2  -1   9    3.27    0.37
  -2   1  -9    3.53    0.44
   2   1   9    3.99    0.41
  -2  -1  -9    4.67    0.47
  -2  -1  -9    4.56    0.48
  -2   1  -9    2.71    0.42
   2  -1  10  132.62    5.59
  -2   1 -10  131.00    5.64
  -2  -1  10  128.01    5.59
  -2  -1 -10  134.58    5.65
   2   1  10  130.88    5.59
  -2   1 -10  126.82    5.62
   2   1 -10  130.78    5.59
   2  -1 -10  130.04    5.59
  -2  -1 -10  132.34    5.63
  -2   1 -10  132.81    5.64
  -2  -1 -10  137.95    5.66
   2  -1  10  130.44    5.57
   2  -1 -10  133.51    5.57
  -2  -1  10  121.18    5.57
   2  -1  10  122.67    5.57
  -2  -1 -10  137.26    5.65
  -2   1 -10  131.19    5.64
   2   1  10  132.59    5.64
  -2   1  10  126.08    5.61
   2   1  10  126.29    5.58
   2  -1  10  128.67    5.58
  -2   1  10  127.47    5.59
  -2  -1  10  127.94    5.58
  -2  -1  10  133.91    5.61
   2  -1  10  136.29    5.61
  -2   1  10  128.71    5.60
   2   1  10  128.69    5.60
  -2   1 -10  132.62    5.62
   2  -1 -10  130.74    5.58
  -2  -1 -10  138.69    5.64
   2   1 -10  140.94    5.62
   2   1 -10  136.81    5.60
   2  -1 -10  133.31    5.60
  -2   1 -10  128.43    5.61
  -2   1  11    5.25    0.47
   2  -1  11    5.19    0.45
  -2  -1 -11    6.46    0.55
   2   1  11    5.21    0.47
  -2   1 -11    5.88    0.56
  -2  -1  11    3.85    0.46
  -2  -1 -11    5.85    0.58
   2   1 -11    5.20    0.52
   2  -1 -11    5.01    0.51
  -2  -1 -11    6.17    0.56
  -2  -1  11    5.58    0.48
   2  -1  11    5.49    0.46
   2   1  11    4.97    0.46
  -2   1  11    5.07    0.49
   2  -1 -11    5.22    0.49
   2   1 -11    5.58    0.52
   2  -1 -11    6.20    0.50
  -2   1 -11    5.46    0.53
  -2   1 -11    6.54    0.55
   2   1 -11    5.62    0.52
  -2  -1 -11    5.34    0.54
  -2  -1 -11    6.40    0.55
   2  -1  11    6.03    0.52
  -2   1  11    5.54    0.50
   2   1  11    5.03    0.48
  -2  -1  11    5.59    0.51
   2  -1  12   14.01    0.85
  -2  -1  12   14.14    0.85
  -2   1  12   15.61    0.90
   2   1  12   15.86    0.91
   2   1  12   15.78    0.92
  -2   1  12   14.55    0.89
  -2   1 -12   15.43    0.93
   2   1 -12   14.52    0.88
  -2  -1 -12   13.99    0.93
   2  -1 -12   15.92    0.89
  -2  -1 -12   14.21    0.90
  -2   1 -12   15.19    0.91
  -2   1 -12   13.79    0.90
  -2  -1 -12   14.74    0.91
  -2  -1 -12   15.11    0.95
  -2  -1 -12   14.52    0.94
  -2   1  12   15.79    0.90
  -2  -1  12   13.95    0.86
  -2  -1 -12   15.04    0.94
   2  -1  12   15.41    0.86
  -2   1 -12   15.98    0.96
   2   1  12   15.48    0.88
   2   1  12   14.11    0.85
   2  -1  12   14.27    0.84
  -2  -1  12   14.79    0.85
  -2   1  12   14.76    0.86
   2   1 -13   32.76    1.56
  -2  -1 -13   32.45    1.62
  -2   1 -13   33.42    1.63
   2  -1 -13   32.46    1.62
   2  -1 -13   33.24    1.59
  -2   1 -13   33.01    1.64
  -2  -1 -13   31.73    1.63
  -2   1  13   32.43    1.62
   2   1  13   33.54    1.63
  -2  -1  13   31.05    1.56
   2  -1  13   30.61    1.55
   2   1  13   28.16    1.55
  -2   1  13   31.43    1.57
  -2  -1  13   32.56    1.57
   2   1  13   31.15    1.57
  -2   1  13   30.29    1.57
   2  -1  13   31.07    1.56
  -2   1 -13   31.69    1.64
  -2  -1 -13   30.23    1.64
   2   1 -13   30.95    1.58
   2  -1 -13   31.29    1.59
  -2   1  13   31.62    1.60
   2   1  13   33.43    1.60
  -2  -1 -13   34.71    1.68
   2  -1  13   34.60    1.60
  -2  -1  13   33.71    1.60
  -2   1  14   32.37    1.55
   2   1  14   28.69    1.52
   2  -1  14   32.48    1.53
  -2  -1  14   30.20    1.52
   2  -1  14   30.45    1.52
   2   1  14   31.72    1.54
  -2   1  14   28.69    1.52
   2  -1  14   29.81    1.46
  -2  -1  14   29.15    1.51
  -2  -1 -14   31.70    1.61
   2   1 -14   30.50    1.55
  -2   1 -14   29.85    1.60
   2  -1 -14   30.14    1.55
  -2  -1 -14   30.58    1.59
  -2   1 -14   32.11    1.61
  -2  -1  14   30.29    1.50
  -2   1 -14   32.31    1.61
  -2  -1 -14   30.78    1.60
   2   1 -14   33.03    1.53
   2  -1  15    8.98    0.66
  -2   1  15   10.49    0.71
  -2  -1  15    9.96    0.70
   2   1  15    9.64    0.69
   2  -1  15    9.77    0.67
  -2   1  15    9.73    0.68
   2   1  15    8.86    0.66
  -2  -1  15   10.58    0.69
  -2  -1  15   10.35    0.68
   2  -1  15   10.38    0.68
   2   1  15    8.85    0.65
  -2   1  15    9.54    0.67
  -2   1 -15   10.17    0.77
   2   1 -15    9.54    0.72
   2  -1 -15    8.72    0.71
  -2  -1 -15   10.08    0.79
  -2  -1  15    9.62    0.66
  -2  -1 -15    9.66    0.74
   2  -1 -15    9.03    0.67
   2  -1  15    9.20    0.65
  -2  -1 -15   10.06    0.76
   2   1 -15   10.40    0.71
  -2   1 -15   10.52    0.77
   2  -1  16    4.95    0.47
  -2   1  16    4.91    0.46
  -2  -1  16    4.39    0.45
   2   1  16    4.06    0.45
  -2   1  16    4.44    0.49
   2   1  16    4.98    0.47
   2  -1  16    2.81    0.42
  -2  -1  16    5.21    0.48
  -2   1  16    4.68    0.48
   2   1  16    4.55    0.47
   2  -1  16    3.80    0.44
  -2  -1  16    5.06    0.45
  -2   1 -16    4.02    0.55
   2   1 -16    4.81    0.53
   2  -1 -16    4.38    0.51
  -2  -1 -16    4.96    0.58
  -2   1  16    3.58    0.41
  -2  -1 -16    6.04    0.57
   2   1  16    4.39    0.45
   2   1 -16    4.76    0.52
   2  -1  16    4.19    0.43
  -2  -1 -16    4.03    0.54
  -2  -1  17    7.25    0.51
   2   1  17    7.02    0.55
  -2   1  17    7.98    0.56
   2  -1  17    7.37    0.55
  -2  -1  17    6.89    0.54
  -2   1  17    6.31    0.50
   2   1  17    7.56    0.54
  -2   1  17    7.11    0.57
   2  -1  17    7.48    0.53
  -2  -1  17    7.79    0.57
   2   1  17    7.38    0.55
  -2   1  17    7.59    0.55
   2  -1  17    7.74    0.54
   2   1 -17    5.80    0.57
  -2  -1 -17    7.62    0.65
   2  -1 -17    6.54    0.58
  -2   1 -17    7.24    0.64
  -2  -1  17    7.20    0.53
   2  -1  17    7.29    0.52
  -2   1 -17    7.50    0.61
   2   1 -17    7.98    0.58
   2   1  17    7.39    0.54
  -2   1  17    7.62    0.54
   2   1  18    3.42    0.37
   2  -1  18    4.02    0.38
   2  -1  18    5.54    0.40
  -2   1  18    4.35    0.39
  -2  -1  18    3.82    0.36
   2   1  18    4.23    0.39
  -2  -1  18    4.15    0.38
  -2   1  18    4.03    0.37
   2   1 -18    4.21    0.45
   2  -1 -18    4.24    0.45
  -2  -1 -18    4.02    0.45
  -2   1 -18    3.96    0.45
   2  -1  18    3.71    0.37
   2   1  18    4.64    0.40
  -2   1  18    4.29    0.38
  -2  -1  18    3.72    0.36
  -2  -1 -18    3.71    0.47
   2   1 -18    4.25    0.43
  -2   1 -18    3.80    0.47
   2   1 -19    1.95    0.30
  -2  -1 -19    1.65    0.35
  -2   1 -19    1.15    0.34
   2  -1  19    1.73    0.26
   2   1  19    1.96    0.27
   2   1  19    1.91    0.26
  -2  -1  19    2.34    0.26
  -2   1  19    1.50    0.26
   2  -1  19    1.89    0.26
  -2  -1  19    1.70    0.24
  -2   1  19    1.86    0.25
   2   1  19    1.99    0.27
  -2   1 -19    1.84    0.33
  -2   1  19    2.20    0.27
  -2  -1  19    2.34    0.27
  -2  -1 -19    2.99    0.35
   2  -1  19    2.74    0.28
  -2   1  20   -0.06    0.17
   2   1  20    0.21    0.16
  -2  -1  20    0.25    0.17
   2  -1  20    0.13    0.17
  -2   1  20    0.12    0.16
   2   1  20    0.22    0.16
  -2  -1  20    0.06    0.17
   2  -1  20    0.12    0.16
  -2   1  20    0.14    0.16
  -2   1 -20    0.19    0.23
   2   1  20    0.31    0.17
  -2  -1 -20   -0.06    0.22
  -2  -1 -20    0.08    0.24
  -2   1 -20   -0.11    0.25
  -2  -2   0 3515.81  149.11
   2   2   0 3832.92  149.12
   2  -2   0 3607.39  149.11
   2  -2   0 3605.06  149.15
   2  -2   0 3737.07  149.14
   2  -2   0 3653.26  149.13
   2   2   0 3910.30  149.11
   2  -2   0 3557.38  149.11
  -2  -2   0 3323.20  149.11
   2  -2   0 3523.46  149.12
   2   2   0 3580.45  149.12
   2   2   0 3761.26  149.12
   2   2   1 2169.53   89.15
   2  -2   1 2170.55   89.17
   2  -2  -1 2144.48   89.17
   2  -2   1 2137.36   89.17
   2  -2  -1 2150.78   89.15
   2  -2  -1 2174.05   89.16
  -2  -2   1 2040.96   89.14
   2  -2  -1 2205.23   89.15
  -2   2  -1 2121.37   89.15
   2  -2   1 2088.63   89.15
   2   2  -1 2085.03   89.15
   2   2  -1 2236.23   89.15
   2  -2  -1 2299.82   89.15
   2  -2   1 2148.31   89.14
   2  -2  -1 2165.54   89.15
  -2  -2  -1 2220.53   89.14
   2  -2   2  171.00    7.19
   2  -2  -2  172.42    7.22
   2  -2   2  171.06    7.23
  -2  -2  -2  179.67    7.21
[truncated: 2,969,179 more chars]
