# Supplementary material for: A nucleophilic beryllyl complex via metathesis at [Be–Be]2+
Source: Nat Chem. 2024 May 17;16(8):1295–300. doi: 10.1038/s41557-024-01534-9 (PMC11321998; doi:10.1038/s41557-024-01534-9)
Supplement: Supplementary file 6 — Crystallographic data for compound 5; CCDC reference no. 2324714. [file 41557_2024_1534_MOESM6_ESM.cif]

data_110jbar23_auto_2
_audit_creation_date               2024-02-18
_audit_creation_method
;
Olex2 1.5
(compiled 2023.08.24 svn.re1ec1418 for OlexSys, GUI svn.r6817)
;
_shelx_SHELXL_version_number       '2018/3'
_audit_contact_author_address      ?
_audit_contact_author_email        ?
_audit_contact_author_name         ''
_audit_contact_author_phone        ?
_publ_contact_author_id_orcid      ?
_publ_section_references
;
D. Kratzert, I. Krossing, (2018), J. Appl. Cryst. 51, 928-934.

Dolomanov, O.V., Bourhis, L.J., Gildea, R.J, Howard, J.A.K. & Puschmann, H.
 (2009), J. Appl. Cryst. 42, 339-341.

Kratzert, D., Holstein, J.J. & Krossing, I. (2015). J. Appl. Cryst. 48, 933-938.

Sheldrick, G.M. (2015). Acta Cryst. C71, 3-8.
;
_chemical_name_common              ?
_chemical_name_systematic          ?
_chemical_formula_moiety           'C24 H20 Be'
_chemical_formula_sum              'C24 H20 Be'
_chemical_formula_weight           317.41
_chemical_melting_point            ?
loop_
  _atom_type_symbol
  _atom_type_description
  _atom_type_scat_dispersion_real
  _atom_type_scat_dispersion_imag
  _atom_type_scat_source
 'C' 'C' 0.0181 0.0091 'International Tables Vol C Tables 4.2.6.8 and 6.1.1.4'
 'H' 'H' 0.0000 0.0000 'International Tables Vol C Tables 4.2.6.8 and 6.1.1.4'
 'Be' 'Be' 0.0038 0.0014 'International Tables Vol C Tables 4.2.6.8 and 6.1.1.4'

_shelx_space_group_comment
;
The symmetry employed for this shelxl refinement is uniquely defined
by the following loop, which should always be used as a source of
symmetry information in preference to the above space-group names.
They are only intended as comments.
;
_space_group_crystal_system        'trigonal'
_space_group_IT_number             148
_space_group_name_H-M_alt          'R -3'
_space_group_name_Hall             '-R 3'
loop_
  _space_group_symop_operation_xyz
 'x, y, z'
 '-y, x-y, z'
 '-x+y, -x, z'
 'x+2/3, y+1/3, z+1/3'
 '-y+2/3, x-y+1/3, z+1/3'
 '-x+y+2/3, -x+1/3, z+1/3'
 'x+1/3, y+2/3, z+2/3'
 '-y+1/3, x-y+2/3, z+2/3'
 '-x+y+1/3, -x+2/3, z+2/3'
 '-x, -y, -z'
 'y, -x+y, -z'
 'x-y, x, -z'
 '-x+2/3, -y+1/3, -z+1/3'
 'y+2/3, -x+y+1/3, -z+1/3'
 'x-y+2/3, x+1/3, -z+1/3'
 '-x+1/3, -y+2/3, -z+2/3'
 'y+1/3, -x+y+2/3, -z+2/3'
 'x-y+1/3, x+2/3, -z+2/3'

_cell_length_a                     11.23020(10)
_cell_length_b                     11.23020(10)
_cell_length_c                     23.9227(2)
_cell_angle_alpha                  90
_cell_angle_beta                   90
_cell_angle_gamma                  120
_cell_volume                       2612.86(5)
_cell_formula_units_Z              6
_cell_measurement_reflns_used      29857
_cell_measurement_temperature      100.00(10)
_cell_measurement_theta_max        74.9620
_cell_measurement_theta_min        3.6880
_shelx_estimated_absorpt_T_max     0.980
_shelx_estimated_absorpt_T_min     0.956
_exptl_absorpt_coefficient_mu      0.502
_exptl_absorpt_correction_T_max    1.00000
_exptl_absorpt_correction_T_min    0.86057
_exptl_absorpt_correction_type     multi-scan
_exptl_absorpt_process_details
;
CrysAlisPro 1.171.42.49 (Rigaku Oxford Diffraction, 2022)
Empirical absorption correction using spherical harmonics,
implemented in SCALE3 ABSPACK scaling algorithm.
;
_exptl_absorpt_special_details     ?
_exptl_crystal_colour              yellow
_exptl_crystal_colour_primary      yellow
_exptl_crystal_density_diffrn      1.210
_exptl_crystal_density_meas        ?
_exptl_crystal_density_method      ?
_exptl_crystal_description         block
_exptl_crystal_F_000               1008
_exptl_crystal_size_max            0.09
_exptl_crystal_size_mid            0.05
_exptl_crystal_size_min            0.04
_exptl_transmission_factor_max     ?
_exptl_transmission_factor_min     ?
_diffrn_reflns_av_R_equivalents    0.0248
_diffrn_reflns_av_unetI/netI       0.0155
_diffrn_reflns_Laue_measured_fraction_full  1.000
_diffrn_reflns_Laue_measured_fraction_max  0.999
_diffrn_reflns_limit_h_max         12
_diffrn_reflns_limit_h_min         -13
_diffrn_reflns_limit_k_max         14
_diffrn_reflns_limit_k_min         -14
_diffrn_reflns_limit_l_max         29
_diffrn_reflns_limit_l_min         -29
_diffrn_reflns_number              15480
_diffrn_reflns_point_group_measured_fraction_full  1.000
_diffrn_reflns_point_group_measured_fraction_max  0.999
_diffrn_reflns_theta_full          67.684
_diffrn_reflns_theta_max           74.766
_diffrn_reflns_theta_min           4.909
_diffrn_ambient_temperature        100.15
_diffrn_detector_area_resol_mean   10.0000
_diffrn_detector_type              'HyPix-Arc 150'
_diffrn_measured_fraction_theta_full  1.000
_diffrn_measured_fraction_theta_max  0.999
_diffrn_measurement_details
;
List of Runs (angles in degrees, time in seconds):

  # Type    Start    End  Width  t~exp~   \w     \q     \k     \f   Frames
--------------------------------------------------------------------------
  1  \w     75.00 113.00   0.50    0.05    --   69.68 145.00-114.00   76
  2  \w     85.00 110.00   0.50    0.05    --   84.12  35.00-168.00   50
  3  \w     39.00  94.00   0.50    0.05    --   84.12-104.00 159.00  110
  4  \w     79.00 106.00   0.50    0.05    --   84.12-126.00   1.00   54
  5  \w      7.00  52.00   0.50    0.05    --   56.89 -45.00-150.00   90
  6  \w      4.00  35.00   0.50    0.05    --   56.89 -35.00  34.00   62
  7  \w      7.00  37.00   0.50    0.05    --   56.89 -30.00-150.00   60
  8  \w      5.00  30.00   0.50    0.05    --   56.89 -30.00  60.00   50
  9  \w     67.00  96.00   0.50    0.05    --   69.68  77.00 -30.00   58
 10  \w     19.00  44.00   0.50    0.05    --   69.68 -45.00 -90.00   50
 11  \w     22.00  48.00   0.50    0.05    --   69.68 -45.00-120.00   52
 12  \w    103.00 128.00   0.50    0.05    --   84.12  30.00 -90.00   50
 13  \w     46.00  72.00   0.50    0.05    --   84.12   0.00-120.00   52
 14  \w     39.00  72.00   0.50    0.05    --   84.12 -61.00  60.00   66
 15  \w     53.00  78.00   0.50    0.05    --   84.12 -77.00-180.00   50
 16  \w     85.00 113.00   0.50    0.05    --   84.12   0.00-120.00   56
 17  \w     48.00  73.00   0.50    0.05    --   84.12 -77.00-150.00   50
 18  \w     67.00  93.00   0.50    0.05    --   84.12 -88.00-110.00   52
 19  \w    102.00 127.00   0.50    0.05    --   84.12  30.00-180.00   50
 20  \w     46.00  75.00   0.50    0.05    --   84.12 -77.00 -90.00   58
 21  \w    103.00 130.00   0.50    0.05    --   84.12  45.00 -60.00   54
 22  \w    104.00 130.00   0.50    0.05    --   84.12  30.00  90.00   52
 23  \w     42.00  67.00   0.50    0.05    --   84.12 -61.00 -90.00   50
 24  \w     37.00  63.00   0.50    0.05    --   84.12 -61.00-120.00   52
 25  \w    106.00 134.00   0.50    0.05    --   84.12  45.00-120.00   56
 26  \w    106.00 131.00   0.50    0.05    --   84.12  30.00   0.00   50
 27  \w     38.00  63.00   0.50    0.05    --   84.12 -61.00 -30.00   50
 28  \w     42.00  67.00   0.50    0.05    --   69.68 -88.00-110.00   50
 29  \w     27.00  53.00   0.50    0.05    --   56.89 -95.00  60.00   52
 30  \w      7.00  37.00   0.50    0.05    --   56.89 -30.00 -30.00   60
 31  \w     75.00 100.00   0.50    0.05    --   56.89  45.00 150.00   50
 32  \w      6.00  36.00   0.50    0.05    --   56.89 -30.00 -60.00   60
 33  \w     78.00 103.00   0.50    0.05    --   69.68-125.00 -90.00   50
 34  \w     21.00  46.00   0.50    0.05    --   69.68 -45.00 120.00   50
 35  \w     36.00  74.00   0.50    0.05    --   69.68 -95.00-180.00   76
 36  \w     39.00  85.00   0.50    0.05    --   69.68 -95.00  90.00   92
 37  \w     20.00  49.00   0.50    0.05    --   69.68 -45.00   0.00   58
 38  \w     19.00  48.00   0.50    0.05    --   69.68 -45.00-180.00   58
 39  \w     72.00 123.00   0.50    0.05    --   69.68  30.00 150.00  102
 40  \w     38.00  77.00   0.50    0.05    --   69.68 -95.00 -30.00   78
 41  \w     89.00 117.00   0.50    0.05    --   69.68  61.00-180.00   56
 42  \w     83.00 108.00   0.50    0.05    --   84.12-111.00-120.00   50
 43  \w     42.00  68.00   0.50    0.05    --   84.12 -95.00-180.00   52
 44  \w     94.00 132.00   0.50    0.05    --   84.12  45.00 120.00   76
 45  \w     55.00  81.00   0.50    0.05    --   84.12   0.00 -30.00   52
 46  \w     56.00  82.00   0.50    0.05    --   84.12 -95.00 -60.00   52
 47  \w     40.00  66.00   0.50    0.05    --   84.12-111.00-180.00   52
 48  \w     83.00 130.00   0.50    0.05    --   84.12  15.00 -30.00   94
 49  \w     80.00 129.00   0.50    0.05    --   84.12  30.00 -30.00   98
 50  \w    102.00 127.00   0.50    0.05    --   84.12  15.00 150.00   50
 51  \w     81.00 108.00   0.50    0.05    --   84.12-111.00-150.00   54
 52  \w     78.00 104.00   0.50    0.05    --   84.12-111.00-180.00   52
 53  \w     59.00  92.00   0.50    0.05    --   84.12 -95.00  30.00   66
 54  \w     86.00 114.00   0.50    0.05    --   84.12   0.00 -30.00   56
 55  \w     49.00  74.00   0.50    0.05    --   84.12-111.00-120.00   50
 56  \w     83.00 108.00   0.50    0.05    --   84.12-111.00 -60.00   50
 57  \w     67.00  93.00   0.50    0.05    --   84.12  15.00  60.00   52
 58  \w    106.00 136.00   0.50    0.05    --   84.12  15.00  60.00   60
 59  \w     74.00 108.00   0.50    0.05    --   84.12-111.00 -30.00   68
 60  \w     57.00  83.00   0.50    0.05    --   84.12   0.00 -60.00   52
 61  \w     89.00 115.00   0.50    0.05    --   84.12  45.00 150.00   52
 62  \w     76.00 102.00   0.50    0.05    --   84.12-111.00 120.00   52
 63  \w     40.00 108.00   0.50    0.05    --   84.12-111.00  90.00  136
 64  \w     50.00 108.00   0.50    0.05    --   84.12-111.00  60.00  116
 65  \w     81.00 106.00   0.50    0.05    --   84.12  30.00  60.00   50
 66  \w     93.00 123.00   0.50    0.05    --   84.12  45.00 -30.00   60
 67  \w     45.00  73.00   0.50    0.05    --   84.12 -61.00   0.00   56
 68  \w     96.00 122.00   0.50    0.05    --   84.12 178.00  60.00   52
 69  \w     53.00  78.00   0.50    0.05    --   84.12 -95.00 120.00   50
 70  \w     37.00  62.00   0.50    0.05    --   84.12 -61.00  30.00   50
 71  \w     54.00  80.00   0.50    0.05    --   84.12 178.00  60.00   52
 72  \w     45.00  70.00   0.50    0.05    --   84.12 -77.00 -30.00   50
 73  \w     89.00 114.00   0.50    0.05    --   84.12  45.00-120.00   50
 74  \w    100.00 125.00   0.50    0.05    --   84.12  45.00   0.00   50
 75  \w     92.00 135.00   0.50    0.05    --   84.12  45.00  90.00   86
 76  \w     60.00  86.00   0.50    0.05    --   84.12 -77.00  60.00   52
 77  \w     54.00 105.00   0.50    0.05    --   84.12-111.00 -90.00  102
 78  \w     62.00 108.00   0.50    0.05    --   84.12-111.00 150.00   92
 79  \w     37.00  62.00   0.50    0.05    --   84.12 -61.00 -60.00   50
 80  \w     40.00  65.00   0.50    0.05    --   84.12-111.00 -60.00   50
 81  \w     71.00  97.00   0.50    0.05    --   84.12  15.00  90.00   52
 82  \w     66.00  92.00   0.50    0.05    --   86.75  19.00 -53.55   52
 83  \w     43.00  77.00   0.50    0.05    --   86.75 -67.00 159.33   68
 84  \w     97.00 135.00   0.50    0.05    --   86.75  34.00-145.57   76
 85  \w     66.00 110.00   0.50    0.05    --   86.75-123.00  43.55   88
 86  \w     -9.00  23.00   0.50    0.05    --   -6.75  88.00   6.00   64
 87  \w     -4.00  28.00   0.50    0.05    --   -6.75  61.00 -90.00   64
 88  \w      6.00  34.00   0.50    0.05    --   -6.75  45.00-180.00   56
 89  \w    -52.00 -14.00   0.50    0.05    --   -6.75 -46.00 116.46   76
 90  \w     -9.00  16.00   0.50    0.05    --   10.00 101.00 174.36   50
 91  \w     -2.00  23.00   0.50    0.05    --   14.00  97.00 135.82   50
 92  \w      4.00  29.00   0.50    0.05    --   18.00  93.00 -87.03   50
 93  \w     17.00  42.00   0.50    0.05    --   22.00  79.00 119.30   50
 94  \w     16.00  41.00   0.50    0.05    --   26.00  87.00 140.44   50
 95  \w     13.00  38.00   0.50    0.05    --   26.00  92.00 -83.18   50
 96  \w     13.00  39.00   0.50    0.05    --   26.00  92.00  32.95   52
 97  \w     14.00  39.00   0.50    0.05    --   26.00  90.00-165.30   50
 98  \w     17.00  42.00   0.50    0.05    --   26.00  86.00 -13.18   50
 99  \w     27.00  52.00   0.50    0.05    --   30.00  77.00 -55.41   50
100  \w     32.00  57.00   0.50    0.05    --   34.00  75.00-127.81   50
101  \w     32.00  57.00   0.50    0.05    --   34.00  75.00  93.09   50
102  \w     35.00  60.00   0.50    0.05    --   38.00  77.00  33.33   50
103  \w     35.00  60.00   0.50    0.05    --   38.00  76.00 -29.21   50
104  \w     39.00  64.00   0.50    0.05    --   38.00  70.00 -57.62   50
105  \w     35.00  60.00   0.50    0.05    --   38.00  76.00-104.65   50
106  \w     40.00  65.00   0.50    0.05    --   42.00  75.00 138.13   50
107  \w     40.00  65.00   0.50    0.05    --   42.00  75.00  79.04   50
108  \w     39.00  64.00   0.50    0.05    --   42.00  76.00-176.60   50
109  \w     42.00  67.00   0.50    0.05    --   42.00  72.00  37.16   50
110  \w     40.00  65.00   0.50    0.05    --   42.00  75.00  -0.52   50
111  \w     43.00  68.00   0.50    0.05    --   46.00  77.00-161.48   50
112  \w     43.00  68.00   0.50    0.05    --   46.00  76.00 104.85   50
113  \w     45.00  70.00   0.50    0.05    --   46.00  73.00 -18.53   50
114  \w     45.00  70.00   0.50    0.05    --   46.00  73.00 159.21   50
115  \w     48.00  73.00   0.50    0.05    --   50.00  74.00 -84.46   50
116  \w     47.00  72.00   0.50    0.05    --   50.00  77.00 138.18   50
117  \w     47.00  72.00   0.50    0.05    --   50.00  77.00  39.59   50
118  \w     48.00  73.00   0.50    0.05    --   50.00  74.00-116.80   50
119  \w     48.00  73.00   0.50    0.05    --   50.00  74.00-143.14   50
120  \w     47.00  72.00   0.50    0.05    --   50.00  77.00-109.84   50
121  \w     53.00  78.00   0.50    0.05    --   54.00  73.00  -4.43   50
122  \w     54.00  79.00   0.50    0.05    --   54.00  71.00 176.44   50
123  \w     54.00  79.00   0.50    0.05    --   54.00  71.00  24.66   50
124  \w     54.00  79.00   0.50    0.05    --   54.00  72.00 -39.95   50
125  \w     52.00  77.00   0.50    0.05    --   54.00  74.00 -64.23   50
126  \w      6.00  37.00   0.50    0.05    --   56.89 -30.00 150.00   62
127  \w     58.00  83.00   0.50    0.05    --   58.00  71.00  98.47   50
128  \w     58.00  83.00   0.50    0.05    --   58.00  71.00-100.16   50
129  \w     58.00  83.00   0.50    0.05    --   58.00  71.00  61.91   50
130  \w     59.00  84.00   0.50    0.05    --   58.00  68.00  85.06   50
131  \w     58.00  83.00   0.50    0.05    --   58.00  72.00 -20.60   50
132  \w     63.00  88.00   0.50    0.05    --   62.00  70.00 112.40   50
133  \w     65.00 102.00   0.50    0.05    --   66.00  73.00 -60.19   74
134  \w     64.00  89.00   0.50    0.05    --   66.00  74.00 175.47   50
135  \w     66.00  91.00   0.50    0.05    --   66.00  71.00 122.71   50
136  \w     64.00 107.00   0.50    0.05    --   66.00  75.00 -81.32   86
137  \w     67.00  96.00   0.50    0.05    --   66.00  71.00-150.33   58
138  \w     64.00  89.00   0.50    0.05    --   66.00  74.00 132.35   50
139  \w     64.00  89.00   0.50    0.05    --   66.00  74.00  35.59   50
140  \w     64.00  89.00   0.50    0.05    --   66.00  75.00 -41.55   50
141  \w     65.00 108.00   0.50    0.05    --   66.00  73.00-130.38   86
142  \w     66.00 111.00   0.50    0.05    --   69.68  77.00  60.00   90
143  \w     66.00 102.00   0.50    0.05    --   69.68  77.00 150.00   72
144  \w     66.00  91.00   0.50    0.05    --   69.68  77.00-180.00   50
145  \w     71.00 110.00   0.50    0.05    --   69.68  77.00-120.00   78
146  \w     19.00  47.00   0.50    0.05    --   69.68 -45.00  90.00   56
147  \w     66.00  96.00   0.50    0.05    --   69.68  77.00  90.00   60
148  \w     66.00  91.00   0.50    0.05    --   69.68  77.00   0.00   50
149  \w     69.00 107.00   0.50    0.05    --   70.00  74.00   7.64   76
150  \w     83.00 111.00   0.50    0.05    --   74.00  63.00 -10.94   56
151  \w     71.00 104.00   0.50    0.05    --   74.00  76.00 -45.60   66
152  \w     71.00 115.00   0.50    0.05    --   74.00  76.00  39.76   88
153  \w     79.00 105.00   0.50    0.05    --   82.00  76.00 171.48   52
154  \w     66.00  98.00   0.50    0.05    --   84.12 178.00 -30.00   64
155  \w     71.00  97.00   0.50    0.05    --   84.12 178.00  60.00   52
156  \w     37.00  62.00   0.50    0.05    --   84.12 -61.00-150.00   50
157  \w     74.00 100.00   0.50    0.05    --   84.12 178.00 150.00   52
158  \w     37.00  62.00   0.50    0.05    --   84.12 -61.00  90.00   50
159  \w     64.00 103.00   0.50    0.05    --   84.12 178.00 -90.00   78
160  \w     38.00  64.00   0.50    0.05    --   84.12-111.00 150.00   52
161  \w     62.00  97.00   0.50    0.05    --   84.12 178.00   0.00   70
162  \w     83.00 109.00   0.50    0.05    --   84.12 178.00  30.00   52
163  \w     92.00 118.00   0.50    0.05    --   84.12   0.00 -60.00   52
164  \w     55.00  81.00   0.50    0.05    --   84.12   0.00 -60.00   52
165  \w     72.00  98.00   0.50    0.05    --   84.12 178.00-180.00   52
166  \w     89.00 114.00   0.50    0.05    --   84.12  45.00 -60.00   50
167  \w     77.00 103.00   0.50    0.05    --   84.12 178.00 -60.00   52
168  \w     38.00  64.00   0.50    0.05    --   84.12-111.00  60.00   52
169  \w     90.00 125.00   0.50    0.05    --   84.12  45.00  60.00   70
170  \w     84.00 129.00   0.50    0.05    --   86.75  75.00   5.38   90
171  \w     41.00  67.00   0.50    0.05    --   86.75-127.00  41.93   52
172  \w     86.00 115.00   0.50    0.05    --   86.75  72.00-108.58   58
173  \w     93.00 132.00   0.50    0.05    --   86.75   2.00 161.50   78
174  \w     64.00  90.00   0.50    0.05    --   86.75   2.00 161.50   52
175  \w     88.00 113.00   0.50    0.05    --   86.75  65.00-155.61   50
176  \w     85.00 119.00   0.50    0.05    --   86.75  80.00 -45.89   68
177  \w     89.00 114.00   0.50    0.05    --   86.75  63.00 113.23   50
178  \w    115.00 140.00   0.50    0.05    --   86.75  23.00 163.29   50
179  \w     63.00  89.00   0.50    0.05    --   86.75  23.00 163.29   52
180  \w     84.00 109.00   0.50    0.05    --   86.75  76.00 157.00   50
181  \w     60.00 129.00   0.50    0.05    --   86.75   2.00  21.66  138
182  \w     85.00 110.00   0.50    0.05    --   86.75  80.00 -24.45   50
183  \w     88.00 113.00   0.50    0.05    --   86.75  65.00-128.02   50
184  \w     87.00 112.00   0.50    0.05    --   86.75  71.00  13.57   50
185  \w    103.00 129.00   0.50    0.05    --   86.75 109.00 121.35   52
186  \w     88.00 113.00   0.50    0.05    --   86.75  69.00-153.47   50
187  \w     90.00 115.00   0.50    0.05    --   86.75  56.00 -55.15   50
;
_diffrn_measurement_device         'four-circle diffractometer'
_diffrn_measurement_device_type    'XtaLAB Synergy R, DW system, HyPix-Arc 150'
_diffrn_measurement_method         '\w scans'
_diffrn_radiation_type             CuK\a
_diffrn_radiation_wavelength       1.54184
_diffrn_source                     ?
_reflns_Friedel_coverage           0.000
_reflns_Friedel_fraction_full      .
_reflns_Friedel_fraction_max       .
_reflns_number_gt                  1143
_reflns_number_total               1189
_reflns_special_details
;
 Reflections were merged by SHELXL according to the crystal
 class for the calculation of statistics and refinement.
 
 _reflns_Friedel_fraction is defined as the number of unique
 Friedel pairs measured divided by the number that would be
 possible theoretically, ignoring centric projections and
 systematic absences. Completness statistics refer to single and
 composite reflections containing twin component 1 only.
;
_reflns_threshold_expression       'I > 2\s(I)'
_computing_cell_refinement         'CrysAlisPro 1.171.42.49 (Rigaku OD, 2022)'
_computing_data_collection         'CrysAlisPro 1.171.42.49 (Rigaku OD, 2022)'
_computing_data_reduction          'CrysAlisPro 1.171.42.49 (Rigaku OD, 2022)'
_computing_molecular_graphics      'Olex2 1.5 (Dolomanov et al., 2009)'
_computing_publication_material    'Olex2 1.5 (Dolomanov et al., 2009)'
_computing_structure_refinement    'SHELXL 2018/3 (Sheldrick, 2015)'
_computing_structure_solution      'SHELXT 2018/2 (Sheldrick, 2018)'
_refine_diff_density_max           0.213
_refine_diff_density_min           -0.217
_refine_diff_density_rms           0.036
_refine_ls_extinction_coef         .
_refine_ls_extinction_method       none
_refine_ls_goodness_of_fit_ref     1.076
_refine_ls_hydrogen_treatment      constr
_refine_ls_matrix_type             full
_refine_ls_number_parameters       107
_refine_ls_number_reflns           1189
_refine_ls_number_restraints       91
_refine_ls_R_factor_all            0.0361
_refine_ls_R_factor_gt             0.0348
_refine_ls_restrained_S_all        1.038
_refine_ls_shift/su_max            0.000
_refine_ls_shift/su_mean           0.000
_refine_ls_structure_factor_coef   Fsqd
_refine_ls_weighting_details      
 'w=1/[\s^2^(Fo^2^)+(0.0407P)^2^+1.3259P] where P=(Fo^2^+2Fc^2^)/3'
_refine_ls_weighting_scheme        calc
_refine_ls_wR_factor_gt            0.0863
_refine_ls_wR_factor_ref           0.0876
_refine_special_details
;
 Refined as a 2-component twin.
;
_olex2_refinement_description
;
1. Twinned data refinement
 Scales: 0.9064(15)
 0.0936(15)
2. Fixed Uiso
 At 1.2 times of:
  All C(H) groups
3. Restrained distances
 C11-C10 = C11-C12 = C10-C9 = C9-C8 = C8-C12
 1.42 with sigma of 0.02
 C11-C9 = C11-C8 = C10-C8 = C9-C12
 2.29 with sigma of 0.04
 C10-C9 \\sim C11-C10 \\sim C9-C8 \\sim C11-C12 \\sim C8-C12
 with sigma of 0.02
 C9-C12 \\sim C10-C8 \\sim C11-C8 \\sim C11-C9 \\sim C10-C12
 with sigma of 0.04
4. Restrained planarity
 C11, C10, C9, C8, C12
 with sigma of 0.1
5. Uiso/Uaniso restraints and constraints
C11 \\sim C10 \\sim C9 \\sim C8 \\sim C12: within 2A with sigma of 0.04 and
sigma for terminal atoms of 0.08 within 2A
C10 \\sim C9 \\sim C12 \\sim C8 \\sim C11: within 2A with sigma of 0.04 and
sigma for terminal atoms of 0.08 within 2A
6. Rigid body (RIGU) restrains
 C11, C10, C9, C8, C12
 with sigma for 1-2 distances of 0.004 and sigma for 1-3 distances of 0.004
 C12, C8, C9, C10, C11
 with sigma for 1-2 distances of 0.004 and sigma for 1-3 distances of 0.004
7. Others
 Fixed Sof: C11(0.333333) H11(0.333333) C10(0.333333) H10(0.333333)
 C9(0.333333) H9(0.333333) C8(0.333333) H8(0.333333) C12(0.333333) H12(0.333333)
8.a Ternary CH refined with riding coordinates:
 C11(H11), C10(H10)
8.b Aromatic/amide H refined with riding coordinates:
 C7(H7), C3(H3), C4(H4), C6(H6), C5(H5), C9(H9), C8(H8), C12(H12)
;
_atom_sites_solution_hydrogens     geom
_atom_sites_solution_primary       ?
_atom_sites_solution_secondary     ?
loop_
  _atom_site_label
  _atom_site_type_symbol
  _atom_site_fract_x
  _atom_site_fract_y
  _atom_site_fract_z
  _atom_site_U_iso_or_equiv
  _atom_site_adp_type
  _atom_site_occupancy
  _atom_site_site_symmetry_order
  _atom_site_calc_flag
  _atom_site_refinement_flags_posn
  _atom_site_refinement_flags_adp
  _atom_site_refinement_flags_occupancy
  _atom_site_disorder_assembly
  _atom_site_disorder_group
 C2 C 0.73880(9) 0.48286(9) 0.44548(4) 0.0265(2) Uani 1 1 d . . . . .
 C1 C 0.666667 0.333333 0.46529(6) 0.0264(3) Uani 1 3 d S T P A .
 C7 C 0.70235(10) 0.57527(10) 0.46808(4) 0.0311(2) Uani 1 1 d . . . . .
 H7 H 0.634710 0.544571 0.496695 0.037 Uiso 1 1 calc R U . . .
 C3 C 0.83821(10) 0.53261(10) 0.40330(4) 0.0302(2) Uani 1 1 d . . . . .
 H3 H 0.865152 0.472686 0.386874 0.036 Uiso 1 1 calc R U . . .
 C4 C 0.89857(10) 0.66798(11) 0.38483(4) 0.0356(3) Uani 1 1 d . . . . .
 H4 H 0.966109 0.699235 0.356169 0.043 Uiso 1 1 calc R U . . .
 C6 C 0.76233(10) 0.71046(10) 0.44983(4) 0.0361(3) Uani 1 1 d . . . . .
 H6 H 0.735868 0.770970 0.466048 0.043 Uiso 1 1 calc R U . . .
 C5 C 0.86111(11) 0.75739(11) 0.40783(5) 0.0373(3) Uani 1 1 d . . . . .
 H5 H 0.902328 0.849745 0.395109 0.045 Uiso 1 1 calc R U . . .
 Be1 Be 0.666667 0.333333 0.53898(9) 0.0340(5) Uani 1 3 d S T P . .
 C11 C 0.7443(15) 0.4434(19) 0.6016(5) 0.043(3) Uani 0.3333 1 d D U P A -1
 H11 H 0.822236 0.540486 0.601537 0.051 Uiso 0.3333 1 calc R U P A -1
 C10 C 0.7565(13) 0.325(3) 0.6024(3) 0.042(2) Uani 0.3333 1 d D U P A -1
 H10 H 0.844838 0.323934 0.603050 0.050 Uiso 0.3333 1 calc R U P A -1
 C9 C 0.623(2) 0.2082(18) 0.6009(7) 0.035(3) Uani 0.3333 1 d D U P A -1
 H9 H 0.601978 0.114973 0.601041 0.042 Uiso 0.3333 1 calc R U P A -1
 C8 C 0.5279(10) 0.2559(14) 0.5989(6) 0.0285(15) Uani 0.3333 1 d D U P A -1
 H8 H 0.430641 0.199916 0.597819 0.034 Uiso 0.3333 1 calc R U P A -1
 C12 C 0.603(2) 0.4017(13) 0.5989(8) 0.034(2) Uani 0.3333 1 d D U P A -1
 H12 H 0.565246 0.460670 0.597282 0.041 Uiso 0.3333 1 calc R U P A -1

loop_
  _atom_site_aniso_label
  _atom_site_aniso_U_11
  _atom_site_aniso_U_22
  _atom_site_aniso_U_33
  _atom_site_aniso_U_23
  _atom_site_aniso_U_13
  _atom_site_aniso_U_12
 C2 0.0267(4) 0.0297(5) 0.0219(4) -0.0016(3) -0.0045(3) 0.0133(4)
 C1 0.0293(5) 0.0293(5) 0.0206(7) 0.000 0.000 0.0146(2)
 C7 0.0311(5) 0.0339(5) 0.0282(5) -0.0043(4) -0.0032(4) 0.0162(4)
 C3 0.0326(5) 0.0338(5) 0.0267(5) 0.0032(4) 0.0003(4) 0.0184(4)
 C4 0.0319(5) 0.0381(6) 0.0351(5) 0.0089(4) 0.0008(4) 0.0162(4)
 C6 0.0384(6) 0.0328(5) 0.0402(6) -0.0086(4) -0.0110(4) 0.0202(4)
 C5 0.0351(5) 0.0281(5) 0.0445(6) 0.0032(4) -0.0085(4) 0.0127(4)
 Be1 0.0397(7) 0.0397(7) 0.0225(10) 0.000 0.000 0.0198(4)
 C11 0.035(5) 0.052(4) 0.027(3) -0.003(5) -0.001(4) 0.011(3)
 C10 0.033(4) 0.063(6) 0.026(2) 0.003(6) -0.005(3) 0.021(5)
 C9 0.043(6) 0.048(5) 0.018(3) 0.009(5) 0.000(6) 0.026(5)
 C8 0.039(3) 0.032(4) 0.018(2) 0.006(3) 0.007(3) 0.020(3)
 C12 0.039(6) 0.038(4) 0.023(3) 0.004(3) 0.007(4) 0.018(4)

_geom_special_details
;
 All esds (except the esd in the dihedral angle between two l.s. planes)
 are estimated using the full covariance matrix.  The cell esds are taken
 into account individually in the estimation of esds in distances, angles
 and torsion angles; correlations between esds in cell parameters are only
 used when they are defined by crystal symmetry.  An approximate (isotropic)
 treatment of cell esds is used for estimating esds involving l.s. planes.
;
loop_
  _geom_bond_atom_site_label_1
  _geom_bond_atom_site_label_2
  _geom_bond_distance
  _geom_bond_site_symmetry_2
  _geom_bond_publ_flag
 C2 C1 1.5298(10) . ?
 C2 C7 1.4007(13) . ?
 C2 C3 1.3975(13) . ?
 C1 Be1 1.763(3) . ?
 C7 H7 0.9500 . ?
 C7 C6 1.3881(14) . ?
 C3 H3 0.9500 . ?
 C3 C4 1.3911(14) . ?
 C4 H4 0.9500 . ?
 C4 C5 1.3822(16) . ?
 C6 H6 0.9500 . ?
 C6 C5 1.3903(16) . ?
 C5 H5 0.9500 . ?
 Be1 C11 1.860(12) . ?
 Be1 C10 1.850(8) . ?
 Be1 C9 1.928(16) . ?
 Be1 C8 1.971(13) . ?
 Be1 C12 1.924(17) . ?
 C11 H11 1.0000 . ?
 C11 C10 1.400(7) . ?
 C11 C12 1.413(9) . ?
 C10 H10 1.0000 . ?
 C10 C9 1.413(9) . ?
 C9 H9 0.9500 . ?
 C9 C8 1.419(9) . ?
 C8 H8 0.9500 . ?
 C8 C12 1.418(9) . ?
 C12 H12 0.9500 . ?

loop_
  _geom_angle_atom_site_label_1
  _geom_angle_atom_site_label_2
  _geom_angle_atom_site_label_3
  _geom_angle
  _geom_angle_site_symmetry_1
  _geom_angle_site_symmetry_3
  _geom_angle_publ_flag
 C7 C2 C1 120.21(8) . . ?
 C3 C2 C1 122.78(8) . . ?
 C3 C2 C7 116.97(9) . . ?
 C2 C1 C2 110.86(6) 2_655 . ?
 C2 C1 C2 110.86(6) 3_665 2_655 ?
 C2 C1 C2 110.85(6) 3_665 . ?
 C2 C1 Be1 108.05(6) 2_655 . ?
 C2 C1 Be1 108.05(6) 3_665 . ?
 C2 C1 Be1 108.05(6) . . ?
 C2 C7 H7 119.1 . . ?
 C6 C7 C2 121.82(9) . . ?
 C6 C7 H7 119.1 . . ?
 C2 C3 H3 119.3 . . ?
 C4 C3 C2 121.44(9) . . ?
 C4 C3 H3 119.3 . . ?
 C3 C4 H4 119.7 . . ?
 C5 C4 C3 120.56(9) . . ?
 C5 C4 H4 119.7 . . ?
 C7 C6 H6 120.0 . . ?
 C7 C6 C5 120.05(9) . . ?
 C5 C6 H6 120.0 . . ?
 C4 C5 C6 119.16(9) . . ?
 C4 C5 H5 120.4 . . ?
 C6 C5 H5 120.4 . . ?
 C1 Be1 C11 143.7(4) . . ?
 C1 Be1 C10 145.2(3) . . ?
 C1 Be1 C9 140.1(5) . . ?
 C1 Be1 C8 136.7(4) . . ?
 C1 Be1 C12 138.2(5) . . ?
 C11 Be1 C9 74.3(5) . . ?
 C11 Be1 C8 73.2(3) . . ?
 C11 Be1 C12 43.8(4) . . ?
 C10 Be1 C11 44.3(3) . . ?
 C10 Be1 C9 43.9(3) . . ?
 C10 Be1 C8 73.2(4) . . ?
 C10 Be1 C12 74.2(5) . . ?
 C9 Be1 C8 42.7(3) . . ?
 C12 Be1 C9 73.2(3) . . ?
 C12 Be1 C8 42.7(3) . . ?
 Be1 C11 H11 125.9 . . ?
 C10 C11 Be1 67.5(5) . . ?
 C10 C11 H11 125.9 . . ?
 C10 C11 C12 108.1(8) . . ?
 C12 C11 Be1 70.5(7) . . ?
 C12 C11 H11 125.9 . . ?
 Be1 C10 H10 125.6 . . ?
 C11 C10 Be1 68.2(6) . . ?
 C11 C10 H10 125.6 . . ?
 C11 C10 C9 108.8(8) . . ?
 C9 C10 Be1 71.0(7) . . ?
 C9 C10 H10 125.6 . . ?
 Be1 C9 H9 129.8 . . ?
 C10 C9 Be1 65.1(6) . . ?
 C10 C9 H9 126.4 . . ?
 C10 C9 C8 107.3(8) . . ?
 C8 C9 Be1 70.3(7) . . ?
 C8 C9 H9 126.4 . . ?
 Be1 C8 H8 131.7 . . ?
 C9 C8 Be1 67.1(7) . . ?
 C9 C8 H8 126.0 . . ?
 C12 C8 Be1 66.9(9) . . ?
 C12 C8 C9 108.0(6) . . ?
 C12 C8 H8 126.0 . . ?
 Be1 C12 H12 129.3 . . ?
 C11 C12 Be1 65.7(6) . . ?
 C11 C12 C8 107.7(7) . . ?
 C11 C12 H12 126.1 . . ?
 C8 C12 Be1 70.4(9) . . ?
 C8 C12 H12 126.1 . . ?

loop_
  _geom_torsion_atom_site_label_1
  _geom_torsion_atom_site_label_2
  _geom_torsion_atom_site_label_3
  _geom_torsion_atom_site_label_4
  _geom_torsion
  _geom_torsion_site_symmetry_1
  _geom_torsion_site_symmetry_2
  _geom_torsion_site_symmetry_3
  _geom_torsion_site_symmetry_4
  _geom_torsion_publ_flag
 C2 C1 Be1 C11 105.5(14) 3_665 . . . ?
 C2 C1 Be1 C11 -134.5(14) 2_655 . . . ?
 C2 C1 Be1 C11 -14.5(14) . . . . ?
 C2 C1 Be1 C10 144.6(15) 2_655 . . . ?
 C2 C1 Be1 C10 -95.4(15) . . . . ?
 C2 C1 Be1 C10 24.6(15) 3_665 . . . ?
 C2 C1 Be1 C9 -171.0(9) . . . . ?
 C2 C1 Be1 C9 -51.0(9) 3_665 . . . ?
 C2 C1 Be1 C9 69.0(9) 2_655 . . . ?
 C2 C1 Be1 C8 -117.3(7) 3_665 . . . ?
 C2 C1 Be1 C8 2.7(7) 2_655 . . . ?
 C2 C1 Be1 C8 122.7(7) . . . . ?
 C2 C1 Be1 C12 -62.3(8) 2_655 . . . ?
 C2 C1 Be1 C12 57.7(8) . . . . ?
 C2 C1 Be1 C12 177.7(8) 3_665 . . . ?
 C2 C7 C6 C5 0.28(15) . . . . ?
 C2 C3 C4 C5 -0.20(15) . . . . ?
 C1 C2 C7 C6 -177.85(9) . . . . ?
 C1 C2 C3 C4 177.73(9) . . . . ?
 C1 Be1 C11 C10 -126.2(6) . . . . ?
 C1 Be1 C11 C12 113.5(7) . . . . ?
 C1 Be1 C10 C11 123.3(8) . . . . ?
 C1 Be1 C10 C9 -116.4(8) . . . . ?
 C7 C2 C1 C2 -166.95(8) . . . 3_665 ?
 C7 C2 C1 C2 69.49(14) . . . 2_655 ?
 C7 C2 C1 Be1 -48.73(8) . . . . ?
 C7 C2 C3 C4 0.29(13) . . . . ?
 C7 C6 C5 C4 -0.17(15) . . . . ?
 C3 C2 C1 C2 15.68(14) . . . 3_665 ?
 C3 C2 C1 C2 -107.88(7) . . . 2_655 ?
 C3 C2 C1 Be1 133.90(8) . . . . ?
 C3 C2 C7 C6 -0.34(14) . . . . ?
 C3 C4 C5 C6 0.13(15) . . . . ?
 Be1 C11 C10 C9 -59.6(7) . . . . ?
 Be1 C11 C12 C8 58.0(11) . . . . ?
 Be1 C10 C9 C8 -57.7(9) . . . . ?
 Be1 C9 C8 C12 -54.1(10) . . . . ?
 Be1 C8 C12 C11 -55.1(9) . . . . ?
 C11 Be1 C10 C9 120.3(8) . . . . ?
 C11 C10 C9 Be1 57.8(6) . . . . ?
 C11 C10 C9 C8 0.1(13) . . . . ?
 C10 Be1 C11 C12 -120.3(8) . . . . ?
 C10 C11 C12 Be1 -57.0(7) . . . . ?
 C10 C11 C12 C8 0.9(13) . . . . ?
 C10 C9 C8 Be1 54.6(8) . . . . ?
 C10 C9 C8 C12 0.5(11) . . . . ?
 C9 Be1 C11 C10 38.4(5) . . . . ?
 C9 Be1 C11 C12 -81.9(6) . . . . ?
 C9 Be1 C10 C11 -120.3(8) . . . . ?
 C9 C8 C12 Be1 54.2(8) . . . . ?
 C9 C8 C12 C11 -0.9(11) . . . . ?
 C8 Be1 C11 C10 82.9(7) . . . . ?
 C8 Be1 C11 C12 -37.4(5) . . . . ?
 C8 Be1 C10 C11 -83.0(6) . . . . ?
 C8 Be1 C10 C9 37.4(5) . . . . ?
 C12 Be1 C11 C10 120.3(8) . . . . ?
 C12 Be1 C10 C11 -38.4(5) . . . . ?
 C12 Be1 C10 C9 81.9(6) . . . . ?
 C12 C11 C10 Be1 58.9(8) . . . . ?
 C12 C11 C10 C9 -0.7(14) . . . . ?

_shelx_res_file
;
TITL 110jbar23_auto_2_a.res in R-3
    110jbar23_auto_2.res
    created by SHELXL-2018/3 at 17:18:36 on 18-Feb-2024
REM Old TITL 110jbar23_auto_2 in R-3 #148
REM SHELXT solution in R-3: R1 0.204, Rweak 0.016, Alpha 0.038
REM <I/s> 0.000 for 0 systematic absences, Orientation as input
REM Formula found by SHELXT: C22 Be4
CELL 1.54184 11.2302 11.2302 23.9227 90 90 120
ZERR 6 0.0001 0.0001 0.0002 0 0 0
LATT 3
SYMM -Y,+X-Y,+Z
SYMM +Y-X,-X,+Z
SFAC C H Be
UNIT 144 120 6
DFIX 1.42 C11 C10 C11 C12 C10 C9 C9 C8 C8 C12
DANG 2.29 C11 C9 C11 C8 C10 C8 C9 C12
SADI C10 C9 C11 C10 C9 C8 C11 C12 C8 C12
SADI 0.04 C9 C12 C10 C8 C11 C8 C11 C9 C10 C12
FLAT C11 C10 C9 C8 C12
SIMU C11 C10 C9 C8 C12
RIGU C11 C10 C9 C8 C12
RIGU C12 C8 C9 C10 C11
SIMU C10 C9 C12 C8 C11

L.S. 25
PLAN  5
SIZE 0.04 0.05 0.09
TEMP -173
CONF
BOND
list 4
MORE -1
BOND $H
fmap 2
acta
TWIN 0 -1 0 -1 0 0 0 0 -1 2
REM <olex2.extras>
REM <HklSrc "%.\\110jbar23_auto_2.hkl">
REM </olex2.extras>

WGHT    0.040700    1.325900
BASF   0.09360
FVAR       0.33163
C2    1    0.738805    0.482857    0.445479    11.00000    0.02672    0.02974 =
         0.02194   -0.00163   -0.00447    0.01333
C1    1    0.666667    0.333333    0.465292    10.33333    0.02929    0.02929 =
         0.02064    0.00000    0.00000    0.01465
C7    1    0.702351    0.575267    0.468083    11.00000    0.03113    0.03389 =
         0.02819   -0.00426   -0.00320    0.01622
AFIX  43
H7    2    0.634710    0.544571    0.496695    11.00000   -1.20000
AFIX   0
C3    1    0.838208    0.532615    0.403297    11.00000    0.03261    0.03378 =
         0.02665    0.00322    0.00030    0.01838
AFIX  43
H3    2    0.865152    0.472686    0.386874    11.00000   -1.20000
AFIX   0
C4    1    0.898566    0.667979    0.384833    11.00000    0.03185    0.03814 =
         0.03505    0.00892    0.00084    0.01621
AFIX  43
H4    2    0.966109    0.699235    0.356169    11.00000   -1.20000
AFIX   0
C6    1    0.762331    0.710464    0.449831    11.00000    0.03837    0.03277 =
         0.04023   -0.00858   -0.01095    0.02017
AFIX  43
H6    2    0.735868    0.770970    0.466048    11.00000   -1.20000
AFIX   0
C5    1    0.861105    0.757393    0.407834    11.00000    0.03507    0.02807 =
         0.04447    0.00320   -0.00851    0.01266
AFIX  43
H5    2    0.902328    0.849745    0.395109    11.00000   -1.20000
AFIX   0
BE1   3    0.666667    0.333333    0.538976    10.33333    0.03968    0.03968 =
         0.02254    0.00000    0.00000    0.01984
PART -1
C11   1    0.744343    0.443414    0.601642    10.33333    0.03469    0.05236 =
         0.02670   -0.00295   -0.00068    0.01108
AFIX  13
H11   2    0.822236    0.540486    0.601537    10.33333   -1.20000
AFIX   0
C10   1    0.756476    0.325267    0.602449    10.33333    0.03285    0.06281 =
         0.02553    0.00287   -0.00479    0.02106
AFIX  13
H10   2    0.844838    0.323934    0.603050    10.33333   -1.20000
AFIX   0
C9    1    0.623455    0.208233    0.600851    10.33333    0.04320    0.04811 =
         0.01798    0.00912   -0.00004    0.02592
AFIX  43
H9    2    0.601978    0.114973    0.601041    10.33333   -1.20000
AFIX   0
C8    1    0.527917    0.255882    0.598908    10.33333    0.03875    0.03189 =
         0.01804    0.00641    0.00669    0.02015
AFIX  43
H8    2    0.430641    0.199916    0.597819    10.33333   -1.20000
AFIX   0
C12   1    0.603070    0.401662    0.598877    10.33333    0.03913    0.03788 =
         0.02338    0.00391    0.00712    0.01762
AFIX  43
H12   2    0.565246    0.460670    0.597282    10.33333   -1.20000
AFIX   0
HKLF 4


REM  110jbar23_auto_2_a.res in R-3
REM wR2 = 0.0876, GooF = S = 1.076, Restrained GooF = 1.038 for all data
REM R1 = 0.0348 for 1143 Fo > 4sig(Fo) and 0.0361 for all 1189 data
REM 107 parameters refined using 91 restraints

END

WGHT      0.0407      1.3259

REM Highest difference peak  0.213,  deepest hole -0.217,  1-sigma level  0.036
Q1    1   0.6667  0.3333  0.4988  10.33333  0.05    0.21
Q2    1   0.7054  0.4099  0.4564  11.00000  0.05    0.14
Q3    1   0.7143  0.5270  0.4567  11.00000  0.05    0.10
Q4    1   0.8286  0.4320  0.3730  11.00000  0.05    0.09
Q5    1   0.7696  0.5035  0.4177  11.00000  0.05    0.09
;
_shelx_res_checksum                4302
_shelx_hkl_file
;
   0   0 -27   50.48    3.17
   0   0 -24   72.69    4.53
   0   0 -21  675.87   36.57
   0   0 -21  687.24   36.65
   0   0 -18  236.82   12.86
   0   0 -18  233.92   12.88
   0   0 -18  227.75   12.82
   0   0 -18  222.98   12.79
   0   0 -18  252.31   12.97
   0   0 -15 3182.70  168.22
   0   0 -15 3148.06  168.20
   0   0 -15 3248.73  168.27
   0   0 -15 3163.68  168.25
   0   0 -15 3160.39  168.13
   0   0 -15 3200.11  168.18
   0   0 -15 3187.61  168.17
   0   0 -12  576.11   30.60
   0   0 -12  579.30   30.61
   0   0 -12  592.43   30.64
   0   0 -12  574.56   30.50
   0   0 -12  557.68   30.55
   0   0 -12  567.53   30.56
   0   0 -12  582.32   30.59
   0   0 -12  575.42   30.58
   0   0  -9 1070.41   56.66
   0   0  -9 1091.44   56.67
   0   0  -9 1077.74   56.70
   0   0  -9 1054.49   56.64
   0   0  -6 9806.64  511.40
   0   0  -6 9649.14  511.40
   0   0  -6 9704.02  511.34
   0   0  -6 9593.59  511.39
   0   0  -6 9612.72  511.30
   0   0  -6 9999.00  511.38
   0   0  -6 9675.08  511.38
   0   0  -3  598.96   31.28
   0   0  -3  598.11   31.27
   0   0  -3  576.90   31.30
   0   0  -3  590.80   31.27
   0   0   6 9300.70  490.36
   0   0   9 1054.53   56.46
   0   0   9 1098.71   56.57
   0   0  12  579.43   30.86
   0   0  18  227.05   12.64
   0   0  21  641.65   35.18
   0   0  21  666.11   35.24
   0   0  24   65.48    4.25
   0   0  24   67.87    4.17
   0   0  24   70.29    4.25
   0   0  24   61.85    4.10
   0   0  27   46.64    3.07
   0   0  27   49.84    3.11
   0   0  27   48.00    2.97
   0   0  27   47.02    3.02
   1  -1 -28   18.01    1.43
  -1   0 -28   18.03    1.38
  -1   0 -28   20.55    1.48
   1  -1 -28   21.60    1.48
  -1   0 -28   19.52    1.39
   1  -1 -28   20.44    1.43
   0   1 -25    6.22    0.87
  -1   0 -25    3.96    0.76
   1  -1 -25    6.79    0.84
   0   1 -22    9.55    1.06
  -1   0 -22   12.87    1.19
   0   1 -22   11.47    1.07
   1  -1 -22    7.62    0.96
   0   1 -22   12.36    1.22
  -1   0 -22    9.77    1.20
   1  -1 -22   10.95    1.15
   0   1 -19   53.21    3.44
   0   1 -19   54.17    3.48
  -1   0 -19   54.48    3.54
   1  -1 -19   57.27    3.52
   1  -1 -19   58.31    3.55
   0   1 -19   53.31    3.46
   1  -1 -19   52.85    3.43
   1  -1 -19   58.20    3.51
   0   1 -19   57.09    3.45
  -1   0 -19   52.33    3.55
   0   1 -19   59.61    3.61
   1  -1 -19   59.44    3.59
   0   1 -19   53.12    3.55
  -1   0 -16   60.77    3.62
   0   1 -16   59.24    3.61
   1  -1 -16   58.96    3.64
   0   1 -16   59.85    3.70
   0   1 -16   61.17    3.71
   1  -1 -16   61.54    3.69
  -1   0 -16   60.01    3.72
   1  -1 -16   57.11    3.56
  -1   0 -16   59.22    3.60
  -1   0 -16   63.85    3.60
   1  -1 -16   62.68    3.64
   0   1 -16   60.32    3.61
  -1   0 -13  489.54   26.36
  -1   0 -13  504.79   26.43
   1  -1 -13  504.02   26.42
   1  -1 -13  496.91   26.39
   1  -1 -13  472.52   26.26
   0   1 -13  517.84   26.45
  -1   0 -13  507.24   26.42
  -1   0 -13  478.19   26.44
  -1   0 -13  488.85   26.31
  -1   0 -13  500.43   26.32
  -1   0 -13  495.53   26.34
   1  -1 -13  490.14   26.38
   1  -1 -13  479.07   26.38
   1  -1 -13  503.89   26.40
  -1   0 -13  496.82   26.32
   1  -1 -10  105.24    5.71
  -1   0 -10  101.39    5.69
  -1   0 -10  101.30    5.73
   1  -1 -10  105.36    5.73
   0   1 -10  109.89    5.74
  -1   0 -10  105.04    5.75
   0   1 -10  104.24    5.72
  -1   0 -10   99.44    5.71
   1  -1 -10  109.60    5.75
   1  -1 -10  106.27    5.65
  -1   0 -10  105.04    5.66
   0   1 -10  104.74    5.69
  -1   0 -10   99.78    5.62
  -1   0 -10  103.62    5.67
   1  -1 -10  105.48    5.63
  -1   0 -10   99.15    5.58
  -1   0 -10  100.69    5.70
  -1   0 -10  108.67    5.71
   1  -1 -10  103.62    5.72
   1  -1 -10  106.31    5.71
  -1   0 -10  102.05    5.66
  -1   0 -10  101.26    5.63
   1  -1 -10   97.72    5.70
  -1   0 -10   98.77    5.64
   0   1 -10  111.13    5.71
   1  -1  -7  951.79   50.08
   0   1  -7  916.81   50.10
  -1   0  -7  930.50   50.07
  -1   0  -7  935.79   49.96
   1  -1  -7  951.63   50.11
   1  -1  -7  928.54   50.06
   0   1  -7  949.21   50.09
  -1   0  -7  963.82   50.09
  -1   0  -7  960.49   50.12
   0   1  -7  956.59   50.07
  -1   0  -7  964.31   50.07
  -1   0  -7  962.53   50.07
  -1   0  -7  965.44   50.09
   1  -1  -7  947.29   50.02
   0   1  -7  958.65   50.02
   0   1  -7  932.56   50.10
  -1   0  -7  925.96   50.03
   1  -1  -7  947.78   50.09
  -1   0  -7  955.11   50.07
   1  -1  -7  966.96   50.10
  -1   0  -7  954.72   50.04
   0   1  -7  929.61   50.03
  -1   0  -7  955.62   50.08
   1  -1  -7  956.17   50.10
   0   1  -7  948.11   50.08
   1  -1  -4  550.29   30.28
   0   1  -4  584.26   30.32
   0   1  -4  581.05   30.33
  -1   0  -4  565.51   30.35
  -1   0  -4  577.84   30.25
  -1   0  -4  588.03   30.32
  -1   0  -1  793.29   42.77
  -1   0  -1  811.22   42.79
  -1   0  -1  807.74   42.78
  -1   0  -1  789.55   42.80
  -1   0  -1  813.98   42.75
   0   1  -1  799.08   42.78
  -1   0  -1  838.06   42.76
  -1   0  -1  808.95   42.77
  -1   0  -1  806.95   42.77
   0   1  -1  811.26   42.78
   0   1   2   36.68    2.01
  -1   0   2   39.01    2.03
  -1   0   2   34.66    1.99
  -1   0   2   39.33    2.03
   0   1   2   37.20    2.01
  -1   0   5 1273.53   68.11
  -1   0   5 1286.83   68.19
   1  -1   5 1299.94   68.12
   1  -1   5 1287.85   68.09
  -1   0   5 1317.04   68.17
   0   1   5 1283.12   68.11
  -1   0   5 1304.44   68.20
   0   1   5 1311.47   68.19
  -1   0   8  820.64   42.27
  -1   0   8  782.07   42.20
   1  -1  11   28.59    1.89
  -1   0  11   34.12    1.99
   0   1  11   31.42    1.96
  -1   0  11   31.11    1.85
   0   1  14    5.13    0.66
   1  -1  14    5.60    0.62
  -1   0  14    6.30    0.71
  -1   0  17   16.02    1.40
   0   1  17   17.05    1.35
   0   1  17   14.97    1.35
  -1   0  20   46.21    3.05
   0   1  20   41.78    2.93
   1  -1  20   42.39    3.00
  -1   0  20   45.10    3.06
   0   1  20   42.17    2.98
   0   1  20   47.67    2.99
  -1   0  23    1.24    0.64
   0   1  23    0.90    0.53
  -1   0  23    0.60    0.53
   1  -1  23    0.55    0.47
   0   1  23    0.51    0.36
  -1   0  23    1.01    0.53
   1  -1  23    1.15    0.47
   0   1  23    0.71    0.49
   0   1  23    1.02    0.43
  -1   0  23    2.59    0.64
  -1   0  26   43.80    2.91
   0   1  26   43.31    2.88
   1  -1  26   41.24    2.87
   0   1  26   43.55    2.88
  -1   0  26   45.59    2.92
  -1   0  26   39.89    2.81
   0   1  26   38.31    2.76
   1  -1  26   43.82    2.86
  -1   0  26   42.96    2.85
   1  -1  26   48.68    2.85
  -1   0  26   46.37    2.94
  -1   0  29   39.15    2.48
  -1   0  29   45.39    2.58
   0   1  29   41.48    2.53
   1  -1  29   42.92    2.56
   1   0 -29   36.12    2.45
   0  -1 -29   43.60    2.53
   1   0 -29   42.59    2.56
  -1   1 -29   45.28    2.56
   0  -1 -29   45.19    2.57
   0  -1 -26   42.65    2.77
   1   0 -26   47.66    2.84
  -1   1 -23    1.75    0.55
   1   0 -23    1.08    0.58
   0  -1 -23    1.79    0.62
  -1   1 -23    0.14    0.50
  -1   1 -20   49.74    3.02
   0  -1 -20   43.94    2.96
   1   0 -20   40.47    2.87
   1   0 -20   44.18    2.93
   1   0 -20   46.47    2.95
   1   0 -20   42.25    2.91
  -1   1 -20   45.14    3.02
   1   0 -20   47.18    3.03
   0  -1 -20   42.13    2.99
  -1   1 -17   15.10    1.30
   0  -1 -17   14.04    1.28
   1   0 -17   14.75    1.27
  -1   1 -17   15.36    1.24
  -1   1 -17   16.28    1.37
  -1   1 -17   15.42    1.31
   1   0 -17   15.74    1.35
   0  -1 -17   17.65    1.40
   1   0 -17   16.28    1.31
   1   0 -17   15.14    1.27
  -1   1 -14    6.87    0.65
   0  -1 -14    7.75    0.75
   0  -1 -14    5.13    0.67
   1   0 -14    6.56    0.69
   1   0 -14    6.27    0.64
   1   0 -14    5.03    0.66
   0  -1 -14    7.99    0.76
  -1   1 -14    3.92    0.66
  -1   1 -14    5.13    0.68
   0  -1 -14    5.63    0.61
   0  -1 -14    6.70    0.63
  -1   1 -14    5.13    0.63
   0  -1 -14    5.30    0.63
   0  -1 -14    4.63    0.62
   1   0 -14    5.82    0.69
   1   0 -14    6.36    0.66
   1   0 -14    5.93    0.65
   0  -1 -14    6.71    0.67
  -1   1 -14    7.29    0.63
   0  -1 -11   28.69    1.88
   1   0 -11   30.61    1.86
   0  -1 -11   31.26    1.91
  -1   1 -11   30.63    1.83
  -1   1 -11   29.28    1.89
   1   0 -11   35.23    1.93
   1   0 -11   29.31    1.76
  -1   1 -11   31.64    1.93
   0  -1 -11   29.74    1.90
  -1   1 -11   29.95    1.87
   0  -1 -11   30.23    1.83
  -1   1 -11   30.70    1.79
   0  -1 -11   28.97    1.83
   0  -1 -11   29.42    1.78
  -1   1 -11   30.79    1.81
   0  -1 -11   28.57    1.83
   1   0 -11   30.69    1.78
   1   0 -11   32.26    1.90
  -1   1 -11   30.83    1.84
   0  -1 -11   31.37    1.87
   0  -1 -11   28.80    1.85
  -1   1 -11   29.93    1.78
   0  -1 -11   25.23    1.82
  -1   1  -8  796.01   41.53
   0  -1  -8  796.30   41.55
   1   0  -8  739.79   41.55
   0  -1  -8  781.13   41.54
   1   0  -8  802.59   41.55
  -1   1  -8  794.29   41.56
  -1   1  -8  784.38   41.53
  -1   1  -8  790.17   41.53
  -1   1  -8  787.34   41.48
   0  -1  -8  811.67   41.51
   0  -1  -8  771.78   41.48
  -1   1  -8  809.83   41.52
   0  -1  -8  768.01   41.51
  -1   1  -8  789.46   41.50
   0  -1  -8  795.28   41.52
   0  -1  -8  774.40   41.52
   0  -1  -8  759.82   41.51
  -1   1  -8  786.34   41.50
  -1   1  -8  772.39   41.49
   0  -1  -8  777.99   41.52
   0  -1  -5 1255.33   67.27
   1   0  -5 1264.35   67.26
   0  -1  -5 1270.44   67.27
  -1   1  -5 1304.35   67.27
  -1   1  -5 1298.91   67.26
  -1   1  -5 1287.31   67.26
   0  -1  -5 1295.93   67.25
  -1   1  -5 1277.99   67.25
  -1   1  -5 1279.82   67.22
  -1   1  -5 1274.02   67.26
  -1   1  -5 1242.30   67.26
  -1   1  -5 1286.04   67.26
   1   0  -5 1218.37   67.26
   0  -1  -2   36.36    1.93
  -1   1  -2   35.02    1.91
  -1   1  -2   34.86    1.92
   1   0  -2   34.12    1.89
   0  -1  -2   34.73    1.90
  -1   1  -2   35.33    1.92
  -1   1  -2   35.55    1.92
   0  -1   1  798.63   41.72
  -1   1   1  814.12   41.75
   1   0   1  779.83   41.70
   1   0   1  782.46   41.70
  -1   1   1  812.26   41.75
  -1   1   4  590.55   31.51
   0  -1   4  598.56   31.47
  -1   1   7  978.53   51.87
   0  -1   7  998.47   51.82
   0  -1   7  986.37   51.78
  -1   1   7  959.16   51.79
   1   0  10  107.92    5.96
   0  -1  10  112.20    6.06
  -1   1  10  108.89    6.08
   0  -1  13  506.21   26.77
  -1   1  13  493.86   26.81
   0  -1  16   60.98    3.67
  -1   1  16   57.22    3.69
   1   0  16   60.82    3.67
  -1   1  19   50.97    3.55
   1   0  19   54.37    3.58
   0  -1  19   59.24    3.69
  -1   1  19   59.85    3.68
  -1   1  19   56.25    3.66
  -1   1  22   11.68    1.27
  -1   1  22   13.08    1.29
   1   0  22   11.97    1.23
   1   0  22   12.52    1.21
  -1   1  22   11.35    1.18
   0  -1  22   10.31    1.20
   0  -1  22    9.36    1.18
  -1   1  22   10.37    1.18
  -1   1  25    3.42    0.75
   1   0  25    4.12    0.73
   0  -1  25    5.89    0.88
   0  -1  25    4.34    0.71
  -1   1  25    3.68    0.66
  -1   1  25    5.75    0.81
   0  -1  25    6.33    0.83
  -1   1  25    5.34    0.77
   1   0  25    4.36    0.71
   0  -1  28   16.18    1.27
  -1   1  28   19.10    1.38
   0  -1  28   20.41    1.37
   0  -1  28   18.70    1.38
  -1   1  28   18.29    1.31
  -1   1  28   18.66    1.40
   0  -1  28   17.66    1.40
   1   0  28   19.18    1.40
  -2   1 -27    0.24    0.35
   1  -2 -27    0.39    0.36
  -2   1 -27    0.88    0.31
   1  -2 -27   -0.09    0.39
  -2   1 -27    0.38    0.38
   1   1 -27    1.26    0.42
  -2   1 -27    0.08    0.32
  -2   1 -24   37.49    2.50
  -2   1 -24   37.03    2.50
   1   1 -24   33.79    2.50
   1  -2 -24   32.82    2.45
  -2   1 -21  171.86    9.49
   1   1 -21  170.25    9.40
   1  -2 -21  150.55    9.33
   1   1 -21  164.19    9.41
   1   1 -21  168.79    9.40
   1  -2 -21  170.45    9.49
  -2   1 -21  163.36    9.53
   1   1 -21  176.83    9.52
   1   1 -18   49.29    3.13
  -2   1 -18   49.98    3.20
  -2   1 -18   46.17    3.09
   1   1 -18   52.76    3.22
  -2   1 -18   51.96    3.27
   1  -2 -18   50.02    3.20
   1   1 -18   48.08    3.18
   1  -2 -18   51.37    3.14
   1   1 -18   51.66    3.17
   1   1 -18   48.16    3.06
   1   1 -18   47.58    3.10
   1  -2 -18   45.41    3.11
   1  -2 -15  113.90    6.26
   1   1 -15  114.83    6.19
   1  -2 -15  107.07    6.25
  -2   1 -15  110.09    6.30
   1   1 -15  112.30    6.27
  -2   1 -15  112.45    6.24
   1  -2 -15  106.66    6.24
  -2   1 -15  110.56    6.16
   1  -2 -15  105.37    6.18
  -2   1 -15  111.80    6.23
   1   1 -15  106.25    6.22
   1  -2 -15  109.09    6.21
   1  -2 -15  103.83    6.21
   1  -2 -12   70.64    4.00
   1  -2 -12   66.84    4.01
   1   1 -12   70.88    4.01
  -2   1 -12   62.61    3.87
   1   1 -12   69.05    3.99
  -2   1 -12   68.60    3.98
  -2   1 -12   67.15    3.94
   1  -2 -12   71.49    3.97
  -2   1 -12   75.05    3.93
  -2   1 -12   70.32    3.98
  -2   1 -12   69.85    3.95
   1  -2 -12   69.24    3.98
  -2   1 -12   67.49    3.87
   1  -2 -12   67.60    3.97
   1   1 -12   71.00    3.98
   1  -2  -9   91.00    4.99
  -2   1  -9   86.46    4.89
   1  -2  -9   86.57    4.99
   1   1  -9   91.55    4.99
  -2   1  -9   86.62    5.02
   1  -2  -9   87.08    4.95
  -2   1  -9   90.95    4.97
   1  -2  -9   88.74    4.88
  -2   1  -9   89.03    4.97
   1  -2  -9   89.54    4.99
  -2   1  -9   90.57    4.95
  -2   1  -9   92.03    4.96
   1   1  -9   89.37    4.98
  -2   1  -9   91.17    4.90
   1  -2  -9   87.89    4.91
  -2   1  -9   90.51    4.93
   1  -2  -9   87.86    4.98
  -2   1  -9   92.81    4.87
  -2   1  -9   90.77    4.96
  -2   1  -9   89.77    4.96
  -2   1  -9   91.03    4.86
   1  -2  -9   89.16    4.98
   1   1  -9   89.92    4.98
   1  -2  -6 3901.25  204.51
   1  -2  -6 3869.44  204.50
   1  -2  -6 3922.64  204.49
  -2   1  -6 3924.87  204.47
  -2   1  -6 3875.29  204.52
  -2   1  -6 3913.85  204.50
   1   1  -6 3889.32  204.47
  -2   1  -6 3924.76  204.48
   1  -2  -6 3928.91  204.50
  -2   1  -6 3917.95  204.48
  -2   1  -6 3907.96  204.47
  -2   1  -6 3917.76  204.49
  -2   1  -6 3864.46  204.47
   1   1  -6 3882.15  204.49
   1  -2  -6 3665.38  204.44
  -2   1  -6 3884.61  204.49
  -2   1  -6 3731.86  204.47
   1  -2  -6 3916.80  204.50
   1   1  -6 3862.62  204.48
   1  -2  -6 3912.28  204.51
  -2   1  -3    6.25    0.45
  -2   1  -3    5.59    0.45
  -2   1  -3    7.13    0.47
  -2   1  -3    5.88    0.42
  -2   1  -3    5.20    0.43
  -2   1  -3    5.62    0.47
   1  -2  -3    6.09    0.46
  -2   1   0  594.95   32.10
  -2   1   0  618.37   32.11
  -2   1   0  616.70   32.11
   1  -2   0  605.32   32.08
  -2   1   0  602.85   32.10
  -2   1   3   70.78    3.48
  -2   1   3   61.91    3.44
  -2   1   3   62.69    3.41
  -2   1   3   60.30    3.48
  -2   1   3   65.09    3.47
   1  -2   3   61.82    3.42
   1   1   3   63.70    3.41
  -2   1   6  717.60   38.04
   1  -2   6  719.82   38.07
   1  -2   6  718.38   38.08
  -2   1   6  749.34   38.11
  -2   1   6  735.15   38.11
   1   1   6  704.03   38.04
   1  -2   6  698.24   38.00
  -2   1   6  739.46   38.08
   1  -2   9  314.50   16.53
  -2   1   9  308.13   16.57
   1  -2   9  307.24   16.47
   1   1   9  308.20   16.59
  -2   1   9  310.38   16.66
  -2   1   9  313.60   16.53
   1   1  12   18.99    1.34
  -2   1  12   19.37    1.41
   1  -2  15  162.52    9.24
  -2   1  15  168.92    9.34
   1   1  15  167.74    9.25
   1  -2  18    2.50    0.54
  -2   1  18    2.03    0.58
  -2   1  18    2.62    0.63
   1   1  18    2.22    0.53
  -2   1  18    3.01    0.67
   1   1  21   13.53    1.32
  -2   1  21   11.23    1.32
   1   1  21   13.25    1.26
   1  -2  21   12.09    1.32
  -2   1  21   12.96    1.32
  -2   1  21   14.16    1.38
  -2   1  21   11.49    1.28
  -2   1  24   16.43    1.47
  -2   1  24   13.54    1.41
   1   1  24   14.22    1.35
   1   1  24   14.46    1.30
  -2   1  24   14.37    1.40
   1  -2  24   13.50    1.37
   1  -2  24   14.54    1.35
  -2   1  24   13.75    1.34
  -2   1  24   14.15    1.36
  -2   1  27    0.24    0.30
  -2   1  27    0.81    0.34
   1  -2  27    1.28    0.34
   1  -2  27    0.89    0.39
  -2   1  27    0.90    0.36
  -2   1  27    0.70    0.41
   1  -2  27    1.06    0.43
   1   1  27    1.00    0.41
  -2   1  27    0.60    0.46
  -3   1 -28   12.36    0.97
  -3   1 -28   15.00    1.06
   2  -3 -28   11.45    0.96
   2  -3 -28   14.13    1.06
  -3   1 -25  103.58    6.35
   2  -3 -25  123.11    6.52
  -3   1 -25  104.15    6.32
  -3   1 -25  111.18    6.43
   2  -3 -25  105.59    6.33
   1   2 -25  115.42    6.40
   1   2 -22   23.43    1.92
  -3   1 -22   30.85    2.13
   2  -3 -22   28.72    1.99
   1   2 -22   29.87    2.06
  -3   1 -22   24.20    2.02
   1   2 -22   24.28    1.95
   1   2 -19   50.84    3.33
  -3   1 -19   54.20    3.47
  -3   1 -19   49.88    3.47
   1   2 -19   55.00    3.45
   2  -3 -19   56.25    3.44
   2  -3 -19   51.47    3.34
  -3   1 -19   54.39    3.42
   1   2 -19   52.13    3.39
   1   2 -19   50.51    3.29
   2  -3 -19   52.97    3.39
   1   2 -19   51.16    3.35
   2  -3 -19   55.40    3.42
  -3   1 -16   32.93    2.14
  -3   1 -16   33.08    2.22
   2  -3 -16   29.58    2.07
   1   2 -16   28.64    2.08
   2  -3 -16   31.30    2.08
  -3   1 -16   28.27    2.06
   2  -3 -16   28.75    2.08
   2  -3 -16   27.20    2.05
   1   2 -13   24.88    1.82
   2  -3 -13   25.61    1.84
  -3   1 -13   28.62    1.86
  -3   1 -13   32.07    1.85
  -3   1 -13   26.33    1.88
   1   2 -13   26.07    1.82
   2  -3 -13   25.69    1.83
  -3   1 -13   26.25    1.81
  -3   1 -13   25.40    1.79
  -3   1 -13   27.70    1.78
  -3   1 -13   30.42    1.89
  -3   1 -13   25.98    1.80
   2  -3 -13   29.71    1.87
   2  -3 -13   25.71    1.85
   1   2 -13   26.40    1.81
   1   2 -10  766.16   39.89
   2  -3 -10  757.42   39.91
  -3   1 -10  750.42   39.82
   2  -3 -10  755.66   39.85
  -3   1 -10  658.36   39.89
  -3   1 -10  750.93   39.88
   1   2 -10  749.26   39.84
   2  -3 -10  765.87   39.89
  -3   1 -10  765.36   39.88
   1   2 -10  775.63   39.78
  -3   1 -10  763.88   39.83
  -3   1 -10  738.02   39.86
  -3   1 -10  750.10   39.85
   1   2 -10  752.90   39.88
  -3   1 -10  733.73   39.80
  -3   1 -10  754.93   39.91
  -3   1 -10  748.91   39.77
  -3   1 -10  742.57   39.81
  -3   1 -10  722.68   39.85
   2  -3 -10  769.37   39.90
  -3   1 -10  762.88   39.86
   1   2 -10  766.57   39.87
   2  -3 -10  751.29   39.90
   2  -3  -7   -0.05    0.30
  -3   1  -7    0.11    0.18
  -3   1  -7    0.12    0.14
   1   2  -7    0.80    0.30
  -3   1  -7    0.05    0.33
  -3   1  -7    0.42    0.20
  -3   1  -7    0.09    0.30
   2  -3  -7    0.97    0.33
  -3   1  -7   -0.14    0.19
   1   2  -7    0.31    0.24
  -3   1  -7    0.04    0.24
  -3   1  -7   -0.04    0.26
   2  -3  -7    0.29    0.33
  -3   1  -7    0.11    0.26
  -3   1  -7    0.28    0.27
   1   2  -7    0.42    0.18
  -3   1  -7    0.08    0.27
   1   2  -7    0.71    0.12
  -3   1  -7    0.57    0.31
  -3   1  -7   -0.04    0.26
  -3   1  -7   -0.21    0.25
   2  -3  -7    0.05    0.28
  -3   1  -7   -0.16    0.28
   2  -3  -7    0.10    0.29
  -3   1  -7    0.16    0.22
  -3   1  -4 2280.43  121.14
  -3   1  -4 2329.29  121.12
  -3   1  -4 2327.30  121.12
  -3   1  -4 2292.98  121.07
  -3   1  -4 2262.23  121.19
   2  -3  -4 2274.61  121.17
  -3   1  -4 2307.98  121.09
   2  -3  -4 2255.99  121.18
  -3   1  -4 2310.76  121.18
   1   2  -4 2313.46  121.16
  -3   1  -4 2330.25  121.18
  -3   1  -4 2275.52  121.15
  -3   1  -4 2316.64  121.17
  -3   1  -4 2248.44  121.08
  -3   1  -4 2306.53  121.12
  -3   1  -4 2313.22  121.15
  -3   1  -4 2307.37  121.18
   2  -3  -4 2280.57  121.19
  -3   1  -4 2321.37  121.16
   2  -3  -4 2292.95  121.19
  -3   1  -4 2294.77  121.16
  -3   1  -4 2239.67  121.20
  -3   1  -4 2301.25  121.17
  -3   1  -4 2297.90  121.18
  -3   1  -1  148.73    8.06
   1   2  -1  151.18    8.06
  -3   1  -1  154.40    8.06
  -3   1  -1  143.07    8.05
   2  -3  -1  150.70    8.05
  -3   1  -1  154.95    8.05
  -3   1  -1  151.21    8.08
  -3   1  -1  151.44    8.06
  -3   1  -1  151.61    8.06
   2  -3  -1  142.59    8.05
  -3   1  -1  152.64    8.03
  -3   1  -1  149.33    8.08
  -3   1  -1  153.51    8.05
   1   2  -1  149.40    7.97
  -3   1  -1  154.28    8.05
   2  -3  -1  150.88    8.05
  -3   1  -1  152.34    8.08
  -3   1  -1  147.69    8.07
   1   2  -1  146.09    8.01
  -3   1   2    0.76    0.22
   2  -3   2    0.64    0.17
  -3   1   2    0.78    0.22
   1   2   2    1.07    0.14
  -3   1   2    0.54    0.18
   2  -3   2    0.75    0.21
  -3   1   2    1.11    0.15
  -3   1   2    0.74    0.22
   2  -3   2    1.31    0.25
  -3   1   2    0.61    0.24
  -3   1   2    0.72    0.28
  -3   1   2    0.54    0.20
  -3   1   2    0.93    0.22
  -3   1   2    0.84    0.19
  -3   1   5   91.86    4.93
   2  -3   5   84.97    4.89
  -3   1   5   90.05    4.86
   1   2   5   93.45    4.85
  -3   1   5   92.32    4.90
  -3   1   5   88.70    4.80
   1   2   5   89.80    4.86
  -3   1   5   91.97    4.91
  -3   1   5   91.60    4.93
  -3   1   5   85.16    4.84
   2  -3   5   87.88    4.79
  -3   1   5   91.20    4.91
   1   2   5   85.99    4.82
  -3   1   8   22.38    1.39
  -3   1   8   25.15    1.49
   1   2   8   22.97    1.44
  -3   1   8   24.43    1.52
   2  -3   8   21.84    1.35
   2  -3   8   22.54    1.48
   1   2   8   25.43    1.45
   2  -3   8   27.94    1.53
   1   2   8   22.72    1.39
   1   2   8   25.59    1.47
  -3   1   8   22.01    1.53
  -3   1   8   23.37    1.53
  -3   1  11    9.51    0.71
  -3   1  11    7.87    0.80
  -3   1  11    6.91    0.71
   1   2  11    7.91    0.70
   1   2  11    7.52    0.71
  -3   1  11    9.70    0.87
  -3   1  14   10.24    1.01
   1   2  14   10.20    0.92
  -3   1  14    9.12    0.96
   2  -3  17    3.18    0.54
   1   2  17    3.58    0.57
  -3   1  17    2.38    0.60
  -3   1  17    3.93    0.67
  -3   1  17    2.88    0.63
   1   2  17    3.09    0.58
   1   2  20    0.55    0.42
  -3   1  20    1.22    0.58
  -3   1  20    0.15    0.51
  -3   1  20    0.78    0.49
  -3   1  20    0.15    0.50
  -3   1  23    4.86    0.85
   1   2  23    6.58    0.85
  -3   1  23    4.13    0.77
   1   2  23    6.46    0.85
  -3   1  23    5.20    0.89
  -3   1  23    7.03    0.95
   2  -3  23    8.37    0.97
  -3   1  23    4.41    0.80
  -3   1  26    3.51    0.63
   1   2  26    4.41    0.62
   2  -3  26    3.79    0.65
  -3   1  26    4.51    0.68
  -3   1  26    4.10    0.65
   2  -3  26    6.35    0.73
   2  -3  26    3.65    0.59
  -3   1  26    4.15    0.65
   2  -3  29    6.27    0.57
  -3   1  29    4.70    0.52
   2  -2 -29    1.02    0.31
   0   2 -29    1.26    0.29
  -2   0 -29    0.94    0.29
   2  -2 -29    1.00    0.28
  -2   0 -26    7.61    0.82
  -2   0 -26    8.67    0.85
   2  -2 -26    6.97    0.85
  -2   0 -26    8.31    0.91
   0   2 -26    9.62    0.94
  -2   0 -26    7.47    0.86
   0   2 -23   13.60    1.27
   2  -2 -23   14.72    1.32
  -2   0 -23   13.63    1.36
   0   2 -23   16.08    1.43
   2  -2 -23   16.87    1.45
   0   2 -20   42.98    2.77
  -2   0 -20   44.22    2.92
   0   2 -20   43.52    2.83
   0   2 -20   45.16    2.91
   2  -2 -20   43.10    2.89
   0   2 -20   39.44    2.85
  -2   0 -20   42.02    2.94
   2  -2 -20   43.65    2.85
   0   2 -20   38.55    2.77
   2  -2 -20   42.72    2.84
   0   2 -20   40.75    2.76
  -2   0 -17  186.62    9.94
   2  -2 -17  168.70    9.88
   0   2 -17  171.26    9.81
   0   2 -17  176.61    9.80
   0   2 -17  186.68    9.92
  -2   0 -17  179.55    9.99
   2  -2 -17  177.39    9.89
   0   2 -17  181.45    9.92
   2  -2 -17  162.00    9.79
  -2   0 -17  180.73    9.87
   2  -2 -17  173.17    9.86
   0   2 -17  183.76    9.86
   2  -2 -17  181.71    9.89
   0   2 -17  171.99    9.80
   2  -2 -14   61.61    3.75
  -2   0 -14   65.20    3.75
   0   2 -14   62.82    3.72
   2  -2 -14   61.59    3.67
  -2   0 -14   61.03    3.78
   0   2 -14   65.06    3.75
   2  -2 -14   58.70    3.59
  -2   0 -14   60.76    3.65
  -2   0 -14   63.46    3.65
   2  -2 -14   65.01    3.71
  -2   0 -14   63.55    3.71
   2  -2 -14   59.58    3.70
   2  -2 -14   65.81    3.73
   0   2 -14   62.28    3.67
   2  -2 -14   59.57    3.72
   2  -2 -11  191.90   10.62
   2  -2 -11  192.72   10.57
   0   2 -11  198.04   10.62
  -2   0 -11  200.97   10.63
   0   2 -11  196.15   10.60
   2  -2 -11  193.36   10.55
  -2   0 -11  190.67   10.59
   0   2 -11  209.44   10.57
  -2   0 -11  203.53   10.59
  -2   0 -11  195.48   10.57
  -2   0 -11  187.72   10.49
  -2   0 -11  203.47   10.64
   0   2 -11  196.91   10.62
   2  -2 -11  193.06   10.62
  -2   0 -11  190.14   10.49
  -2   0 -11  186.32   10.48
   2  -2 -11  196.30   10.62
  -2   0 -11  202.70   10.59
   0   2 -11  200.09   10.60
   2  -2 -11  185.69   10.62
  -2   0  -8  919.07   48.14
   2  -2  -8  894.89   48.14
   2  -2  -8  917.03   48.10
  -2   0  -8  908.04   48.18
  -2   0  -8  903.73   48.13
  -2   0  -8  902.99   48.10
  -2   0  -8  911.96   48.11
  -2   0  -8  979.05   48.14
   0   2  -8  915.62   48.08
  -2   0  -8  913.22   48.11
  -2   0  -8  930.47   48.15
   0   2  -8  908.48   48.14
   0   2  -8  917.14   48.02
  -2   0  -8  876.19   48.00
   2  -2  -8  903.55   48.14
  -2   0  -8  894.92   48.07
  -2   0  -8  889.57   48.10
   2  -2  -8  897.74   48.14
  -2   0  -8  917.29   48.11
   0   2  -8  936.77   48.12
   2  -2  -8  887.82   48.14
   2  -2  -5  235.34   12.87
  -2   0  -5  231.33   12.91
  -2   0  -5  242.62   12.89
  -2   0  -5  241.07   12.83
  -2   0  -5  242.82   12.76
  -2   0  -5  245.08   12.88
   0   2  -5  236.09   12.87
  -2   0  -5  244.62   12.89
  -2   0  -5  242.95   12.85
  -2   0  -5  241.08   12.84
   0   2  -5  244.23   12.84
  -2   0  -5  239.60   12.83
   0   2  -5  247.69   12.86
  -2   0  -5  246.83   12.90
  -2   0  -5  239.90   12.86
  -2   0  -5  236.87   12.86
   2  -2  -5  236.30   12.88
  -2   0  -5  246.05   12.87
  -2   0  -5  237.90   12.84
   2  -2  -5  240.56   12.89
  -2   0  -2 7882.56  414.93
  -2   0  -2 7614.06  414.89
  -2   0  -2 7532.35  414.83
  -2   0  -2 8058.59  414.82
  -2   0  -2 7713.16  414.87
  -2   0  -2 8168.08  414.93
  -2   0  -2 7909.88  414.91
  -2   0  -2 7703.70  414.86
  -2   0  -2 7782.15  414.84
  -2   0  -2 8317.30  414.86
  -2   0  -2 8007.98  414.94
  -2   0  -2 7704.87  414.90
  -2   0  -2 7976.25  414.87
   0   2  -2 7953.99  414.90
  -2   0   1  122.41    6.64
  -2   0   1  118.71    6.62
  -2   0   1  132.27    6.68
  -2   0   1  130.28    6.69
  -2   0   1  125.73    6.62
  -2   0   4 2673.37  137.13
   0   2   4 2526.28  137.09
  -2   0   4 2633.74  137.08
   0   2   4 2634.83  137.09
   0   2   4 2575.69  137.04
  -2   0   4 2669.51  137.11
  -2   0   4 2737.43  137.12
  -2   0   4 2465.93  137.08
   0   2   4 2552.31  137.08
  -2   0   7  296.89   14.49
   2  -2   7  275.84   14.31
   2  -2   7  255.69   14.24
   2  -2   7  279.30   14.38
  -2   0   7  273.57   14.33
   2  -2   7  280.58   14.38
   0   2   7  275.36   14.42
   0   2   7  280.27   14.39
   0   2   7  286.71   14.43
  -2   0  10  105.79    5.62
  -2   0  10  104.79    5.77
   0   2  10  100.16    5.70
   0   2  10  104.94    5.72
   0   2  10   99.66    5.67
  -2   0  10  100.62    5.67
  -2   0  13  892.62   46.68
   0   2  13  891.35   46.61
   0   2  13  887.17   46.58
  -2   0  13  868.88   46.67
   0   2  13  850.45   46.62
  -2   0  13  870.27   46.53
  -2   0  16   51.94    3.47
  -2   0  16   56.99    3.51
   0   2  16   51.94    3.41
   0   2  16   60.64    3.53
  -2   0  19  179.73   10.42
   0   2  19  186.96   10.41
  -2   0  19  185.20   10.44
   0   2  19  186.80   10.37
  -2   0  19  174.25   10.38
   0   2  19  185.88   10.29
  -2   0  22    1.52    0.63
   0   2  22    2.93    0.68
  -2   0  22    1.39    0.63
  -2   0  25    2.60    0.63
   0   2  25    3.05    0.63
  -2   0  25    1.96    0.56
   0   2  25    0.99    0.50
  -2   0  25    2.16    0.55
   2  -2  25    2.03    0.53
  -2   0  25    2.17    0.58
   0   2  25    1.73    0.48
  -2   0  25    2.69    0.62
   2  -2  25    1.42    0.47
  -2   0  28    1.18    0.31
  -2   0  28    1.01    0.34
  -2   0  28    1.64    0.38
  -2   0  28    1.28    0.39
   2  -2  28    0.78    0.29
  -2   0  28    1.98    0.46
   0   2  28    1.42    0.37
  -1  -1 -27    0.77    0.39
  -1  -1 -27    0.27    0.37
  -1  -1 -27    0.17    0.35
  -1   2 -24   15.06    1.31
  -1   2 -24   14.62    1.37
   2  -1 -24   15.74    1.40
  -1  -1 -24   13.56    1.35
   2  -1 -21   12.12    1.28
  -1   2 -21   13.32    1.23
  -1  -1 -21   11.82    1.28
  -1   2 -21   13.02    1.18
   2  -1 -21   13.42    1.21
   2  -1 -21   13.88    1.26
   2  -1 -21   13.33    1.30
  -1   2 -21   10.66    1.23
  -1  -1 -21   11.99    1.30
  -1  -1 -18    2.14    0.57
   2  -1 -18    2.98    0.62
  -1   2 -18    3.49    0.62
   2  -1 -18    2.97    0.63
  -1   2 -18    3.09    0.61
  -1   2 -18    2.59    0.60
  -1  -1 -18    2.67    0.67
   2  -1 -18    1.82    0.47
   2  -1 -18    2.57    0.58
   2  -1 -18    2.22    0.50
  -1   2 -18    2.51    0.52
   2  -1 -18    2.10    0.56
   2  -1 -15  173.07    9.72
  -1   2 -15  181.18    9.71
  -1   2 -15  182.13    9.84
  -1   2 -15  177.33    9.84
  -1  -1 -15  173.60    9.85
  -1  -1 -15  171.85    9.76
   2  -1 -15  178.88    9.79
   2  -1 -15  178.83    9.80
   2  -1 -12   20.40    1.44
   2  -1 -12   21.74    1.38
  -1  -1 -12   22.44    1.47
  -1   2 -12   20.36    1.41
  -1   2 -12   20.94    1.42
   2  -1 -12   20.38    1.42
   2  -1 -12   19.34    1.31
  -1  -1 -12   19.73    1.33
  -1   2 -12   20.13    1.40
  -1  -1 -12   20.74    1.36
  -1  -1 -12   21.37    1.38
  -1  -1 -12   20.63    1.41
  -1  -1 -12   18.69    1.33
  -1   2 -12   20.18    1.33
   2  -1 -12   22.15    1.44
   2  -1 -12   19.60    1.40
  -1  -1 -12   19.81    1.34
   2  -1 -12   19.50    1.41
  -1   2 -12   20.66    1.37
  -1  -1  -9  309.08   16.65
  -1   2  -9  320.37   16.61
   2  -1  -9  298.97   16.55
  -1   2  -9  314.54   16.62
  -1  -1  -9  302.39   16.64
  -1   2  -9  316.31   16.62
  -1  -1  -9  310.89   16.59
  -1  -1  -9  309.18   16.60
  -1   2  -9  314.85   16.59
  -1   2  -9  309.72   16.51
  -1  -1  -9  293.67   16.55
  -1   2  -9  312.79   16.60
  -1  -1  -9  319.30   16.63
  -1   2  -9  320.96   16.64
  -1   2  -9  310.06   16.55
  -1  -1  -9  308.79   16.56
  -1   2  -9  316.25   16.55
   2  -1  -9  309.32   16.62
  -1  -1  -9  314.75   16.50
  -1  -1  -9  304.56   16.56
  -1   2  -9  314.79   16.59
   2  -1  -9  305.70   16.62
  -1  -1  -6  726.62   38.41
  -1  -1  -6  745.36   38.39
  -1  -1  -6  718.37   38.41
   2  -1  -6  712.89   38.39
  -1   2  -6  733.87   38.39
  -1   2  -6  722.32   38.38
  -1   2  -6  722.53   38.38
  -1  -1  -6  732.56   38.40
  -1  -1  -6  727.33   38.39
  -1   2  -6  712.46   38.40
  -1  -1  -6  692.78   38.42
  -1   2  -6  735.18   38.40
  -1  -1  -6  714.05   38.36
  -1  -1  -6  734.22   38.35
   2  -1  -6  732.52   38.41
  -1  -1  -6  735.50   38.39
   2  -1  -6  724.91   38.41
  -1  -1  -3   63.37    3.49
  -1   2  -3   66.27    3.47
  -1  -1  -3   62.84    3.48
  -1  -1  -3   63.91    3.47
  -1   2  -3   60.93    3.42
  -1  -1  -3   64.16    3.42
  -1  -1   0  607.79   31.93
  -1   2   0  596.58   32.00
  -1  -1   0  601.39   32.01
  -1   2   0  615.97   32.01
  -1   2   0  602.30   31.94
  -1   2   3    5.23    0.45
  -1  -1   3    5.20    0.44
   2  -1   3    5.55    0.34
  -1  -1   3    6.51    0.45
  -1   2   3    5.47    0.45
  -1   2   6 3962.53  207.16
  -1  -1   6 3896.69  207.12
  -1   2   6 3880.75  207.07
  -1  -1   6 3941.55  207.13
  -1   2   6 3935.05  207.15
  -1   2   6 3936.17  207.13
  -1   2   6 3965.49  207.15
  -1   2   9   87.15    4.98
  -1  -1   9   94.32    5.04
  -1   2   9   92.55    5.10
  -1   2   9   94.17    5.13
  -1  -1   9   93.86    5.13
  -1  -1  12   66.08    3.99
  -1   2  12   70.29    3.97
  -1  -1  15  110.98    6.31
  -1   2  15  107.51    6.29
  -1   2  15  105.86    6.28
  -1   2  15  111.42    6.27
  -1   2  15  111.44    6.33
  -1   2  18   51.41    3.28
  -1   2  18   47.17    3.14
  -1  -1  18   48.12    3.24
  -1   2  18   46.93    3.20
  -1   2  18   50.66    3.21
  -1   2  21  160.26    9.36
  -1  -1  21  161.28    9.37
   2  -1  21  159.46    9.25
  -1   2  21  168.39    9.37
  -1  -1  21  158.78    9.35
  -1   2  21  163.80    9.25
  -1   2  21  163.45    9.28
  -1   2  24   36.70    2.47
  -1  -1  24   31.82    2.43
  -1  -1  24   30.48    2.38
  -1   2  24   33.07    2.38
   2  -1  24   30.51    2.30
  -1   2  24   32.51    2.44
  -1  -1  24   35.29    2.49
   2  -1  24   34.02    2.44
  -1  -1  27    0.28    0.36
  -1  -1  27    0.48    0.36
  -1   2  27   -0.09    0.38
  -1  -1  27   -0.10    0.40
  -1  -1  27    0.59    0.43
  -1   2  27    0.68    0.39
  -2   2 -28    1.38    0.35
   0  -2 -28    1.71    0.37
   2   0 -28    1.46    0.37
   0  -2 -28    0.88    0.37
  -2   2 -28    1.61    0.37
   0  -2 -28    1.24    0.38
   0  -2 -25    1.89    0.59
  -2   2 -25    1.19    0.46
   2   0 -25    2.40    0.48
   0  -2 -25    1.72    0.56
   2   0 -25    2.56    0.59
   2   0 -22    2.73    0.63
  -2   2 -22    1.18    0.51
   2   0 -22    1.31    0.45
   2   0 -22    0.97    0.46
  -2   2 -19  177.03   10.24
   2   0 -19  181.31   10.23
  -2   2 -19  172.00   10.15
   2   0 -19  189.55   10.27
  -2   2 -19  181.68   10.29
  -2   2 -19  184.63   10.25
   0  -2 -19  180.40   10.28
   2   0 -19  181.22   10.22
   2   0 -19  189.18   10.20
   2   0 -19  185.69   10.23
   2   0 -16   56.71    3.45
   0  -2 -16   57.46    3.48
   2   0 -16   57.71    3.45
  -2   2 -16   56.43    3.51
  -2   2 -16   57.07    3.45
   0  -2 -16   56.18    3.47
  -2   2 -16   53.47    3.41
   2   0 -16   55.22    3.43
   2   0 -16   52.32    3.41
   0  -2 -16   53.46    3.37
   2   0 -13  877.68   46.00
   0  -2 -13  877.91   46.12
  -2   2 -13  913.24   46.10
  -2   2 -13  848.49   46.13
  -2   2 -13  870.53   46.08
   2   0 -13  862.62   46.10
   0  -2 -13  869.18   46.11
   0  -2 -13  844.34   46.03
  -2   2 -13  884.38   46.07
  -2   2 -13  852.40   46.02
  -2   2 -13  855.34   45.96
   2   0 -13  864.16   46.10
  -2   2 -13  880.27   46.01
   0  -2 -13  849.76   46.05
   2   0 -13  904.60   46.10
   0  -2 -13  830.53   46.04
  -2   2 -10  103.95    5.64
   2   0 -10  105.28    5.59
   2   0 -10  105.58    5.69
   0  -2 -10  106.87    5.72
  -2   2 -10   96.99    5.56
   0  -2 -10  100.25    5.68
  -2   2 -10   92.09    5.67
   2   0 -10   99.96    5.66
  -2   2 -10  104.23    5.68
  -2   2 -10  100.96    5.60
  -2   2 -10  102.89    5.66
   0  -2 -10   98.30    5.65
  -2   2 -10  102.64    5.67
   0  -2 -10  108.07    5.63
  -2   2 -10   98.24    5.62
   0  -2 -10  101.09    5.65
   0  -2 -10  102.51    5.66
  -2   2 -10  103.74    5.63
  -2   2 -10  102.54    5.59
   0  -2 -10  109.65    5.68
   2   0  -7  269.97   14.55
   0  -2  -7  269.55   14.58
  -2   2  -7  265.25   14.51
   0  -2  -7  277.51   14.54
   2   0  -7  281.87   14.54
  -2   2  -7  257.79   14.55
  -2   2  -7  292.39   14.56
  -2   2  -7  270.10   14.49
  -2   2  -7  273.33   14.54
   0  -2  -7  269.22   14.52
   0  -2  -7  266.40   14.55
   0  -2  -7  272.40   14.55
  -2   2  -7  281.32   14.55
  -2   2  -7  273.44   14.54
   2   0  -7  268.54   14.52
  -2   2  -7  274.25   14.55
  -2   2  -7  276.25   14.54
   0  -2  -7  279.31   14.55
   2   0  -7  260.78   14.54
   0  -2  -7  267.11   14.55
   2   0  -4 2499.80  131.49
   0  -2  -4 2535.94  131.48
  -2   2  -4 2481.36  131.50
   0  -2  -4 2419.80  131.51
   0  -2  -4 2441.37  131.51
  -2   2  -4 2465.43  131.43
  -2   2  -4 2541.74  131.51
  -2   2  -4 2476.72  131.51
  -2   2  -4 2499.28  131.51
   0  -2  -4 2568.51  131.52
  -2   2  -4 2492.55  131.50
  -2   2  -4 2489.83  131.50
   2   0  -4 2505.41  131.49
  -2   2  -1  121.63    6.54
  -2   2  -1  120.45    6.52
   0  -2  -1  123.29    6.55
  -2   2  -1  121.06    6.53
  -2   2   2 7895.56  431.66
  -2   2   2 8367.89  431.66
  -2   2   2 8297.77  431.67
  -2   2   5  241.08   13.16
   0  -2   5  241.18   13.11
  -2   2   5  261.72   13.14
   0  -2   5  245.50   13.16
  -2   2   5  243.30   13.17
   0  -2   5  240.87   13.11
  -2   2   5  247.54   13.17
  -2   2   5  248.38   13.16
   0  -2   8  929.62   49.32
   0  -2   8  935.57   49.29
  -2   2   8  923.97   49.32
   0  -2   8  938.65   49.37
  -2   2   8  944.70   49.39
  -2   2   8  918.27   49.37
  -2   2  11  202.62   10.67
  -2   2  11  199.57   10.53
   0  -2  11  184.18   10.46
   0  -2  11  202.43   10.55
  -2   2  11  190.71   10.62
   0  -2  14   57.92    3.75
  -2   2  14   60.24    3.77
  -2   2  14   69.02    3.86
  -2   2  14   65.90    3.85
   0  -2  17  180.46    9.98
  -2   2  17  184.09   10.02
  -2   2  17  173.86    9.97
  -2   2  17  178.67   10.02
   2   0  17  173.79    9.90
  -2   2  17  174.28   10.03
  -2   2  20   36.26    2.88
   0  -2  20   42.32    2.94
  -2   2  20   47.26    3.02
   2   0  20   42.93    2.84
  -2   2  20   37.76    2.84
  -2   2  20   43.29    2.91
  -2   2  23   16.77    1.55
   2   0  23   16.33    1.51
  -2   2  23   15.15    1.51
  -2   2  23   17.07    1.51
  -2   2  23   15.80    1.49
  -2   2  23   19.30    1.55
   0  -2  23   14.73    1.51
   0  -2  23   18.21    1.60
  -2   2  26    5.78    0.75
  -2   2  26    7.55    0.88
   0  -2  26    7.65    0.89
   2   0  26    8.24    0.89
   0  -2  26    7.86    0.87
  -2   2  26    6.60    0.81
  -2   2  26    6.49    0.77
  -2   2  26    7.23    0.88
   0  -2  26    6.61    0.84
   0  -2  26    7.28    0.85
   0  -2  29    1.03    0.28
   0  -2  29    1.64    0.34
  -2   2  29    1.71    0.33
   1  -3 -29    4.18    0.48
   1  -3 -26    0.53    0.45
  -3   2 -26    0.10    0.37
   1  -3 -26   -0.10    0.35
   2   1 -26    0.29    0.40
   2   1 -26    0.53    0.35
   2   1 -23   43.90    2.85
  -3   2 -23   42.52    2.88
   1  -3 -23   46.78    3.01
   2   1 -23   42.98    2.87
   2   1 -23   41.57    2.82
   2   1 -23   43.77    2.89
   1  -3 -23   37.45    2.80
   2   1 -20   13.54    1.23
  -3   2 -20   13.35    1.29
  -3   2 -20   13.01    1.19
   2   1 -20   14.68    1.31
  -3   2 -20   10.81    1.27
   1  -3 -20    9.54    1.17
   2   1 -20   11.91    1.15
   2   1 -20   13.09    1.23
   2   1 -20   10.69    1.17
  -3   2 -17    6.82    0.90
   1  -3 -17    9.39    1.01
  -3   2 -17    9.39    1.03
   2   1 -17   10.85    0.99
  -3   2 -17   11.47    1.00
   1  -3 -17    7.32    0.89
  -3   2 -17    9.47    0.99
   2   1 -17    7.36    0.85
   2   1 -17    7.91    0.92
   1  -3 -17    6.68    0.89
   1  -3 -17    8.93    0.96
   2   1 -17    8.74    0.93
   2   1 -14    4.58    0.64
  -3   2 -14    6.26    0.75
   1  -3 -14    6.63    0.69
   2   1 -14    4.96    0.65
  -3   2 -14    4.78    0.65
   1  -3 -14    4.42    0.62
  -3   2 -14    5.16    0.60
  -3   2 -14    5.24    0.61
  -3   2 -14    5.59    0.68
  -3   2 -14    4.61    0.60
   1  -3 -14    5.87    0.69
   1  -3 -14    5.37    0.67
   2   1 -11  180.86    9.78
   2   1 -11  173.27    9.74
  -3   2 -11  177.21    9.73
  -3   2 -11  181.46    9.74
   1  -3 -11  171.45    9.74
  -3   2 -11  181.65    9.74
  -3   2 -11  189.44    9.78
   1  -3 -11  176.40    9.77
  -3   2 -11  179.43    9.72
  -3   2 -11  179.23    9.75
  -3   2 -11  182.16    9.76
  -3   2 -11  182.98    9.74
   1  -3 -11  178.09    9.78
   1  -3 -11  169.24    9.76
   2   1 -11  177.86    9.76
   2   1  -8   17.37    1.26
  -3   2  -8   17.44    1.25
   1  -3  -8   20.85    1.25
   2   1  -8   18.83    1.23
  -3   2  -8   18.31    1.30
   1  -3  -8   19.71    1.30
  -3   2  -8   18.68    1.27
   1  -3  -8   18.91    1.22
   1  -3  -8   18.19    1.16
  -3   2  -8   20.90    1.26
  -3   2  -8   20.03    1.27
   2   1  -8   20.12    1.26
  -3   2  -8   21.00    1.28
  -3   2  -8   18.85    1.23
  -3   2  -8   19.35    1.27
   1  -3  -8   18.18    1.29
  -3   2  -8   20.90    1.26
   2   1  -8   18.97    1.26
   1  -3  -8   20.32    1.31
  -3   2  -8   18.82    1.18
  -3   2  -8   17.72    1.14
  -3   2  -5  404.44   21.57
   2   1  -5  418.44   21.55
   1  -3  -5  410.31   21.54
  -3   2  -5  395.66   21.60
  -3   2  -5  410.25   21.59
   1  -3  -5  412.60   21.57
   1  -3  -5  396.68   21.63
  -3   2  -5  408.74   21.61
   2   1  -5  408.27   21.58
  -3   2  -5  403.05   21.56
  -3   2  -5  405.23   21.60
  -3   2  -5  391.21   21.62
  -3   2  -5  406.77   21.60
  -3   2  -5  410.55   21.61
  -3   2  -5  398.06   21.61
   1  -3  -5  400.05   21.64
  -3   2  -5  404.56   21.63
  -3   2  -5  404.14   21.61
  -3   2  -5  408.99   21.58
  -3   2  -5  405.32   21.60
   2   1  -5  414.78   21.59
  -3   2  -2   92.44    5.09
  -3   2  -2   94.51    5.11
  -3   2  -2   92.07    5.10
  -3   2  -2   97.11    5.10
  -3   2  -2   92.61    5.11
   1  -3  -2   97.89    5.14
  -3   2  -2   94.83    5.10
   1  -3  -2   96.05    5.13
   2   1  -2   95.16    5.01
   1  -3  -2   91.90    4.99
  -3   2  -2   96.79    5.10
  -3   2  -2   93.60    5.13
  -3   2  -2   91.02    5.11
  -3   2  -2   92.88    5.10
  -3   2   1   39.12    2.37
  -3   2   1   40.60    2.38
  -3   2   1   39.76    2.37
  -3   2   1   40.58    2.39
   1  -3   1   44.21    2.40
  -3   2   1   40.74    2.36
   1  -3   1   41.48    2.28
  -3   2   1   44.84    2.40
   1  -3   1   48.58    2.42
  -3   2   1   44.83    2.38
  -3   2   1   42.22    2.35
  -3   2   4 1711.81   90.88
  -3   2   4 1731.71   90.89
  -3   2   4 1822.19   90.95
  -3   2   4 1762.77   90.93
   1  -3   4 1748.32   90.94
  -3   2   4 1749.22   90.93
   2   1   4 1677.48   90.78
  -3   2   4 1725.74   90.95
   1  -3   4 1695.84   90.88
  -3   2   4 1739.97   90.93
  -3   2   7   13.43    0.80
  -3   2   7   11.45    0.76
   1  -3   7   12.40    0.78
   1  -3   7   11.58    0.86
   1  -3   7   11.80    0.86
   2   1   7    9.32    0.73
  -3   2   7   11.88    0.90
  -3   2   7   10.32    0.87
  -3   2  10  417.60   22.65
   1  -3  10  413.96   22.61
  -3   2  10  416.98   22.64
   2   1  10  437.57   22.53
  -3   2  10  419.78   22.65
  -3   2  13   -0.19    0.31
  -3   2  13    0.47    0.38
   1  -3  16   19.53    1.51
  -3   2  16   16.49    1.48
  -3   2  16   17.19    1.49
  -3   2  16   18.06    1.53
  -3   2  16   19.63    1.57
   1  -3  19   96.78    5.95
  -3   2  19  102.53    6.05
  -3   2  19   98.67    6.02
  -3   2  19  104.03    6.08
  -3   2  22    6.78    0.96
   2   1  22    5.15    0.79
  -3   2  22    6.02    0.93
  -3   2  22    5.69    0.85
  -3   2  22    6.31    0.90
   2   1  25   11.25    1.10
  -3   2  25   10.07    1.14
   2   1  25   10.63    1.09
  -3   2  25   10.48    1.12
  -3   2  25   13.67    1.26
   1  -3  25   12.36    1.20
   1  -3  25   12.99    1.18
  -3   2  25   11.25    1.13
  -3   2  28    1.77    0.33
   1  -3  28    2.29    0.34
   1  -3  28    2.46    0.43
  -3   2  28    2.18    0.44
   2   1  28    1.11    0.28
  -4   2 -27   28.02    1.79
   2  -4 -27   29.30    1.84
   2  -4 -27   24.53    1.69
  -4   2 -27   25.59    1.76
   2  -4 -27   26.25    1.81
   2   2 -24  110.23    6.47
   2  -4 -24  124.89    6.71
  -4   2 -24  109.89    6.48
   2   2 -24  122.22    6.59
   2  -4 -24  109.63    6.50
  -4   2 -24  114.13    6.61
   2  -4 -24  109.19    6.54
   2   2 -24  112.37    6.53
   2   2 -24  110.84    6.49
  -4   2 -21    6.09    0.91
   2   2 -21    5.50    0.80
  -4   2 -21    5.69    0.89
   2   2 -21    8.02    0.96
   2   2 -21    6.98    0.84
  -4   2 -21    6.03    0.86
   2   2 -21    7.08    0.88
  -4   2 -18   41.19    2.81
   2  -4 -18   39.93    2.72
   2  -4 -18   39.92    2.72
  -4   2 -18   41.51    2.70
  -4   2 -18   42.59    2.81
   2  -4 -18   39.72    2.74
   2   2 -18   43.98    2.80
  -4   2 -18   35.87    2.74
   2   2 -18   42.79    2.78
  -4   2 -15    0.74    0.42
  -4   2 -15    0.18    0.31
   2   2 -15    0.92    0.40
   2  -4 -15    2.27    0.46
   2   2 -15    0.11    0.40
  -4   2 -15    0.34    0.31
   2  -4 -15    0.21    0.41
  -4   2 -15   -0.10    0.39
  -4   2 -15    0.39    0.35
  -4   2 -15    0.63    0.41
   2  -4 -15   -0.11    0.41
   2  -4 -15    0.43    0.44
  -4   2 -15    0.55    0.39
  -4   2 -15    1.75    0.50
   2   2 -12   18.23    1.34
  -4   2 -12   15.66    1.21
   2  -4 -12   17.50    1.27
  -4   2 -12   16.73    1.25
  -4   2 -12   16.99    1.30
  -4   2 -12   17.20    1.27
   2  -4 -12   16.24    1.35
  -4   2 -12   19.18    1.31
   2   2 -12   18.20    1.30
  -4   2 -12   17.25    1.36
   2  -4 -12   17.86    1.35
  -4   2 -12   18.94    1.31
  -4   2 -12   18.18    1.26
   2  -4 -12   15.59    1.32
  -4   2 -12   17.93    1.30
   2   2 -12   16.73    1.29
  -4   2 -12   13.89    1.27
  -4   2  -9   86.24    4.72
  -4   2  -9   85.67    4.78
   2   2  -9   88.91    4.79
  -4   2  -9   83.96    4.84
   2  -4  -9   83.75    4.89
  -4   2  -9   85.98    4.82
  -4   2  -9   85.95    4.81
  -4   2  -9   88.12    4.84
  -4   2  -9   88.48    4.88
  -4   2  -9   81.89    4.84
  -4   2  -9   86.40    4.81
   2   2  -9   86.34    4.84
  -4   2  -9   84.30    4.81
   2  -4  -9   84.70    4.89
  -4   2  -9   85.70    4.82
  -4   2  -9   85.75    4.83
  -4   2  -9   86.66    4.84
   2  -4  -9   86.34    4.91
  -4   2  -9   79.42    4.85
   2   2  -9   87.98    4.85
  -4   2  -9   84.17    4.80
  -4   2  -6    0.31    0.28
  -4   2  -6    0.11    0.19
   2  -4  -6    0.30    0.34
  -4   2  -6    0.30    0.35
  -4   2  -6    0.32    0.32
   2   2  -6    0.03    0.23
  -4   2  -6   -0.03    0.16
  -4   2  -6    0.10    0.21
  -4   2  -6   -0.09    0.30
   2  -4  -6   -0.05    0.37
  -4   2  -6   -0.16    0.35
  -4   2  -6    1.04    0.28
  -4   2  -6    0.20    0.26
   2  -4  -6    0.34    0.39
  -4   2  -6    0.26    0.29
  -4   2  -6    0.05    0.31
  -4   2  -6   -0.05    0.29
  -4   2  -6    0.30    0.34
  -4   2  -6    0.43    0.32
   2  -4  -6   -0.06    0.37
   2   2  -6    0.14    0.28
  -4   2  -6    0.69    0.38
  -4   2  -6   -0.09    0.28
  -4   2  -6    0.48    0.32
  -4   2  -6    0.16    0.30
  -4   2  -3   33.69    1.96
   2  -4  -3   33.17    1.97
   2   2  -3   34.19    1.93
  -4   2  -3   32.68    1.97
   2  -4  -3   33.59    1.98
  -4   2  -3   33.40    1.91
  -4   2  -3   30.52    1.92
  -4   2  -3   32.60    1.96
   2  -4  -3   35.93    2.00
  -4   2  -3   35.71    1.98
  -4   2  -3   33.07    1.89
  -4   2  -3   31.18    1.95
  -4   2  -3   29.49    1.93
  -4   2  -3   34.60    1.96
  -4   2  -3   34.25    1.98
  -4   2  -3   32.07    1.99
  -4   2   0   31.12    1.76
  -4   2   0   30.52    1.77
  -4   2   0   32.38    1.78
  -4   2   0   31.68    1.77
  -4   2   0   32.19    1.78
  -4   2   0   29.18    1.73
  -4   2   0   26.64    1.58
   2   2   0   27.62    1.68
  -4   2   0   31.41    1.75
   2  -4   0   29.44    1.77
  -4   2   0   30.55    1.75
  -4   2   0   32.24    1.79
  -4   2   0   28.28    1.75
   2  -4   0   31.74    1.81
  -4   2   0   30.63    1.76
  -4   2   3   53.55    3.09
  -4   2   3   55.08    3.08
  -4   2   3   53.07    3.06
  -4   2   3   58.36    3.12
  -4   2   3   56.93    3.03
  -4   2   3   50.81    2.90
   2  -4   3   55.01    3.11
  -4   2   3   55.11    3.06
  -4   2   3   59.96    3.08
  -4   2   3   53.69    2.98
  -4   2   3   56.20    3.07
  -4   2   6  202.16   10.75
  -4   2   6  195.36   10.70
  -4   2   6  207.13   10.79
  -4   2   6  210.67   10.82
   2  -4   6  197.39   10.77
  -4   2   6  203.55   10.77
   2   2   6  192.45   10.64
  -4   2   6  189.59   10.77
  -4   2   6  207.22   10.79
   2  -4   6  195.21   10.65
  -4   2   6  202.92   10.80
  -4   2   9  182.59   10.13
  -4   2   9  189.41   10.09
  -4   2   9  187.31   10.25
  -4   2   9  189.87   10.26
   2  -4   9  183.31   10.22
  -4   2   9  194.08   10.29
  -4   2  12   96.85    5.57
  -4   2  12   98.75    5.64
  -4   2  12   98.13    5.64
  -4   2  12   95.76    5.61
  -4   2  15   -0.10    0.31
   2   2  15    0.39    0.36
  -4   2  15    0.24    0.39
  -4   2  15   -0.12    0.39
  -4   2  15    0.12    0.38
  -4   2  15    1.23    0.53
   2  -4  18   10.64    1.12
  -4   2  18   11.63    1.21
  -4   2  18   12.30    1.25
  -4   2  18    9.56    1.18
  -4   2  18   10.78    1.21
  -4   2  21   76.18    4.71
  -4   2  21   71.39    4.68
  -4   2  21   75.79    4.72
  -4   2  21   74.55    4.71
  -4   2  24    0.39    0.42
   2  -4  24    0.51    0.46
  -4   2  24    0.26    0.47
  -4   2  24    0.66    0.49
  -4   2  24    0.38    0.44
  -4   2  27   52.27    3.21
   2  -4  27   44.87    3.09
  -4   2  27   55.77    3.29
   2  -4  27   62.95    3.28
   2  -4  27   59.74    3.28
  -4   2  27   53.24    3.24
  -5   2 -25    1.01    0.34
  -5   2 -25    0.09    0.39
   3  -5 -25    0.86    0.39
  -5   2 -25    0.61    0.34
   2   3 -25   -0.61    0.40
  -5   2 -25   -0.09    0.33
   2   3 -25    0.30    0.32
  -5   2 -22   22.46    1.71
  -5   2 -22   19.34    1.71
   2   3 -22   21.22    1.63
  -5   2 -22   16.26    1.62
  -5   2 -22   19.58    1.65
   2   3 -22   19.80    1.64
   2   3 -22   20.78    1.63
  -5   2 -19   49.70    3.17
   2   3 -19   48.71    3.08
   2   3 -19   44.72    3.10
  -5   2 -19   48.32    3.22
  -5   2 -19   46.15    2.99
  -5   2 -19   44.35    3.06
   3  -5 -19   49.29    3.28
  -5   2 -19   46.71    3.16
   2   3 -19   46.06    3.10
  -5   2 -19   46.21    3.13
   2   3 -19   45.77    3.09
   2   3 -16  103.54    6.17
  -5   2 -16  110.79    6.19
   2   3 -16  104.47    6.14
  -5   2 -16   94.51    6.19
  -5   2 -16  102.71    6.12
  -5   2 -16  106.29    6.08
   3  -5 -16  101.88    6.14
  -5   2 -16  116.04    6.29
  -5   2 -16  102.45    6.07
   3  -5 -16  103.25    6.18
  -5   2 -16  109.45    6.22
  -5   2 -13   55.97    3.40
   2   3 -13   59.88    3.45
  -5   2 -13   54.32    3.35
  -5   2 -13   56.85    3.43
  -5   2 -13   52.54    3.30
  -5   2 -13   53.07    3.35
   3  -5 -13   52.15    3.41
  -5   2 -13   55.29    3.46
  -5   2 -13   55.49    3.33
   2   3 -13   58.47    3.42
   2   3 -13   54.95    3.39
  -5   2 -13   54.81    3.38
  -5   2 -13   56.40    3.38
   3  -5 -13   49.72    3.41
  -5   2 -10  155.21    8.94
   2   3 -10  166.59    8.80
  -5   2 -10  148.92    8.85
  -5   2 -10  158.37    8.87
   3  -5 -10  168.54    8.94
  -5   2 -10  164.22    8.85
  -5   2 -10  163.11    8.92
  -5   2 -10  162.27    8.82
  -5   2 -10  167.16    8.94
   3  -5 -10  160.42    8.95
   2   3 -10  163.37    8.89
  -5   2 -10  159.83    8.84
   3  -5 -10  161.43    8.95
  -5   2 -10  160.99    8.84
  -5   2 -10  152.56    8.85
  -5   2 -10  161.69    8.86
  -5   2 -10  157.10    8.92
   2   3 -10  170.88    8.89
  -5   2 -10  149.04    8.81
  -5   2  -7    1.42    0.35
   2   3  -7    2.38    0.35
  -5   2  -7    0.89    0.45
  -5   2  -7    0.59    0.36
   3  -5  -7    1.58    0.44
  -5   2  -7    1.91    0.38
  -5   2  -7    2.20    0.45
  -5   2  -7    1.62    0.45
  -5   2  -7    2.07    0.38
  -5   2  -7    2.59    0.44
  -5   2  -7    2.42    0.46
  -5   2  -7    2.47    0.36
  -5   2  -7    1.44    0.38
   3  -5  -7    0.71    0.37
  -5   2  -7    2.02    0.42
  -5   2  -7    1.39    0.47
   3  -5  -7    2.01    0.51
  -5   2  -7    1.84    0.46
   2   3  -7    1.39    0.36
  -5   2  -7    1.64    0.43
  -5   2  -7    1.16    0.41
  -5   2  -7    1.48    0.46
  -5   2  -4   26.07    1.76
   3  -5  -4   30.30    1.78
   3  -5  -4   29.05    1.78
  -5   2  -4   27.16    1.75
   2   3  -4   24.70    1.70
  -5   2  -4   32.18    1.82
  -5   2  -4   28.51    1.75
   3  -5  -4   26.84    1.75
  -5   2  -4   26.18    1.76
  -5   2  -4   25.53    1.62
  -5   2  -4   29.31    1.76
  -5   2  -4   29.00    1.75
  -5   2  -4   26.73    1.74
  -5   2  -4   26.64    1.66
  -5   2  -4   28.13    1.75
  -5   2  -4   28.17    1.74
  -5   2  -4   27.71    1.72
  -5   2  -4   29.36    1.68
  -5   2  -4   26.80    1.76
  -5   2  -4   27.46    1.78
  -5   2  -1  227.37   12.59
  -5   2  -1  236.51   12.59
  -5   2  -1  240.40   12.59
  -5   2  -1  242.98   12.62
  -5   2  -1  227.05   12.58
   3  -5  -1  237.34   12.56
  -5   2  -1  245.52   12.60
   2   3  -1  240.84   12.54
  -5   2  -1  231.55   12.53
  -5   2  -1  228.22   12.56
  -5   2  -1  238.56   12.59
   3  -5  -1  230.18   12.62
  -5   2  -1  235.34   12.54
  -5   2  -1  235.86   12.53
  -5   2  -1  234.10   12.61
  -5   2  -1  228.14   12.61
  -5   2  -1  235.65   12.60
  -5   2  -1  227.71   12.63
   2   3  -1  224.18   12.46
   2   3   2    8.50    0.65
  -5   2   2    7.40    0.73
  -5   2   2    7.54    0.71
  -5   2   2    8.37    0.73
   2   3   2    7.17    0.61
  -5   2   2    9.31    0.78
  -5   2   2    6.85    0.59
  -5   2   2    8.52    0.63
   3  -5   2    8.83    0.74
  -5   2   2    8.81    0.68
  -5   2   2    8.48    0.61
   3  -5   2    8.48    0.75
  -5   2   2    7.46    0.80
  -5   2   2    8.15    0.71
  -5   2   5  646.51   33.53
  -5   2   5  612.55   33.47
   3  -5   5  638.36   33.54
  -5   2   5  627.18   33.47
  -5   2   5  646.36   33.57
   2   3   5  605.88   33.43
  -5   2   5  624.58   33.53
  -5   2   5  630.91   33.49
  -5   2   5  626.99   33.47
  -5   2   5  641.84   33.54
  -5   2   5  642.40   33.49
  -5   2   8    2.27    0.45
  -5   2   8    1.93    0.37
   3  -5   8    1.94    0.42
  -5   2   8    2.84    0.42
  -5   2   8    1.52    0.41
  -5   2   8    3.59    0.51
  -5   2   8    1.11    0.35
   3  -5   8    2.41    0.43
  -5   2   8    2.26    0.46
  -5   2  11  515.60   27.54
  -5   2  11  508.97   27.49
  -5   2  11  509.59   27.50
  -5   2  11  510.52   27.53
   3  -5  11  518.44   27.47
  -5   2  11  515.46   27.54
  -5   2  11  508.19   27.56
  -5   2  14   96.00    5.54
  -5   2  14   96.30    5.53
  -5   2  14   93.37    5.53
  -5   2  14   91.37    5.56
  -5   2  14   91.60    5.55
  -5   2  14   91.51    5.57
   3  -5  17   -0.13    0.49
  -5   2  17   -0.86    0.38
  -5   2  17    0.41    0.51
  -5   2  17    0.44    0.41
  -5   2  17   -0.14    0.47
  -5   2  20    6.58    0.91
  -5   2  20    4.33    0.84
  -5   2  20    6.75    0.91
  -5   2  23   22.43    1.89
  -5   2  23   25.84    1.90
   2   3  26  141.55    8.34
  -5   2  26  149.05    8.46
  -5   2  26  150.75    8.49
   3  -5  26  164.49    8.49
   3  -5  26  160.39    8.48
  -4   1 -26   -0.09    0.36
   3  -4 -26    0.09    0.39
  -4   1 -26    1.17    0.40
   3  -4 -26    0.15    0.33
   3  -4 -26    0.79    0.29
   1   3 -26    0.52    0.32
  -4   1 -26    0.07    0.36
  -4   1 -23  194.29   10.78
   3  -4 -23  213.78   10.88
  -4   1 -23  185.72   10.65
  -4   1 -23  184.23   10.77
   1   3 -23  185.63   10.64
   3  -4 -23  182.68   10.65
  -4   1 -23  198.05   10.77
  -4   1 -20   55.17    3.73
   1   3 -20   54.14    3.61
   1   3 -20   57.96    3.74
   1   3 -20   55.89    3.69
  -4   1 -20   60.64    3.86
   3  -4 -20   59.20    3.70
   3  -4 -20   55.69    3.67
  -4   1 -20   54.95    3.71
   1   3 -20   65.76    3.76
   3  -4 -20   62.68    3.75
   1   3 -20   57.60    3.68
  -4   1 -20   61.01    3.81
  -4   1 -17  112.02    6.36
   1   3 -17  112.19    6.34
   3  -4 -17  114.94    6.30
  -4   1 -17   98.79    6.38
   1   3 -17  107.10    6.33
   1   3 -17  114.38    6.29
   3  -4 -17  108.88    6.31
  -4   1 -17  104.01    6.23
  -4   1 -17  102.51    6.18
  -4   1 -17  112.39    6.36
   3  -4 -17  107.24    6.33
  -4   1 -17  108.31    6.39
   3  -4 -17  100.37    6.31
  -4   1 -14    3.20    0.63
   1   3 -14    3.39    0.64
   3  -4 -14    4.33    0.65
  -4   1 -14    5.72    0.70
   1   3 -14    4.90    0.68
  -4   1 -14    6.24    0.74
  -4   1 -14    5.45    0.67
   3  -4 -14    4.07    0.69
   3  -4 -14    5.40    0.74
   1   3 -14    7.91    0.77
  -4   1 -11   71.11    4.19
   1   3 -11   73.86    4.22
  -4   1 -11   69.99    4.18
   3  -4 -11   74.71    4.20
   1   3 -11   74.60    4.16
  -4   1 -11   73.42    4.31
   3  -4 -11   70.29    4.23
  -4   1 -11   71.82    4.16
  -4   1 -11   70.03    4.11
  -4   1 -11   75.52    4.19
  -4   1 -11   73.41    4.22
  -4   1 -11   74.86    4.26
   1   3 -11   74.28    4.22
  -4   1 -11   66.35    4.10
  -4   1 -11   71.81    4.18
   3  -4 -11   71.04    4.24
  -4   1 -11   73.17    4.11
  -4   1 -11   66.80    4.15
   3  -4 -11   74.00    4.27
  -4   1 -11   70.40    4.27
   1   3 -11   74.40    4.20
  -4   1  -8 1772.37   94.58
  -4   1  -8 1806.27   94.66
  -4   1  -8 1730.33   94.55
  -4   1  -8 1770.00   94.69
  -4   1  -8 1831.22   94.75
   1   3  -8 1805.00   94.64
   3  -4  -8 1697.06   94.66
   3  -4  -8 1818.96   94.71
  -4   1  -8 1821.80   94.62
  -4   1  -8 1830.82   94.68
  -4   1  -8 1790.70   94.63
  -4   1  -8 1827.27   94.71
  -4   1  -8 1820.53   94.70
  -4   1  -8 1770.53   94.59
  -4   1  -8 1808.32   94.66
   1   3  -8 1803.12   94.68
  -4   1  -8 1729.24   94.70
  -4   1  -8 1821.61   94.64
  -4   1  -8 1780.29   94.67
  -4   1  -8 1797.70   94.66
   3  -4  -8 1810.80   94.72
  -4   1  -8 1822.05   94.75
   3  -4  -8 1793.18   94.73
  -4   1  -8 1771.47   94.64
  -4   1  -8 1798.90   94.69
  -4   1  -5   13.61    0.96
  -4   1  -5   13.79    0.91
  -4   1  -5   15.69    0.96
  -4   1  -5   12.78    0.92
   3  -4  -5   13.96    1.01
  -4   1  -5   13.44    1.03
   1   3  -5   14.45    1.01
  -4   1  -5   14.80    1.04
  -4   1  -5   14.75    1.05
  -4   1  -5   13.68    0.94
  -4   1  -5   14.06    1.00
   3  -4  -5   15.38    1.04
  -4   1  -5   14.84    1.00
  -4   1  -5   12.71    0.89
  -4   1  -5   16.64    0.99
  -4   1  -5   20.09    1.09
  -4   1  -5   13.39    1.04
  -4   1  -5   13.09    0.87
   3  -4  -5   14.23    1.01
  -4   1  -5   12.92    0.95
   3  -4  -5   13.91    1.03
   3  -4  -5   14.54    1.06
  -4   1  -5   13.73    0.99
  -4   1  -5   13.57    1.02
  -4   1  -5   13.34    1.06
  -4   1  -5   12.70    0.97
  -4   1  -5   14.34    1.03
  -4   1  -2  872.18   47.78
  -4   1  -2  922.86   47.78
  -4   1  -2  926.91   47.78
  -4   1  -2  922.22   47.75
  -4   1  -2  894.11   47.76
   3  -4  -2  902.79   47.78
  -4   1  -2  903.09   47.83
   3  -4  -2  898.43   47.78
  -4   1  -2  892.95   47.79
  -4   1  -2  911.43   47.79
  -4   1  -2  906.81   47.71
  -4   1  -2  886.34   47.68
  -4   1  -2  894.08   47.82
  -4   1  -2  914.92   47.80
   1   3  -2  903.02   47.68
  -4   1  -2  918.49   47.77
   3  -4  -2  884.98   47.75
  -4   1  -2  890.33   47.78
  -4   1  -2  913.74   47.81
   3  -4  -2  916.48   47.80
  -4   1  -2  889.70   47.82
   1   3  -2  903.54   47.73
  -4   1   1    2.76    0.36
   3  -4   1    2.13    0.30
  -4   1   1    2.41    0.34
   1   3   1    2.20    0.32
  -4   1   1    2.80    0.33
  -4   1   1    2.50    0.30
   3  -4   1    2.57    0.35
  -4   1   1    2.17    0.26
  -4   1   1    2.26    0.27
  -4   1   1    1.77    0.34
  -4   1   1    2.00    0.36
  -4   1   1    2.02    0.39
   3  -4   1    2.47    0.37
  -4   1   1    1.83    0.32
  -4   1   1    2.97    0.37
   1   3   1    2.72    0.35
  -4   1   4   76.93    4.06
  -4   1   4   75.01    4.07
  -4   1   4   70.40    3.98
  -4   1   4   66.62    3.86
   1   3   4   71.28    3.89
  -4   1   4   75.35    4.03
  -4   1   4   71.79    3.95
  -4   1   4   72.41    4.05
   3  -4   4   73.83    4.05
  -4   1   4   74.22    3.99
  -4   1   4   76.30    4.05
  -4   1   4   73.62    4.00
  -4   1   7   16.27    1.12
  -4   1   7   13.71    1.03
   1   3   7   13.71    0.98
   3  -4   7   13.29    1.03
   1   3   7   15.02    1.00
  -4   1   7   16.28    1.03
  -4   1   7   14.87    1.07
   1   3   7   13.51    0.99
   1   3   7   14.57    0.97
  -4   1   7   14.82    1.11
  -4   1   7   16.37    1.09
  -4   1  10   16.81    1.29
  -4   1  10   20.07    1.38
   1   3  10   19.27    1.32
  -4   1  10   19.20    1.37
   3  -4  10   19.12    1.32
  -4   1  10   20.41    1.45
   1   3  13    3.36    0.58
  -4   1  13    4.48    0.66
  -4   1  13    4.66    0.61
  -4   1  16   50.04    3.37
  -4   1  16   53.42    3.39
  -4   1  16   50.23    3.33
   1   3  16   51.93    3.27
  -4   1  19    0.15    0.52
   1   3  19    0.51    0.43
  -4   1  19    0.44    0.46
   1   3  19    0.51    0.41
  -4   1  19    0.31    0.55
  -4   1  19    0.77    0.45
  -4   1  19    1.99    0.63
   1   3  22    0.49    0.39
  -4   1  22   -0.28    0.56
  -4   1  22    0.43    0.46
  -4   1  22    0.31    0.55
  -4   1  22    0.45    0.52
  -4   1  22   -0.15    0.48
  -4   1  25   92.27    5.40
  -4   1  25   86.30    5.36
   3  -4  25   98.60    5.37
   3  -4  25   90.91    5.34
  -4   1  25   91.26    5.39
  -4   1  25   85.04    5.31
   1   3  28    0.77    0.25
  -4   1  28    0.05    0.21
  -3   0 -27   25.76    1.86
   3  -3 -27   29.69    1.98
   3  -3 -27   30.79    1.93
   3  -3 -27   29.28    1.91
  -3   0 -27   30.09    1.97
  -3   0 -27   29.48    1.91
   0   3 -24   12.08    1.10
   3  -3 -24   13.06    1.19
   0   3 -24   11.32    1.13
  -3   0 -21    4.83    0.87
   0   3 -21    5.11    0.82
  -3   0 -21    5.28    0.88
   3  -3 -21    6.43    0.80
   3  -3 -21    4.13    0.74
   0   3 -21    4.71    0.76
   3  -3 -21    4.57    0.77
  -3   0 -21    3.64    0.78
   0   3 -21    4.73    0.71
   0   3 -18    0.68    0.36
   0   3 -18    1.14    0.45
   3  -3 -18    0.88    0.52
  -3   0 -18    0.13    0.51
   3  -3 -18    0.58    0.47
   0   3 -18    0.75    0.49
   0   3 -18    2.09    0.51
  -3   0 -18    0.14    0.55
  -3   0 -18    1.46    0.44
   3  -3 -18    0.80    0.45
  -3   0 -18    0.97    0.50
   0   3 -18    0.68    0.41
   3  -3 -18    0.48    0.45
   3  -3 -18    0.37    0.44
  -3   0 -15   30.98    2.12
   3  -3 -15   32.05    2.15
   0   3 -15   33.62    2.14
  -3   0 -15   28.02    2.15
   3  -3 -15   30.91    2.02
   0   3 -15   29.79    2.09
   0   3 -15   32.36    2.10
   3  -3 -15   30.23    2.08
  -3   0 -15   32.24    2.14
   3  -3 -15   26.74    2.06
   0   3 -15   28.62    2.04
   3  -3 -15   29.62    2.12
   0   3 -12  430.85   22.85
   3  -3 -12  427.69   22.86
  -3   0 -12  424.33   22.86
   0   3 -12  432.99   22.83
  -3   0 -12  410.11   22.91
   3  -3 -12  426.50   22.79
  -3   0 -12  426.70   22.80
   0   3 -12  424.71   22.75
   3  -3 -12  438.60   22.86
  -3   0 -12  440.52   22.84
  -3   0 -12  438.06   22.89
   0   3 -12  427.28   22.86
  -3   0 -12  433.87   22.78
  -3   0 -12  409.99   22.71
   3  -3 -12  415.60   22.86
  -3   0 -12  427.36   22.81
  -3   0 -12  404.25   22.71
   3  -3 -12  425.06   22.87
   0   3 -12  438.28   22.83
  -3   0  -9   58.67    3.56
   3  -3  -9   69.36    3.62
  -3   0  -9   69.37    3.61
   3  -3  -9   73.95    3.61
  -3   0  -9   54.30    3.59
   0   3  -9   60.95    3.55
   0   3  -9   60.29    3.48
  -3   0  -9   60.30    3.54
  -3   0  -9   51.55    3.53
  -3   0  -9   54.66    3.53
   0   3  -9   67.48    3.61
  -3   0  -9   59.32    3.43
  -3   0  -9   58.26    3.59
  -3   0  -9   71.70    3.58
   3  -3  -9   67.41    3.63
  -3   0  -9   61.45    3.56
  -3   0  -9   65.17    3.52
  -3   0  -9   60.84    3.52
   3  -3  -9   60.02    3.60
  -3   0  -6 1145.84   62.08
  -3   0  -6 1150.84   62.14
   3  -3  -6 1184.63   62.16
   3  -3  -6 1180.33   62.16
  -3   0  -6 1146.33   62.17
  -3   0  -6 1174.02   62.22
  -3   0  -6 1166.14   62.01
   0   3  -6 1207.80   62.09
   0   3  -6 1158.18   62.16
  -3   0  -6 1202.45   62.16
  -3   0  -6 1167.03   62.09
  -3   0  -6 1183.60   62.18
  -3   0  -6 1179.48   62.11
  -3   0  -6 1185.84   62.11
  -3   0  -6 1178.86   62.13
   0   3  -6 1208.15   62.12
  -3   0  -6 1184.12   62.22
  -3   0  -6 1176.58   62.20
  -3   0  -6 1179.76   62.14
   3  -3  -6 1149.26   62.18
  -3   0  -6 1185.16   62.15
  -3   0  -6 1172.39   62.15
  -3   0  -6 1204.45   62.23
  -3   0  -6 1169.13   62.05
   3  -3  -6 1172.57   62.18
  -3   0  -6 1158.62   62.12
  -3   0  -3  105.54    5.68
   3  -3  -3  101.64    5.69
  -3   0  -3  106.58    5.78
  -3   0  -3  106.80    5.67
  -3   0  -3  102.45    5.63
  -3   0  -3  100.65    5.65
  -3   0  -3  103.04    5.66
  -3   0  -3  105.02    5.74
  -3   0  -3  108.80    5.78
  -3   0  -3  106.38    5.73
  -3   0  -3  106.77    5.76
  -3   0  -3  101.41    5.74
  -3   0  -3  102.52    5.78
   0   3  -3  104.45    5.68
   3  -3  -3  111.50    5.74
  -3   0  -3  106.91    5.74
  -3   0  -3  108.32    5.68
   3  -3  -3  111.65    5.75
  -3   0  -3  107.85    5.79
  -3   0  -3  110.47    5.75
  -3   0  -3   98.94    5.77
  -3   0   0    2.59    0.35
  -3   0   0    2.00    0.28
  -3   0   0    2.82    0.30
   0   3   0    1.90    0.32
  -3   0   0    2.61    0.33
  -3   0   0    1.79    0.26
  -3   0   0    2.65    0.29
  -3   0   0    2.05    0.29
  -3   0   0    1.88    0.36
   0   3   0    2.57    0.29
  -3   0   0    3.68    0.34
  -3   0   0    1.99    0.34
  -3   0   0    2.47    0.34
   0   3   0    2.39    0.34
  -3   0   0    3.58    0.34
   0   3   0    2.86    0.31
  -3   0   3  225.24   12.12
  -3   0   3  243.58   12.14
  -3   0   3  236.49   12.14
   0   3   3  227.20   12.08
  -3   0   3  226.24   12.03
  -3   0   3  229.23   12.14
  -3   0   3  218.70   12.08
   3  -3   3  227.14   12.10
  -3   0   3  216.32   12.11
  -3   0   3  225.21   12.06
  -3   0   3  220.43   12.09
   0   3   6  115.68    6.25
   0   3   6  121.07    6.17
   0   3   6  114.29    6.24
  -3   0   6  134.47    6.24
  -3   0   6  110.43    6.22
  -3   0   6  107.28    6.29
   0   3   6  103.14    6.23
   0   3   6  109.64    6.22
  -3   0   6  103.50    6.23
  -3   0   6  117.48    6.17
  -3   0   6  115.55    6.27
  -3   0   9  565.80   29.36
   0   3   9  536.98   29.25
  -3   0   9  538.36   29.24
  -3   0   9  565.58   29.29
   3  -3   9  569.29   29.22
   0   3   9  566.65   29.29
  -3   0   9  523.24   29.15
   3  -3   9  547.44   29.20
   0   3   9  532.26   29.25
   0   3   9  542.67   29.19
   0   3   9  565.26   29.27
  -3   0   9  569.70   29.31
  -3   0   9  553.30   29.32
  -3   0  12  127.39    7.19
  -3   0  12  128.48    7.28
   0   3  12  137.46    7.29
  -3   0  12  129.10    7.36
  -3   0  12  123.49    7.33
   0   3  12  140.11    7.36
   0   3  15   37.09    2.44
  -3   0  15   33.01    2.42
  -3   0  15   34.96    2.45
   0   3  15   39.64    2.43
  -3   0  15   34.52    2.32
   0   3  18    0.26    0.46
  -3   0  18    0.69    0.53
   0   3  18    1.09    0.43
  -3   0  18    1.29    0.62
  -3   0  18    1.73    0.57
   0   3  21   23.65    1.86
  -3   0  21   21.31    1.87
   0   3  21   22.48    1.83
  -3   0  21   21.99    1.92
  -3   0  24   20.64    1.69
   0   3  24   19.71    1.62
  -3   0  24   20.66    1.74
   3  -3  24   17.94    1.57
  -3   0  27   63.61    3.74
  -3   0  27   66.41    3.76
   3  -3  27   57.98    3.60
  -3   0  27   65.90    3.75
   0   3  27   63.01    3.65
  -3   0  27   57.05    3.66
  -2  -1 -28    2.38    0.43
  -2  -1 -28    3.53    0.49
  -1   3 -28    2.15    0.38
  -1   3 -25   11.68    1.10
  -2  -1 -25   12.89    1.20
   3  -2 -25   12.00    1.16
  -2  -1 -25   11.29    1.07
  -1   3 -25   12.61    1.09
  -2  -1 -25   10.26    1.12
  -2  -1 -25   12.57    1.10
  -2  -1 -25   11.06    1.07
  -1   3 -22    6.77    0.86
  -2  -1 -22    6.73    0.92
  -1   3 -22    6.75    0.90
  -2  -1 -22    7.80    0.95
  -2  -1 -22    5.59    0.88
   3  -2 -22    4.21    0.76
  -1   3 -22    6.85    0.79
  -2  -1 -22    6.44    0.93
   3  -2 -22    6.13    0.86
  -2  -1 -19  100.57    6.00
   3  -2 -19  104.46    6.01
  -1   3 -19   97.06    5.90
   3  -2 -19  100.90    5.95
  -1   3 -19  103.78    5.97
  -2  -1 -19   98.58    6.02
   3  -2 -19   96.01    5.87
  -2  -1 -19  103.34    5.92
   3  -2 -19  102.46    5.94
  -1   3 -19   96.43    5.86
   3  -2 -19  105.80    6.01
   3  -2 -16   19.92    1.53
  -2  -1 -16   20.07    1.54
  -1   3 -16   17.38    1.46
  -2  -1 -16   18.62    1.54
  -1   3 -16   17.00    1.47
  -2  -1 -16   20.69    1.46
   3  -2 -16   20.53    1.50
  -2  -1 -16   18.54    1.47
   3  -2 -16   17.18    1.47
  -1   3 -16   19.68    1.45
   3  -2 -16   17.82    1.49
  -2  -1 -13   -0.09    0.34
   3  -2 -13    0.41    0.36
  -1   3 -13   -0.08    0.28
  -2  -1 -13   -0.83    0.40
  -1   3 -13    0.08    0.33
   3  -2 -13    0.63    0.29
  -1   3 -13    0.24    0.30
  -1   3 -13   -0.21    0.32
  -2  -1 -13   -0.07    0.26
  -2  -1 -13    0.72    0.35
  -2  -1 -13   -0.08    0.30
   3  -2 -13   -0.08    0.33
   3  -2 -13    0.17    0.38
  -1   3 -13    0.57    0.29
  -2  -1 -10  412.19   22.24
  -1   3 -10  413.58   22.20
   3  -2 -10  405.85   22.23
  -1   3 -10  440.18   22.20
  -2  -1 -10  419.67   22.27
  -1   3 -10  413.56   22.21
  -1   3 -10  421.78   22.17
  -2  -1 -10  417.13   22.20
  -2  -1 -10  427.56   22.22
  -1   3 -10  401.57   22.17
  -2  -1 -10  430.50   22.26
  -1   3 -10  410.98   22.23
  -2  -1 -10  401.26   22.09
  -2  -1 -10  406.36   22.14
   3  -2 -10  410.71   22.23
  -1   3 -10  414.74   22.08
  -2  -1 -10  419.60   22.20
   3  -2 -10  419.48   22.23
   3  -2 -10  417.39   22.23
  -1   3 -10  418.92   22.19
  -2  -1  -7   10.74    0.84
  -2  -1  -7   11.25    0.83
  -2  -1  -7   10.55    0.87
  -1   3  -7   11.50    0.78
  -2  -1  -7   10.71    0.84
  -1   3  -7   11.17    0.84
  -2  -1  -7   10.23    0.82
  -1   3  -7   12.06    0.81
  -1   3  -7   11.15    0.83
  -2  -1  -7   10.94    0.87
  -1   3  -7   11.15    0.84
  -1   3  -7   11.73    0.73
   3  -2  -7   12.13    0.86
  -2  -1  -7   11.89    0.80
   3  -2  -7   11.18    0.85
  -2  -1  -7   13.07    0.83
  -2  -1  -7    9.97    0.73
   3  -2  -7   11.37    0.86
  -2  -1  -4 1716.47   90.08
  -1   3  -4 1730.24   90.11
  -2  -1  -4 1683.75   89.95
  -1   3  -4 1648.70   90.00
  -2  -1  -4 1753.04   90.14
  -2  -1  -4 1729.34   90.11
  -2  -1  -4 1732.14   90.08
  -2  -1  -4 1769.40   90.13
  -2  -1  -4 1748.24   90.12
  -2  -1  -4 1754.55   90.10
  -1   3  -4 1685.96   90.08
  -2  -1  -4 1708.11   90.12
   3  -2  -4 1707.59   90.08
  -2  -1  -4 1719.46   90.06
  -2  -1  -4 1709.51   90.05
   3  -2  -4 1688.38   90.09
  -2  -1  -4 1668.84   90.14
  -2  -1  -1   43.97    2.43
  -2  -1  -1   43.74    2.38
  -2  -1  -1   43.65    2.42
  -2  -1  -1   42.54    2.39
  -2  -1  -1   38.74    2.35
  -2  -1  -1   46.63    2.42
  -2  -1  -1   41.54    2.40
  -2  -1  -1   42.06    2.42
  -1   3  -1   40.96    2.39
  -2  -1  -1   45.62    2.40
  -1   3  -1   42.69    2.41
  -2  -1  -1   41.13    2.41
  -2  -1  -1   41.43    2.39
  -1   3  -1   40.08    2.40
  -2  -1   2   92.68    5.13
  -2  -1   2   93.25    5.10
  -1   3   2   95.18    5.14
  -2  -1   2   96.74    5.13
  -2  -1   2   93.49    5.13
  -1   3   2   93.93    5.15
  -1   3   2   96.58    5.11
  -2  -1   2   94.01    5.12
  -2  -1   2   90.35    5.13
  -1   3   5  415.17   21.66
  -2  -1   5  427.62   21.67
  -2  -1   5  392.56   21.60
  -2  -1   5  435.36   21.66
   3  -2   5  385.66   21.48
  -2  -1   5  420.18   21.67
  -1   3   5  415.51   21.65
  -1   3   5  414.90   21.62
  -1   3   5  428.37   21.66
  -2  -1   5  430.67   21.59
  -1   3   5  410.15   21.65
  -1   3   5  392.50   21.60
  -2  -1   8   18.63    1.31
  -2  -1   8   18.63    1.29
   3  -2   8   19.03    1.15
  -1   3   8   19.06    1.31
  -1   3   8   18.51    1.28
  -1   3   8   20.82    1.30
  -1   3   8   18.33    1.23
  -2  -1  11  183.93    9.91
  -1   3  11  179.75    9.86
  -1   3  11  174.27    9.80
  -1   3  11  182.79    9.89
  -2  -1  14    6.08    0.74
  -1   3  14    5.15    0.67
  -2  -1  14    4.24    0.54
  -1   3  14    4.70    0.64
  -1   3  14    3.46    0.59
  -1   3  14    4.75    0.62
  -1   3  17    7.67    0.95
  -1   3  17    9.23    1.01
  -2  -1  17    7.99    0.95
  -1   3  17    9.33    0.90
  -1   3  17    6.30    0.85
  -1   3  20   11.26    1.28
  -1   3  20   13.94    1.37
  -2  -1  20   12.45    1.30
  -1   3  20   13.07    1.27
   3  -2  20   11.66    1.20
  -1   3  20   15.36    1.35
  -2  -1  20   12.37    1.29
  -2  -1  20   12.15    1.34
  -1   3  23   43.75    2.88
  -2  -1  23   44.40    2.91
  -1   3  23   40.63    2.84
  -2  -1  23   37.08    2.83
  -2  -1  23   42.32    2.90
   3  -2  23   34.73    2.69
  -1   3  23   44.42    2.83
  -1   3  26    0.93    0.43
  -2  -1  26    1.04    0.44
   3  -2  26    1.37    0.46
  -2  -1  26    0.53    0.38
  -2  -1  26    0.65    0.43
  -2  -1  26    1.59    0.50
  -2  -1  26    0.76    0.46
  -1   3  26    0.46    0.37
  -2  -1  29    4.54    0.47
  -1   3  29    3.07    0.42
  -1  -2 -29    6.19    0.57
  -1  -2 -29    5.65    0.55
   3  -1 -29    6.25    0.56
  -1  -2 -26    4.40    0.63
  -1  -2 -26    4.93    0.69
   3  -1 -26    4.71    0.70
  -1  -2 -26    4.37    0.68
  -2   3 -26    5.19    0.65
   3  -1 -26    3.75    0.60
  -1  -2 -26    4.41    0.66
   3  -1 -23    6.67    0.93
  -2   3 -23    7.38    0.88
  -1  -2 -23    5.93    0.90
   3  -1 -23    5.56    0.77
   3  -1 -23    7.08    0.91
  -2   3 -23    6.31    0.86
   3  -1 -23    7.03    0.92
  -1  -2 -23    5.92    0.89
  -2   3 -20    1.00    0.50
   3  -1 -20    0.78    0.52
  -2   3 -20    0.41    0.49
  -1  -2 -20    2.52    0.62
  -2   3 -20    1.17    0.56
   3  -1 -20    0.39    0.48
   3  -1 -20    0.87    0.43
  -1  -2 -20    0.49    0.44
   3  -1 -20    0.61    0.44
   3  -1 -20    1.14    0.52
   3  -1 -17    1.01    0.50
  -1  -2 -17    2.04    0.52
  -1  -2 -17    1.95    0.57
  -2   3 -17    2.69    0.62
  -2   3 -17    2.61    0.57
  -1  -2 -17    2.89    0.50
  -2   3 -17    3.45    0.54
   3  -1 -17    2.93    0.59
   3  -1 -17    3.61    0.65
   3  -1 -17    1.58    0.51
  -2   3 -14    7.84    0.82
  -2   3 -14    9.05    0.89
   3  -1 -14    7.27    0.73
  -1  -2 -14    8.36    0.90
  -2   3 -14    9.12    0.89
  -2   3 -14    8.80    0.86
  -2   3 -14    9.88    0.83
  -1  -2 -14    8.59    0.81
  -1  -2 -14   10.26    0.91
  -2   3 -14    9.89    0.81
   3  -1 -14   10.00    0.90
   3  -1 -14    9.96    0.93
  -2   3 -14   10.17    0.84
  -2   3 -11    6.82    0.69
  -1  -2 -11    7.49    0.79
  -2   3 -11    7.49    0.74
  -2   3 -11    7.76    0.74
  -2   3 -11    6.87    0.71
  -1  -2 -11   10.95    0.77
  -2   3 -11    8.63    0.66
  -1  -2 -11    6.74    0.74
  -2   3 -11    8.15    0.73
  -2   3 -11    8.39    0.70
  -2   3 -11    7.93    0.75
  -2   3 -11    8.37    0.67
   3  -1 -11    6.93    0.74
   3  -1 -11    7.81    0.76
  -2   3 -11    7.65    0.69
  -2   3  -8   22.94    1.50
  -1  -2  -8   24.72    1.54
  -2   3  -8   28.77    1.57
  -2   3  -8   22.99    1.50
  -1  -2  -8   24.18    1.52
  -1  -2  -8   24.17    1.53
  -2   3  -8   24.48    1.48
  -1  -2  -8   24.37    1.55
  -2   3  -8   24.37    1.53
  -1  -2  -8   21.58    1.43
  -2   3  -8   22.87    1.52
  -1  -2  -8   23.26    1.42
   3  -1  -8   23.15    1.54
  -1  -2  -8   25.47    1.57
  -1  -2  -5   86.15    4.87
  -1  -2  -5   84.73    4.82
  -2   3  -5   87.70    4.79
  -1  -2  -5   91.78    4.80
  -1  -2  -5   92.93    4.86
  -1  -2  -5   89.57    4.86
  -1  -2  -5   88.44    4.83
  -1  -2  -5   87.82    4.86
  -1  -2  -5   94.24    4.89
  -2   3  -5   92.51    4.85
  -2   3  -5   87.14    4.84
  -1  -2  -5   85.99    4.80
   3  -1  -5   82.65    4.82
   3  -1  -5   83.84    4.80
  -1  -2  -2    0.72    0.24
  -1  -2  -2    1.03    0.25
  -1  -2  -2    1.11    0.27
  -1  -2  -2    0.83    0.24
  -2   3  -2    1.30    0.28
  -1  -2  -2    0.46    0.25
  -2   3  -2    1.08    0.24
  -2   3  -2    0.41    0.23
  -2   3  -2    0.36    0.29
  -1  -2  -2    0.99    0.15
  -1  -2  -2    0.50    0.21
  -2   3   1  149.45    8.13
  -2   3   1  151.81    8.14
  -2   3   1  147.64    8.13
  -1  -2   1  155.98    8.11
  -1  -2   1  151.29    8.12
  -2   3   1  148.00    8.14
  -1  -2   1  153.48    8.12
  -1  -2   1  150.42    8.11
  -2   3   1  148.79    8.05
  -2   3   1  151.85    8.14
  -1  -2   1  153.16    8.14
  -1  -2   4 2288.38  123.85
  -1  -2   4 2336.74  123.88
  -2   3   4 2348.26  123.90
  -2   3   4 2327.40  123.90
  -1  -2   4 2376.82  123.89
  -1  -2   4 2363.26  123.88
  -2   3   4 2404.40  123.91
  -2   3   7    0.05    0.16
  -1  -2   7    0.47    0.18
  -1  -2   7    0.26    0.22
  -2   3   7   -0.11    0.29
  -2   3   7    0.21    0.27
  -2   3   7    0.21    0.30
  -2   3   7   -0.05    0.26
  -1  -2  10  764.74   40.28
  -2   3  10  777.03   40.28
  -1  -2  10  730.63   40.15
  -1  -2  10  763.32   40.22
  -2   3  10  731.65   40.12
  -2   3  10  773.64   40.27
  -2   3  10  764.91   40.28
  -2   3  10  776.45   40.24
  -1  -2  13   26.73    1.87
  -2   3  13   25.99    1.86
  -2   3  13   26.26    1.83
  -2   3  13   26.38    1.86
  -2   3  13   26.78    1.88
  -1  -2  16   27.45    2.09
  -2   3  16   27.85    2.07
  -2   3  16   28.87    2.13
  -2   3  16   30.70    2.08
  -2   3  16   30.20    2.15
  -2   3  19   57.77    3.63
  -2   3  19   58.31    3.59
  -1  -2  19   50.79    3.57
  -2   3  19   51.42    3.56
  -2   3  19   54.42    3.53
  -2   3  22   25.71    2.08
  -2   3  22   29.38    2.14
  -2   3  22   27.43    2.06
  -1  -2  22   22.92    2.03
  -2   3  22   25.79    1.98
  -2   3  25  107.29    6.38
  -1  -2  25  114.83    6.41
   3  -1  25  102.08    6.30
  -2   3  25  101.05    6.23
  -2   3  25  111.11    6.37
  -1  -2  25  109.66    6.39
  -1  -2  25  121.49    6.47
  -1  -2  28   12.88    1.04
  -1  -2  28   14.88    1.08
  -1  -2  28   13.33    1.04
  -2   3  28   13.55    1.07
   3  -1  28   13.19    1.01
   0  -3 -27   67.61    3.99
   0  -3 -27   66.38    4.01
   3   0 -27   69.80    4.02
  -3   3 -27   68.29    3.97
   0  -3 -27   70.65    4.01
   3   0 -27   64.23    3.91
   0  -3 -27   70.70    4.05
   3   0 -24   21.08    1.68
   3   0 -24   23.28    1.80
   3   0 -21   22.22    1.85
  -3   3 -21   27.78    1.96
   0  -3 -21   23.49    1.97
   3   0 -21   24.08    1.89
   3   0 -21   25.47    1.87
   3   0 -21   21.17    1.83
   3   0 -21   23.45    1.87
  -3   3 -18    1.21    0.54
   3   0 -18    1.55    0.54
  -3   3 -18    0.47    0.41
   0  -3 -18    0.50    0.45
  -3   3 -18    1.44    0.58
  -3   3 -18   -0.12    0.45
   3   0 -18    0.97    0.51
   3   0 -18    0.34    0.42
   3   0 -18    1.09    0.49
   0  -3 -15   36.98    2.48
  -3   3 -15   36.71    2.49
   3   0 -15   36.83    2.45
  -3   3 -15   38.25    2.45
   3   0 -15   36.47    2.44
   3   0 -15   41.00    2.51
   3   0 -15   36.18    2.45
   0  -3 -15   37.50    2.44
  -3   3 -15   36.27    2.44
  -3   3 -12  135.58    7.80
   3   0 -12  139.20    7.76
  -3   3 -12  142.93    7.78
   0  -3 -12  136.31    7.76
  -3   3 -12  132.60    7.68
  -3   3 -12  145.02    7.78
  -3   3 -12  142.11    7.76
   0  -3 -12  138.68    7.72
   0  -3 -12  137.83    7.70
  -3   3 -12  143.16    7.75
   3   0 -12  150.43    7.82
  -3   3 -12  140.55    7.72
  -3   3 -12  141.46    7.67
   0  -3  -9  563.18   29.33
   0  -3  -9  541.93   29.27
   0  -3  -9  571.16   29.31
  -3   3  -9  545.78   29.32
   0  -3  -9  514.68   29.27
  -3   3  -9  560.11   29.32
  -3   3  -9  557.46   29.32
   0  -3  -9  550.30   29.30
  -3   3  -9  549.63   29.34
   3   0  -9  550.00   29.29
  -3   3  -9  559.18   29.32
   3   0  -9  551.45   29.32
  -3   3  -9  552.38   29.24
   3   0  -6  141.40    7.07
   3   0  -6  137.85    7.02
   0  -3  -6  128.56    7.02
  -3   3  -6  145.60    7.05
   0  -3  -6  110.62    7.04
   0  -3  -6  113.89    7.02
   0  -3  -6  128.76    7.07
  -3   3  -6  125.32    7.00
  -3   3  -6  144.32    7.11
  -3   3  -6  114.47    6.92
  -3   3  -6  129.44    7.03
  -3   3  -6  132.19    7.09
   0  -3  -6  134.92    7.15
   3   0  -6  132.30    7.01
   0  -3  -6  127.26    7.06
  -3   3  -6  151.00    7.09
  -3   3  -6  161.28    7.11
  -3   3  -6  125.73    7.00
  -3   3  -6  130.22    7.01
  -3   3  -3  226.51   11.86
   3   0  -3  213.72   11.78
   0  -3  -3  227.00   11.87
  -3   3  -3  221.60   11.88
   0  -3  -3  227.90   11.87
  -3   3  -3  216.56   11.85
  -3   3  -3  226.36   11.88
   3   0  -3  217.67   11.83
  -3   3  -3  220.01   11.90
  -3   3  -3  229.52   11.90
   0  -3  -3  226.01   11.93
   0  -3  -3  223.37   11.90
  -3   3   0    2.42    0.31
  -3   3   0    1.92    0.31
  -3   3   0    2.23    0.33
   0  -3   0    2.52    0.31
  -3   3   0    1.85    0.33
   0  -3   0    2.28    0.29
  -3   3   0    2.41    0.27
   0  -3   0    2.03    0.31
  -3   3   0    2.22    0.29
  -3   3   0    2.28    0.33
  -3   3   0    2.01    0.30
  -3   3   3   98.58    5.68
   0  -3   3  101.48    5.67
  -3   3   3  104.32    5.64
  -3   3   3  106.57    5.62
   0  -3   3  105.62    5.60
  -3   3   3  104.10    5.69
   0  -3   3  101.76    5.66
  -3   3   6 1175.71   62.54
  -3   3   6 1169.31   62.58
  -3   3   6 1211.07   62.63
   0  -3   6 1181.92   62.60
  -3   3   6 1178.16   62.67
  -3   3   6 1204.49   62.67
   0  -3   6 1178.05   62.67
  -3   3   6 1209.96   62.67
  -3   3   6 1188.66   62.67
   0  -3   6 1155.93   62.60
  -3   3   9   56.25    2.95
  -3   3   9   55.64    3.02
   0  -3   9   45.11    2.98
  -3   3   9   54.50    3.10
  -3   3   9   56.84    3.12
   0  -3   9   40.77    3.01
  -3   3   9   47.47    3.07
  -3   3   9   54.39    3.10
  -3   3   9   54.00    3.11
  -3   3  12  429.42   22.95
  -3   3  12  420.76   22.79
   0  -3  12  428.63   22.83
  -3   3  12  419.02   22.95
  -3   3  12  431.50   22.95
  -3   3  12  427.84   22.92
   0  -3  15   30.57    2.20
  -3   3  15   33.46    2.23
  -3   3  15   27.37    2.14
  -3   3  15   29.80    2.15
  -3   3  15   33.82    2.25
   0  -3  18    0.96    0.53
  -3   3  18    0.43    0.47
  -3   3  18    0.72    0.48
  -3   3  18    0.84    0.54
  -3   3  18    0.73    0.50
  -3   3  18    1.07    0.52
  -3   3  21    6.31    0.94
  -3   3  21    4.48    0.82
  -3   3  21    2.82    0.70
   0  -3  21    4.84    0.84
  -3   3  21    4.96    0.78
   3   0  24   10.36    1.11
   0  -3  24   12.62    1.25
  -3   3  24   13.34    1.27
  -3   3  27   23.57    1.74
  -3   3  27   31.79    1.93
   3   0  27   24.61    1.72
  -3   3  27   28.16    1.87
   0  -3  27   27.73    1.85
   0  -3  27   25.81    1.85
   0  -3  27   27.83    1.83
  -4   3 -28   16.89    1.18
   1  -4 -28   16.18    1.17
   1  -4 -28   18.67    1.23
   1  -4 -25   -0.11    0.39
  -4   3 -25    0.38    0.35
   1  -4 -25    0.38    0.34
   3   1 -25    1.87    0.50
  -4   3 -25    0.79    0.46
   3   1 -25    1.15    0.43
   3   1 -25    1.63    0.44
   1  -4 -25    0.43    0.44
   3   1 -22   71.96    4.25
  -4   3 -22   74.72    4.32
  -4   3 -22   67.48    4.20
   1  -4 -22   74.20    4.41
   3   1 -22   64.68    4.15
   3   1 -22   65.72    4.22
   3   1 -22   68.63    4.22
   3   1 -22   74.47    4.29
   1  -4 -22   64.56    4.24
   1  -4 -22   62.64    4.17
  -4   3 -22   63.12    4.23
  -4   3 -19   -0.13    0.45
   3   1 -19    0.25    0.44
   1  -4 -19    0.62    0.46
  -4   3 -19    0.13    0.44
   1  -4 -19    1.24    0.60
   3   1 -19    0.52    0.52
   3   1 -19    0.95    0.49
   3   1 -19    0.64    0.50
  -4   3 -16    0.90    0.37
   3   1 -16    0.85    0.40
   1  -4 -16    0.64    0.43
  -4   3 -16    0.31    0.34
  -4   3 -16    2.24    0.49
  -4   3 -16    1.05    0.46
   3   1 -16    1.12    0.49
  -4   3 -16    2.84    0.53
   3   1 -16    1.57    0.50
   1  -4 -13   16.48    1.26
  -4   3 -13   16.67    1.24
   3   1 -13   16.35    1.26
  -4   3 -13   13.76    1.21
  -4   3 -13   18.31    1.32
  -4   3 -13   17.23    1.24
  -4   3 -13   16.21    1.24
  -4   3 -13   15.68    1.25
   3   1 -10  106.61    5.93
  -4   3 -10  118.51    5.93
   3   1 -10   99.70    5.87
   1  -4 -10  102.93    5.86
  -4   3 -10  107.03    5.91
  -4   3 -10  102.66    5.90
  -4   3 -10  102.58    5.90
   3   1 -10  108.61    5.90
  -4   3 -10  107.32    5.94
  -4   3 -10  103.75    5.91
  -4   3 -10  106.81    5.90
  -4   3 -10  103.35    5.90
   3   1 -10  105.44    5.93
   3   1  -7   98.93    5.50
  -4   3  -7   98.02    5.52
  -4   3  -7   93.28    5.38
   3   1  -7   96.40    5.45
   1  -4  -7  104.22    5.60
   1  -4  -7   98.75    5.52
  -4   3  -7   94.27    5.49
  -4   3  -7  106.38    5.54
  -4   3  -7   95.10    5.48
   1  -4  -7   99.74    5.42
  -4   3  -7  101.61    5.48
  -4   3  -7   98.37    5.50
  -4   3  -7  103.43    5.43
  -4   3  -7   98.64    5.50
  -4   3  -7  101.48    5.45
   3   1  -7  101.19    5.49
  -4   3  -7   98.24    5.47
  -4   3  -4   46.13    2.68
  -4   3  -4   45.72    2.61
   1  -4  -4   45.39    2.56
  -4   3  -4   45.47    2.65
   1  -4  -4   48.78    2.64
  -4   3  -4   43.67    2.66
   1  -4  -4   44.85    2.75
  -4   3  -4   48.62    2.71
  -4   3  -4   44.52    2.73
   1  -4  -4   47.32    2.73
  -4   3  -4   46.66    2.67
  -4   3  -4   43.89    2.69
  -4   3  -4   47.08    2.72
   3   1  -4   46.58    2.66
  -4   3  -4   45.10    2.69
  -4   3  -4   45.83    2.72
  -4   3  -1    1.65    0.33
  -4   3  -1    3.14    0.40
  -4   3  -1    2.59    0.34
  -4   3  -1    2.93    0.38
  -4   3  -1    1.89    0.29
   1  -4  -1    2.53    0.36
  -4   3  -1    2.44    0.35
  -4   3  -1    2.16    0.34
  -4   3  -1    2.23    0.36
   3   1  -1    1.94    0.24
  -4   3  -1    3.18    0.38
   1  -4  -1    2.33    0.39
  -4   3   2  150.84    8.29
  -4   3   2  150.62    8.31
  -4   3   2  151.03    8.31
  -4   3   2  152.56    8.29
  -4   3   2  152.35    8.29
   1  -4   2  161.84    8.34
  -4   3   2  160.83    8.34
  -4   3   2  155.92    8.28
   1  -4   2  156.14    8.35
  -4   3   2  153.22    8.28
  -4   3   2  145.85    8.26
  -4   3   5  814.37   43.57
  -4   3   5  796.67   43.60
  -4   3   5  834.63   43.65
   1  -4   5  832.65   43.65
  -4   3   5  848.79   43.65
  -4   3   5  819.40   43.64
   1  -4   5  815.28   43.57
  -4   3   5  809.30   43.66
  -4   3   5  842.05   43.66
  -4   3   8  445.61   23.95
  -4   3   8  433.03   23.89
  -4   3   8  460.00   24.01
  -4   3   8  459.02   24.04
  -4   3   8  449.91   24.04
   1  -4   8  445.56   24.02
  -4   3   8  474.48   24.06
  -4   3   8  441.25   24.03
  -4   3   8  446.26   24.05
  -4   3  11  237.09   13.43
  -4   3  11  247.42   13.53
   1  -4  11  241.57   13.47
  -4   3  11  244.80   13.60
  -4   3  11  257.06   13.62
  -4   3  11  266.06   13.65
   1  -4  11  258.67   13.59
  -4   3  11  252.24   13.63
  -4   3  11  249.57   13.61
  -4   3  14    8.35    0.83
  -4   3  14    7.58    0.92
  -4   3  14    8.73    0.97
  -4   3  14    8.86    0.97
  -4   3  14    7.60    0.93
  -4   3  14    9.26    0.95
   1  -4  17    1.73    0.53
  -4   3  17    3.20    0.69
  -4   3  17    1.97    0.59
  -4   3  17    1.55    0.57
  -4   3  17    1.14    0.51
  -4   3  17    1.65    0.56
   1  -4  20  120.28    6.69
  -4   3  20  110.25    6.70
  -4   3  20  112.57    6.72
  -4   3  20  113.53    6.71
  -4   3  20  115.63    6.72
  -4   3  20  100.04    6.61
  -4   3  23    2.63    0.62
   1  -4  23    2.95    0.71
  -4   3  23    2.70    0.68
  -4   3  23    3.38    0.71
  -4   3  23    4.35    0.79
  -4   3  26   54.17    3.28
   1  -4  26   55.63    3.34
   1  -4  26   54.70    3.31
  -4   3  26   52.64    3.32
  -4   3  26   48.86    3.28
  -5   3 -26   51.28    2.95
   2  -5 -26   50.38    2.95
  -5   3 -26   41.91    2.81
   3   2 -26   48.86    2.87
   2  -5 -26   49.91    2.93
   3   2 -26   44.91    2.84
   3   2 -23   35.10    2.31
   2  -5 -23   34.72    2.42
  -5   3 -23   32.35    2.33
  -5   3 -23   31.88    2.32
   3   2 -23   34.89    2.34
   3   2 -23   30.24    2.23
   3   2 -23   37.97    2.38
   3   2 -20   77.43    4.77
  -5   3 -20   88.90    4.89
  -5   3 -20   71.36    4.78
  -5   3 -20   71.18    4.66
   3   2 -20   79.68    4.76
   3   2 -20   78.97    4.80
   3   2 -20   83.91    4.81
  -5   3 -17    0.27    0.43
  -5   3 -17   -0.39    0.40
  -5   3 -17    0.12    0.38
   2  -5 -17    0.15    0.50
  -5   3 -17    0.39    0.50
   3   2 -17    0.37    0.46
  -5   3 -17   -0.11    0.44
  -5   3 -17    0.25    0.48
  -5   3 -14   48.68    3.26
   3   2 -14   49.93    3.19
  -5   3 -14   50.98    3.24
  -5   3 -14   52.60    3.22
  -5   3 -14   49.04    3.15
  -5   3 -14   53.24    3.19
   2  -5 -14   51.04    3.22
   2  -5 -14   57.32    3.42
  -5   3 -14   56.09    3.33
  -5   3 -14   46.02    3.14
   3   2 -14   53.32    3.27
   3   2 -11   44.55    2.88
   3   2 -11   42.75    2.81
  -5   3 -11   46.54    2.90
  -5   3 -11   46.48    2.80
  -5   3 -11   45.85    2.86
  -5   3 -11   45.62    2.86
  -5   3 -11   44.46    2.82
  -5   3 -11   49.29    2.88
  -5   3 -11   50.21    2.94
  -5   3 -11   48.26    2.90
   3   2 -11   47.72    2.85
   2  -5 -11   46.07    2.97
  -5   3 -11   45.62    2.85
  -5   3 -11   46.48    2.87
  -5   3 -11   43.71    2.84
   3   2 -11   48.98    2.89
  -5   3 -11   47.12    2.88
  -5   3  -8  395.21   21.47
  -5   3  -8  376.48   21.48
  -5   3  -8  383.77   21.38
  -5   3  -8  392.91   21.46
  -5   3  -8  416.79   21.51
  -5   3  -8  413.19   21.54
  -5   3  -8  402.64   21.48
   2  -5  -8  403.25   21.56
   2  -5  -8  403.41   21.52
  -5   3  -8  412.27   21.49
  -5   3  -8  418.16   21.52
   3   2  -8  408.71   21.45
  -5   3  -8  409.32   21.42
  -5   3  -8  401.87   21.48
  -5   3  -8  398.76   21.49
  -5   3  -8  415.25   21.44
  -5   3  -8  371.90   21.46
   3   2  -8  401.63   21.46
  -5   3  -5  252.99   13.44
  -5   3  -5  249.84   13.44
  -5   3  -5  236.89   13.36
  -5   3  -5  258.20   13.45
  -5   3  -5  246.85   13.43
  -5   3  -5  250.05   13.47
   2  -5  -5  254.54   13.51
  -5   3  -5  243.34   13.47
  -5   3  -5  250.10   13.47
   2  -5  -5  254.60   13.52
  -5   3  -5  248.47   13.47
  -5   3  -5  239.65   13.46
  -5   3  -5  258.87   13.45
  -5   3  -5  242.58   13.47
  -5   3  -5  254.95   13.46
   3   2  -5  255.94   13.43
  -5   3  -5  252.72   13.50
  -5   3  -2    1.01    0.34
  -5   3  -2    1.15    0.37
  -5   3  -2   -0.04    0.27
   2  -5  -2    0.24    0.36
  -5   3  -2    0.37    0.34
  -5   3  -2    0.10    0.40
  -5   3  -2    0.28    0.30
   2  -5  -2   -0.24    0.35
  -5   3  -2    0.84    0.35
  -5   3  -2    0.06    0.37
  -5   3  -2    0.37    0.33
  -5   3   1   40.72    2.41
  -5   3   1   42.25    2.41
  -5   3   1   41.23    2.50
  -5   3   1   40.70    2.47
  -5   3   1   42.00    2.49
  -5   3   1   41.62    2.48
  -5   3   1   39.56    2.49
   2  -5   1   43.51    2.54
  -5   3   1   44.73    2.53
  -5   3   1   41.19    2.46
  -5   3   1   42.87    2.49
   2  -5   4   38.91    2.39
  -5   3   4   37.76    2.27
  -5   3   4   40.36    2.41
  -5   3   4   39.40    2.35
  -5   3   4   37.19    2.37
  -5   3   4   39.25    2.34
  -5   3   4   40.04    2.27
  -5   3   7   76.43    4.33
  -5   3   7   76.05    4.39
  -5   3   7   78.08    4.37
  -5   3   7   77.50    4.44
   2  -5   7   77.38    4.44
  -5   3   7   75.11    4.43
   2  -5   7   75.33    4.44
  -5   3   7   79.27    4.47
  -5   3  10   68.57    4.09
  -5   3  10   67.49    4.16
  -5   3  10   77.23    4.21
  -5   3  10   69.72    4.18
   2  -5  10   70.29    4.15
  -5   3  10   70.27    4.19
  -5   3  10   70.53    4.22
  -5   3  13   31.34    2.15
  -5   3  13   32.40    2.21
  -5   3  13   28.96    2.16
  -5   3  13   33.48    2.27
  -5   3  13   32.63    2.24
  -5   3  13   29.13    2.19
  -5   3  16    0.45    0.36
  -5   3  16    0.54    0.40
  -5   3  16   -0.14    0.43
  -5   3  16    0.14    0.45
  -5   3  16    0.14    0.37
  -5   3  16    0.70    0.54
   2  -5  19   33.74    2.52
  -5   3  19   39.87    2.68
  -5   3  19   35.37    2.61
  -5   3  19   36.00    2.64
  -5   3  19   33.77    2.57
  -5   3  22    4.18    0.76
  -5   3  22    2.42    0.63
  -5   3  22    3.02    0.67
  -5   3  22    4.27    0.77
  -5   3  25   57.96    3.65
   2  -5  25   62.20    3.70
  -5   3  25   57.33    3.68
   2  -5  25   62.79    3.69
  -5   3  25   58.06    3.66
  -6   3 -27   -0.22    0.21
   3   3 -24   12.88    1.14
  -6   3 -24   15.94    1.23
   3   3 -24   16.95    1.17
  -6   3 -24   14.32    1.18
  -6   3 -24   17.20    1.30
  -6   3 -24   16.06    1.23
   3  -6 -24   14.62    1.26
   3   3 -24   15.53    1.23
   3   3 -24   13.41    1.11
   3   3 -24   13.37    1.17
   3  -6 -24   16.89    1.26
  -6   3 -21    1.80    0.57
   3   3 -21    2.18    0.55
   3   3 -21    2.91    0.55
  -6   3 -21    1.73    0.54
  -6   3 -21    2.85    0.63
   3  -6 -21    2.50    0.60
   3   3 -21    0.83    0.51
   3   3 -21    1.40    0.48
   3   3 -18   11.83    1.12
  -6   3 -18   10.17    1.16
  -6   3 -18   10.78    1.07
  -6   3 -18   12.80    1.19
   3  -6 -18   10.69    1.08
  -6   3 -18   11.30    1.19
   3  -6 -18   11.25    1.22
  -6   3 -18    9.40    1.08
   3   3 -18   11.98    1.19
  -6   3 -18   12.18    1.18
   3   3 -15   38.25    2.34
  -6   3 -15   29.55    2.32
  -6   3 -15   31.09    2.25
  -6   3 -15   30.39    2.31
  -6   3 -15   31.64    2.24
   3  -6 -15   32.63    2.41
   3  -6 -15   32.91    2.30
  -6   3 -15   36.87    2.45
  -6   3 -15   29.84    2.25
  -6   3 -15   35.88    2.36
   3   3 -15   31.75    2.33
   3   3 -12  140.18    8.03
  -6   3 -12  148.06    8.01
  -6   3 -12  131.98    8.03
  -6   3 -12  144.56    8.00
  -6   3 -12  162.42    8.14
  -6   3 -12  144.04    7.97
  -6   3 -12  140.23    7.94
   3   3 -12  141.76    7.98
   3  -6 -12  141.91    8.06
  -6   3 -12  153.01    8.13
   3  -6 -12  138.73    8.09
  -6   3 -12  138.42    7.97
  -6   3 -12  148.06    8.01
  -6   3 -12  124.94    7.92
   3   3 -12  137.58    7.99
  -6   3  -9   28.60    2.03
  -6   3  -9   28.34    2.00
  -6   3  -9   30.89    1.98
  -6   3  -9   30.59    1.99
   3   3  -9   30.69    2.01
  -6   3  -9   29.99    2.03
   3  -6  -9   32.03    2.09
  -6   3  -9   30.12    2.08
  -6   3  -9   29.79    2.04
  -6   3  -9   30.23    1.98
  -6   3  -9   30.53    1.98
   3   3  -9   31.05    2.02
  -6   3  -6    6.20    0.63
  -6   3  -6    5.66    0.64
  -6   3  -6    6.25    0.68
  -6   3  -6    6.40    0.69
  -6   3  -6    6.81    0.71
  -6   3  -6    4.78    0.62
  -6   3  -6    6.04    0.66
   3  -6  -6    5.20    0.68
  -6   3  -6    6.13    0.67
  -6   3  -6    6.00    0.67
   3  -6  -6    6.66    0.74
  -6   3  -6    5.77    0.67
  -6   3  -6    5.96    0.71
  -6   3  -6    5.63    0.67
  -6   3  -6    6.74    0.71
  -6   3  -6    5.84    0.71
  -6   3  -6    6.39    0.67
  -6   3  -6    6.42    0.70
   3   3  -6    5.14    0.61
  -6   3  -3   82.89    4.98
  -6   3  -3   94.24    5.02
  -6   3  -3   92.64    5.03
  -6   3  -3   87.39    4.97
  -6   3  -3   85.47    5.01
  -6   3  -3   88.18    5.01
   3  -6  -3   85.74    5.05
  -6   3  -3   92.53    5.01
  -6   3  -3   89.93    5.03
  -6   3  -3   87.13    4.96
  -6   3  -3   85.31    4.91
   3  -6  -3   92.43    5.08
  -6   3  -3   91.67    5.04
  -6   3  -3   81.73    4.98
  -6   3  -3   91.20    5.03
  -6   3  -3   90.53    5.02
  -6   3  -3   85.09    5.05
  -6   3   0   19.97    1.39
  -6   3   0   19.22    1.38
  -6   3   0   20.65    1.38
  -6   3   0   16.86    1.27
  -6   3   0   18.45    1.31
  -6   3   0   20.32    1.30
   3  -6   0   19.34    1.40
  -6   3   0   21.37    1.45
  -6   3   0   19.52    1.38
   3  -6   0   18.83    1.41
  -6   3   0   20.25    1.37
  -6   3   0   17.38    1.34
  -6   3   3   20.54    1.39
  -6   3   3   18.12    1.28
  -6   3   3   19.94    1.41
  -6   3   3   18.75    1.40
  -6   3   3   19.60    1.39
   3  -6   3   17.77    1.41
  -6   3   3   18.51    1.36
   3  -6   6    0.08    0.29
  -6   3   6    0.09    0.36
  -6   3   6    0.37    0.30
  -6   3   6    0.08    0.34
  -6   3   6    0.20    0.28
  -6   3   6    0.15    0.32
  -6   3   9  288.31   15.12
  -6   3   9  270.47   15.00
  -6   3   9  279.44   15.06
   3  -6   9  276.61   15.14
  -6   3   9  279.28   15.13
  -6   3   9  290.66   15.20
  -6   3   9  270.57   15.13
   3  -6   9  270.40   15.13
  -6   3   9  277.93   15.14
  -6   3  12    1.06    0.41
  -6   3  12    0.79    0.40
  -6   3  12    0.34    0.41
   3  -6  12    0.65    0.37
  -6   3  12    0.70    0.41
  -6   3  12    0.50    0.46
  -6   3  12    0.23    0.40
  -6   3  15   17.78    1.55
  -6   3  15   18.01    1.50
  -6   3  15   17.72    1.55
  -6   3  15   17.19    1.54
  -6   3  15   17.19    1.60
   3  -6  18  123.93    7.51
  -6   3  18  125.35    7.53
  -6   3  18  128.61    7.45
  -6   3  18  132.70    7.60
  -6   3  18  132.77    7.64
  -6   3  18  131.15    7.59
  -6   3  21   12.20    1.28
  -6   3  21   13.75    1.33
   3  -6  24  176.50    9.34
  -6   3  24  156.77    9.29
   3  -6  27    0.60    0.23
  -6   3  27    0.57    0.24
  -7   3 -25    0.52    0.28
  -7   3 -25    0.87    0.30
   3   4 -25    0.44    0.26
   3   4 -22    5.53    0.65
  -7   3 -22    5.01    0.65
  -7   3 -22    4.57    0.61
  -7   3 -22    4.08    0.67
  -7   3 -22    3.84    0.58
  -7   3 -22    4.40    0.67
   4  -7 -22    5.38    0.69
   3   4 -22    4.92    0.67
   3   4 -22    4.63    0.61
   3   4 -22    4.33    0.66
  -7   3 -19    3.85    0.73
  -7   3 -19    4.21    0.72
  -7   3 -19    6.13    0.83
  -7   3 -19    4.09    0.64
  -7   3 -19    5.21    0.80
   4  -7 -19    5.47    0.73
   4  -7 -19    4.74    0.77
   3   4 -19    5.40    0.79
   3   4 -19    4.55    0.72
  -7   3 -16   30.30    2.29
  -7   3 -16   32.45    2.26
  -7   3 -16   33.39    2.40
  -7   3 -16   34.33    2.35
   4  -7 -16   31.02    2.35
   4  -7 -16   32.29    2.33
  -7   3 -16   29.22    2.32
  -7   3 -16   30.29    2.23
   3   4 -16   29.50    2.27
  -7   3 -16   32.95    2.28
   3   4 -13   78.97    4.59
  -7   3 -13   72.78    4.48
  -7   3 -13   60.85    4.48
  -7   3 -13   80.22    4.63
  -7   3 -13   73.87    4.51
  -7   3 -13   72.30    4.61
  -7   3 -13   76.68    4.43
  -7   3 -13   72.43    4.44
   4  -7 -13   77.56    4.62
   3   4 -13   75.81    4.52
  -7   3 -13   83.74    4.68
   4  -7 -13   72.82    4.58
  -7   3 -13   69.74    4.45
  -7   3 -13   74.43    4.50
  -7   3 -13   78.06    4.54
   3   4 -13   76.71    4.53
   3   4 -10    4.71    0.63
  -7   3 -10    3.72    0.59
  -7   3 -10    2.01    0.57
  -7   3 -10    3.34    0.53
  -7   3 -10    2.64    0.49
  -7   3 -10    2.35    0.55
  -7   3 -10    3.16    0.57
   4  -7 -10    2.01    0.53
   4  -7 -10    3.77    0.68
  -7   3 -10    3.94    0.67
  -7   3 -10    3.04    0.60
  -7   3 -10    3.61    0.63
  -7   3 -10    2.09    0.53
  -7   3 -10    3.43    0.66
  -7   3 -10    2.97    0.55
   3   4 -10    3.28    0.57
  -7   3  -7   17.90    1.48
  -7   3  -7   19.67    1.52
  -7   3  -7   18.64    1.50
   4  -7  -7   20.11    1.59
  -7   3  -7   20.15    1.54
  -7   3  -7   23.51    1.57
  -7   3  -7   20.16    1.55
  -7   3  -7   20.90    1.54
  -7   3  -7   21.59    1.57
  -7   3  -7   20.90    1.57
  -7   3  -7   20.85    1.54
  -7   3  -4   10.19    0.92
  -7   3  -4    8.68    0.85
  -7   3  -4    9.40    0.89
  -7   3  -4   10.34    0.91
  -7   3  -4   10.36    0.93
  -7   3  -4    9.94    0.90
  -7   3  -4    9.43    0.93
  -7   3  -4    8.29    0.83
  -7   3  -4   10.45    0.91
  -7   3  -4    7.87    0.84
  -7   3  -4   11.62    0.97
  -7   3  -4   10.01    0.97
  -7   3  -4    9.63    0.92
  -7   3  -4    9.84    0.99
  -7   3  -1    3.30    0.51
  -7   3  -1    3.05    0.53
  -7   3  -1    4.70    0.60
  -7   3  -1    4.99    0.55
   4  -7  -1    3.78    0.60
  -7   3  -1    3.99    0.55
  -7   3  -1    3.72    0.49
  -7   3  -1    2.64    0.60
   4  -7  -1    5.06    0.69
  -7   3  -1    4.56    0.63
  -7   3  -1    3.60    0.55
  -7   3  -1    3.43    0.63
  -7   3  -1    2.99    0.52
  -7   3   2   17.08    1.30
  -7   3   2   18.07    1.33
  -7   3   2   15.77    1.29
  -7   3   2   17.25    1.27
  -7   3   2   16.93    1.32
   4  -7   2   14.80    1.31
  -7   3   2   16.37    1.29
  -7   3   5   56.38    3.36
  -7   3   5   51.48    3.24
   4  -7   8    4.35    0.63
  -7   3   8    4.52    0.66
   4  -7   8    2.78    0.56
  -7   3   8    3.10    0.58
  -7   3  11  132.50    7.22
   4  -7  11  130.75    7.22
  -7   3  11  113.21    7.16
  -7   3  11  121.37    7.21
  -7   3  11  130.88    7.30
  -7   3  14    9.81    0.99
  -7   3  14    8.20    0.99
  -7   3  14    8.54    1.01
  -7   3  14    8.76    1.05
  -7   3  17   50.51    3.38
  -7   3  20   11.71    1.17
   4  -7  20   10.29    1.07
  -7   3  23    2.09    0.52
  -6   2 -26   24.36    1.75
  -6   2 -26   36.46    1.93
  -6   2 -26   26.00    1.79
   4  -6 -26   34.66    1.86
   2   4 -23   -0.16    0.31
  -6   2 -23   -0.10    0.35
  -6   2 -23    0.54    0.39
   4  -6 -23    0.10    0.39
  -6   2 -23    0.49    0.38
   2   4 -23   -0.19    0.39
   2   4 -23    0.18    0.39
   2   4 -20    7.83    0.90
  -6   2 -20   10.37    1.06
   2   4 -20    8.24    0.95
  -6   2 -20    8.68    1.04
  -6   2 -20    7.79    0.92
  -6   2 -20   11.53    1.05
  -6   2 -20    7.51    1.03
  -6   2 -20    6.97    1.00
   4  -6 -20   10.40    0.99
   4  -6 -20    8.59    1.04
   2   4 -20    8.55    0.90
   2   4 -20    8.65    1.01
   2   4 -20    8.16    0.97
   2   4 -17   92.57    5.47
  -6   2 -17   97.76    5.47
  -6   2 -17   83.63    5.47
   2   4 -17   91.29    5.41
  -6   2 -17   89.77    5.44
  -6   2 -17   92.67    5.37
   4  -6 -17   96.49    5.54
  -6   2 -17   89.76    5.50
   4  -6 -17   84.75    5.39
  -6   2 -17   89.55    5.38
  -6   2 -17   86.26    5.46
  -6   2 -14   -0.11    0.44
   2   4 -14   -0.12    0.48
  -6   2 -14    1.48    0.58
   4  -6 -14    0.50    0.50
  -6   2 -14    1.19    0.48
  -6   2 -14    0.73    0.54
   2   4 -14    0.34    0.46
  -6   2 -14    0.26    0.52
   4  -6 -14    0.26    0.47
  -6   2 -14    0.48    0.39
  -6   2 -14    1.16    0.52
  -6   2 -14   -0.11    0.47
   2   4 -14    0.34    0.45
  -6   2 -14    0.26    0.42
  -6   2 -11  268.11   15.19
  -6   2 -11  267.87   15.25
  -6   2 -11  284.48   15.20
  -6   2 -11  272.87   15.24
   4  -6 -11  283.81   15.25
   4  -6 -11  280.45   15.24
  -6   2 -11  298.59   15.31
   2   4 -11  286.10   15.20
  -6   2 -11  272.29   15.15
  -6   2 -11  270.73   15.17
   4  -6 -11  276.61   15.25
  -6   2 -11  271.92   15.15
  -6   2 -11  293.09   15.19
  -6   2 -11  274.47   15.27
   2   4 -11  277.14   15.17
  -6   2  -8    0.89    0.34
   4  -6  -8    0.34    0.36
  -6   2  -8    0.29    0.32
  -6   2  -8    0.62    0.43
  -6   2  -8    0.09    0.33
  -6   2  -8   -0.34    0.39
  -6   2  -8    0.73    0.30
  -6   2  -8    0.39    0.29
   4  -6  -8    0.37    0.41
  -6   2  -8   -0.09    0.34
  -6   2  -8    0.09    0.37
  -6   2  -8    0.76    0.37
   4  -6  -8    0.25    0.30
  -6   2  -8    0.41    0.33
  -6   2  -8    0.74    0.36
  -6   2  -8    0.34    0.42
  -6   2  -8    0.24    0.35
  -6   2  -8    0.49    0.35
   2   4  -8    0.39    0.36
  -6   2  -8    1.23    0.43
  -6   2  -5   40.57    2.50
  -6   2  -5   38.50    2.42
  -6   2  -5   40.46    2.46
  -6   2  -5   40.09    2.50
   4  -6  -5   38.81    2.50
  -6   2  -5   41.81    2.56
  -6   2  -5   40.16    2.52
  -6   2  -5   39.95    2.40
  -6   2  -5   39.20    2.55
  -6   2  -5   41.14    2.53
   2   4  -5   43.39    2.51
   4  -6  -5   40.52    2.55
  -6   2  -5   38.65    2.50
  -6   2  -5   40.37    2.53
  -6   2  -5   40.44    2.49
   4  -6  -5   41.33    2.49
  -6   2  -5   43.27    2.49
  -6   2  -5   42.65    2.56
  -6   2  -5   41.26    2.57
  -6   2  -5   39.24    2.52
  -6   2  -2  101.56    5.46
  -6   2  -2   96.87    5.40
  -6   2  -2   96.42    5.43
  -6   2  -2   95.35    5.45
  -6   2  -2   97.59    5.46
  -6   2  -2   90.58    5.37
  -6   2  -2   94.29    5.40
   2   4  -2   97.18    5.38
  -6   2  -2   97.60    5.42
   4  -6  -2  100.27    5.48
  -6   2  -2   94.88    5.37
  -6   2  -2   98.42    5.43
  -6   2  -2   93.71    5.36
  -6   2  -2   93.68    5.46
  -6   2  -2   95.18    5.47
  -6   2  -2   96.74    5.44
  -6   2  -2   99.47    5.50
  -6   2   1  115.61    6.58
  -6   2   1  128.96    6.61
  -6   2   1  116.98    6.61
  -6   2   1  115.64    6.48
  -6   2   1  118.73    6.51
  -6   2   1  113.22    6.59
  -6   2   1  120.05    6.64
   4  -6   1  125.76    6.65
  -6   2   1  115.00    6.57
  -6   2   1  116.37    6.53
   4  -6   1  115.96    6.58
  -6   2   4  212.53   11.78
  -6   2   4  222.00   11.77
  -6   2   4  219.77   11.75
  -6   2   4  204.34   11.65
   4  -6   4  229.58   11.81
  -6   2   4  207.20   11.71
  -6   2   4  223.79   11.81
   4  -6   7    0.08    0.31
  -6   2   7    0.38    0.35
  -6   2   7   -0.15    0.28
  -6   2   7    0.35    0.28
  -6   2   7    0.25    0.31
  -6   2   7   -0.08    0.28
  -6   2  10   40.68    2.62
  -6   2  10   43.02    2.77
  -6   2  10   39.52    2.66
   4  -6  10   43.96    2.69
  -6   2  13    1.77    0.42
  -6   2  13    1.26    0.48
  -6   2  13    0.98    0.45
  -6   2  13    1.53    0.48
  -6   2  13    0.65    0.49
  -6   2  16   16.08    1.44
  -6   2  16   18.35    1.50
  -6   2  16   16.38    1.48
  -6   2  16   19.61    1.59
  -6   2  19   14.04    1.38
  -6   2  19   15.84    1.40
  -6   2  19   15.84    1.49
  -6   2  19   18.58    1.59
  -6   2  19   13.59    1.39
  -6   2  22   10.73    1.17
  -6   2  22   11.00    1.14
  -6   2  22   11.91    1.11
  -6   2  25    4.90    0.67
   4  -6  25    6.42    0.66
  -5   1 -27   55.44    3.36
  -5   1 -27   55.34    3.36
   4  -5 -27   64.84    3.40
  -5   1 -24  179.58    9.81
  -5   1 -24  183.78    9.82
  -5   1 -24  162.80    9.67
   4  -5 -24  174.64    9.78
  -5   1 -24  180.83    9.73
   1   4 -24  183.46    9.73
   1   4 -24  165.19    9.63
  -5   1 -21   23.97    1.89
   1   4 -21   21.92    1.85
  -5   1 -21   23.73    1.97
  -5   1 -21   22.89    1.94
  -5   1 -21   25.05    1.93
   4  -5 -21   27.18    2.03
   1   4 -21   27.28    1.92
  -5   1 -21   23.92    1.92
   1   4 -21   24.57    1.86
   1   4 -18  378.71   20.37
  -5   1 -18  377.51   20.39
   1   4 -18  377.31   20.37
  -5   1 -18  351.38   20.44
  -5   1 -18  377.80   20.32
   4  -5 -18  388.66   20.40
  -5   1 -18  361.54   20.25
  -5   1 -18  375.98   20.41
   4  -5 -18  383.00   20.42
  -5   1 -18  360.17   20.42
  -5   1 -15   98.21    6.14
   1   4 -15  107.56    6.18
  -5   1 -15  102.54    6.26
   4  -5 -15  109.17    6.20
  -5   1 -15  100.98    6.14
  -5   1 -15  103.03    6.10
  -5   1 -15  110.91    6.26
  -5   1 -15  107.96    6.16
   1   4 -15  101.59    6.14
  -5   1 -15  106.61    6.10
   4  -5 -15  105.72    6.23
   4  -5 -15  106.91    6.23
  -5   1 -15  105.53    6.14
  -5   1 -15  104.27    6.25
   1   4 -15  111.45    6.18
   1   4 -12  389.82   21.47
  -5   1 -12  384.52   21.44
   1   4 -12  393.59   21.39
   4  -5 -12  404.44   21.45
  -5   1 -12  391.82   21.43
   4  -5 -12  401.30   21.50
  -5   1 -12  388.94   21.48
  -5   1 -12  411.15   21.49
  -5   1 -12  400.85   21.53
  -5   1 -12  382.48   21.37
  -5   1 -12  407.38   21.43
   4  -5 -12  401.34   21.53
   4  -5 -12  394.27   21.51
   1   4 -12  416.35   21.45
  -5   1  -9   84.09    4.88
  -5   1  -9   84.06    4.80
   4  -5  -9   84.43    4.92
  -5   1  -9   81.41    4.92
   1   4  -9   89.51    4.87
  -5   1  -9   87.30    5.02
  -5   1  -9   92.93    4.94
  -5   1  -9   85.60    4.81
  -5   1  -9   86.19    4.86
   4  -5  -9   83.51    4.95
  -5   1  -9   87.90    4.97
  -5   1  -9   89.55    4.99
  -5   1  -9   83.74    4.94
  -5   1  -9   91.38    4.93
   1   4  -9   88.56    4.94
  -5   1  -9   86.08    4.89
  -5   1  -9   83.65    4.89
   4  -5  -9   81.48    4.96
  -5   1  -9   88.87    4.94
  -5   1  -9   81.41    4.87
  -5   1  -9   83.95    4.94
  -5   1  -9   80.79    4.86
  -5   1  -9   84.03    4.99
  -5   1  -6 1474.55   77.46
  -5   1  -6 1450.46   77.43
  -5   1  -6 1481.53   77.49
  -5   1  -6 1452.51   77.49
  -5   1  -6 1520.91   77.48
  -5   1  -6 1486.88   77.61
  -5   1  -6 1471.50   77.57
  -5   1  -6 1515.47   77.55
  -5   1  -6 1428.81   77.57
  -5   1  -6 1411.25   77.43
  -5   1  -6 1471.80   77.58
   4  -5  -6 1482.58   77.56
  -5   1  -6 1449.69   77.43
   1   4  -6 1505.41   77.53
  -5   1  -6 1428.04   77.57
  -5   1  -6 1510.15   77.51
  -5   1  -6 1435.40   77.45
   4  -5  -6 1460.89   77.50
  -5   1  -6 1479.97   77.55
   4  -5  -6 1444.27   77.57
  -5   1  -6 1436.98   77.58
  -5   1  -6 1446.41   77.53
  -5   1  -3 1013.31   53.32
  -5   1  -3 1007.61   53.30
  -5   1  -3 1008.36   53.30
  -5   1  -3  994.38   53.33
  -5   1  -3 1018.19   53.33
  -5   1  -3 1018.33   53.27
  -5   1  -3  997.30   53.40
   4  -5  -3 1006.65   53.32
  -5   1  -3 1006.50   53.33
  -5   1  -3 1018.95   53.35
   1   4  -3  976.92   53.31
  -5   1  -3  971.74   53.38
   4  -5  -3 1006.38   53.33
  -5   1  -3  978.08   53.33
  -5   1  -3 1022.26   53.35
  -5   1  -3 1037.78   53.33
  -5   1  -3 1004.47   53.37
  -5   1  -3 1013.98   53.35
  -5   1  -3 1004.93   53.38
  -5   1   0   14.11    1.10
  -5   1   0   13.68    1.09
   1   4   0   17.15    1.14
  -5   1   0   13.39    1.08
  -5   1   0   13.11    1.05
  -5   1   0   15.65    1.10
  -5   1   0   18.15    1.18
   4  -5   0   19.00    1.09
  -5   1   0   14.66    1.04
  -5   1   0   15.73    1.06
  -5   1   0   15.06    1.09
  -5   1   0   16.09    1.02
   4  -5   0   17.10    1.14
  -5   1   0   15.03    1.02
  -5   1   0   16.12    1.14
  -5   1   0   14.05    1.14
  -5   1   0   15.52    1.15
   1   4   0   14.19    1.04
  -5   1   3   67.94    4.20
   1   4   3   77.23    4.19
   1   4   3   73.51    4.15
   4  -5   3   71.30    4.16
  -5   1   3   77.53    4.16
  -5   1   3   73.56    4.21
  -5   1   3   67.60    4.21
   4  -5   3   85.26    4.10
   1   4   3   68.53    4.17
   4  -5   3   70.50    4.21
  -5   1   3   75.01    4.27
  -5   1   3   73.00    4.18
   1   4   6    4.24    0.49
  -5   1   6    3.14    0.51
   1   4   6    3.46    0.49
  -5   1   6    3.08    0.45
  -5   1   6    3.69    0.47
  -5   1   6    3.40    0.45
  -5   1   6    4.34    0.47
  -5   1   6    3.82    0.51
  -5   1   9    6.47    0.61
  -5   1   9    5.77    0.66
  -5   1   9    5.50    0.70
  -5   1   9    5.87    0.64
   4  -5   9    6.57    0.66
  -5   1   9    6.46    0.66
   4  -5   9    4.97    0.61
  -5   1  12    1.50    0.40
  -5   1  12    0.56    0.32
  -5   1  12    1.23    0.45
  -5   1  12    0.60    0.40
  -5   1  15   64.05    3.90
  -5   1  15   63.33    3.90
  -5   1  15   61.06    3.94
  -5   1  15   60.31    3.95
  -5   1  18   77.18    4.55
  -5   1  18   67.63    4.49
  -5   1  18   69.31    4.50
  -5   1  18   72.54    4.59
  -5   1  18   74.23    4.60
  -5   1  18   75.37    4.62
  -5   1  21  116.65    6.64
  -5   1  21  105.97    6.64
  -5   1  21  114.02    6.73
  -5   1  21  113.88    6.72
  -5   1  24   19.89    1.55
  -5   1  24   19.97    1.64
  -5   1  24   19.89    1.59
  -5   1  24   22.76    1.71
   4  -5  24   19.81    1.60
   4  -5  27   67.10    3.76
  -5   1  27   65.34    3.82
  -4   0 -28    0.78    0.27
   4  -4 -25   26.59    1.86
  -4   0 -25   26.23    1.94
  -4   0 -25   23.71    1.86
   4  -4 -25   31.32    2.00
   0   4 -25   26.60    1.82
  -4   0 -25   28.06    1.92
   0   4 -22   20.86    1.66
   4  -4 -22   19.80    1.61
  -4   0 -22   20.09    1.73
   4  -4 -22   17.46    1.55
  -4   0 -22   23.98    1.78
  -4   0 -22   18.19    1.56
   4  -4 -22   17.24    1.57
   0   4 -22   21.21    1.61
  -4   0 -22   21.92    1.73
  -4   0 -19  472.58   25.24
   4  -4 -19  449.69   25.13
   0   4 -19  488.96   25.24
  -4   0 -19  436.99   25.31
  -4   0 -19  461.30   25.29
  -4   0 -19  460.50   25.10
   4  -4 -19  471.22   25.19
  -4   0 -19  445.41   25.06
  -4   0 -19  463.56   25.20
  -4   0 -19  481.55   25.24
   0   4 -19  492.03   25.21
   4  -4 -19  465.75   25.22
  -4   0 -19  455.39   25.18
   4  -4 -19  460.95   25.23
  -4   0 -19  475.84   25.33
  -4   0 -16   84.98    5.43
   0   4 -16   95.51    5.47
   4  -4 -16   90.37    5.34
   0   4 -16   92.52    5.37
   0   4 -16   93.47    5.46
  -4   0 -16   89.98    5.55
   4  -4 -16   93.91    5.47
  -4   0 -16   86.90    5.38
  -4   0 -16   93.42    5.39
  -4   0 -16   96.15    5.52
  -4   0 -16   89.60    5.47
   4  -4 -16   98.12    5.50
   4  -4 -16   92.70    5.49
   0   4 -16   93.09    5.42
  -4   0 -16   86.91    5.52
  -4   0 -13  155.76    9.05
  -4   0 -13  172.39    9.24
  -4   0 -13  175.25    9.27
   4  -4 -13  168.72    9.15
   0   4 -13  155.61    9.07
   0   4 -13  168.39    9.16
   4  -4 -10  409.87   22.19
  -4   0 -10  423.63   22.19
  -4   0 -10  390.97   22.17
   4  -4 -10  415.81   22.17
  -4   0 -10  417.11   22.29
   0   4 -10  428.19   22.18
  -4   0 -10  437.12   22.19
   4  -4 -10  408.37   22.22
  -4   0 -10  418.49   22.22
  -4   0 -10  411.35   22.25
  -4   0 -10  400.45   22.25
   0   4 -10  423.00   22.21
   4  -4 -10  406.99   22.21
  -4   0 -10  409.68   22.14
  -4   0 -10  417.43   22.15
  -4   0 -10  408.54   22.12
  -4   0 -10  398.63   22.14
  -4   0 -10  404.49   22.29
   4  -4 -10  425.74   22.25
   4  -4  -7  321.05   17.72
  -4   0  -7  330.93   17.70
  -4   0  -7  333.06   17.64
  -4   0  -7  313.85   17.74
  -4   0  -7  333.49   17.83
  -4   0  -7  333.43   17.74
  -4   0  -7  339.15   17.80
   4  -4  -7  323.68   17.76
  -4   0  -7  340.79   17.78
   0   4  -7  334.43   17.61
   0   4  -7  334.82   17.74
  -4   0  -7  324.86   17.61
   0   4  -7  341.11   17.67
  -4   0  -7  322.12   17.66
  -4   0  -7  337.15   17.68
  -4   0  -7  326.56   17.80
  -4   0  -7  327.61   17.70
  -4   0  -7  317.50   17.71
   4  -4  -7  330.72   17.76
  -4   0  -7  349.66   17.74
  -4   0  -7  323.44   17.79
  -4   0  -7  328.50   17.83
   4  -4  -7  336.18   17.78
  -4   0  -7  330.73   17.72
  -4   0  -7  326.69   17.69
  -4   0  -4  251.80   13.65
  -4   0  -4  265.73   13.68
  -4   0  -4  260.21   13.62
  -4   0  -4  263.05   13.64
  -4   0  -4  263.46   13.81
   4  -4  -4  256.83   13.72
  -4   0  -4  245.17   13.60
  -4   0  -4  266.07   13.73
  -4   0  -4  264.70   13.78
  -4   0  -4  244.91   13.62
  -4   0  -4  253.06   13.75
  -4   0  -4  259.10   13.78
  -4   0  -4  250.37   13.60
   4  -4  -4  254.65   13.72
   0   4  -4  243.01   13.72
  -4   0  -4  269.61   13.76
  -4   0  -4  258.11   13.72
   4  -4  -4  267.38   13.67
  -4   0  -4  250.54   13.63
  -4   0  -4  262.12   13.79
   0   4  -4  251.43   13.65
  -4   0  -4  251.03   13.68
   4  -4  -4  249.60   13.74
  -4   0  -4  248.58   13.73
   4  -4  -4  245.98   13.73
  -4   0  -4  260.94   13.65
  -4   0  -4  254.42   13.81
  -4   0  -4  252.87   13.74
  -4   0  -4  262.42   13.79
   0   4  -1   50.17    2.83
  -4   0  -1   49.50    2.83
  -4   0  -1   49.93    2.81
  -4   0  -1   55.88    2.81
  -4   0  -1   52.29    2.78
  -4   0  -1   50.54    2.75
  -4   0  -1   50.54    2.87
  -4   0  -1   48.59    2.79
   4  -4  -1   45.65    2.75
  -4   0  -1   47.43    2.76
  -4   0  -1   53.02    2.85
  -4   0  -1   54.31    2.80
  -4   0  -1   47.94    2.81
  -4   0  -1   52.65    2.87
  -4   0  -1   43.46    2.60
   4  -4  -1   46.19    2.76
  -4   0  -1   48.07    2.81
  -4   0  -1   52.92    2.88
   0   4  -1   50.47    2.81
   0   4   2  757.34   40.00
  -4   0   2  758.03   40.03
   0   4   2  753.93   40.01
  -4   0   2  771.91   40.02
  -4   0   2  795.55   40.02
   0   4   2  735.60   40.01
  -4   0   2  788.86   40.00
  -4   0   2  774.69   39.94
  -4   0   2  744.86   39.90
   0   4   2  745.71   39.93
  -4   0   2  768.81   40.01
   4  -4   2  764.43   39.95
  -4   0   2  756.92   40.03
   4  -4   2  746.49   40.00
  -4   0   2  747.02   39.98
  -4   0   2  735.37   40.01
  -4   0   2  734.82   39.85
  -4   0   2  736.07   39.93
  -4   0   5   56.30    3.31
  -4   0   5   58.82    3.34
  -4   0   5   63.04    3.37
  -4   0   5   57.83    3.29
   4  -4   5   57.77    3.28
  -4   0   5   58.95    3.33
  -4   0   5   53.55    3.23
  -4   0   5   55.99    3.24
  -4   0   5   58.45    3.30
  -4   0   8  383.37   20.90
   0   4   8  375.65   20.88
   0   4   8  396.42   20.86
   4  -4   8  393.66   20.84
  -4   0   8  379.62   20.82
   4  -4   8  392.80   20.83
   0   4   8  397.43   20.86
  -4   0   8  403.82   20.89
  -4   0   8  386.21   20.92
  -4   0  11   10.16    0.92
   0   4  11    8.81    0.87
  -4   0  11    8.63    0.83
   0   4  11   10.94    0.91
  -4   0  11    9.89    0.86
   0   4  11   10.57    0.88
  -4   0  11   11.33    0.93
  -4   0  11    8.50    0.89
   0   4  14  238.55   12.72
  -4   0  14  232.79   12.71
  -4   0  14  226.81   12.67
  -4   0  14  224.14   12.73
  -4   0  14  230.56   12.78
   0   4  17   26.07    2.01
  -4   0  17   29.49    2.10
   0   4  17   29.15    2.07
  -4   0  17   26.66    2.10
  -4   0  17   26.83    2.13
   0   4  20   23.93    1.88
  -4   0  20   23.81    1.89
  -4   0  20   22.87    1.88
  -4   0  20   23.49    1.97
   0   4  23    1.57    0.49
  -4   0  23    2.07    0.56
  -4   0  23    1.10    0.50
   4  -4  23    2.14    0.56
  -4   0  26  128.14    7.55
  -4   0  26  141.34    7.69
  -4   0  26  130.78    7.64
  -4   0  26  141.15    7.69
   4  -4  26  141.11    7.57
  -3  -1 -26   53.17    3.24
   4  -3 -26   53.09    3.34
  -3  -1 -26   55.82    3.32
   4  -3 -26   52.53    3.28
  -3  -1 -26   55.77    3.37
  -3  -1 -23    4.71    0.69
  -3  -1 -23    3.01    0.57
  -3  -1 -23    3.65    0.72
   4  -3 -23    2.35    0.62
  -1   4 -23    4.27    0.65
  -3  -1 -23    3.35    0.72
   4  -3 -23    4.00    0.73
  -1   4 -20  116.74    6.72
  -1   4 -20  116.45    6.75
  -1   4 -20  115.28    6.80
   4  -3 -20  110.64    6.74
  -3  -1 -20  120.91    6.97
  -3  -1 -20  110.84    6.82
   4  -3 -20  114.56    6.74
  -3  -1 -20  111.42    6.74
  -3  -1 -20  112.77    6.81
  -3  -1 -20  125.77    6.90
   4  -3 -20  120.65    6.81
  -1   4 -20  119.12    6.72
   4  -3 -20  113.72    6.81
  -3  -1 -20  113.57    6.90
  -1   4 -17    0.67    0.44
   4  -3 -17    1.73    0.63
  -3  -1 -17    1.52    0.56
  -3  -1 -17    0.59    0.54
  -1   4 -17    1.34    0.52
   4  -3 -17    1.73    0.41
  -1   4 -17    3.70    0.60
  -3  -1 -17    1.24    0.52
   4  -3 -17    2.20    0.57
  -3  -1 -17    0.84    0.44
  -3  -1 -17    0.93    0.53
  -3  -1 -17    0.49    0.42
  -3  -1 -17    1.40    0.55
   4  -3 -17    1.70    0.57
   4  -3 -17    1.62    0.56
  -1   4 -17    0.63    0.47
  -3  -1 -17    1.28    0.62
  -3  -1 -14    9.42    0.95
   4  -3 -14    8.52    0.92
  -1   4 -14    8.11    0.83
  -3  -1 -14    7.90    0.94
  -1   4 -14    8.61    0.89
  -3  -1 -14    9.56    0.95
  -1   4 -14    6.58    0.85
  -3  -1 -14    8.12    0.91
   4  -3 -14    8.36    0.90
  -3  -1 -14    8.62    0.97
   4  -3 -14    7.86    0.90
  -3  -1 -11  236.71   13.44
   4  -3 -11  243.89   13.45
   4  -3 -11  240.06   13.39
  -1   4 -11  246.28   13.36
  -3  -1 -11  246.97   13.54
  -1   4 -11  253.40   13.44
  -3  -1 -11  260.52   13.47
  -1   4 -11  247.27   13.36
  -3  -1 -11  246.68   13.42
  -3  -1 -11  253.61   13.50
  -1   4 -11  250.97   13.46
  -3  -1 -11  243.70   13.38
  -3  -1 -11  243.03   13.35
   4  -3 -11  256.66   13.47
  -3  -1 -11  244.52   13.31
  -3  -1 -11  250.95   13.41
   4  -3 -11  241.43   13.45
  -3  -1 -11  247.38   13.54
  -1   4 -11  249.68   13.41
   4  -3  -8  432.56   23.64
  -3  -1  -8  444.19   23.66
  -3  -1  -8  441.45   23.65
  -1   4  -8  451.86   23.56
  -3  -1  -8  455.87   23.75
  -3  -1  -8  437.79   23.72
  -3  -1  -8  439.38   23.69
  -1   4  -8  436.05   23.58
  -1   4  -8  444.83   23.64
  -3  -1  -8  446.89   23.65
  -1   4  -8  444.27   23.67
  -1   4  -8  447.54   23.62
  -3  -1  -8  444.40   23.66
  -3  -1  -8  440.99   23.60
   4  -3  -8  440.25   23.67
  -3  -1  -8  442.87   23.62
  -3  -1  -8  430.69   23.54
  -3  -1  -8  458.57   23.75
   4  -3  -8  440.83   23.68
  -3  -1  -5  823.85   43.24
   4  -3  -5  811.08   43.22
  -3  -1  -5  826.25   43.34
  -3  -1  -5  821.93   43.12
  -1   4  -5  787.19   43.12
  -3  -1  -5  837.78   43.17
  -3  -1  -5  817.97   43.25
  -3  -1  -5  810.73   43.29
  -3  -1  -5  819.70   43.29
  -3  -1  -5  815.11   43.32
  -3  -1  -5  842.51   43.31
  -3  -1  -5  833.43   43.34
  -3  -1  -5  832.31   43.26
  -1   4  -5  800.89   43.23
   4  -3  -5  800.92   43.26
  -3  -1  -5  813.24   43.21
  -3  -1  -5  807.86   43.32
  -3  -1  -5  852.10   43.34
   4  -3  -5  795.58   43.26
  -3  -1  -5  812.63   43.21
  -3  -1  -5  812.02   43.21
   4  -3  -2  150.56    7.81
  -1   4  -2  153.65    7.94
  -3  -1  -2  158.26    7.88
  -3  -1  -2  158.04    7.84
  -3  -1  -2  154.24    7.97
  -3  -1  -2  153.73    7.87
  -3  -1  -2  163.12    7.96
  -3  -1  -2  162.16    7.96
  -3  -1  -2  154.83    7.92
  -3  -1  -2  166.30    7.96
  -1   4  -2  149.65    7.90
  -3  -1  -2  160.61    7.93
  -3  -1  -2  123.29    7.70
  -3  -1  -2  159.20    7.98
   4  -3  -2  151.48    7.76
  -3  -1  -2  152.85    7.83
   4  -3  -2  149.08    7.86
  -3  -1  -2  161.36    7.97
  -1   4  -2  149.85    7.93
   4  -3  -2  153.01    7.87
  -3  -1  -2  157.78    7.90
  -3  -1   1    2.54    0.30
  -3  -1   1    1.58    0.35
  -1   4   1    1.94    0.37
  -3  -1   1    2.29    0.33
  -3  -1   1    2.68    0.33
  -3  -1   1    2.46    0.39
  -1   4   1    1.30    0.36
  -3  -1   1    2.12    0.31
  -3  -1   1    2.29    0.35
  -1   4   1    1.69    0.32
  -3  -1   1    2.45    0.34
  -3  -1   1    2.39    0.39
  -3  -1   1    2.50    0.35
  -3  -1   1    1.97    0.16
  -3  -1   4   47.40    2.71
  -1   4   4   48.63    2.75
  -3  -1   4   48.47    2.73
  -3  -1   4   45.28    2.74
  -1   4   4   47.25    2.68
  -3  -1   4   46.55    2.58
   4  -3   4   48.40    2.65
  -3  -1   4   43.94    2.64
  -3  -1   4   46.72    2.69
  -3  -1   4   46.72    2.66
  -3  -1   7  104.05    5.59
  -3  -1   7  101.25    5.60
   4  -3   7   95.50    5.45
  -1   4   7   98.34    5.56
  -1   4   7   99.15    5.49
  -3  -1   7  109.99    5.63
  -3  -1   7   97.44    5.51
  -1   4   7   99.02    5.58
  -1   4   7   98.88    5.56
  -3  -1  10   99.39    5.92
  -1   4  10  109.61    5.98
  -1   4  10  110.29    5.98
  -1   4  10  105.96    5.95
  -3  -1  10  108.04    6.04
  -1   4  10  102.82    5.87
  -1   4  13   17.12    1.31
  -3  -1  13   16.33    1.27
  -1   4  13   17.55    1.38
  -1   4  13   16.52    1.31
  -1   4  13   18.85    1.35
  -3  -1  13   18.62    1.38
  -1   4  16    1.58    0.47
  -3  -1  16    0.90    0.39
  -1   4  16    0.74    0.42
  -1   4  16    0.37    0.41
  -1   4  16    1.58    0.48
  -3  -1  16    1.32    0.52
  -3  -1  16    1.55    0.54
  -1   4  16    0.47    0.41
  -1   4  19    0.42    0.50
  -3  -1  19    0.84    0.52
  -1   4  19    0.42    0.52
  -3  -1  19   -0.15    0.51
  -1   4  19    1.46    0.47
  -3  -1  19    0.76    0.55
  -1   4  22   66.17    4.08
  -3  -1  22   62.65    4.12
   4  -3  22   59.26    3.97
  -3  -1  22   68.40    4.18
  -1   4  22   62.04    4.01
  -3  -1  22   68.08    4.11
  -1   4  25    0.81    0.42
  -3  -1  25    0.40    0.39
  -3  -1  25    0.30    0.36
  -3  -1  25    1.05    0.46
  -3  -1  25    0.35    0.46
  -3  -1  25    0.81    0.42
  -1   4  28   19.96    1.25
  -3  -1  28   17.49    1.23
  -3  -1  28   17.83    1.23
   4  -2 -27   63.26    3.58
  -2  -2 -27   53.96    3.52
   4  -2 -27   60.41    3.54
  -2  -2 -27   60.98    3.55
  -2   4 -24    0.71    0.42
  -2  -2 -24    0.38    0.47
   4  -2 -24    1.35    0.55
   4  -2 -24    0.41    0.39
   4  -2 -24    0.11    0.43
  -2  -2 -24    0.50    0.51
  -2  -2 -24    1.57    0.52
  -2  -2 -24   -0.22    0.44
   4  -2 -21   83.25    4.81
  -2   4 -21   77.69    4.73
  -2   4 -21   72.76    4.75
  -2  -2 -21   80.06    4.91
  -2  -2 -21   73.56    4.73
   4  -2 -21   74.39    4.67
   4  -2 -21   78.96    4.75
  -2  -2 -21   80.64    4.89
   4  -2 -21   78.88    4.79
   4  -2 -18   10.68    1.16
  -2  -2 -18    9.88    1.17
  -2   4 -18   11.48    1.14
  -2  -2 -18   11.44    1.15
   4  -2 -18   14.55    1.21
  -2  -2 -18   12.40    1.15
  -2  -2 -18   11.49    1.24
   4  -2 -18    8.92    1.07
   4  -2 -18    9.02    1.10
   4  -2 -15   -0.10    0.34
  -2  -2 -15    0.79    0.45
   4  -2 -15    0.32    0.30
  -2   4 -15    0.29    0.39
  -2   4 -15    0.46    0.33
  -2   4 -15    0.31    0.43
  -2  -2 -15    0.11    0.41
  -2   4 -15    0.36    0.35
  -2  -2 -15    0.79    0.43
  -2  -2 -15    0.31    0.39
  -2  -2 -15    0.12    0.40
   4  -2 -15   -0.53    0.45
   4  -2 -15   -0.32    0.43
  -2   4 -15   -0.26    0.32
   4  -2 -15    0.97    0.49
  -2   4 -12  103.85    5.68
   4  -2 -12  105.57    5.75
  -2  -2 -12   98.96    5.75
  -2  -2 -12   94.48    5.73
  -2   4 -12   98.49    5.72
  -2   4 -12   96.65    5.67
  -2  -2 -12   97.08    5.75
  -2  -2 -12  101.30    5.71
  -2  -2 -12  100.69    5.71
  -2   4 -12  104.38    5.67
  -2  -2 -12  104.90    5.77
  -2   4 -12   98.88    5.73
  -2  -2 -12  106.78    5.81
  -2   4 -12   98.65    5.61
   4  -2 -12  100.34    5.74
   4  -2 -12   94.01    5.71
   4  -2 -12  104.34    5.76
  -2   4 -12   99.78    5.66
  -2  -2  -9  187.03   10.25
  -2   4  -9  194.42   10.16
  -2  -2  -9  185.23   10.29
  -2   4  -9  190.75   10.24
  -2  -2  -9  182.38   10.26
  -2  -2  -9  192.49   10.24
  -2  -2  -9  190.87   10.22
  -2   4  -9  189.34   10.18
  -2   4  -9  188.92   10.17
  -2  -2  -9  193.20   10.28
  -2   4  -9  195.36   10.23
  -2   4  -9  177.53   10.08
   4  -2  -9  187.63   10.23
   4  -2  -9  177.66   10.21
  -2  -2  -9  185.97   10.11
   4  -2  -9  188.58   10.23
  -2   4  -6  190.38   10.57
  -2  -2  -6  196.67   10.64
  -2  -2  -6  197.69   10.74
  -2  -2  -6  195.25   10.72
  -2  -2  -6  199.18   10.70
  -2  -2  -6  201.16   10.67
  -2  -2  -6  192.74   10.70
  -2   4  -6  195.36   10.66
  -2   4  -6  196.93   10.67
  -2  -2  -6  196.56   10.71
  -2  -2  -6  201.72   10.73
   4  -2  -6  204.49   10.68
   4  -2  -6  200.99   10.67
   4  -2  -6  201.43   10.67
  -2  -2  -6  196.33   10.73
  -2   4  -3   57.97    3.20
  -2  -2  -3   53.09    3.20
  -2  -2  -3   57.47    3.20
  -2  -2  -3   57.21    3.19
  -2  -2  -3   56.39    3.21
  -2  -2  -3   57.44    3.22
  -2  -2  -3   55.13    3.15
  -2   4  -3   59.59    3.16
  -2  -2  -3   56.27    3.23
  -2  -2  -3   51.52    3.09
  -2  -2  -3   56.18    3.22
  -2  -2  -3   54.03    3.20
   4  -2  -3   55.45    3.13
  -2  -2  -3   57.82    3.09
  -2   4   0   27.82    1.83
  -2   4   0   31.87    1.86
  -2  -2   0   32.04    1.85
  -2  -2   0   31.59    1.82
  -2  -2   0   26.82    1.74
  -2  -2   0   32.01    1.81
  -2   4   0   31.79    1.83
  -2  -2   0   32.08    1.85
  -2  -2   0   28.49    1.75
  -2  -2   0   32.10    1.84
  -2   4   0   29.67    1.84
  -2  -2   0   31.16    1.83
  -2  -2   3   30.85    1.89
  -2   4   3   31.79    1.91
  -2   4   3   33.68    1.94
  -2   4   3   35.79    1.96
  -2   4   3   32.64    1.89
  -2  -2   3   31.94    1.89
  -2  -2   3   29.99    1.86
  -2  -2   3   32.52    1.91
  -2   4   3   30.29    1.70
  -2  -2   6    0.16    0.27
  -2  -2   6   -0.17    0.28
  -2  -2   6   -0.11    0.30
  -2   4   6    0.23    0.36
  -2  -2   6    0.46    0.23
  -2   4   6    0.17    0.31
  -2   4   6   -0.06    0.33
  -2   4   9   82.73    4.84
  -2  -2   9   82.86    4.88
  -2  -2   9   82.77    4.82
  -2  -2   9   80.64    4.83
  -2   4   9   85.04    4.86
  -2   4   9   85.25    4.86
  -2   4   9   88.16    4.87
  -2   4   9   92.30    4.84
  -2  -2  12   20.47    1.46
  -2  -2  12   14.32    1.22
  -2   4  12   17.94    1.38
  -2   4  12   18.86    1.40
  -2   4  12   18.16    1.36
  -2   4  12   16.03    1.34
  -2   4  12   17.93    1.31
  -2  -2  15    0.26    0.40
  -2  -2  15    0.64    0.34
  -2   4  15   -0.12    0.43
  -2   4  15    0.72    0.46
  -2   4  15    0.57    0.41
  -2   4  15    0.12    0.39
  -2   4  18   40.55    2.82
  -2   4  18   42.46    2.91
  -2   4  18   46.42    2.91
  -2   4  18   43.19    2.88
  -2  -2  18   41.89    2.92
  -2   4  18   37.36    2.73
  -2   4  21    6.71    0.97
  -2  -2  21    8.19    1.00
  -2  -2  21    7.09    0.99
  -2   4  24  103.88    6.46
  -2  -2  24  114.76    6.48
  -2   4  24  112.17    6.47
  -2  -2  24  111.72    6.53
  -2  -2  27   25.66    1.83
  -2  -2  27   31.97    1.96
  -2  -2  27   29.14    1.93
  -2  -2  27   28.66    1.93
  -1  -3 -28    0.10    0.22
  -1  -3 -28    0.22    0.28
  -3   4 -28    0.20    0.19
  -3   4 -25   95.97    5.46
  -1  -3 -25   95.64    5.51
  -1  -3 -25   91.22    5.48
  -1  -3 -25   98.49    5.53
  -3   4 -25   91.91    5.41
   4  -1 -25  100.18    5.53
   4  -1 -25   86.30    5.38
  -1  -3 -25   98.13    5.54
   4  -1 -25   90.81    5.45
   4  -1 -22    0.51    0.45
  -3   4 -22   -0.50    0.44
   4  -1 -22    0.13    0.47
  -1  -3 -22    0.43    0.50
   4  -1 -22    0.11    0.39
  -1  -3 -22   -0.14    0.48
   4  -1 -22    1.08    0.51
  -1  -3 -22   -0.15    0.58
   4  -1 -22   -0.26    0.55
   4  -1 -19    0.13    0.47
  -3   4 -19    0.13    0.44
  -1  -3 -19    0.40    0.53
  -3   4 -19    0.39    0.45
  -1  -3 -19    0.89    0.51
  -1  -3 -19    0.36    0.39
  -3   4 -19    0.24    0.37
  -1  -3 -19    0.61    0.53
   4  -1 -19    0.13    0.45
   4  -1 -19   -0.25    0.45
   4  -1 -19    0.52    0.51
   4  -1 -16   53.98    3.31
  -1  -3 -16   48.53    3.26
  -3   4 -16   51.90    3.26
  -3   4 -16   54.79    3.27
  -3   4 -16   52.65    3.26
  -3   4 -16   48.65    3.20
  -3   4 -16   51.15    3.18
  -1  -3 -16   47.89    3.22
  -1  -3 -16   49.80    3.35
   4  -1 -16   46.65    3.23
   4  -1 -16   55.99    3.31
   4  -1 -16   51.85    3.29
  -1  -3 -13    4.13    0.61
  -3   4 -13    5.47    0.66
  -3   4 -13    4.65    0.64
  -3   4 -13    3.46    0.51
  -1  -3 -13    5.62    0.64
  -1  -3 -13    4.55    0.58
  -1  -3 -13    4.24    0.59
  -1  -3 -13    5.15    0.73
  -3   4 -13    3.30    0.51
  -3   4 -13    5.97    0.57
  -3   4 -13    3.45    0.49
  -3   4 -10   16.57    1.21
  -1  -3 -10   20.43    1.33
  -3   4 -10   17.05    1.26
  -1  -3 -10   15.66    1.32
  -3   4 -10   17.21    1.32
  -1  -3 -10   19.62    1.34
  -3   4 -10   18.06    1.28
  -3   4 -10   17.75    1.23
  -1  -3 -10   19.47    1.33
  -1  -3 -10   18.41    1.28
  -3   4 -10   18.75    1.31
  -3   4 -10   17.13    1.25
  -1  -3 -10   20.84    1.43
  -3   4 -10   18.46    1.30
  -3   4 -10   16.50    1.21
   4  -1 -10   18.05    1.31
   4  -1 -10   17.64    1.31
  -1  -3  -7   14.64    1.08
  -1  -3  -7   15.95    1.11
  -1  -3  -7   14.33    1.05
  -3   4  -7   15.40    1.03
  -1  -3  -7   15.84    1.14
  -1  -3  -7   12.82    0.99
  -3   4  -7   14.24    1.07
  -3   4  -7   13.61    1.02
   4  -1  -7   13.36    1.02
  -1  -3  -7   15.25    1.10
  -3   4  -4   71.38    4.07
   4  -1  -4   69.54    3.98
  -3   4  -4   70.83    3.96
  -1  -3  -4   70.05    3.98
  -1  -3  -4   79.36    4.11
  -1  -3  -4   75.36    4.11
  -1  -3  -4   74.40    4.08
  -1  -3  -4   68.52    3.97
  -1  -3  -4   78.63    4.15
  -3   4  -4   72.00    4.07
  -3   4  -4   73.24    4.01
  -1  -3  -4   75.32    4.01
   4  -1  -4   71.74    4.02
  -1  -3  -4   78.79    4.10
  -1  -3  -1    3.12    0.37
  -1  -3  -1    2.34    0.30
  -1  -3  -1    2.37    0.37
  -3   4  -1    2.66    0.28
  -3   4  -1    2.05    0.30
  -3   4  -1    2.09    0.42
   4  -1  -1    3.18    0.29
  -1  -3  -1    2.21    0.35
  -3   4   2  907.77   48.08
  -3   4   2  921.41   48.07
  -3   4   2  922.27   48.08
  -1  -3   2  893.80   47.96
  -1  -3   2  934.83   48.01
  -1  -3   2  922.16   48.06
  -1  -3   2  913.50   47.98
  -3   4   2  900.68   48.07
  -1  -3   2  886.67   48.07
  -3   4   2  886.31   47.95
  -3   4   5   13.81    1.05
  -1  -3   5   14.06    0.99
  -1  -3   5   16.05    1.05
  -3   4   5   13.94    1.07
  -3   4   5   14.59    1.05
  -1  -3   5   15.32    1.06
  -3   4   5   14.57    1.07
  -1  -3   5   13.48    1.03
  -1  -3   8 1808.69   94.49
  -1  -3   8 1748.71   94.52
  -3   4   8 1802.45   94.55
  -1  -3   8 1780.47   94.55
  -3   4   8 1847.85   94.56
  -3   4   8 1695.13   94.54
  -3   4   8 1823.17   94.54
  -1  -3  11   74.99    4.30
  -1  -3  11   70.50    4.15
  -1  -3  11   71.66    4.19
  -3   4  11   74.05    4.29
  -3   4  11   74.84    4.28
  -3   4  11   70.51    4.27
  -3   4  11   73.61    4.27
  -3   4  11   66.58    4.20
  -1  -3  14    3.55    0.67
  -3   4  14    6.59    0.79
  -3   4  14    6.01    0.80
  -3   4  14    5.62    0.78
  -3   4  14    5.94    0.77
  -1  -3  17  109.21    6.35
  -3   4  17  110.18    6.33
  -3   4  17  108.31    6.32
  -3   4  17  104.01    6.29
  -3   4  17  102.99    6.27
  -3   4  17  101.77    6.21
  -3   4  20   58.41    3.83
  -3   4  20   65.18    3.91
  -1  -3  20   60.95    3.93
  -3   4  20   58.41    3.80
  -3   4  20   53.18    3.83
  -3   4  20   61.31    3.91
  -3   4  23  189.24   10.72
   4  -1  23  182.10   10.59
  -1  -3  23  186.69   10.66
  -3   4  23  195.83   10.71
  -1  -3  23  193.79   10.73
  -1  -3  23  189.30   10.72
  -3   4  26   -0.08    0.30
  -1  -3  26   -0.10    0.42
  -1  -3  26    0.39    0.40
  -1  -3  26    0.19    0.38
  -3   4  26    0.48    0.39
   0  -4 -26  139.58    7.90
   0  -4 -26  145.92    7.92
   0  -4 -26  134.13    7.83
   4   0 -26  144.90    7.90
  -4   4 -26  140.49    7.87
   4   0 -26  137.96    7.84
   0  -4 -26  147.86    7.93
  -4   4 -23    1.76    0.47
   0  -4 -23    1.18    0.54
   4   0 -23    1.05    0.55
   4   0 -20   28.46    2.01
  -4   4 -20   22.74    1.92
  -4   4 -20   26.32    1.91
   0  -4 -20   22.08    1.92
   4   0 -20   24.81    1.95
   4   0 -20   26.36    1.96
   4   0 -20   23.91    1.92
   0  -4 -17   35.69    2.28
  -4   4 -17   28.15    2.13
   0  -4 -17   27.51    2.22
  -4   4 -17   31.35    2.17
  -4   4 -17   30.76    2.20
   0  -4 -17   28.57    2.32
   4   0 -17   30.02    2.21
  -4   4 -17   29.96    2.08
   4   0 -17   33.63    2.26
   4   0 -17   33.78    2.28
   0  -4 -14  224.73   12.54
  -4   4 -14  221.91   12.53
  -4   4 -14  236.62   12.56
  -4   4 -14  224.36   12.55
  -4   4 -14  225.13   12.52
  -4   4 -14  224.72   12.56
   0  -4 -14  235.76   12.74
  -4   4 -14  231.71   12.54
   4   0 -14  236.63   12.60
   4   0 -14  227.14   12.59
   4   0 -11    8.83    0.80
  -4   4 -11    8.33    0.82
   0  -4 -11    9.20    0.88
  -4   4 -11    9.42    0.86
   0  -4 -11    8.98    0.83
  -4   4 -11   10.13    0.83
  -4   4 -11   10.45    0.90
   0  -4 -11    9.45    0.83
   0  -4 -11    8.23    0.94
  -4   4 -11    8.47    0.83
   4   0 -11   10.99    0.91
  -4   4 -11    7.99    0.78
   4   0 -11    9.21    0.86
   0  -4  -8  392.55   20.43
  -4   4  -8  377.88   20.31
   0  -4  -8  382.03   20.42
   0  -4  -8  364.65   20.35
  -4   4  -8  382.72   20.36
   0  -4  -8  390.73   20.42
  -4   4  -8  380.18   20.39
   4   0  -8  389.46   20.42
   4   0  -8  375.92   20.38
  -4   4  -5   56.63    3.26
   0  -4  -5   58.32    3.32
  -4   4  -5   54.73    3.14
   0  -4  -5   56.53    3.25
  -4   4  -5   56.83    3.24
  -4   4  -5   54.85    3.16
   0  -4  -5   56.24    3.21
  -4   4  -5   54.72    3.19
  -4   4  -5   59.31    3.24
   0  -4  -5   53.76    3.20
  -4   4  -5   58.57    3.19
   4   0  -5   53.89    3.16
  -4   4  -2  744.24   39.84
   0  -4  -2  748.77   39.81
   0  -4  -2  757.15   39.84
  -4   4  -2  740.65   39.88
   0  -4  -2  784.35   39.87
   4   0  -2  727.24   39.76
  -4   4  -2  727.95   39.81
   0  -4  -2  767.68   39.87
  -4   4  -2  745.02   39.83
   0  -4  -2  793.86   39.81
  -4   4  -2  744.03   39.84
  -4   4   1   48.84    2.87
  -4   4   1   48.48    2.89
  -4   4   1   50.49    2.89
   0  -4   1   50.07    2.89
   0  -4   1   55.41    2.82
  -4   4   1   50.84    2.92
  -4   4   1   46.80    2.79
   0  -4   1   51.98    2.81
  -4   4   1   48.77    2.89
  -4   4   1   49.31    2.82
  -4   4   1   46.72    2.84
   0  -4   4  260.87   13.69
  -4   4   4  248.70   13.78
  -4   4   4  247.28   13.75
  -4   4   4  263.10   13.79
   0  -4   4  259.31   13.80
  -4   4   4  248.00   13.80
   0  -4   4  265.61   13.83
   0  -4   4  262.67   13.78
  -4   4   4  249.62   13.66
  -4   4   4  258.79   13.78
  -4   4   7  325.72   17.81
  -4   4   7  331.56   17.93
   0  -4   7  325.50   17.84
  -4   4   7  329.31   17.92
   0  -4   7  346.62   17.94
   0  -4   7  340.71   17.85
   0  -4  10  412.35   22.20
   0  -4  10  420.16   22.27
  -4   4  10  420.44   22.36
   0  -4  10  421.24   22.34
  -4   4  10  414.62   22.34
  -4   4  10  407.44   22.33
  -4   4  10  407.16   22.34
  -4   4  13  172.20    9.46
   0  -4  13  170.40    9.33
  -4   4  13  160.38    9.43
   0  -4  16   88.76    5.54
  -4   4  16   95.61    5.57
  -4   4  16   96.77    5.59
  -4   4  16   94.13    5.57
  -4   4  16   89.44    5.55
  -4   4  16   88.00    5.50
   0  -4  19  449.30   25.01
  -4   4  19  467.28   25.04
  -4   4  19  458.08   25.03
  -4   4  19  456.36   24.98
  -4   4  19  466.52   25.05
  -4   4  22   17.95    1.64
  -4   4  22   17.16    1.58
  -4   4  22   22.36    1.75
   0  -4  22   18.48    1.68
  -4   4  25   26.90    1.96
  -4   4  25   26.74    1.91
  -4   4  25   28.91    1.99
   0  -4  25   27.27    1.95
   0  -4  25   23.72    1.89
   0  -4  28    1.04    0.29
  -4   4  28    0.74    0.25
  -5   4 -27   11.16    0.89
   1  -5 -27   11.81    0.90
   1  -5 -27   11.38    0.88
   4   1 -27   10.91    0.86
  -5   4 -24   20.82    1.57
   4   1 -24   21.14    1.55
   1  -5 -24   19.41    1.58
  -5   4 -24   17.74    1.48
   4   1 -24   17.94    1.50
   4   1 -24   21.74    1.51
   4   1 -24   19.55    1.53
   1  -5 -24   21.67    1.61
  -5   4 -21   18.29    1.49
   4   1 -21   15.35    1.39
  -5   4 -21   16.11    1.43
   1  -5 -21   13.53    1.45
   4   1 -21   14.66    1.38
   4   1 -21   14.94    1.41
   4   1 -21   18.89    1.51
   4   1 -21   16.33    1.40
  -5   4 -18  100.24    6.04
  -5   4 -18   95.55    5.96
  -5   4 -18   94.71    6.02
   1  -5 -18  102.32    6.15
   4   1 -18  109.56    6.06
   4   1 -18  103.07    6.05
  -5   4 -18  100.89    5.90
   4   1 -18  111.27    6.10
   4   1 -15   32.08    2.17
  -5   4 -15   30.46    2.04
  -5   4 -15   26.54    2.05
  -5   4 -15   32.24    2.06
  -5   4 -15   28.03    2.04
  -5   4 -15   26.71    2.06
   1  -5 -15   30.50    2.23
  -5   4 -12   98.26    5.53
  -5   4 -12   96.06    5.54
   1  -5 -12   94.44    5.53
   1  -5 -12   93.77    5.66
  -5   4 -12   95.80    5.55
  -5   4 -12   95.54    5.45
  -5   4 -12   97.77    5.51
  -5   4  -9   13.85    1.04
  -5   4  -9   12.79    1.00
  -5   4  -9   13.75    1.08
  -5   4  -9   14.63    1.07
   1  -5  -9   11.74    1.06
   1  -5  -9   13.32    1.16
  -5   4  -9   12.66    1.08
  -5   4  -9   15.96    1.14
   4   1  -9   12.17    1.03
  -5   4  -6  182.45    8.98
   1  -5  -6  157.42    9.01
  -5   4  -6  169.47    9.02
   1  -5  -6  145.82    8.96
  -5   4  -6  183.27    9.01
  -5   4  -6  187.14    9.03
  -5   4  -6  146.57    8.88
  -5   4  -6  150.28    8.93
   4   1  -6  171.45    8.94
  -5   4  -3  109.74    6.24
  -5   4  -3  111.95    6.28
  -5   4  -3   94.51    6.20
  -5   4  -3  132.94    6.37
   1  -5  -3  102.67    6.34
  -5   4  -3  109.95    6.30
  -5   4  -3  129.47    6.34
  -5   4  -3  139.60    6.40
   4   1  -3  116.55    6.24
  -5   4  -3  127.53    6.39
   1  -5  -3  112.66    6.38
  -5   4  -3  117.85    6.35
  -5   4   0  136.03    7.40
  -5   4   0  139.28    7.47
   1  -5   0  135.73    7.46
  -5   4   0  141.15    7.48
   1  -5   0  138.60    7.48
  -5   4   0  133.46    7.39
  -5   4   0  131.09    7.41
  -5   4   0  132.22    7.45
  -5   4   3  571.05   30.72
  -5   4   3  597.73   30.72
  -5   4   3  585.04   30.72
  -5   4   3  593.19   30.71
  -5   4   3  591.21   30.69
   1  -5   3  596.16   30.76
  -5   4   3  597.66   30.77
  -5   4   3  531.75   30.60
  -5   4   3  569.80   30.66
  -5   4   3  572.70   30.69
  -5   4   6    3.62    0.51
  -5   4   6    2.61    0.44
   1  -5   6    3.45    0.53
  -5   4   6    4.25    0.54
   1  -5   6    3.32    0.52
   1  -5   6    3.60    0.47
  -5   4   6    3.91    0.48
  -5   4   9   54.50    3.26
  -5   4   9   51.70    3.37
   1  -5   9   57.02    3.26
  -5   4   9   55.94    3.35
   1  -5   9   53.09    3.35
  -5   4   9   54.52    3.38
  -5   4   9   59.93    3.42
  -5   4  12   10.81    0.98
   1  -5  12    9.81    0.93
  -5   4  12    9.94    1.05
  -5   4  12   12.81    1.13
  -5   4  12    9.73    1.04
  -5   4  15  228.00   12.39
  -5   4  15  220.67   12.22
  -5   4  15  225.44   12.39
  -5   4  15  225.87   12.39
  -5   4  15  206.66   12.33
   1  -5  18   46.63    3.19
  -5   4  18   49.27    3.26
  -5   4  18   44.45    3.22
  -5   4  18   44.15    3.17
  -5   4  18   48.98    3.24
   1  -5  21  117.35    6.69
  -5   4  21  116.31    6.75
  -5   4  21  103.77    6.65
  -5   4  21  114.79    6.75
  -5   4  24   90.02    5.44
  -5   4  24   85.75    5.39
  -5   4  24   92.10    5.47
   1  -5  24   99.27    5.48
   1  -5  24   92.70    5.44
  -5   4  27   14.44    1.13
  -5   4  27   15.94    1.16
   1  -5  27   18.99    1.21
   1  -5  27   16.06    1.14
   4   2 -25   -0.26    0.34
  -6   4 -25    0.22    0.35
  -6   4 -25   -0.23    0.38
   2  -6 -25   -0.16    0.35
   4   2 -25    0.05    0.26
   2  -6 -25   -0.14    0.32
   4   2 -25   -0.14    0.31
  -6   4 -22   49.80    3.00
   4   2 -22   45.07    2.93
  -6   4 -22   47.48    2.99
   2  -6 -22   45.85    3.02
   4   2 -22   46.53    2.92
   4   2 -22   43.02    2.89
   4   2 -22   42.76    2.93
   4   2 -22   44.59    2.94
   2  -6 -22   42.43    2.92
  -6   4 -19    0.89    0.45
  -6   4 -19    0.83    0.45
  -6   4 -19    2.15    0.61
   2  -6 -19    3.38    0.69
   4   2 -19    2.58    0.63
   4   2 -19    2.32    0.57
   4   2 -19    2.31    0.60
  -6   4 -16   19.26    1.53
  -6   4 -16   20.38    1.60
  -6   4 -16   19.57    1.62
  -6   4 -16   17.43    1.62
   2  -6 -16   20.55    1.60
   2  -6 -16   18.50    1.67
   4   2 -16   21.60    1.66
  -6   4 -16   18.98    1.53
  -6   4 -16   17.83    1.58
  -6   4 -13   59.69    3.84
  -6   4 -13   62.89    3.84
  -6   4 -13   62.47    3.87
  -6   4 -13   65.70    3.94
  -6   4 -13   68.80    4.02
   2  -6 -13   64.10    4.02
   2  -6 -13   62.03    3.88
   4   2 -13   64.73    3.91
  -6   4 -13   63.40    3.85
   4   2 -13   60.36    3.88
  -6   4 -10  105.19    6.39
  -6   4 -10  112.08    6.48
  -6   4 -10  117.44    6.38
   2  -6 -10  114.22    6.53
  -6   4 -10  115.15    6.45
  -6   4  -7   45.67    2.85
  -6   4  -7   46.78    2.93
   2  -6  -7   48.83    2.97
  -6   4  -7   46.70    2.89
  -6   4  -7   49.27    2.93
  -6   4  -7   46.44    2.84
   2  -6  -7   47.11    2.93
  -6   4  -7   49.45    2.84
   2  -6  -7   47.56    2.91
  -6   4  -7   46.38    2.88
  -6   4  -7   45.02    2.87
  -6   4  -7   46.85    2.85
   4   2  -7   45.19    2.82
  -6   4  -7   47.57    2.94
  -6   4  -4  272.72   14.79
   2  -6  -4  276.58   14.89
  -6   4  -4  270.94   14.78
  -6   4  -4  260.40   14.83
  -6   4  -4  287.74   14.85
  -6   4  -4  259.26   14.79
  -6   4  -4  274.07   14.82
   2  -6  -4  277.62   14.87
  -6   4  -4  264.63   14.74
  -6   4  -4  289.53   14.82
  -6   4  -4  290.56   14.85
  -6   4  -4  270.90   14.84
   4   2  -4  275.75   14.73
  -6   4  -4  274.86   14.86
  -6   4  -1    4.45    0.54
  -6   4  -1    3.50    0.55
  -6   4  -1    2.97    0.51
   2  -6  -1    4.12    0.57
  -6   4  -1    3.13    0.49
  -6   4  -1    2.92    0.51
  -6   4  -1    3.99    0.56
  -6   4  -1    4.38    0.52
  -6   4  -1    2.85    0.47
   2  -6   2  201.88   10.66
  -6   4   2  198.52   10.64
  -6   4   2  193.02   10.62
  -6   4   2  195.48   10.54
  -6   4   2  188.36   10.53
  -6   4   2  191.69   10.62
  -6   4   2  196.77   10.60
  -6   4   2  192.17   10.58
  -6   4   5    1.96    0.48
   2  -6   5    1.67    0.45
  -6   4   5    2.80    0.52
   2  -6   5    1.39    0.35
  -6   4   5    1.62    0.39
  -6   4   5    3.00    0.51
  -6   4   5    2.37    0.44
  -6   4   5    2.52    0.41
  -6   4   8   25.08    1.67
  -6   4   8   21.11    1.57
   2  -6   8   22.96    1.69
   2  -6   8   24.20    1.71
  -6   4   8   22.71    1.69
  -6   4   8   24.77    1.73
  -6   4  11   84.91    5.21
  -6   4  11   91.21    5.23
   2  -6  11   85.01    5.10
   2  -6  11   83.91    5.18
  -6   4  11   96.71    5.29
  -6   4  11   88.83    5.24
  -6   4  14    5.21    0.83
  -6   4  14    5.26    0.74
  -6   4  14    3.54    0.71
  -6   4  14    4.50    0.81
   2  -6  17  215.89   12.34
  -6   4  17  217.97   12.36
  -6   4  17  226.28   12.39
  -6   4  17  217.18   12.32
  -6   4  20   73.98    4.77
  -6   4  20   77.25    4.85
   2  -6  20   80.13    4.80
  -6   4  23    5.95    0.75
   2  -6  23    6.78    0.83
  -6   4  23    6.60    0.87
   2  -6  26    0.32    0.28
  -6   4  26    0.21    0.21
   4   3 -23    3.05    0.51
  -7   4 -23    3.11    0.49
  -7   4 -23    4.44    0.61
  -7   4 -23    2.91    0.44
  -7   4 -23    2.82    0.51
   4   3 -23    1.81    0.49
   4   3 -23    2.72    0.47
   4   3 -23    3.94    0.57
  -7   4 -20   24.88    1.85
   3  -7 -20   23.00    1.83
   4   3 -20   21.60    1.68
  -7   4 -17    6.85    0.82
  -7   4 -17    5.64    0.88
   3  -7 -17    6.96    0.86
  -7   4 -17    7.11    0.88
   4   3 -17    6.81    0.90
  -7   4 -17    6.36    0.84
  -7   4 -14   18.47    1.51
  -7   4 -14   18.46    1.49
  -7   4 -14   18.22    1.56
  -7   4 -14   17.90    1.48
  -7   4 -14   21.23    1.68
   3  -7 -14   17.73    1.61
   3  -7 -14   17.17    1.54
   4   3 -14   16.87    1.52
  -7   4 -14   18.41    1.51
  -7   4 -14   18.01    1.50
   4   3 -14   20.07    1.61
   4   3 -11  102.49    5.79
  -7   4 -11  106.00    5.80
  -7   4 -11   97.17    5.79
  -7   4 -11   95.16    5.73
  -7   4 -11   98.16    5.72
  -7   4 -11  105.64    5.89
  -7   4 -11   97.99    5.84
   3  -7 -11   94.30    5.81
   3  -7 -11  102.14    5.90
  -7   4 -11  100.82    5.78
  -7   4 -11   92.41    5.74
  -7   4 -11   96.56    5.78
   4   3 -11  101.33    5.76
  -7   4  -8    0.26    0.40
  -7   4  -8   -0.30    0.33
  -7   4  -8    0.11    0.39
  -7   4  -8    0.21    0.38
   3  -7  -8    0.11    0.42
  -7   4  -8    0.30    0.31
  -7   4  -8    0.19    0.42
  -7   4  -8    0.29    0.35
  -7   4  -8   -0.10    0.39
   3  -7  -8    0.94    0.40
  -7   4  -8    1.43    0.44
  -7   4  -8    0.57    0.40
  -7   4  -5   99.06    5.51
  -7   4  -5   91.66    5.48
  -7   4  -5   93.61    5.54
  -7   4  -5   98.64    5.52
  -7   4  -5  103.11    5.56
  -7   4  -5   91.07    5.42
  -7   4  -5  100.38    5.52
  -7   4  -5   94.06    5.56
  -7   4  -2   32.05    2.11
  -7   4  -2   31.68    2.10
  -7   4  -2   31.63    2.10
  -7   4  -2   27.72    2.06
  -7   4  -2   31.95    2.06
   3  -7  -2   34.26    2.18
  -7   4  -2   29.38    1.99
  -7   4  -2   31.38    2.06
   3  -7  -2   31.06    2.16
  -7   4  -2   31.02    2.07
  -7   4  -2   36.84    2.17
  -7   4  -2   34.19    2.12
  -7   4  -2   32.31    2.10
  -7   4  -2   31.54    2.16
  -7   4   1   20.46    1.48
  -7   4   1   20.14    1.47
  -7   4   1   22.07    1.52
  -7   4   1   19.03    1.45
  -7   4   1   21.70    1.41
   3  -7   1   22.34    1.56
  -7   4   1   18.18    1.43
  -7   4   1   17.17    1.47
  -7   4   4   56.89    3.44
  -7   4   4   61.37    3.48
  -7   4   4   53.92    3.39
  -7   4   4   56.79    3.49
  -7   4   7   40.40    2.66
   3  -7   7   42.76    2.64
  -7   4   7   37.92    2.60
   3  -7   7   36.83    2.61
  -7   4   7   39.48    2.54
   3  -7  10  151.15    8.46
  -7   4  10  146.41    8.39
  -7   4  10  149.16    8.48
  -7   4  13   13.52    1.25
   3  -7  13   15.71    1.35
  -7   4  13   13.31    1.33
  -7   4  13   13.91    1.37
  -7   4  13   16.87    1.44
  -7   4  16    3.23    0.73
  -7   4  19    1.52    0.55
   3  -7  19    1.87    0.52
  -7   4  22    3.47    0.62
   3  -7  22    4.17    0.59
  -7   4  22    3.08    0.61
   3  -7  25    6.34    0.60
  -7   4  25    5.01    0.60
  -8   4 -24    1.42    0.30
  -8   4 -24    1.49    0.29
   4  -8 -24    0.53    0.23
   4   4 -24    0.91    0.30
  -8   4 -21    9.54    0.90
   4   4 -21   10.39    0.95
  -8   4 -21    9.48    0.91
  -8   4 -21    9.30    0.95
  -8   4 -21    8.78    0.83
  -8   4 -21    9.49    0.97
   4   4 -21   10.42    0.96
   4   4 -21   12.32    0.98
   4   4 -21   12.76    1.03
  -8   4 -18   10.20    1.11
   4   4 -18    9.52    1.03
  -8   4 -15    2.08    0.55
  -8   4 -15    0.67    0.47
  -8   4 -15    0.93    0.58
   4  -8 -15    2.33    0.59
   4   4 -15    2.08    0.60
   4  -8 -15    2.15    0.56
  -8   4 -15    1.48    0.53
   4   4 -15    0.87    0.51
  -8   4 -12  275.18   15.70
  -8   4 -12  291.08   15.70
  -8   4 -12  290.09   15.89
  -8   4 -12  268.08   15.79
  -8   4 -12  298.92   15.82
  -8   4 -12  286.49   15.88
   4  -8 -12  286.54   15.89
  -8   4 -12  292.43   15.80
   4  -8 -12  293.61   15.86
  -8   4 -12  283.59   15.78
  -8   4 -12  289.44   15.78
   4   4 -12  301.64   15.83
   4   4  -9  100.71    5.84
  -8   4  -9  102.93    5.85
  -8   4  -9  103.99    5.87
  -8   4  -9  102.54    5.91
  -8   4  -9  103.54    5.74
  -8   4  -9   92.85    5.71
  -8   4  -9   95.34    5.85
   4  -8  -9  101.52    5.94
  -8   4  -9   98.00    5.81
  -8   4  -9   98.95    5.84
   4  -8  -9   93.50    5.86
  -8   4  -9  100.28    5.83
   4   4  -9  101.85    5.78
  -8   4  -9   98.37    5.79
  -8   4  -6  128.61    7.61
  -8   4  -6  134.72    7.63
  -8   4  -6  129.60    7.62
  -8   4  -6  126.49    7.57
  -8   4  -6  135.81    7.58
   4  -8  -6  144.17    7.74
  -8   4  -6  127.90    7.55
  -8   4  -6  133.15    7.59
  -8   4  -6  138.92    7.63
   4  -8  -6  135.58    7.69
  -8   4  -6  134.03    7.62
  -8   4  -6  135.80    7.61
  -8   4  -6  138.48    7.62
  -8   4  -6  135.10    7.67
  -8   4  -3    1.18    0.50
  -8   4  -3    0.52    0.37
  -8   4  -3    1.08    0.45
   4  -8  -3    1.14    0.52
  -8   4  -3    1.17    0.39
  -8   4  -3    1.03    0.51
   4  -8  -3    0.93    0.50
  -8   4  -3    0.59    0.40
  -8   4  -3    1.12    0.51
  -8   4  -3    0.62    0.42
  -8   4  -3    0.71    0.44
  -8   4   0   75.81    4.55
  -8   4   0   78.87    4.59
  -8   4   0   73.51    4.55
   4  -8   0   75.18    4.63
  -8   4   0   72.98    4.54
  -8   4   0   77.73    4.57
  -8   4   0   85.28    4.69
   4  -8   3  628.94   33.97
  -8   4   3  627.58   33.91
  -8   4   3  643.86   33.94
  -8   4   3  645.21   33.96
  -8   4   3  638.45   33.90
  -8   4   3  630.58   33.99
  -8   4   3  618.98   33.89
  -8   4   6   27.87    2.03
  -8   4   6   28.41    2.02
   4  -8   6   24.61    2.01
  -8   4   6   25.58    2.00
   4  -8   6   28.74    2.06
  -8   4   6   30.98    1.99
  -8   4   9  299.14   16.31
   4  -8   9  302.05   16.27
  -8   4   9  289.43   16.28
   4  -8   9  292.33   16.27
  -8   4   9  295.33   16.22
  -8   4   9  296.08   16.15
  -8   4  12    0.14    0.45
  -8   4  12    0.36    0.45
   4  -8  12    0.26    0.41
  -8   4  15   -0.44    0.50
  -8   4  15    0.27    0.42
  -8   4  18    0.41    0.45
  -8   4  21    5.13    0.74
   4  -8  21    5.46    0.68
  -8   4  21    6.38    0.75
  -8   4  24    1.19    0.29
   4  -8  24    1.86    0.34
   4   5 -22   17.63    1.18
  -9   4 -22   16.27    1.18
  -9   4 -22   17.78    1.23
   4   5 -22   16.44    1.15
   4   5 -22   19.99    1.24
  -9   4 -19   11.61    1.04
  -9   4 -19   10.95    0.99
  -9   4 -19   12.01    1.08
  -9   4 -19   12.52    0.99
  -9   4 -19   11.12    1.05
   4   5 -19    9.48    0.97
   4   5 -19    9.62    0.95
   4   5 -19   11.99    1.06
   5  -9 -16    5.50    0.74
  -9   4 -16    3.78    0.67
  -9   4 -13   58.92    3.60
  -9   4 -13   57.93    3.68
   5  -9 -13   53.27    3.63
  -9   4 -13   54.56    3.64
  -9   4 -13   56.48    3.55
   5  -9 -13   54.36    3.63
  -9   4 -13   57.30    3.60
   4   5 -13   58.17    3.61
   4   5 -10   13.53    1.27
  -9   4 -10   13.47    1.27
  -9   4 -10   15.30    1.33
  -9   4 -10   12.87    1.28
  -9   4 -10   12.22    1.23
   5  -9 -10   13.21    1.34
  -9   4 -10   15.09    1.33
  -9   4 -10   13.65    1.27
   5  -9 -10   14.22    1.35
  -9   4 -10   13.92    1.28
  -9   4 -10   12.99    1.23
   4   5 -10   12.33    1.19
  -9   4  -7   -0.12    0.56
  -9   4  -7   -0.24    0.37
  -9   4  -7    0.24    0.39
  -9   4  -7   -0.50    0.41
  -9   4  -7   -0.41    0.48
   5  -9  -7    0.28    0.49
   5  -9  -7   -0.14    0.55
  -9   4  -7    0.12    0.51
  -9   4  -7    0.36    0.47
  -9   4  -7    0.44    0.45
  -9   4  -7    0.12    0.52
  -9   4  -7    0.23    0.49
  -9   4  -7   -0.13    0.51
  -9   4  -4    8.97    0.98
  -9   4  -4    8.11    0.98
  -9   4  -4    9.05    0.98
  -9   4  -4    8.26    0.91
   5  -9  -4    9.19    1.05
  -9   4  -4    7.72    0.92
  -9   4  -4    9.10    1.04
   5  -9  -4    8.53    1.02
  -9   4  -4    8.61    0.95
  -9   4  -4    7.89    1.04
  -9   4  -4   11.63    1.05
  -9   4  -4    8.87    1.02
  -9   4  -1  237.69   12.96
  -9   4  -1  237.56   12.96
  -9   4  -1  239.51   12.97
  -9   4  -1  235.77   13.00
  -9   4  -1  222.34   12.87
  -9   4  -1  226.63   12.90
   5  -9  -1  243.01   13.06
  -9   4  -1  230.57   12.90
  -9   4  -1  239.28   12.98
  -9   4  -1  229.94   12.96
  -9   4  -1  236.28   13.05
   5  -9   2   34.23    2.53
  -9   4   2   34.06    2.47
  -9   4   2   37.31    2.61
  -9   4   2   36.02    2.49
  -9   4   2   38.92    2.54
  -9   4   2   36.49    2.50
   5  -9   5  214.17   11.67
  -9   4   5  204.70   11.58
  -9   4   5  208.57   11.57
  -9   4   5  206.73   11.64
  -9   4   5  208.33   11.61
  -9   4   5  201.02   11.56
  -9   4   5  215.47   11.73
  -9   4   8   24.63    1.89
  -9   4   8   24.55    1.83
   5  -9   8   23.31    1.87
  -9   4   8   24.80    1.91
   5  -9   8   22.35    1.87
  -9   4   8   21.92    1.75
  -9   4  11   25.46    2.08
  -9   4  11   30.99    2.13
   5  -9  11   27.41    2.09
  -9   4  14    8.89    0.99
  -9   4  14   11.26    1.18
  -9   4  17    0.41    0.35
   5  -9  17   -0.12    0.37
  -9   4  17   -0.37    0.49
   5  -9  20   34.17    2.08
  -9   4  20   28.97    2.03
  -8   3 -23    9.71    0.79
  -8   3 -23    8.44    0.82
  -8   3 -23   10.68    0.88
   3   5 -23   10.93    0.86
   3   5 -23   10.76    0.85
   3   5 -20   11.14    1.02
  -8   3 -20   10.23    0.99
  -8   3 -20    9.17    1.02
  -8   3 -20   11.28    1.04
  -8   3 -20   12.21    1.12
  -8   3 -20   12.37    1.03
  -8   3 -20   13.57    1.15
   5  -8 -20   10.83    1.01
   3   5 -20   10.71    1.00
   3   5 -20   11.24    1.03
   3   5 -20   11.61    1.07
  -8   3 -17    4.49    0.70
  -8   3 -17    3.43    0.67
  -8   3 -17    2.74    0.63
   5  -8 -17    4.46    0.70
  -8   3 -17    3.77    0.73
   3   5 -17    2.13    0.60
  -8   3 -17    3.44    0.64
   5  -8 -17    3.44    0.60
   3   5 -17    3.12    0.64
   3   5 -14  288.81   15.94
  -8   3 -14  276.79   15.92
  -8   3 -14  295.24   15.91
  -8   3 -14  314.74   16.04
  -8   3 -14  273.48   15.95
   5  -8 -14  291.04   15.98
  -8   3 -14  294.33   16.05
   3   5 -14  283.65   15.86
  -8   3 -14  300.08   15.90
  -8   3 -14  295.33   15.89
  -8   3 -14  279.21   15.87
   3   5 -14  287.79   15.89
   3   5 -11   36.23    2.36
  -8   3 -11   33.26    2.32
  -8   3 -11   29.31    2.27
  -8   3 -11   33.38    2.34
  -8   3 -11   33.31    2.32
  -8   3 -11   34.73    2.42
   5  -8 -11   32.75    2.39
  -8   3 -11   29.66    2.31
   3   5 -11   34.21    2.29
  -8   3 -11   29.73    2.28
  -8   3 -11   32.62    2.28
  -8   3 -11   34.07    2.32
  -8   3 -11   30.60    2.23
  -8   3 -11   32.66    2.27
  -8   3 -11   31.08    2.22
   3   5 -11   30.21    2.23
  -8   3  -8  148.80    8.24
  -8   3  -8  152.36    8.36
  -8   3  -8  133.35    8.28
  -8   3  -8  149.75    8.33
  -8   3  -8  152.37    8.39
   3   5  -8  147.87    8.27
  -8   3  -8  139.15    8.30
  -8   3  -8  147.56    8.33
   5  -8  -8  134.79    8.35
  -8   3  -8  147.22    8.34
  -8   3  -8  153.72    8.30
   5  -8  -8  151.30    8.42
  -8   3  -8  154.06    8.33
  -8   3  -8  138.94    8.30
  -8   3  -8  153.84    8.33
  -8   3  -8  150.62    8.31
   3   5  -8  143.62    8.24
  -8   3  -8  139.90    8.34
  -8   3  -5    1.81    0.49
  -8   3  -5    0.79    0.37
  -8   3  -5    0.63    0.39
  -8   3  -5    1.47    0.45
  -8   3  -5    0.88    0.42
  -8   3  -5    0.42    0.36
   5  -8  -5    0.12    0.41
  -8   3  -5    0.54    0.48
  -8   3  -5    1.36    0.43
  -8   3  -5    1.50    0.54
  -8   3  -5    1.53    0.60
  -8   3  -5    0.65    0.48
   5  -8  -5    1.21    0.55
  -8   3  -5    0.74    0.44
  -8   3  -5    0.43    0.40
  -8   3  -5    0.23    0.48
   3   5  -5    0.35    0.33
  -8   3  -5    0.84    0.43
  -8   3  -2    9.28    0.93
  -8   3  -2    8.34    0.92
  -8   3  -2    9.01    0.91
  -8   3  -2   10.16    0.92
  -8   3  -2    6.06    0.87
   5  -8  -2    9.36    0.97
  -8   3  -2   11.11    1.00
  -8   3  -2    8.06    0.99
   5  -8  -2    9.95    1.02
  -8   3  -2    8.53    0.94
  -8   3  -2   10.01    0.96
  -8   3  -2    7.88    0.90
  -8   3  -2    9.76    1.04
  -8   3   1  219.66   11.93
  -8   3   1  214.17   11.91
  -8   3   1  224.48   11.95
  -8   3   1  210.96   11.90
  -8   3   1  211.05   11.92
  -8   3   1  219.86   12.01
   5  -8   1  210.73   11.98
   5  -8   4    3.44    0.66
  -8   3   4    3.85    0.60
  -8   3   4    3.44    0.68
  -8   3   4    4.91    0.66
  -8   3   4    4.55    0.73
  -8   3   4    4.80    0.66
  -8   3   7   82.91    4.78
   5  -8   7   78.33    4.71
  -8   3   7   73.97    4.66
   5  -8   7   81.17    4.73
  -8   3   7   74.27    4.58
  -8   3   7   79.95    4.73
  -8   3   7   74.70    4.64
  -8   3  10    2.07    0.58
   5  -8  10    2.44    0.54
  -8   3  10    1.73    0.53
  -8   3  10    2.09    0.54
   5  -8  10    2.97    0.57
  -8   3  13    0.12    0.43
  -8   3  13    0.87    0.49
  -8   3  16    0.22    0.34
  -8   3  16   -0.27    0.48
  -8   3  19   15.97    1.45
   5  -8  19   18.76    1.42
  -8   3  19   15.62    1.41
  -8   3  22   10.80    0.95
  -7   2 -24   26.96    1.83
   2   5 -24   30.38    1.89
   2   5 -24   28.76    1.84
  -7   2 -24   30.94    1.93
  -7   2 -24   28.68    1.87
   2   5 -21    3.41    0.58
   2   5 -21    4.84    0.65
  -7   2 -21    4.63    0.66
  -7   2 -21    3.24    0.64
  -7   2 -21    5.32    0.72
  -7   2 -21    4.09    0.61
   5  -7 -21    3.98    0.61
  -7   2 -21    4.52    0.72
   5  -7 -21    4.12    0.65
   2   5 -21    4.40    0.71
   2   5 -21    5.13    0.61
   2   5 -21    5.19    0.69
   2   5 -18  181.26    9.76
  -7   2 -18  165.58    9.85
  -7   2 -18  170.25    9.89
  -7   2 -18  171.35    9.79
  -7   2 -18  170.31    9.73
  -7   2 -18  185.86    9.92
   5  -7 -18  173.25    9.79
   5  -7 -18  160.98    9.75
   2   5 -18  184.46    9.82
   2   5 -18  176.99    9.82
  -7   2 -18  169.03    9.75
  -7   2 -15    1.53    0.51
   2   5 -15    2.45    0.58
   2   5 -15    2.93    0.58
  -7   2 -15    3.88    0.70
  -7   2 -15    3.76    0.71
  -7   2 -15    5.11    0.78
  -7   2 -15    3.34    0.69
   2   5 -15    3.91    0.71
  -7   2 -15    3.18    0.72
   5  -7 -15    3.46    0.73
  -7   2 -15    3.44    0.67
   2   5 -15    3.29    0.71
   2   5 -12  642.50   33.82
  -7   2 -12  619.97   33.79
  -7   2 -12  620.23   33.87
  -7   2 -12  642.98   33.79
  -7   2 -12  634.21   33.88
  -7   2 -12  625.02   33.86
  -7   2 -12  643.47   33.89
   2   5 -12  614.68   33.77
  -7   2 -12  615.52   33.75
  -7   2 -12  610.59   33.75
  -7   2 -12  618.35   33.72
  -7   2 -12  651.51   33.77
  -7   2 -12  618.44   33.73
  -7   2 -12  640.54   33.70
   2   5 -12  644.04   33.79
  -7   2  -9  105.09    6.02
  -7   2  -9  109.19    6.18
  -7   2  -9   99.46    6.18
  -7   2  -9  106.51    6.12
  -7   2  -9  103.03    6.18
  -7   2  -9  100.98    6.14
   2   5  -9  107.88    6.12
  -7   2  -9  105.27    6.18
  -7   2  -9  108.99    6.14
  -7   2  -9  106.21    6.12
  -7   2  -9  102.63    6.13
  -7   2  -9  110.16    6.16
  -7   2  -9  105.44    6.09
  -7   2  -9  108.87    6.10
   2   5  -9  108.06    6.11
  -7   2  -6    6.58    0.81
   5  -7  -6    7.26    0.87
  -7   2  -6    8.03    0.89
  -7   2  -6    8.25    0.90
  -7   2  -6    7.04    0.83
  -7   2  -3   30.77    2.01
  -7   2  -3   29.10    1.92
  -7   2  -3   27.74    1.97
  -7   2  -3   28.53    1.93
  -7   2  -3   30.31    1.95
  -7   2  -3   29.12    1.97
   2   5  -3   30.14    1.92
   5  -7  -3   28.51    2.00
  -7   2  -3   30.44    1.98
  -7   2  -3   25.81    1.87
  -7   2  -3   26.51    1.97
  -7   2  -3   31.13    2.06
  -7   2   0   99.94    5.76
  -7   2   0  102.78    5.76
  -7   2   0  102.37    5.77
  -7   2   0   98.82    5.77
  -7   2   0  101.86    5.75
  -7   2   0   95.24    5.68
  -7   2   0   93.27    5.67
   2   5   0  105.91    5.68
   5  -7   0  106.15    5.79
  -7   2   0   97.02    5.71
  -7   2   0   95.52    5.78
   5  -7   0  111.51    5.87
  -7   2   0  101.64    5.82
  -7   2   0  103.53    5.77
  -7   2   0  100.38    5.83
  -7   2   3  232.74   12.55
  -7   2   3  225.14   12.51
   5  -7   3  241.98   12.67
  -7   2   3  228.36   12.59
  -7   2   3  225.37   12.62
  -7   2   6   11.98    1.14
  -7   2   6   13.00    1.15
   5  -7   9   51.65    3.22
  -7   2   9   55.28    3.35
   5  -7   9   53.14    3.22
  -7   2   9   50.20    3.18
  -7   2   9   46.10    3.07
  -7   2  12   30.89    2.20
  -7   2  12   29.94    2.26
  -7   2  15   45.96    3.22
  -7   2  15   48.86    3.18
  -7   2  15   52.31    3.32
  -7   2  18    1.03    0.47
  -7   2  18    1.45    0.48
  -7   2  21   12.16    1.13
  -7   2  21   12.94    1.20
  -7   2  24   10.51    0.92
  -6   1 -25    0.59    0.29
  -6   1 -25    1.70    0.39
   1   5 -25    1.62    0.34
  -6   1 -25    1.22    0.37
  -6   1 -22    5.26    0.75
   1   5 -22    5.99    0.72
  -6   1 -22    3.72    0.63
  -6   1 -22    4.01    0.67
  -6   1 -22    2.78    0.55
  -6   1 -22    5.18    0.70
   5  -6 -22    4.52    0.61
   5  -6 -22    3.87    0.65
   1   5 -22    4.55    0.67
   1   5 -22    4.08    0.63
  -6   1 -19    0.44    0.46
   1   5 -19    0.49    0.48
  -6   1 -19   -0.15    0.48
  -6   1 -19    0.55    0.52
  -6   1 -19    0.24    0.40
  -6   1 -19    0.14    0.43
   5  -6 -19    0.38    0.42
   1   5 -19    0.62    0.45
  -6   1 -19    0.13    0.37
   1   5 -16  356.69   18.97
  -6   1 -16  345.07   18.93
   1   5 -16  347.29   18.92
  -6   1 -16  319.15   19.01
  -6   1 -16  347.83   18.95
   5  -6 -16  352.41   18.99
  -6   1 -16  329.60   19.03
  -6   1 -16  344.24   18.89
  -6   1 -16  366.49   19.06
   5  -6 -16  345.90   18.96
   5  -6 -16  349.05   19.00
  -6   1 -16  342.53   19.03
   1   5 -16  354.26   18.93
   1   5 -13   38.46    2.72
  -6   1 -13   44.28    2.71
   5  -6 -13   37.28    2.68
  -6   1 -13   43.52    2.85
   1   5 -13   38.95    2.62
  -6   1 -13   44.12    2.73
   5  -6 -13   36.13    2.71
  -6   1 -13   42.12    2.78
  -6   1 -13   36.06    2.75
  -6   1 -13   40.33    2.72
   1   5 -13   42.02    2.74
  -6   1 -13   47.21    2.87
   5  -6 -13   37.67    2.68
  -6   1 -13   41.28    2.66
  -6   1 -13   38.45    2.64
  -6   1 -13   40.47    2.67
  -6   1 -13   40.07    2.63
   5  -6 -13   39.57    2.77
  -6   1 -13   45.12    2.76
   1   5 -13   43.41    2.72
  -6   1 -13   39.09    2.80
   5  -6 -10  390.99   20.92
  -6   1 -10  378.25   20.91
  -6   1 -10  368.75   21.01
   1   5 -10  388.70   20.83
  -6   1 -10  387.31   20.90
  -6   1 -10  405.86   21.01
   5  -6 -10  386.79   20.95
  -6   1 -10  383.92   20.96
   1   5 -10  394.57   20.92
  -6   1 -10  394.19   20.99
  -6   1 -10  386.97   20.94
  -6   1 -10  388.65   20.90
  -6   1 -10  381.82   20.88
  -6   1 -10  393.29   20.86
  -6   1 -10  385.03   20.86
   5  -6 -10  381.12   20.96
   1   5 -10  377.68   20.88
  -6   1  -7    6.69    0.67
  -6   1  -7    5.51    0.64
  -6   1  -7    6.35    0.67
  -6   1  -7    5.96    0.62
   1   5  -7    6.15    0.64
   5  -6  -7    6.49    0.74
  -6   1  -7    6.83    0.78
  -6   1  -7    7.19    0.83
  -6   1  -7    7.65    0.75
  -6   1  -7    6.42    0.74
  -6   1  -7    4.97    0.67
   5  -6  -7    6.78    0.76
  -6   1  -7    6.37    0.75
  -6   1  -7    6.07    0.76
  -6   1  -7    6.48    0.72
   1   5  -7    7.94    0.77
  -6   1  -7    6.38    0.74
  -6   1  -7    6.00    0.67
   5  -6  -7    6.40    0.74
  -6   1  -7    6.49    0.73
  -6   1  -7    5.75    0.77
  -6   1  -7    6.97    0.73
  -6   1  -4    1.94    0.43
  -6   1  -4    2.53    0.39
  -6   1  -4    2.91    0.45
  -6   1  -4    2.85    0.47
  -6   1  -4    1.90    0.36
  -6   1  -4    1.71    0.49
   5  -6  -4    2.45    0.43
  -6   1  -4    1.88    0.44
  -6   1  -4    1.67    0.49
  -6   1  -4    2.22    0.45
  -6   1  -4    1.83    0.44
  -6   1  -4    2.39    0.46
   5  -6  -4    2.14    0.45
  -6   1  -4    1.32    0.41
  -6   1  -4    2.11    0.44
   1   5  -4    1.79    0.43
  -6   1  -4    1.70    0.50
  -6   1  -4    1.62    0.45
  -6   1  -4    2.06    0.49
  -6   1  -1  344.50   18.14
  -6   1  -1  349.56   18.16
  -6   1  -1  337.22   18.16
  -6   1  -1  349.05   18.22
  -6   1  -1  341.79   18.11
  -6   1  -1  327.13   18.08
  -6   1  -1  326.15   18.10
  -6   1  -1  341.06   18.15
  -6   1  -1  320.42   18.05
  -6   1  -1  345.98   18.17
   5  -6  -1  334.98   18.15
  -6   1  -1  342.10   18.14
  -6   1  -1  338.99   18.21
  -6   1  -1  335.40   18.19
  -6   1  -1  332.28   18.19
  -6   1   2   39.01    2.42
   1   5   2   41.71    2.40
  -6   1   2   39.72    2.43
  -6   1   2   37.91    2.40
  -6   1   2   35.35    2.28
  -6   1   2   39.43    2.43
   5  -6   2   38.07    2.36
   5  -6   2   41.02    2.46
  -6   1   2   39.35    2.46
  -6   1   2   34.80    2.36
   1   5   2   38.66    2.37
   1   5   5   92.75    5.44
  -6   1   5  100.25    5.53
  -6   1   5   92.16    5.47
  -6   1   5   97.54    5.53
   1   5   5   98.11    5.49
   5  -6   5  104.83    5.53
  -6   1   5   91.76    5.42
  -6   1   8    1.29    0.34
   5  -6   8    0.69    0.36
   1   5   8    1.06    0.39
  -6   1   8    0.20    0.36
   5  -6   8    0.59    0.29
  -6   1   8    0.37    0.31
  -6   1  11   52.70    3.27
  -6   1  11   49.26    3.26
  -6   1  11   52.32    3.33
  -6   1  11   54.88    3.35
  -6   1  14    2.45    0.57
  -6   1  14    1.80    0.50
  -6   1  14    2.98    0.66
  -6   1  14    2.47    0.63
  -6   1  17    0.29    0.47
  -6   1  17    0.54    0.43
  -6   1  17    0.75    0.51
  -6   1  17    0.43    0.50
  -6   1  20   58.87    3.62
  -6   1  20   52.65    3.51
  -6   1  20   54.00    3.58
  -6   1  20   52.69    3.47
   1   5  20   54.78    3.53
  -6   1  23   12.84    1.23
  -6   1  23   13.16    1.18
   5  -6  23   15.11    1.23
   1   5  23   15.04    1.19
   5  -6  26   34.53    2.13
  -6   1  26   37.16    2.21
  -5   0 -26   47.40    2.86
  -5   0 -23    0.71    0.49
   0   5 -23    1.86    0.48
  -5   0 -23    0.68    0.43
  -5   0 -23    0.93    0.42
   5  -5 -23    1.44    0.46
   0   5 -23    0.65    0.42
  -5   0 -23    0.44    0.46
   0   5 -20  206.15   11.06
  -5   0 -20  179.43   11.08
  -5   0 -20  199.53   11.11
  -5   0 -20  190.53   10.93
   5  -5 -20  195.34   11.00
  -5   0 -20  195.42   11.03
   5  -5 -20  187.45   11.01
  -5   0 -20  202.42   11.06
   0   5 -20  210.50   11.01
   5  -5 -20  192.44   11.03
  -5   0 -20  198.86   11.11
   0   5 -20  194.91   10.90
  -5   0 -17    8.09    1.08
  -5   0 -17   10.11    1.20
   0   5 -17   10.48    1.10
   0   5 -17    8.89    1.06
  -5   0 -17   10.40    1.08
  -5   0 -17   10.97    1.20
   5  -5 -17   10.58    1.16
  -5   0 -17    9.78    1.06
  -5   0 -17   10.79    1.11
  -5   0 -17   10.13    1.18
   5  -5 -17   11.86    1.24
   0   5 -17   12.83    1.17
  -5   0 -17    7.31    1.00
  -5   0 -17    7.71    1.09
   5  -5 -17    8.74    1.12
   0   5 -14 1193.33   62.84
  -5   0 -14 1183.16   62.83
   5  -5 -14 1184.75   62.80
  -5   0 -14 1170.21   62.97
   0   5 -14 1186.51   62.78
  -5   0 -14 1182.04   62.94
  -5   0 -14 1185.40   62.86
   5  -5 -14 1167.04   62.85
  -5   0 -14 1171.84   62.80
  -5   0 -14 1215.95   62.94
  -5   0 -14 1156.21   62.88
  -5   0 -14 1157.00   62.71
   0   5 -14 1202.31   62.86
  -5   0 -14 1160.32   62.72
  -5   0 -14 1192.64   62.78
   5  -5 -14 1170.89   62.91
   5  -5 -14 1179.44   62.89
  -5   0 -14 1176.18   62.88
  -5   0 -14 1158.40   62.95
   0   5 -14 1222.80   62.81
  -5   0 -11  327.39   18.15
  -5   0 -11  333.23   18.28
   0   5 -11  349.48   18.15
   5  -5 -11  353.01   18.18
  -5   0 -11  336.09   18.15
  -5   0 -11  335.31   18.21
   5  -5 -11  320.56   18.18
  -5   0 -11  338.59   18.27
  -5   0 -11  354.02   18.27
  -5   0 -11  334.21   18.24
   0   5 -11  335.30   18.19
  -5   0 -11  341.87   18.14
   5  -5 -11  321.42   18.20
   5  -5 -11  325.33   18.22
  -5   0 -11  324.54   18.28
   0   5 -11  328.52   18.14
  -5   0  -8  206.37   10.98
  -5   0  -8  200.24   11.00
   5  -5  -8  202.21   11.06
  -5   0  -8  193.17   11.07
  -5   0  -8  199.41   11.16
  -5   0  -8  208.42   11.06
  -5   0  -8  200.74   11.13
  -5   0  -8  198.93   11.10
   5  -5  -8  212.86   11.10
   0   5  -8  200.73   11.05
  -5   0  -8  208.93   11.13
  -5   0  -8  197.46   11.12
  -5   0  -8  188.19   10.97
  -5   0  -8  202.88   11.04
   5  -5  -8  203.86   11.12
  -5   0  -8  209.52   11.07
  -5   0  -8  202.99   11.01
   5  -5  -8  202.70   11.09
  -5   0  -8  194.94   11.12
  -5   0  -8  203.87   11.18
  -5   0  -8  200.82   11.00
  -5   0  -8  203.37   11.03
  -5   0  -5    6.14    0.58
  -5   0  -5    6.21    0.56
  -5   0  -5    7.67    0.65
  -5   0  -5    6.57    0.70
  -5   0  -5    5.70    0.60
   5  -5  -5    5.47    0.66
  -5   0  -5    5.46    0.73
  -5   0  -5    5.41    0.67
  -5   0  -5    5.13    0.66
  -5   0  -5    6.80    0.65
  -5   0  -5    6.70    0.76
   5  -5  -5    7.65    0.70
   0   5  -5    5.25    0.54
  -5   0  -5    4.54    0.68
   0   5  -5    6.19    0.67
   5  -5  -5    6.20    0.69
  -5   0  -5    5.61    0.65
  -5   0  -5    6.73    0.62
  -5   0  -5    6.31    0.72
  -5   0  -2  121.29    6.73
  -5   0  -2  122.75    6.76
   0   5  -2  117.72    6.76
  -5   0  -2  121.97    6.71
  -5   0  -2  124.66    6.68
  -5   0  -2  119.74    6.65
  -5   0  -2  126.38    6.68
   5  -5  -2  116.25    6.68
  -5   0  -2  123.60    6.82
  -5   0  -2  114.86    6.67
  -5   0  -2  119.97    6.80
  -5   0  -2  119.30    6.72
   5  -5  -2  114.53    6.67
  -5   0  -2  126.35    6.78
  -5   0  -2  125.15    6.72
  -5   0  -2  125.29    6.81
  -5   0  -2  127.16    6.76
   5  -5  -2  123.26    6.70
   0   5  -2  121.37    6.72
  -5   0  -2  119.79    6.74
  -5   0   1  922.30   50.61
   0   5   1  945.02   50.61
  -5   0   1  940.23   50.63
  -5   0   1  973.66   50.60
   5  -5   1  964.88   50.51
  -5   0   1  958.80   50.59
  -5   0   1  942.21   50.49
  -5   0   1  958.41   50.53
  -5   0   1  981.29   50.60
   5  -5   1  960.85   50.56
  -5   0   1  955.17   50.65
  -5   0   1  931.77   50.59
  -5   0   1  938.69   50.63
   0   5   1  970.97   50.60
  -5   0   4    7.52    0.71
  -5   0   4    5.32    0.66
   0   5   4    7.03    0.68
   0   5   4    5.48    0.65
  -5   0   4    7.65    0.77
   5  -5   4    6.91    0.67
  -5   0   4    6.47    0.61
  -5   0   4    7.38    0.69
   0   5   4    6.92    0.70
  -5   0   7  596.06   31.53
   0   5   7  598.14   31.52
  -5   0   7  584.44   31.50
   0   5   7  591.43   31.48
  -5   0   7  579.90   31.46
  -5   0  10   27.73    1.95
  -5   0  10   30.22    2.01
  -5   0  10   29.04    2.02
  -5   0  13  434.67   23.77
  -5   0  13  450.41   23.85
  -5   0  13  442.78   23.91
  -5   0  13  438.30   23.87
  -5   0  16   14.24    1.37
  -5   0  16   14.53    1.41
  -5   0  16   15.91    1.37
  -5   0  19  103.71    6.36
  -5   0  19  107.76    6.36
  -5   0  22    1.48    0.53
  -5   0  25    6.45    0.79
  -5   0  25    7.67    0.79
   5  -5  25    8.87    0.76
  -5   0  25    6.48    0.78
   0   5  25    8.12    0.80
  -4  -1 -27   21.65    1.45
   5  -4 -24  100.43    5.38
  -4  -1 -24   91.99    5.45
  -4  -1 -24   95.87    5.40
  -4  -1 -24   84.16    5.26
   5  -4 -24   93.93    5.40
  -1   5 -24   90.32    5.26
  -4  -1 -24   89.41    5.28
  -4  -1 -24   92.53    5.41
  -1   5 -21  123.93    6.63
   5  -4 -21  113.48    6.53
  -4  -1 -21  113.92    6.69
   5  -4 -21  114.87    6.55
  -4  -1 -21  113.86    6.63
  -4  -1 -21   91.38    6.40
  -4  -1 -21  105.39    6.53
  -1   5 -21  112.38    6.48
   5  -4 -21  119.52    6.63
   5  -4 -21  120.37    6.62
  -4  -1 -21  105.99    6.53
  -4  -1 -21  118.28    6.70
  -1   5 -18   50.01    3.16
  -1   5 -18   52.53    3.22
  -4  -1 -18   42.58    3.27
  -4  -1 -18   47.10    3.11
   5  -4 -18   43.86    3.15
  -4  -1 -18   43.50    3.19
  -4  -1 -18   48.36    3.22
  -4  -1 -18   44.32    3.19
   5  -4 -18   49.19    3.20
  -4  -1 -18   50.98    3.25
   5  -4 -18   43.48    3.18
  -4  -1 -18   54.07    3.39
  -1   5 -18   49.08    3.11
  -1   5 -15  221.36   12.33
  -4  -1 -15  224.30   12.39
   5  -4 -15  213.73   12.35
   5  -4 -15  217.60   12.26
  -4  -1 -15  217.52   12.48
  -1   5 -15  222.37   12.32
  -4  -1 -15  226.01   12.48
  -4  -1 -15  225.04   12.35
   5  -4 -15  231.83   12.38
  -4  -1 -15  222.59   12.31
  -4  -1 -15  225.82   12.43
  -4  -1 -15  221.41   12.45
  -1   5 -15  232.12   12.38
   5  -4 -15  221.28   12.37
   5  -4 -15  218.76   12.39
  -4  -1 -15  215.88   12.46
  -1   5 -15  227.18   12.31
   5  -4 -12   13.92    1.09
  -4  -1 -12   10.51    1.14
  -1   5 -12   13.39    1.09
  -1   5 -12   10.89    0.94
  -4  -1 -12   11.17    1.11
   5  -4 -12   11.32    1.08
  -4  -1 -12   12.01    1.06
  -4  -1 -12   10.99    1.13
  -1   5 -12   11.72    1.07
  -4  -1 -12   10.73    1.01
  -4  -1 -12   11.21    1.09
   5  -4 -12   10.10    1.03
  -4  -1 -12    9.84    0.93
   5  -4 -12   14.57    1.20
  -4  -1 -12   10.92    1.13
   5  -4  -9   53.45    3.17
  -4  -1  -9   52.83    3.18
  -4  -1  -9   47.51    3.15
   5  -4  -9   56.45    3.19
  -4  -1  -9   56.81    3.31
  -4  -1  -9   52.22    3.18
  -4  -1  -9   54.50    3.28
  -1   5  -9   49.98    3.05
  -4  -1  -9   52.95    3.23
  -1   5  -9   53.41    3.19
  -4  -1  -9   51.47    3.24
  -1   5  -9   53.25    3.20
  -4  -1  -9   50.94    3.26
   5  -4  -9   54.30    3.22
  -4  -1  -9   53.22    3.13
  -4  -1  -9   54.07    3.14
  -4  -1  -9   53.19    3.17
  -4  -1  -9   48.07    3.24
   5  -4  -9   54.02    3.23
  -4  -1  -9   57.29    3.33
   5  -4  -6    4.38    0.51
  -4  -1  -6    3.52    0.59
  -4  -1  -6    4.38    0.56
  -4  -1  -6    3.50    0.54
  -4  -1  -6    2.30    0.44
  -4  -1  -6    3.49    0.56
  -4  -1  -6    3.44    0.55
  -1   5  -6    4.45    0.44
  -1   5  -6    3.24    0.46
   5  -4  -6    3.98    0.54
  -4  -1  -6    3.45    0.47
  -1   5  -6    3.70    0.53
  -4  -1  -6    3.42    0.49
  -4  -1  -6    4.44    0.50
   5  -4  -6    4.29    0.58
  -4  -1  -6    3.86    0.62
  -4  -1  -6    4.16    0.63
  -4  -1  -6    3.78    0.44
  -1   5  -3  569.40   31.30
  -4  -1  -3  581.71   31.16
  -4  -1  -3  600.44   31.36
  -4  -1  -3  587.06   31.23
  -4  -1  -3  614.13   31.34
  -4  -1  -3  588.27   31.29
  -4  -1  -3  582.16   31.33
  -4  -1  -3  591.52   31.32
  -4  -1  -3  586.23   31.29
  -4  -1  -3  599.16   31.36
   5  -4  -3  575.26   31.23
  -4  -1  -3  575.47   31.18
  -4  -1  -3  595.67   31.29
   5  -4  -3  591.29   31.25
  -4  -1  -3  596.09   31.35
  -4  -1  -3  590.38   31.24
  -4  -1  -3  585.60   31.25
  -4  -1   0  133.88    7.32
  -1   5   0  132.45    7.32
  -4  -1   0  141.59    7.29
  -4  -1   0  135.88    7.36
  -4  -1   0  127.91    7.19
  -4  -1   0  141.88    7.28
   5  -4   0  129.26    7.18
  -4  -1   0  139.33    7.32
  -1   5   0  129.44    7.25
  -4  -1   0  124.02    7.13
  -4  -1   0  135.43    7.33
  -4  -1   0  128.99    7.27
   5  -4   0  134.92    7.19
  -1   5   0  137.05    7.32
   5  -4   3  107.04    5.71
  -4  -1   3  100.65    5.79
  -4  -1   3  110.74    5.74
  -4  -1   3  108.83    5.77
  -4  -1   3  108.16    5.80
  -1   5   3  105.71    5.80
  -4  -1   3  101.66    5.79
  -4  -1   3   93.80    5.76
  -1   5   3  109.55    5.82
  -4  -1   3   88.86    5.73
  -4  -1   6  140.62    7.52
  -1   5   6  139.66    7.57
  -4  -1   6  126.02    7.53
  -4  -1   6  117.44    7.52
  -1   5   6  149.13    7.61
  -4  -1   6  147.01    7.51
  -4  -1   6  133.93    7.47
  -1   5   9   13.18    1.04
  -4  -1   9   10.49    1.01
  -1   5   9   14.11    1.09
  -4  -1   9   12.19    1.02
  -4  -1  12   85.27    5.08
  -1   5  12   89.24    5.08
  -4  -1  12   84.48    5.05
  -1   5  15   24.50    1.94
  -4  -1  15   24.02    1.93
  -1   5  15   27.87    1.99
  -1   5  15   30.27    2.01
  -4  -1  15   25.85    1.99
  -4  -1  15   28.43    2.06
  -1   5  18   92.44    5.43
  -4  -1  18   82.91    5.42
  -4  -1  18   93.34    5.52
  -1   5  21   13.72    1.35
  -4  -1  21   14.39    1.42
  -4  -1  21   15.38    1.45
  -4  -1  21   15.50    1.36
  -4  -1  24   14.96    1.38
  -4  -1  24   15.98    1.38
  -4  -1  24   17.81    1.45
  -4  -1  27   10.61    0.87
  -1   5  27   10.39    0.86
  -2   5 -25   61.84    3.56
   5  -3 -25   62.58    3.65
  -3  -2 -25   64.30    3.72
  -3  -2 -25   55.21    3.56
   5  -3 -25   58.89    3.60
  -3  -2 -25   56.17    3.57
  -3  -2 -25   62.90    3.69
  -3  -2 -22    3.13    0.70
  -2   5 -22    3.40    0.63
   5  -3 -22    2.84    0.64
   5  -3 -22    2.34    0.59
  -3  -2 -22    3.66    0.66
  -3  -2 -22    1.65    0.57
  -3  -2 -22    3.18    0.59
   5  -3 -22    4.26    0.70
   5  -3 -22    2.15    0.64
  -3  -2 -22    2.39    0.65
  -3  -2 -22    3.50    0.69
   5  -3 -19   35.15    2.57
  -2   5 -19   41.66    2.62
  -3  -2 -19   36.21    2.67
  -3  -2 -19   32.00    2.49
   5  -3 -19   37.66    2.55
  -3  -2 -19   32.42    2.56
  -3  -2 -19   33.11    2.52
   5  -3 -19   35.46    2.55
  -3  -2 -19   38.86    2.72
   5  -3 -19   35.36    2.57
   5  -3 -16    0.12    0.48
  -2   5 -16   -0.21    0.46
  -3  -2 -16    0.15    0.52
   5  -3 -16    1.07    0.40
  -2   5 -16    0.12    0.40
  -3  -2 -16   -0.13    0.48
  -3  -2 -16    0.12    0.41
  -2   5 -16    0.89    0.40
   5  -3 -16   -0.59    0.48
  -3  -2 -16    0.67    0.43
  -3  -2 -16    0.50    0.43
  -3  -2 -16    1.01    0.50
   5  -3 -16    1.11    0.58
   5  -3 -16    1.00    0.52
  -3  -2 -16    1.74    0.63
  -2   5 -16    0.62    0.41
   5  -3 -13   30.12    2.14
   5  -3 -13   33.21    2.12
  -3  -2 -13   32.40    2.27
  -2   5 -13   31.38    2.15
  -3  -2 -13   31.36    2.21
  -3  -2 -13   29.64    2.12
  -3  -2 -13   29.42    2.11
  -3  -2 -13   32.24    2.20
  -2   5 -13   31.00    2.16
  -3  -2 -13   30.40    2.17
   5  -3 -13   33.47    2.19
   5  -3 -13   29.98    2.15
  -3  -2 -13   29.28    2.22
  -2   5 -13   34.51    2.12
   5  -3 -10   67.68    4.05
  -3  -2 -10   69.81    4.04
  -3  -2 -10   67.49    4.16
  -2   5 -10   69.40    4.09
  -3  -2 -10   72.90    4.18
  -3  -2 -10   69.45    4.11
  -2   5 -10   67.70    4.03
  -2   5 -10   70.17    4.00
  -3  -2 -10   74.06    4.09
  -3  -2 -10   69.09    4.11
  -2   5 -10   67.30    4.04
  -3  -2 -10   69.47    4.12
  -3  -2 -10   66.94    4.18
  -3  -2 -10   69.29    4.09
  -2   5 -10   70.73    4.09
  -3  -2 -10   69.05    3.96
   5  -3 -10   71.21    4.10
   5  -3 -10   69.26    4.09
  -3  -2 -10   67.38    4.16
   5  -3  -7   76.49    4.36
  -3  -2  -7   77.67    4.37
  -3  -2  -7   81.06    4.50
  -2   5  -7   75.31    4.38
  -3  -2  -7   77.86    4.44
  -3  -2  -7   79.02    4.47
  -2   5  -7   74.63    4.32
  -3  -2  -7   77.06    4.45
  -3  -2  -7   78.52    4.39
  -3  -2  -7   76.50    4.41
  -3  -2  -7   74.77    4.31
   5  -3  -7   73.75    4.39
   5  -3  -7   79.74    4.41
  -3  -2  -7   76.51    4.48
   5  -3  -4   37.93    2.31
  -2   5  -4   40.07    2.44
  -3  -2  -4   41.31    2.49
  -3  -2  -4   42.87    2.48
  -3  -2  -4   41.70    2.45
  -3  -2  -4   38.94    2.45
  -3  -2  -4   37.17    2.37
  -3  -2  -4   39.13    2.47
  -3  -2  -4   39.30    2.32
   5  -3  -4   41.31    2.38
  -3  -2  -4   42.19    2.49
   5  -3  -4   36.70    2.35
  -3  -2  -4   41.42    2.48
  -3  -2  -4   50.19    2.47
  -3  -2  -4   36.57    2.30
  -2   5  -1   44.08    2.50
  -3  -2  -1   42.20    2.44
  -3  -2  -1   43.25    2.52
  -3  -2  -1   42.16    2.46
  -3  -2  -1   42.15    2.46
  -3  -2  -1   40.85    2.47
  -3  -2  -1   40.47    2.37
  -3  -2  -1   42.45    2.51
  -2   5  -1   37.67    2.43
  -2   5  -1   39.78    2.35
   5  -3  -1   38.97    2.34
  -3  -2  -1   39.00    2.29
  -3  -2  -1   43.22    2.51
  -2   5  -1   43.99    2.51
   5  -3  -1   39.92    2.34
  -3  -2  -1   43.19    2.47
  -3  -2   2    0.12    0.38
  -2   5   2    0.56    0.38
  -3  -2   2    0.06    0.28
  -3  -2   2    0.11    0.28
  -2   5   2   -0.26    0.36
  -3  -2   2    0.34    0.25
  -2   5   2    0.32    0.33
  -3  -2   2    0.43    0.36
  -3  -2   2    0.71    0.34
  -2   5   2    0.69    0.40
  -3  -2   5  265.23   13.55
  -2   5   5  244.69   13.57
  -2   5   5  250.14   13.59
  -3  -2   5  255.17   13.52
  -2   5   5  251.70   13.52
  -3  -2   5  255.85   13.57
  -2   5   5  249.90   13.60
  -3  -2   5  260.99   13.57
  -3  -2   5  234.22   13.42
  -3  -2   5  256.41   13.47
  -3  -2   5  245.54   13.45
  -2   5   8  412.06   22.08
  -2   5   8  399.66   21.99
  -3  -2   8  405.85   21.98
  -3  -2   8  412.01   22.10
  -2   5   8  410.33   22.09
  -3  -2   8  425.63   22.09
  -3  -2   8  418.24   22.10
  -2   5  11   50.56    2.99
  -3  -2  11   46.52    2.90
  -3  -2  11   45.72    2.94
  -2   5  11   42.64    2.91
  -3  -2  11   47.32    3.02
  -2   5  11   48.18    2.96
  -2   5  14   50.34    3.22
  -3  -2  14   49.94    3.14
  -3  -2  14   47.96    3.26
  -2   5  14   49.06    3.18
  -2   5  14   52.32    3.21
  -3  -2  14   49.85    3.19
  -3  -2  14   46.08    3.16
  -2   5  17   -0.13    0.35
  -2   5  17   -0.14    0.42
  -3  -2  17    0.14    0.46
  -3  -2  17    0.86    0.52
  -2   5  17   -0.14    0.48
  -2   5  20   75.69    4.65
  -3  -2  20   74.54    4.72
  -2   5  20   75.89    4.71
  -3  -2  23   32.58    2.39
  -2   5  23   33.66    2.36
  -2   5  26   52.07    3.04
  -3  -2  26   45.19    3.01
  -3  -2  26   47.16    3.00
  -3  -2  26   50.81    3.04
  -2   5  26   51.01    3.07
  -3   5 -26  154.31    8.59
  -2  -3 -26  153.57    8.62
   5  -2 -26  170.38    8.69
  -2  -3 -26  163.60    8.67
   5  -2 -26  138.83    8.56
  -2  -3 -26  157.15    8.62
  -2  -3 -26  165.03    8.70
  -2  -3 -23   26.27    1.99
   5  -2 -23   30.32    2.03
   5  -2 -23   23.84    1.87
  -2  -3 -23   27.09    2.02
  -2  -3 -23   26.54    1.97
   5  -2 -23   22.76    1.89
  -3   5 -23   29.40    1.98
   5  -2 -20    5.33    0.85
  -2  -3 -20    5.74    0.91
  -3   5 -20    4.45    0.75
  -2  -3 -20    5.04    0.77
   5  -2 -20    5.49    0.82
   5  -2 -20    6.52    0.86
  -2  -3 -20    6.43    0.95
   5  -2 -20    5.92    0.88
   5  -2 -17    0.25    0.52
  -2  -3 -17    1.02    0.63
  -3   5 -17    1.53    0.50
  -2  -3 -17    0.13    0.39
  -2  -3 -17   -0.28    0.47
   5  -2 -17    1.13    0.51
   5  -2 -17    0.64    0.51
  -2  -3 -17   -0.30    0.57
   5  -2 -14   92.84    5.36
  -3   5 -14   86.03    5.22
   5  -2 -14   90.70    5.24
  -2  -3 -14   86.60    5.42
  -3   5 -14   91.02    5.34
  -3   5 -14   94.61    5.27
  -2  -3 -14   98.30    5.35
  -3   5 -14   88.20    5.27
  -2  -3 -14   89.42    5.30
  -2  -3 -14   94.37    5.41
  -2  -3 -14   88.34    5.40
   5  -2 -14   92.52    5.36
   5  -2 -14   86.26    5.32
  -2  -3 -14   89.08    5.45
  -3   5 -14   92.49    5.23
   5  -2 -14   92.35    5.37
  -3   5 -11  497.11   27.17
  -2  -3 -11  500.67   27.34
  -3   5 -11  519.15   27.29
  -2  -3 -11  507.56   27.33
  -3   5 -11  514.90   27.21
  -2  -3 -11  545.33   27.32
  -3   5 -11  513.07   27.19
  -2  -3 -11  514.26   27.27
  -3   5 -11  506.16   27.24
  -3   5 -11  529.68   27.26
  -2  -3 -11  492.02   27.33
  -3   5 -11  510.68   27.20
   5  -2 -11  488.40   27.26
   5  -2 -11  479.16   27.24
   5  -2 -11  509.47   27.28
  -2  -3 -11  514.38   27.36
  -3   5  -8    1.81    0.41
  -2  -3  -8    2.12    0.47
  -2  -3  -8    2.75    0.54
  -2  -3  -8    2.33    0.49
  -2  -3  -8    2.23    0.43
  -3   5  -8    1.86    0.40
  -2  -3  -8    3.63    0.55
  -3   5  -8    2.34    0.43
  -2  -3  -8    2.02    0.47
   5  -2  -8    2.13    0.42
  -3   5  -8    2.27    0.42
   5  -2  -8    1.51    0.39
   5  -2  -8    1.63    0.42
  -2  -3  -8    3.09    0.56
  -2  -3  -5  615.36   33.47
  -2  -3  -5  658.64   33.62
  -2  -3  -5  639.83   33.61
  -2  -3  -5  645.97   33.60
  -2  -3  -5  626.22   33.54
  -3   5  -5  637.14   33.54
  -2  -3  -5  644.76   33.63
  -3   5  -5  631.51   33.57
  -2  -3  -5  635.85   33.60
   5  -2  -5  596.81   33.50
  -3   5  -2    8.30    0.76
  -2  -3  -2    9.82    0.79
  -2  -3  -2    7.75    0.79
  -3   5  -2    7.60    0.76
  -3   5  -2    8.08    0.73
  -2  -3  -2    9.59    0.67
  -2  -3  -2   10.39    0.82
  -3   5  -2    7.20    0.81
   5  -2  -2    7.84    0.63
  -2  -3  -2    8.53    0.60
  -3   5   1  231.20   12.62
  -3   5   1  237.21   12.62
  -2  -3   1  232.25   12.51
  -2  -3   1  238.05   12.57
  -2  -3   1  224.21   12.53
  -2  -3   1  236.48   12.54
  -3   5   1  239.31   12.62
  -2  -3   1  226.67   12.60
  -2  -3   4   29.79    1.85
  -3   5   4   32.76    1.93
  -3   5   4   30.01    1.91
  -3   5   4   29.79    1.87
  -2  -3   4   26.22    1.86
  -3   5   4   26.94    1.90
  -2  -3   4   29.91    1.86
  -2  -3   4   29.12    1.75
  -2  -3   4   29.88    1.88
  -3   5   7    2.25    0.48
  -3   5   7    2.20    0.42
  -2  -3   7    1.21    0.31
  -3   5   7    1.33    0.46
  -2  -3   7    1.75    0.40
  -2  -3   7    1.42    0.40
  -2  -3   7    1.64    0.44
  -2  -3  10  159.17    8.97
  -2  -3  10  160.65    8.95
  -3   5  10  167.94    9.04
  -3   5  10  161.19    8.94
  -2  -3  10  151.07    8.99
  -3   5  10  167.48    9.02
  -3   5  10  164.25    9.03
  -2  -3  13   50.74    3.26
  -2  -3  13   55.85    3.39
  -3   5  13   53.32    3.41
  -3   5  13   55.69    3.32
  -3   5  13   50.04    3.36
  -2  -3  13   56.24    3.46
  -3   5  13   52.64    3.40
  -2  -3  16  102.16    6.11
  -3   5  16  109.46    6.30
  -3   5  16  103.47    6.27
  -2  -3  16  107.84    6.34
  -3   5  16  107.19    6.28
  -3   5  19   48.22    3.19
  -3   5  19   47.99    3.17
  -2  -3  19   43.81    3.12
  -2  -3  19   41.53    3.10
  -3   5  19   46.72    3.12
  -3   5  22   23.59    1.75
  -2  -3  22   18.95    1.58
  -3   5  22   17.84    1.61
  -2  -3  22   20.27    1.69
  -2  -3  22   17.40    1.62
  -3   5  25    0.24    0.27
  -2  -3  25    0.24    0.32
  -2  -3  25    0.41    0.38
  -2  -3  25    1.00    0.44
  -2  -3  25    0.40    0.38
  -4   5 -27   65.14    3.82
  -1  -4 -27   67.89    3.84
  -1  -4 -27   69.73    3.88
  -4   5 -24   24.01    1.77
   5  -1 -24   27.76    1.83
  -1  -4 -24   22.32    1.74
   5  -1 -24   21.29    1.64
  -1  -4 -24   24.99    1.82
  -1  -4 -24   21.65    1.75
   5  -1 -24   23.87    1.75
  -1  -4 -24   26.22    1.84
   5  -1 -24   26.14    1.83
   5  -1 -21  120.18    7.08
  -4   5 -21  118.11    7.05
  -4   5 -21  117.73    6.98
  -1  -4 -21  111.55    7.06
   5  -1 -21  122.23    7.01
  -4   5 -21  125.89    7.03
  -1  -4 -21  125.36    7.15
   5  -1 -21  130.92    7.09
  -1  -4 -21  116.23    7.13
   5  -1 -21  124.44    7.08
   5  -1 -18   76.70    4.75
  -4   5 -18   75.33    4.68
  -1  -4 -18   74.02    4.79
  -4   5 -18   76.97    4.70
  -4   5 -18   77.94    4.66
  -1  -4 -18   74.16    4.81
   5  -1 -18   78.70    4.76
   5  -1 -18   82.49    4.79
   5  -1 -18   75.44    4.74
  -1  -4 -18   82.36    4.91
   5  -1 -15   74.81    4.17
  -4   5 -15   72.27    4.28
  -1  -4 -15   67.02    4.35
  -4   5 -15   73.94    4.25
  -4   5 -15   65.45    4.22
  -1  -4 -15   62.41    4.22
  -1  -4 -15   72.85    4.42
  -4   5 -15   67.83    4.18
   5  -1 -15   72.10    4.32
   5  -1 -15   67.02    4.27
   5  -1 -15   77.40    4.36
  -4   5 -12    1.28    0.45
  -1  -4 -12    1.94    0.59
  -4   5 -12    0.86    0.39
  -4   5 -12    1.50    0.38
  -4   5 -12    2.12    0.46
  -1  -4  -9    7.60    0.77
  -4   5  -9    5.71    0.63
  -1  -4  -9    5.94    0.73
  -4   5  -9    6.40    0.71
  -1  -4  -9    5.45    0.67
  -1  -4  -9    8.27    0.83
  -4   5  -9    7.35    0.69
  -4   5  -9    7.04    0.75
   5  -1  -9    7.57    0.71
   5  -1  -9    8.81    0.76
  -1  -4  -9    7.01    0.76
  -4   5  -6    3.76    0.46
  -1  -4  -6    4.89    0.56
  -1  -4  -6    5.08    0.55
  -4   5  -6    3.97    0.57
   5  -1  -6    3.90    0.49
   5  -1  -6    3.45    0.47
  -1  -4  -6    5.26    0.58
  -4   5  -3   73.67    4.27
  -1  -4  -3   75.31    4.27
  -4   5  -3   78.49    4.32
  -1  -4  -3   78.46    4.32
  -4   5  -3   80.10    4.30
  -4   5  -3   87.58    4.21
   5  -1  -3   70.47    4.16
  -1  -4  -3   81.32    4.32
   5  -1  -3   75.81    4.19
  -1  -4  -3   79.09    4.27
  -4   5   0   15.41    1.18
  -1  -4   0   14.40    1.06
  -1  -4   0   12.08    1.03
  -1  -4   0   17.00    1.11
  -4   5   0   14.13    1.13
  -1  -4   0   15.24    1.03
  -1  -4   0   13.23    1.07
  -1  -4   0   16.89    1.11
  -4   5   0   15.26    1.15
  -4   5   0   17.90    1.05
  -1  -4   3 1016.25   53.29
  -4   5   3 1024.55   53.36
  -4   5   3 1000.34   53.37
  -4   5   3 1016.82   53.36
  -4   5   3 1023.04   53.37
  -1  -4   3 1030.74   53.35
  -4   5   3 1007.99   53.36
  -1  -4   3 1011.19   53.35
  -4   5   3  960.44   53.19
  -1  -4   6 1488.55   79.33
  -4   5   6 1519.97   79.38
  -4   5   6 1513.48   79.36
  -1  -4   6 1482.35   79.37
  -4   5   6 1486.15   79.36
  -1  -4   9   85.02    4.94
  -1  -4   9   88.33    4.99
  -4   5   9   82.23    5.02
  -4   5   9   86.36    4.99
  -4   5   9   88.61    5.03
  -4   5   9   85.74    5.04
  -1  -4  12  403.59   21.51
  -1  -4  12  394.22   21.57
  -4   5  12  407.55   21.66
  -4   5  12  389.90   21.58
  -1  -4  12  391.08   21.67
  -4   5  12  402.25   21.65
  -4   5  12  406.14   21.67
  -4   5  15  111.40    6.39
  -4   5  15  108.65    6.28
  -1  -4  15  102.46    6.34
  -4   5  15  102.31    6.32
  -4   5  15  111.90    6.41
  -4   5  18  370.49   20.31
  -4   5  18  356.04   20.15
  -4   5  18  386.36   20.35
  -1  -4  18  368.10   20.35
  -4   5  18  374.38   20.31
  -4   5  21   25.58    2.06
  -4   5  21   26.84    2.04
  -1  -4  21   24.06    1.99
  -1  -4  21   26.81    2.06
  -4   5  21   23.92    1.98
  -4   5  24  178.95   10.15
  -1  -4  24  181.04   10.19
  -1  -4  24  186.60   10.20
  -4   5  27   60.97    3.63
  -4   5  27   60.80    3.61
  -1  -4  27   66.38    3.64
  -1  -4  27   62.03    3.62
  -5   5 -25    9.33    0.86
   0  -5 -25    9.68    0.88
   5   0 -25    8.03    0.81
   5   0 -25    7.67    0.78
   0  -5 -25    9.20    0.87
   5   0 -25    8.52    0.84
   0  -5 -25    8.14    0.85
   5   0 -22    2.51    0.49
  -5   5 -22    1.20    0.50
   0  -5 -22    1.94    0.60
   5   0 -22    1.90    0.54
   5   0 -19  116.65    6.59
  -5   5 -19  115.56    6.59
   0  -5 -19  105.40    6.53
  -5   5 -19  110.89    6.45
  -5   5 -19  103.48    6.43
   5   0 -19  113.53    6.56
   5   0 -19  117.74    6.60
   5   0 -19  107.02    6.56
   0  -5 -19  117.65    6.67
   0  -5 -16   15.31    1.43
  -5   5 -16   18.65    1.50
  -5   5 -16   16.15    1.41
   0  -5 -16   16.38    1.56
   5   0 -16   17.06    1.49
  -5   5 -16   18.14    1.37
   5   0 -16   15.38    1.45
   5   0 -16   17.75    1.50
  -5   5 -13  451.00   24.27
  -5   5 -13  437.03   24.20
  -5   5 -13  453.24   24.27
  -5   5 -13  461.27   24.30
   0  -5 -13  459.11   24.45
  -5   5 -13  454.81   24.28
  -5   5 -13  438.81   24.19
   5   0 -13  464.54   24.32
   5   0 -13  441.91   24.31
  -5   5 -10   30.42    1.87
  -5   5 -10   23.02    1.80
   0  -5 -10   26.90    1.83
   0  -5 -10   26.43    1.95
  -5   5 -10   28.05    1.86
   5   0 -10   27.78    1.83
   5   0 -10   24.90    1.78
   5   0  -7  579.48   31.12
  -5   5  -7  583.80   31.22
   0  -5  -7  594.07   31.31
  -5   5  -7  585.08   31.22
   0  -5  -7  606.42   31.20
   5   0  -7  584.28   31.15
  -5   5  -7  578.31   31.15
   0  -5  -7  571.83   31.14
   0  -5  -4    7.14    0.61
  -5   5  -4    5.99    0.70
   0  -5  -4    7.45    0.70
  -5   5  -4    5.14    0.72
  -5   5  -4    6.30    0.62
   0  -5  -4    6.63    0.67
  -5   5  -4    6.66    0.64
   0  -5  -1  953.29   50.23
   0  -5  -1  998.88   50.21
  -5   5  -1  956.66   50.29
  -5   5  -1  911.12   50.14
  -5   5  -1  927.16   50.18
   0  -5  -1  961.81   50.19
  -5   5  -1  933.56   50.21
  -5   5   2  124.85    6.67
  -5   5   2  121.30    6.68
  -5   5   2  123.53    6.67
   0  -5   2  125.90    6.67
  -5   5   2  120.11    6.69
  -5   5   2  113.74    6.51
  -5   5   2  115.31    6.66
  -5   5   2  118.20    6.59
  -5   5   5    6.64    0.73
  -5   5   5    7.16    0.73
   0  -5   5    6.25    0.71
  -5   5   5    6.72    0.71
  -5   5   5    6.52    0.72
  -5   5   8  207.02   11.08
   0  -5   8  201.85   10.98
  -5   5   8  201.66   11.04
  -5   5   8  197.28   11.06
   0  -5   8  203.44   11.07
  -5   5   8  193.01   10.99
   0  -5  11  344.44   18.34
   0  -5  11  332.80   18.39
  -5   5  11  339.07   18.50
  -5   5  11  342.56   18.52
  -5   5  11  336.79   18.49
   0  -5  14 1197.80   63.13
   0  -5  14 1200.99   63.27
  -5   5  14 1188.35   63.27
  -5   5  14 1154.94   63.24
  -5   5  17    9.83    1.16
  -5   5  17    9.16    1.04
   0  -5  17    8.04    1.06
  -5   5  17    9.77    1.15
  -5   5  17    8.18    1.08
  -5   5  20  208.92   11.09
  -5   5  20  192.17   10.92
   0  -5  20  197.02   11.05
  -5   5  20  188.01   11.01
  -5   5  20  187.70   11.03
  -5   5  23    1.40    0.54
   0  -5  23    1.43    0.50
   0  -5  23    1.51    0.53
  -5   5  23    0.23    0.39
  -5   5  26   43.73    2.67
  -5   5  26   41.60    2.70
   0  -5  26   50.54    2.74
  -5   5  26   41.75    2.65
  -6   5 -26    2.14    0.35
   1  -6 -26    2.70    0.39
   5   1 -26    1.45    0.33
   5   1 -23    7.12    0.78
  -6   5 -23    5.53    0.74
   5   1 -23    6.62    0.75
   5   1 -23    5.29    0.64
  -6   5 -23    5.20    0.70
   1  -6 -23    6.95    0.85
   5   1 -23    6.34    0.72
   5   1 -23    6.45    0.75
   1  -6 -23    4.13    0.67
  -6   5 -20    0.12    0.46
   5   1 -20    0.24    0.46
  -6   5 -20    0.43    0.39
  -6   5 -20    0.12    0.44
   1  -6 -20    1.13    0.52
   5   1 -20    0.61    0.43
   5   1 -20    0.72    0.50
   5   1 -20    0.62    0.50
   1  -6 -20    0.63    0.42
  -6   5 -17   11.20    1.22
  -6   5 -17   13.02    1.28
  -6   5 -17   17.03    1.44
   1  -6 -17   13.12    1.40
   5   1 -17   15.59    1.36
  -6   5 -17   12.13    1.17
   5   1 -17   14.83    1.34
   5   1 -17   16.31    1.41
   1  -6 -17   15.72    1.39
  -6   5 -14   15.58    1.34
  -6   5 -14   15.42    1.32
  -6   5 -14   16.32    1.40
  -6   5 -14   18.08    1.44
  -6   5 -14   16.39    1.43
   1  -6 -14   17.02    1.54
  -6   5 -14   16.81    1.42
  -6   5 -14   15.87    1.35
   5   1 -14   15.54    1.40
   5   1 -14   19.12    1.49
  -6   5 -11   -0.29    0.35
  -6   5 -11    0.19    0.40
  -6   5 -11    0.44    0.39
   1  -6 -11   -0.63    0.44
   1  -6 -11   -0.31    0.36
  -6   5 -11    0.66    0.36
  -6   5 -11    0.92    0.41
  -6   5 -11    0.65    0.37
   5   1 -11    0.10    0.39
   5   1 -11   -0.28    0.34
  -6   5 -11    0.77    0.32
   1  -6  -8   84.68    4.75
  -6   5  -8   82.46    4.65
  -6   5  -8   76.05    4.57
   1  -6  -8   80.56    4.64
  -6   5  -8   73.69    4.50
  -6   5  -8   75.43    4.51
   5   1  -8   83.99    4.57
  -6   5  -8   76.08    4.55
   1  -6  -8   78.38    4.57
   5   1  -8   79.48    4.54
  -6   5  -5   70.94    4.00
  -6   5  -5   72.79    4.12
  -6   5  -5   65.40    4.03
  -6   5  -5   67.21    4.01
   1  -6  -5   69.93    4.07
  -6   5  -5   67.30    4.03
  -6   5  -5   74.40    4.10
   1  -6  -2  273.75   15.02
  -6   5  -2  276.40   15.05
   1  -6  -2  289.80   15.08
  -6   5  -2  282.62   14.99
  -6   5  -2  275.81   14.97
  -6   5  -2  270.63   15.02
   1  -6   1   14.04    1.08
  -6   5   1   13.12    1.06
  -6   5   1   12.54    0.94
  -6   5   1   11.71    0.98
  -6   5   4  269.21   14.74
  -6   5   4  271.56   14.75
  -6   5   4  279.93   14.76
  -6   5   4  269.86   14.71
   1  -6   4  279.90   14.79
  -6   5   4  283.64   14.82
   1  -6   4  277.11   14.82
   1  -6   4  269.83   14.74
  -6   5   4  257.23   14.62
  -6   5   7  195.50   10.54
  -6   5   7  186.67   10.58
  -6   5   7  196.26   10.60
  -6   5   7  200.98   10.67
  -6   5   7  181.30   10.52
   1  -6   7  192.72   10.64
   1  -6   7  198.86   10.52
  -6   5   7  184.32   10.50
  -6   5  10    7.05    0.87
   1  -6  10    6.27    0.70
   1  -6  10    7.83    0.82
   1  -6  10    6.43    0.85
  -6   5  10    9.25    0.93
   1  -6  13  178.33   10.03
  -6   5  13  179.01   10.17
  -6   5  13  180.41   10.21
  -6   5  13  180.64   10.17
  -6   5  16  150.43    8.65
  -6   5  16  146.76    8.59
   1  -6  16  148.13    8.65
  -6   5  16  147.74    8.62
  -6   5  16  150.83    8.66
  -6   5  19   65.59    4.28
   1  -6  19   69.75    4.32
  -6   5  19   68.92    4.30
  -6   5  19   69.03    4.33
  -6   5  19   62.12    4.19
   1  -6  22  131.73    7.17
  -6   5  22  128.06    7.18
  -6   5  22  118.78    7.05
  -6   5  22  117.13    7.05
  -6   5  25    1.27    0.35
  -6   5  25    1.97    0.42
   1  -6  25    1.37    0.40
   1  -6  25    1.92    0.41
   5   2 -24    4.21    0.51
  -7   5 -24    3.01    0.47
  -7   5 -24    3.00    0.49
   2  -7 -24    4.30    0.56
   5   2 -24    3.26    0.49
   5   2 -24    3.55    0.51
   2  -7 -24    4.50    0.55
  -7   5 -21   28.98    2.04
   5   2 -21   27.68    2.01
   5   2 -21   30.02    2.02
  -7   5 -21   28.32    1.99
  -7   5 -21   27.81    2.07
  -7   5 -21   29.05    2.07
   5   2 -21   30.80    2.05
   5   2 -21   26.72    2.01
   5   2 -21   31.36    2.10
  -7   5 -18   18.53    1.59
  -7   5 -18   16.63    1.58
  -7   5 -18   18.55    1.64
   2  -7 -18   17.03    1.66
   5   2 -18   23.88    1.73
  -7   5 -18   23.09    1.63
   5   2 -18   20.26    1.67
   5   2 -18   22.93    1.72
  -7   5 -15   13.85    1.25
  -7   5 -15   14.89    1.29
  -7   5 -15   14.65    1.29
  -7   5 -15   12.85    1.26
  -7   5 -15   13.46    1.35
   2  -7 -15   13.44    1.40
   2  -7 -15   12.03    1.23
  -7   5 -15   13.30    1.23
   5   2 -15   15.14    1.33
   5   2 -15   14.65    1.34
  -7   5 -12   56.48    3.95
  -7   5 -12   70.29    4.05
  -7   5 -12   70.77    4.04
  -7   5 -12   57.25    4.01
  -7   5 -12   60.49    4.07
   2  -7 -12   68.53    4.11
   2  -7 -12   63.67    4.15
  -7   5 -12   62.59    4.05
   5   2 -12   70.26    4.06
  -7   5 -12   63.20    3.99
   5   2 -12   79.79    4.14
  -7   5  -9   16.09    1.25
  -7   5  -9   12.31    1.21
  -7   5  -9   14.25    1.27
  -7   5  -9   12.67    1.27
  -7   5  -9   16.14    1.25
   2  -7  -9   15.11    1.34
  -7   5  -9   15.32    1.30
  -7   5  -9   18.91    1.35
   2  -7  -9   15.65    1.30
   5   2  -9   15.43    1.26
  -7   5  -6   57.72    3.55
  -7   5  -6   59.99    3.60
  -7   5  -6   60.25    3.64
  -7   5  -6   61.18    3.58
   2  -7  -6   54.55    3.63
  -7   5  -6   58.85    3.63
  -7   5  -6   63.10    3.64
  -7   5  -3    5.73    0.67
   2  -7  -3    6.86    0.78
  -7   5  -3    6.76    0.71
  -7   5  -3    5.31    0.68
  -7   5  -3    5.40    0.71
   2  -7   0  109.44    6.39
  -7   5   0  112.41    6.41
  -7   5   0  111.13    6.37
  -7   5   0  112.23    6.31
  -7   5   0  117.41    6.37
  -7   5   0  112.05    6.39
   2  -7   3   24.77    1.76
  -7   5   3   26.14    1.83
  -7   5   3   21.48    1.80
   2  -7   6   27.43    2.10
  -7   5   6   31.79    2.16
   2  -7   6   31.37    2.16
  -7   5   6   31.31    2.09
  -7   5   9   55.02    3.53
  -7   5   9   55.46    3.45
  -7   5   9   52.37    3.39
   2  -7   9   56.59    3.51
   2  -7  12  163.90    9.40
  -7   5  12  169.98    9.46
  -7   5  12  166.39    9.25
  -7   5  12  159.82    9.36
  -7   5  15  107.27    6.41
  -7   5  15  105.87    6.38
  -7   5  18    3.55    0.71
   2  -7  18    1.58    0.57
  -7   5  18    2.86    0.65
  -7   5  21    2.40    0.52
  -7   5  21    2.10    0.48
   2  -7  21    3.36    0.64
  -7   5  21    1.43    0.49
  -7   5  24   13.33    1.13
   2  -7  24   15.86    1.18
   2  -7  24   14.37    1.14
  -8   5 -22    7.20    0.68
   5   3 -22    5.73    0.67
  -8   5 -22    6.70    0.70
  -8   5 -22    7.07    0.66
   3  -8 -22    6.64    0.72
  -8   5 -22    6.56    0.72
   5   3 -22    5.44    0.67
   5   3 -22    7.20    0.73
  -8   5 -19   22.93    1.74
  -8   5 -19   23.74    1.78
  -8   5 -19   26.60    1.85
  -8   5 -19   22.26    1.68
  -8   5 -19   25.49    1.85
   5   3 -19   25.71    1.83
   5   3 -19   22.96    1.78
   5   3 -19   23.08    1.76
  -8   5 -16    4.82    0.76
  -8   5 -16    8.55    0.97
  -8   5 -16    7.98    0.86
  -8   5 -16    5.56    0.84
  -8   5 -16    8.56    0.98
  -8   5 -16    6.06    0.85
   5   3 -16    6.67    0.85
   5   3 -16    9.00    0.97
  -8   5 -13   81.35    5.06
  -8   5 -13   80.86    5.01
  -8   5 -13   85.46    5.01
  -8   5 -13   86.19    5.16
  -8   5 -13   88.23    5.19
   3  -8 -13   81.60    5.10
   5   3 -13   89.71    5.09
  -8   5 -13   90.63    5.09
   3  -8 -13   78.78    5.04
  -8   5 -13   82.53    5.02
   5   3 -13   86.26    5.10
  -8   5 -10    2.57    0.63
  -8   5 -10    1.72    0.52
  -8   5 -10    1.17    0.48
  -8   5 -10    2.89    0.58
  -8   5 -10    2.00    0.59
   3  -8 -10    2.75    0.67
  -8   5 -10    1.33    0.55
  -8   5 -10    2.12    0.52
   3  -8 -10    3.25    0.63
   5   3 -10    2.82    0.56
  -8   5 -10    0.94    0.50
  -8   5  -7   21.30    1.59
  -8   5  -7   18.42    1.57
  -8   5  -7   20.93    1.57
  -8   5  -7   16.69    1.40
   3  -8  -7   21.55    1.66
  -8   5  -7   19.00    1.56
  -8   5  -7   19.46    1.54
  -8   5  -7   19.64    1.54
   3  -8  -7   19.49    1.59
  -8   5  -7   18.59    1.53
  -8   5  -7   19.39    1.51
  -8   5  -4   61.53    3.93
  -8   5  -4   59.89    3.94
  -8   5  -4   68.28    3.97
  -8   5  -4   60.93    3.84
  -8   5  -4   68.99    3.96
   3  -8  -4   67.48    4.05
  -8   5  -4   68.22    3.96
  -8   5  -4   67.53    4.02
   3  -8  -1  199.14   10.67
  -8   5  -1  185.87   10.54
  -8   5  -1  175.22   10.53
  -8   5  -1  188.76   10.56
   3  -8  -1  202.99   10.72
  -8   5  -1  199.68   10.63
  -8   5  -1  196.64   10.67
   3  -8   2   19.67    1.58
  -8   5   2   24.18    1.65
  -8   5   2   19.55    1.53
  -8   5   2   22.12    1.66
  -8   5   2   18.18    1.50
  -8   5   2   21.59    1.64
  -8   5   5   26.97    2.06
   3  -8   5   31.36    2.17
  -8   5   5   33.61    2.21
   3  -8   5   33.30    2.21
  -8   5   5   28.49    2.01
  -8   5   5   26.73    2.09
   3  -8   8  118.03    6.86
  -8   5   8  118.02    6.79
  -8   5   8  114.93    6.85
   3  -8  11  116.32    6.44
  -8   5  11  104.25    6.29
  -8   5  11  105.18    6.34
  -8   5  14    1.34    0.57
  -8   5  14    2.04    0.52
  -8   5  17    0.70    0.56
   3  -8  17    2.24    0.59
  -8   5  17    0.79    0.46
  -8   5  20    5.32    0.77
  -8   5  20    6.03    0.78
   3  -8  20    5.42    0.75
  -8   5  23   31.33    2.02
   5   4 -20   23.35    1.67
  -9   5 -20   21.46    1.62
  -9   5 -20   26.27    1.70
  -9   5 -20   25.48    1.74
  -9   5 -20   22.69    1.59
  -9   5 -20   25.91    1.73
   5   4 -20   24.92    1.69
   5   4 -20   24.48    1.65
   5   4 -20   26.75    1.72
  -9   5 -17    0.87    0.45
  -9   5 -17    0.30    0.35
  -9   5 -17   -0.46    0.39
  -9   5 -17   -0.45    0.49
   5   4 -17    0.42    0.38
  -9   5 -17    0.55    0.40
   5   4 -17    0.29    0.40
  -9   5 -14   13.06    1.26
  -9   5 -14   14.37    1.35
  -9   5 -14   17.04    1.40
   5   4 -14   12.95    1.22
   4  -9 -14   12.12    1.22
  -9   5 -14   15.13    1.30
   5   4 -14   14.99    1.28
  -9   5 -11    1.94    0.57
  -9   5 -11    1.62    0.58
  -9   5 -11    0.80    0.42
  -9   5 -11    1.81    0.56
   4  -9 -11    1.93    0.60
   4  -9 -11    1.42    0.52
  -9   5 -11    1.40    0.59
  -9   5 -11    1.62    0.54
   5   4 -11    0.80    0.48
  -9   5  -8  554.55   30.89
  -9   5  -8  588.13   30.98
  -9   5  -8  558.97   30.84
  -9   5  -8  570.48   30.99
  -9   5  -8  582.79   30.94
   4  -9  -8  590.33   31.04
  -9   5  -8  592.85   30.95
   5   4  -8  570.45   30.88
  -9   5  -5  315.39   18.63
  -9   5  -5  359.21   18.74
  -9   5  -5  332.81   18.67
  -9   5  -5  344.04   18.69
  -9   5  -5  337.06   18.66
  -9   5  -5  350.49   18.70
   4  -9  -5  342.27   18.79
  -9   5  -5  359.46   18.69
  -9   5  -5  352.40   18.77
  -9   5  -2  134.03    7.94
   4  -9  -2  142.59    8.02
  -9   5  -2  143.11    8.00
  -9   5  -2  125.79    7.85
  -9   5  -2  146.71    7.95
  -9   5  -2  144.72    7.96
   4  -9  -2  145.00    8.08
  -9   5  -2  133.93    7.95
  -9   5  -2  148.57    8.07
   4  -9   1  204.31   11.44
  -9   5   1  207.69   11.29
  -9   5   1  200.67   11.34
  -9   5   1  203.26   11.44
   4  -9   4  129.20    6.95
  -9   5   4  116.57    6.82
  -9   5   4  120.95    6.86
  -9   5   4  112.04    6.74
  -9   5   4  111.70    6.85
  -9   5   7  284.33   15.98
   4  -9   7  294.25   16.03
   4  -9   7  300.18   16.07
  -9   5   7  283.33   16.00
  -9   5  10    5.14    0.78
   4  -9  10    4.27    0.74
  -9   5  10    2.82    0.66
  -9   5  10    3.69    0.71
  -9   5  13  305.26   16.19
  -9   5  13  282.18   15.99
  -9   5  16   42.22    2.80
  -9   5  16   38.32    2.67
  -9   5  19   11.59    1.10
  -9   5  19   12.55    1.07
   4  -9  19   11.10    1.07
  -9   5  22    3.98    0.46
   5   5 -21   47.84    2.74
 -10   5 -18    3.32    0.49
 -10   5 -18    3.91    0.53
 -10   5 -18    3.04    0.52
 -10   5 -18    4.44    0.56
   5   5 -18    2.58    0.42
   5   5 -18    3.75    0.55
   5   5 -18    3.06    0.53
 -10   5 -15  120.78    6.55
   5 -10 -15  106.72    6.50
   5   5 -15  113.28    6.48
 -10   5 -15  121.51    6.65
 -10   5 -15  106.97    6.57
 -10   5 -15  118.21    6.55
 -10   5 -15  116.95    6.61
 -10   5 -12    0.43    0.46
 -10   5 -12   -0.10    0.39
   5 -10 -12    0.59    0.44
 -10   5 -12   -0.22    0.39
 -10   5 -12   -0.12    0.44
 -10   5  -9    8.33    1.01
 -10   5  -9   11.55    1.08
 -10   5  -9   12.02    1.16
   5 -10  -9    9.10    1.10
 -10   5  -9    9.18    1.06
   5   5  -9   12.00    1.10
 -10   5  -9    9.72    1.10
 -10   5  -9    9.78    1.10
   5 -10  -9   11.99    1.09
 -10   5  -6   76.38    4.73
 -10   5  -6   70.71    4.67
   5 -10  -6   72.99    4.72
 -10   5  -6   82.17    4.70
 -10   5  -6   78.09    4.73
 -10   5  -6   85.03    4.75
   5 -10  -6   85.30    4.88
 -10   5  -6   72.38    4.68
 -10   5  -3   55.60    3.56
 -10   5  -3   50.05    3.49
 -10   5  -3   54.86    3.52
   5 -10  -3   52.68    3.58
 -10   5  -3   53.36    3.50
 -10   5  -3   59.01    3.57
   5 -10  -3   59.98    3.69
 -10   5  -3   55.00    3.52
 -10   5  -3   59.01    3.64
 -10   5   0  368.43   21.61
   5 -10   0  415.52   21.79
 -10   5   0  399.48   21.75
 -10   5   0  400.74   21.70
 -10   5   0  402.79   21.67
 -10   5   0  391.98   21.62
 -10   5   0  413.49   21.72
 -10   5   0  412.68   21.80
 -10   5   3    6.45    0.90
 -10   5   3    5.86    0.83
 -10   5   3    6.27    0.88
   5 -10   3    3.73    0.77
 -10   5   6  116.82    6.78
   5 -10   6  114.92    6.79
 -10   5   6  112.00    6.72
   5 -10   6  115.73    6.82
 -10   5   6  111.28    6.63
 -10   5   6  120.33    6.83
 -10   5   9    4.07    0.75
   5 -10   9    4.44    0.73
 -10   5   9    4.08    0.75
 -10   5   9    4.69    0.75
   5 -10  12   17.06    1.54
 -10   5  12   18.97    1.58
 -10   5  12   19.85    1.61
 -10   5  15   38.59    2.63
 -10   5  15   42.39    2.72
   5 -10  18   14.04    1.14
   5   6 -16    0.43    0.29
 -11   5 -16    0.60    0.32
 -11   5 -16    1.10    0.31
 -11   5 -16    0.30    0.25
 -11   5 -13    7.99    0.79
 -11   5 -13    7.91    0.84
 -11   5 -13    8.40    0.82
   6 -11 -13    7.49    0.81
   5   6 -13    7.05    0.76
 -11   5 -10   44.76    2.78
 -11   5 -10   40.18    2.75
   6 -11 -10   37.24    2.67
   5   6 -10   42.38    2.69
 -11   5 -10   45.53    2.78
   6 -11 -10   42.87    2.82
 -11   5 -10   44.19    2.74
 -11   5  -7    4.37    0.65
 -11   5  -7    5.46    0.76
   6 -11  -7    5.84    0.81
 -11   5  -7    3.80    0.68
 -11   5  -7    3.97    0.70
 -11   5  -7    3.52    0.65
   6 -11  -7    3.31    0.63
 -11   5  -4   21.16    1.67
 -11   5  -4   18.03    1.55
   6 -11  -4   18.16    1.60
 -11   5  -4   21.72    1.60
 -11   5  -4   21.66    1.64
 -11   5  -4   20.82    1.68
 -11   5  -4   19.81    1.68
 -11   5  -1    0.12    0.44
 -11   5  -1    0.31    0.32
 -11   5  -1   -0.12    0.45
   6 -11  -1   -0.79    0.49
 -11   5  -1   -0.32    0.45
 -11   5  -1    0.12    0.49
 -11   5  -1    0.64    0.44
 -11   5  -1    0.66    0.48
 -11   5   2   12.04    1.28
   6 -11   2   14.60    1.34
 -11   5   2   11.73    1.19
 -11   5   2   12.85    1.23
 -11   5   2   14.11    1.25
 -11   5   2   14.25    1.34
 -11   5   5   59.44    3.80
   6 -11   5   62.18    3.81
 -11   5   5   57.79    3.64
 -11   5   5   54.01    3.73
   6 -11   5   60.54    3.79
 -11   5   8   -0.13    0.44
   6 -11  11   21.93    1.72
 -11   5  11   24.74    1.80
 -11   5  11   23.43    1.73
 -11   5  14    7.45    0.79
   6 -11  17    3.61    0.47
   4   6 -20    0.04    0.20
   4   6 -20    0.17    0.21
   4   6 -20    0.22    0.20
   4   6 -20   -0.05    0.24
 -10   4 -20   -0.05    0.24
 -10   4 -20    0.37    0.24
 -10   4 -17    4.87    0.67
 -10   4 -17    6.82    0.68
 -10   4 -17    5.24    0.68
 -10   4 -17    5.57    0.64
   4   6 -17    4.03    0.56
   6 -10 -17    3.48    0.52
   4   6 -17    3.98    0.62
 -10   4 -14   36.26    2.36
 -10   4 -14   37.20    2.43
 -10   4 -14   33.40    2.40
 -10   4 -14   32.74    2.34
   4   6 -14   30.41    2.30
   4   6 -14   35.37    2.30
 -10   4 -14   35.45    2.31
   6 -10 -14   35.18    2.39
 -10   4 -11    2.13    0.54
 -10   4 -11    2.20    0.59
 -10   4 -11    3.08    0.57
 -10   4 -11    2.15    0.51
   6 -10 -11    1.59    0.56
 -10   4 -11    2.00    0.55
   6 -10 -11    2.09    0.59
 -10   4 -11    1.78    0.52
 -10   4 -11    2.03    0.61
   4   6 -11    2.14    0.54
 -10   4 -11    3.27    0.65
 -10   4  -8   22.56    1.92
 -10   4  -8   26.09    1.99
   6 -10  -8   27.68    2.11
 -10   4  -8   23.71    1.88
 -10   4  -8   27.40    2.02
   6 -10  -8   25.14    2.04
 -10   4  -8   27.57    1.98
 -10   4  -8   28.65    2.02
 -10   4  -5    3.06    0.69
 -10   4  -5    3.79    0.74
 -10   4  -5    3.17    0.61
   6 -10  -5    3.74    0.75
 -10   4  -5    3.76    0.68
 -10   4  -5    2.56    0.66
 -10   4  -5    4.53    0.67
 -10   4  -5    2.83    0.59
 -10   4  -2   53.57    3.43
 -10   4  -2   51.60    3.33
 -10   4  -2   50.41    3.40
 -10   4  -2   51.90    3.33
 -10   4  -2   50.13    3.38
   6 -10  -2   56.08    3.55
 -10   4  -2   52.41    3.38
 -10   4  -2   55.14    3.45
 -10   4  -2   53.94    3.49
 -10   4   1  367.16   19.81
 -10   4   1  379.66   19.86
 -10   4   1  382.27   19.87
 -10   4   1  349.49   19.86
   6 -10   1  362.39   19.90
 -10   4   1  342.01   19.71
 -10   4   1  358.18   19.74
 -10   4   1  364.66   19.81
 -10   4   1  368.41   19.91
 -10   4   4   18.57    1.61
 -10   4   4   16.26    1.51
 -10   4   4   17.78    1.54
 -10   4   4   21.57    1.71
   6 -10   4   18.97    1.62
 -10   4   7  183.08   10.17
 -10   4   7  186.78   10.13
   6 -10   7  173.04   10.14
 -10   4   7  176.59   10.04
   6 -10   7  176.43   10.15
 -10   4  10    1.14    0.48
   6 -10  10    0.49    0.41
 -10   4  10    0.42    0.55
 -10   4  10    0.74    0.44
 -10   4  13   63.69    4.09
 -10   4  13   66.87    4.08
 -10   4  16   25.74    1.79
 -10   4  16   21.88    1.74
   6 -10  19   59.28    3.44
   3   6 -21   30.78    1.82
   3   6 -21   30.87    1.83
  -9   3 -21   30.44    1.83
  -9   3 -21   27.46    1.85
   3   6 -18   56.18    3.32
   6  -9 -18   52.19    3.28
  -9   3 -18   55.16    3.35
  -9   3 -18   53.64    3.39
  -9   3 -18   52.71    3.30
   6  -9 -18   51.27    3.31
  -9   3 -18   54.62    3.38
  -9   3 -15   21.66    1.68
  -9   3 -15   19.82    1.68
  -9   3 -15   18.55    1.58
  -9   3 -15   20.39    1.67
   6  -9 -15   20.19    1.67
  -9   3 -15   19.89    1.57
   3   6 -15   20.09    1.63
   3   6 -12    1.84    0.53
   3   6 -12    2.23    0.57
  -9   3 -12    1.70    0.57
  -9   3 -12    1.62    0.61
  -9   3 -12    3.69    0.62
  -9   3 -12    1.44    0.54
  -9   3 -12    2.23    0.64
   6  -9 -12    2.21    0.63
  -9   3 -12    2.10    0.56
  -9   3 -12    2.70    0.64
  -9   3 -12    1.22    0.52
  -9   3 -12    3.42    0.63
  -9   3 -12    1.55    0.53
   6  -9 -12    1.77    0.63
  -9   3 -12    1.72    0.52
   3   6 -12    2.60    0.57
  -9   3  -9   17.62    1.50
  -9   3  -9   13.88    1.39
  -9   3  -9   16.98    1.49
  -9   3  -9   15.19    1.44
  -9   3  -9   13.10    1.37
   6  -9  -9   14.72    1.49
   3   6  -9   19.36    1.47
   6  -9  -9   15.27    1.51
  -9   3  -9   16.00    1.45
  -9   3  -9   19.64    1.55
  -9   3  -9   20.55    1.57
  -9   3  -9   15.80    1.39
  -9   3  -9   13.73    1.42
  -9   3  -9   15.68    1.46
   3   6  -9   20.00    1.51
  -9   3  -6   92.48    5.61
  -9   3  -6   91.48    5.68
  -9   3  -6  102.42    5.69
  -9   3  -6   92.00    5.65
  -9   3  -6   92.97    5.66
   6  -9  -6   94.53    5.74
  -9   3  -6  100.49    5.63
   6  -9  -6   99.69    5.81
  -9   3  -6   87.08    5.66
  -9   3  -6   99.76    5.71
  -9   3  -6   99.16    5.69
  -9   3  -6   95.98    5.72
  -9   3  -6   94.11    5.67
  -9   3  -6  101.72    5.72
   3   6  -6   93.94    5.55
  -9   3  -6   95.14    5.72
  -9   3  -3   72.25    4.34
  -9   3  -3   71.67    4.36
  -9   3  -3   60.71    4.21
  -9   3  -3   70.84    4.37
   6  -9  -3   67.80    4.37
   6  -9  -3   68.78    4.40
  -9   3  -3   70.72    4.42
  -9   3  -3   68.19    4.35
  -9   3  -3   77.58    4.43
  -9   3  -3   81.31    4.48
  -9   3   0  105.37    5.84
  -9   3   0  102.22    5.83
  -9   3   0  100.79    5.86
   6  -9   0   97.91    5.90
  -9   3   0   95.09    5.84
  -9   3   0   95.95    5.80
  -9   3   0  101.40    5.93
  -9   3   0   90.91    5.84
   6  -9   3   80.98    4.94
  -9   3   3   77.71    4.87
  -9   3   3   74.73    4.93
  -9   3   3   83.40    4.88
  -9   3   3   82.07    4.92
  -9   3   3   85.92    4.94
   6  -9   6    2.87    0.72
  -9   3   6    2.71    0.68
  -9   3   6    3.73    0.63
  -9   3   6    3.76    0.74
  -9   3   6    4.24    0.71
  -9   3   6    3.92    0.71
  -9   3   9    9.22    1.13
   6  -9   9   10.02    1.08
   6  -9   9    7.98    1.01
  -9   3   9   12.32    1.16
  -9   3   9    9.66    1.03
  -9   3   9   10.53    1.12
  -9   3  12   19.16    1.62
  -9   3  12   17.49    1.60
  -9   3  15    9.91    1.09
   6  -9  18    2.59    0.53
  -9   3  18    4.27    0.63
  -8   2 -22    6.40    0.69
  -8   2 -22    7.29    0.71
  -8   2 -22    8.65    0.79
   2   6 -22    8.83    0.78
   2   6 -22    8.30    0.75
  -8   2 -19   -0.46    0.41
  -8   2 -19   -0.34    0.47
  -8   2 -19    0.64    0.43
   6  -8 -19    0.10    0.34
  -8   2 -19    0.11    0.40
  -8   2 -19    0.84    0.38
   2   6 -19    0.54    0.32
   2   6 -19   -0.10    0.39
   6  -8 -19    0.77    0.36
  -8   2 -19    0.56    0.35
   2   6 -16   18.90    1.56
  -8   2 -16   19.27    1.67
  -8   2 -16   21.64    1.76
  -8   2 -16   21.59    1.70
  -8   2 -16   19.50    1.71
  -8   2 -16   20.81    1.62
  -8   2 -16   22.66    1.74
   6  -8 -16   19.30    1.65
  -8   2 -16   17.34    1.59
   2   6 -16   20.44    1.66
   2   6 -13   10.91    1.10
  -8   2 -13    9.56    1.09
   2   6 -13    9.62    1.08
  -8   2 -13    9.69    1.09
  -8   2 -13   11.13    1.20
  -8   2 -13   10.72    1.11
  -8   2 -13   13.07    1.27
  -8   2 -13    9.21    1.11
   6  -8 -13   10.49    1.20
  -8   2 -13    9.64    1.09
  -8   2 -13   10.81    1.10
  -8   2 -13    8.67    1.01
  -8   2 -13    9.08    1.00
  -8   2 -13   10.71    1.16
  -8   2 -13   10.68    1.04
   2   6 -13   11.09    1.13
  -8   2 -10   36.32    2.58
  -8   2 -10   37.53    2.63
  -8   2 -10   39.26    2.59
  -8   2 -10   35.05    2.56
  -8   2 -10   40.02    2.66
  -8   2 -10   35.32    2.61
  -8   2 -10   37.67    2.62
   6  -8 -10   32.80    2.58
  -8   2 -10   38.74    2.58
   2   6 -10   40.01    2.60
  -8   2 -10   38.88    2.60
  -8   2 -10   36.65    2.50
  -8   2 -10   35.08    2.60
  -8   2 -10   36.44    2.54
  -8   2 -10   38.39    2.59
  -8   2 -10   34.98    2.50
   2   6 -10   37.93    2.54
  -8   2  -7   11.58    1.14
  -8   2  -7   14.18    1.31
  -8   2  -7   13.62    1.29
  -8   2  -7   14.39    1.24
  -8   2  -7   13.13    1.25
  -8   2  -7   16.53    1.35
   6  -8  -7   16.09    1.36
  -8   2  -7   14.55    1.24
  -8   2  -7   12.69    1.23
  -8   2  -7   16.43    1.24
  -8   2  -7   11.87    1.24
  -8   2  -7   11.13    1.22
  -8   2  -7   15.15    1.34
  -8   2  -7   15.52    1.29
  -8   2  -7   12.16    1.19
   2   6  -7   10.71    1.11
  -8   2  -7   12.52    1.24
  -8   2  -4   23.41    1.78
  -8   2  -4   29.29    1.91
  -8   2  -4   23.54    1.82
  -8   2  -4   24.78    1.89
  -8   2  -4   25.80    1.86
  -8   2  -4   25.99    1.94
  -8   2  -4   24.31    1.81
   2   6  -4   26.80    1.83
  -8   2  -4   26.14    1.88
   6  -8  -4   23.83    1.90
  -8   2  -4   25.38    1.89
  -8   2  -4   23.53    1.77
   6  -8  -4   27.27    1.97
  -8   2  -4   26.00    1.96
  -8   2  -4   25.81    1.95
  -8   2  -4   28.21    1.93
  -8   2  -4   26.34    1.92
  -8   2  -4   26.85    1.95
  -8   2  -1    1.99    0.53
  -8   2  -1    2.73    0.56
  -8   2  -1    2.18    0.52
  -8   2  -1    2.91    0.50
  -8   2  -1    3.02    0.62
   6  -8  -1    3.10    0.57
  -8   2  -1    2.29    0.53
  -8   2  -1    3.50    0.71
   6  -8  -1    4.14    0.72
  -8   2  -1    2.73    0.65
  -8   2  -1    3.59    0.62
  -8   2  -1    3.29    0.57
  -8   2   2   35.94    2.41
  -8   2   2   34.20    2.39
  -8   2   2   36.51    2.44
  -8   2   2   35.28    2.34
  -8   2   2   35.65    2.42
   6  -8   2   36.06    2.45
  -8   2   2   38.61    2.54
  -8   2   2   34.95    2.39
  -8   2   2   31.95    2.43
   6  -8   5  101.96    6.02
  -8   2   5  107.98    6.07
  -8   2   5  103.89    5.96
  -8   2   5  105.34    6.03
  -8   2   5  102.07    6.01
  -8   2   5   96.09    5.91
   6  -8   8    1.78    0.52
  -8   2   8    1.59    0.53
   6  -8   8    1.74    0.49
  -8   2   8    1.13    0.45
  -8   2   8    1.42    0.51
  -8   2  11    0.29    0.46
  -8   2  11    0.13    0.50
  -8   2  11    0.12    0.39
  -8   2  14    0.76    0.46
  -8   2  17   55.63    3.60
  -8   2  23    1.40    0.31
  -7   1 -23    6.38    0.67
  -7   1 -23    5.21    0.62
   1   6 -23    5.59    0.62
  -7   1 -23    5.79    0.61
   1   6 -23    4.55    0.57
  -7   1 -20   -0.12    0.37
   1   6 -20    0.10    0.37
  -7   1 -20    0.61    0.46
  -7   1 -20    0.23    0.39
  -7   1 -20    0.10    0.37
   1   6 -20   -0.41    0.42
   1   6 -20   -0.19    0.36
  -7   1 -20    1.04    0.47
   6  -7 -20   -0.10    0.39
  -7   1 -17    0.58    0.48
  -7   1 -17    0.29    0.48
  -7   1 -17    0.73    0.59
  -7   1 -17    0.65    0.44
  -7   1 -17   -0.56    0.51
   6  -7 -17    0.39    0.55
   1   6 -17    1.07    0.52
  -7   1 -17    1.31    0.56
   1   6 -17   -0.13    0.47
   1   6 -17    0.71    0.51
   1   6 -14   23.47    1.81
  -7   1 -14   22.75    1.89
  -7   1 -14   20.31    1.79
  -7   1 -14   24.41    1.88
   6  -7 -14   23.39    1.85
  -7   1 -14   24.14    1.82
   1   6 -14   21.42    1.79
  -7   1 -14   25.14    1.90
  -7   1 -14   22.53    1.78
  -7   1 -14   23.12    1.75
  -7   1 -14   21.83    1.72
  -7   1 -14   21.31    1.74
  -7   1 -14   20.40    1.65
  -7   1 -14   19.22    1.63
   1   6 -14   25.00    1.81
  -7   1 -11   57.24    3.59
   6  -7 -11   58.60    3.58
  -7   1 -11   54.62    3.65
  -7   1 -11   58.69    3.56
  -7   1 -11   54.79    3.63
  -7   1 -11   55.88    3.62
   6  -7 -11   56.90    3.63
  -7   1 -11   59.57    3.68
  -7   1 -11   54.56    3.57
   1   6 -11   57.48    3.58
  -7   1 -11   52.89    3.53
  -7   1 -11   54.26    3.51
  -7   1 -11   54.04    3.49
  -7   1 -11   58.43    3.53
   1   6 -11   55.72    3.54
  -7   1  -8   18.93    1.40
   6  -7  -8   16.04    1.43
  -7   1  -8   15.06    1.42
  -7   1  -8   16.70    1.49
  -7   1  -8   18.49    1.42
  -7   1  -8   16.42    1.45
   1   6  -8   16.12    1.40
   6  -7  -8   19.99    1.50
  -7   1  -8   18.96    1.51
  -7   1  -8   17.59    1.48
  -7   1  -8   19.23    1.51
  -7   1  -8   17.94    1.51
  -7   1  -8   18.21    1.46
  -7   1  -8   16.49    1.36
  -7   1  -8   16.75    1.49
  -7   1  -8   18.94    1.47
  -7   1  -8   17.93    1.42
  -7   1  -8   18.51    1.46
   6  -7  -5   22.47    1.71
  -7   1  -5   24.84    1.85
  -7   1  -5   23.28    1.72
  -7   1  -5   24.91    1.83
   1   6  -5   25.22    1.75
  -7   1  -5   23.14    1.77
  -7   1  -5   24.32    1.82
  -7   1  -5   25.69    1.77
  -7   1  -5   29.05    1.86
  -7   1  -5   25.40    1.87
  -7   1  -5   23.71    1.83
  -7   1  -5   21.17    1.72
  -7   1  -5   27.58    1.83
   6  -7  -2   11.90    0.98
  -7   1  -2   11.16    0.95
  -7   1  -2    9.08    0.93
  -7   1  -2   11.77    1.05
  -7   1  -2   12.80    1.07
  -7   1  -2    9.22    0.96
  -7   1  -2   13.36    1.04
  -7   1  -2   10.72    1.08
  -7   1   1   31.84    2.11
   6  -7   1   31.36    2.05
  -7   1   1   30.45    2.05
  -7   1   1   28.21    2.04
  -7   1   1   32.51    2.08
  -7   1   4    4.74    0.65
  -7   1   4    2.60    0.51
  -7   1   4    3.86    0.68
   1   6   4    2.93    0.52
  -7   1   4    4.49    0.60
  -7   1   4    3.55    0.59
  -7   1   7  136.15    7.99
  -7   1   7  144.40    8.05
  -7   1   7  139.65    7.98
  -7   1   7  141.30    7.90
   6  -7   7  140.78    7.94
  -7   1  10    9.69    0.98
  -7   1  10    6.96    0.90
  -7   1  10    6.60    0.97
  -7   1  13    0.99    0.43
  -7   1  13    1.47    0.53
  -7   1  16    1.17    0.50
  -7   1  19    0.86    0.45
  -7   1  22    2.72    0.47
  -6   0 -24    2.91    0.44
   0   6 -24    4.43    0.52
  -6   0 -24    4.72    0.59
   0   6 -21   33.07    2.23
  -6   0 -21   29.66    2.27
  -6   0 -21   34.18    2.35
  -6   0 -21   31.39    2.17
  -6   0 -21   33.76    2.24
   0   6 -21   32.89    2.19
   0   6 -21   29.30    2.10
   6  -6 -21   28.48    2.14
   0   6 -18   78.28    4.66
   0   6 -18   84.21    4.71
  -6   0 -18   71.22    4.73
  -6   0 -18   75.08    4.77
  -6   0 -18   73.50    4.65
   6  -6 -18   73.62    4.67
  -6   0 -18   79.01    4.74
  -6   0 -18   73.98    4.61
  -6   0 -18   79.30    4.76
  -6   0 -18   75.02    4.65
   6  -6 -18   75.21    4.71
  -6   0 -18   73.93    4.63
   0   6 -15   12.35    1.25
  -6   0 -15   10.62    1.25
   6  -6 -15   12.52    1.20
   0   6 -15   11.95    1.16
  -6   0 -15   11.20    1.27
   6  -6 -15   13.39    1.27
  -6   0 -15   12.28    1.27
  -6   0 -15   11.86    1.21
  -6   0 -15   12.00    1.23
   0   6 -15   10.31    1.15
  -6   0 -15   14.36    1.33
  -6   0 -15   10.45    1.21
  -6   0 -15    8.98    1.04
   6  -6 -15   12.71    1.28
  -6   0 -15   11.99    1.22
   0   6 -15   12.97    1.20
  -6   0 -12   69.96    4.10
   6  -6 -12   71.02    4.08
  -6   0 -12   65.95    4.19
   0   6 -12   58.74    3.95
  -6   0 -12   64.88    4.09
   6  -6 -12   67.82    4.12
  -6   0 -12   61.02    4.11
  -6   0 -12   68.30    4.06
  -6   0 -12   67.04    4.15
  -6   0 -12   64.16    4.13
  -6   0 -12   67.85    4.04
   0   6 -12   68.94    4.14
  -6   0 -12   66.13    4.00
  -6   0 -12   62.17    3.97
  -6   0 -12   64.47    3.95
   6  -6 -12   65.95    4.11
  -6   0 -12   65.85    4.12
   0   6 -12   66.44    4.05
   0   6  -9    0.52    0.41
  -6   0  -9    0.50    0.44
  -6   0  -9    1.04    0.48
   6  -6  -9    0.90    0.42
   0   6  -9    1.18    0.35
  -6   0  -9    0.55    0.41
  -6   0  -9    0.29    0.39
  -6   0  -9    0.23    0.46
  -6   0  -9    0.71    0.43
   6  -6  -9   -0.11    0.40
  -6   0  -9    1.20    0.43
  -6   0  -9    1.59    0.37
  -6   0  -9    1.02    0.46
  -6   0  -9    1.64    0.54
   0   6  -9    0.78    0.39
  -6   0  -9    0.57    0.43
  -6   0  -9    0.34    0.38
   6  -6  -9    0.98    0.43
  -6   0  -9    0.20    0.38
  -6   0  -9    1.05    0.50
  -6   0  -6   69.00    4.20
  -6   0  -6   72.90    4.17
  -6   0  -6   69.15    4.15
   6  -6  -6   73.93    4.21
   6  -6  -6   73.33    4.22
  -6   0  -6   74.54    4.21
  -6   0  -6   71.73    4.24
  -6   0  -6   69.58    4.28
  -6   0  -6   68.42    4.12
   6  -6  -6   73.95    4.25
  -6   0  -6   70.30    4.19
  -6   0  -6   67.11    4.17
  -6   0  -3   55.63    3.24
  -6   0  -3   49.86    3.13
  -6   0  -3   56.41    3.22
   6  -6  -3   56.14    3.20
  -6   0  -3   57.90    3.33
  -6   0  -3   50.11    3.13
  -6   0  -3   55.95    3.31
  -6   0  -3   48.97    3.16
   6  -6  -3   50.64    3.13
  -6   0  -3   50.53    3.23
   0   6  -3   51.71    3.19
  -6   0  -3   52.55    3.18
  -6   0  -3   53.85    3.21
  -6   0  -3   50.58    3.08
  -6   0  -3   55.44    3.31
  -6   0  -3   50.78    3.21
  -6   0  -3   51.98    3.20
  -6   0   0  188.77   10.26
  -6   0   0  187.08   10.27
   0   6   0  188.74   10.27
  -6   0   0  192.89   10.30
  -6   0   0  183.80   10.22
   6  -6   0  188.95   10.16
  -6   0   0  183.23   10.13
  -6   0   0  182.86   10.32
  -6   0   0  180.34   10.18
  -6   0   0  193.88   10.27
   6  -6   0  181.91   10.20
  -6   0   0  195.49   10.28
  -6   0   0  183.94   10.31
  -6   0   0  188.51   10.30
   0   6   0  179.65   10.22
  -6   0   3   68.97    3.97
  -6   0   3   65.74    3.94
   0   6   3   60.82    3.91
  -6   0   3   67.40    3.96
  -6   0   3   67.07    3.94
   6  -6   3   72.16    3.95
  -6   0   3   65.35    3.96
   0   6   3   63.50    3.92
  -6   0   6   51.51    3.19
   0   6   6   53.60    3.22
   0   6   6   50.63    3.20
  -6   0   6   53.00    3.27
   0   6   6   52.78    3.25
  -6   0   9    4.12    0.63
  -6   0   9    3.83    0.55
  -6   0   9    2.74    0.58
   0   6   9    4.62    0.68
  -6   0  12   38.81    2.51
   0   6  12   36.42    2.49
  -6   0  12   37.05    2.51
  -6   0  12   34.97    2.53
   0   6  12   34.63    2.51
  -6   0  15   31.16    2.24
   0   6  15   30.90    2.30
  -6   0  15   31.01    2.28
  -6   0  15   28.53    2.21
  -6   0  18   18.10    1.63
   0   6  18   18.86    1.63
  -6   0  18   19.01    1.63
  -6   0  18   17.89    1.58
  -6   0  21    2.40    0.55
   0   6  21    2.51    0.58
  -6   0  21    2.97    0.59
  -6   0  24    9.60    0.86
   0   6  24    8.67    0.82
  -5  -1 -25    1.26    0.37
  -1   6 -22  131.25    7.31
   6  -5 -22  129.69    7.23
  -5  -1 -22  129.86    7.39
   6  -5 -22  131.10    7.30
  -5  -1 -22  117.36    7.20
  -5  -1 -22  132.62    7.36
  -5  -1 -22  121.00    7.23
  -1   6 -22  133.23    7.23
   6  -5 -22  134.58    7.34
  -5  -1 -22  120.04    7.21
  -1   6 -19   69.28    4.15
  -5  -1 -19   66.69    4.26
   6  -5 -19   68.10    4.05
  -5  -1 -19   69.26    4.22
  -5  -1 -19   64.47    4.06
   6  -5 -19   73.80    4.19
  -5  -1 -19   63.34    4.10
  -5  -1 -19   60.88    4.12
   6  -5 -19   59.98    4.10
  -5  -1 -19   63.44    4.12
  -5  -1 -19   63.35    4.21
  -1   6 -16  149.91    8.46
   6  -5 -16  151.17    8.43
  -5  -1 -16  140.27    8.62
  -1   6 -16  143.28    8.42
  -5  -1 -16  145.25    8.59
  -5  -1 -16  159.86    8.54
   6  -5 -16  152.49    8.53
  -5  -1 -16  150.62    8.55
  -5  -1 -16  149.83    8.44
  -5  -1 -16  141.26    8.54
  -5  -1 -16  148.21    8.55
   6  -5 -16  146.97    8.55
   6  -5 -16  143.64    8.52
  -5  -1 -16  147.13    8.56
  -5  -1 -16  143.76    8.61
  -1   6 -16  153.04    8.46
  -1   6 -13  182.58   10.03
   6  -5 -13  182.96   10.02
  -5  -1 -13  184.80   10.19
  -1   6 -13  177.48   10.01
  -5  -1 -13  180.86   10.14
  -5  -1 -13  191.99   10.12
   6  -5 -13  172.82   10.05
  -5  -1 -13  183.70   10.13
  -5  -1 -13  173.31   10.00
  -5  -1 -13  179.89   10.14
  -5  -1 -13  180.34   10.11
  -1   6 -13  182.82   10.06
  -5  -1 -13  168.69    9.94
   6  -5 -13  181.73   10.09
  -5  -1 -13  178.55    9.90
  -5  -1 -13  174.16    9.95
  -5  -1 -13  169.26   10.09
  -5  -1 -13  171.79   10.15
  -1   6 -13  185.19   10.02
   6  -5 -13  178.56   10.09
  -1   6 -10    7.06    0.83
  -5  -1 -10    8.72    0.93
   6  -5 -10    8.45    0.86
  -5  -1 -10    7.40    0.83
  -1   6 -10    8.18    0.85
  -5  -1 -10    8.42    0.86
  -5  -1 -10    5.75    0.80
  -5  -1 -10    7.70    0.89
   6  -5 -10    9.48    0.91
  -5  -1 -10    6.24    0.82
  -5  -1 -10    6.41    0.87
  -5  -1 -10    7.60    0.92
  -1   6 -10    6.49    0.77
  -5  -1 -10    8.13    0.81
  -5  -1 -10    6.19    0.77
   6  -5 -10    5.65    0.81
  -5  -1 -10    8.31    0.95
  -5  -1 -10    8.47    0.93
   6  -5 -10    6.84    0.84
   6  -5  -7  189.68   10.44
  -5  -1  -7  185.51   10.45
  -5  -1  -7  188.19   10.56
  -5  -1  -7  191.78   10.44
  -5  -1  -7  194.79   10.50
  -1   6  -7  179.33   10.42
   6  -5  -7  184.99   10.44
  -5  -1  -7  182.97   10.53
  -5  -1  -7  183.21   10.51
  -5  -1  -7  189.18   10.42
  -5  -1  -7  205.48   10.54
  -1   6  -7  190.94   10.35
  -5  -1  -7  192.38   10.57
   6  -5  -7  189.32   10.45
   6  -5  -7  192.34   10.47
  -5  -1  -7  199.42   10.49
  -5  -1  -7  189.43   10.36
  -5  -1  -7  196.73   10.58
  -5  -1  -7  188.63   10.38
  -5  -1  -7  185.42   10.37
  -5  -1  -4  263.44   14.61
  -5  -1  -4  266.08   14.48
  -5  -1  -4  288.37   14.70
  -5  -1  -4  271.68   14.53
  -5  -1  -4  277.85   14.65
  -5  -1  -4  274.54   14.60
   6  -5  -4  259.68   14.53
  -5  -1  -4  272.99   14.65
  -5  -1  -4  263.54   14.57
  -5  -1  -4  273.62   14.67
  -5  -1  -4  280.68   14.61
  -5  -1  -4  259.10   14.44
  -5  -1  -4  267.67   14.61
   6  -5  -4  257.00   14.52
  -5  -1  -4  274.63   14.67
  -5  -1  -1   14.87    1.05
  -5  -1  -1   13.04    0.98
  -5  -1  -1   12.56    1.11
  -5  -1  -1   12.00    0.96
  -5  -1  -1   13.40    1.12
  -5  -1  -1   13.97    1.07
  -5  -1  -1   14.96    1.13
  -5  -1  -1   13.88    1.12
  -5  -1  -1   13.78    1.08
  -5  -1  -1   12.45    1.10
  -5  -1  -1   12.98    1.06
  -1   6  -1   12.59    1.10
  -1   6   2  268.58   15.38
  -5  -1   2  281.90   15.38
  -5  -1   2  268.72   15.38
  -5  -1   2  295.50   15.39
  -5  -1   2  295.59   15.36
  -5  -1   2  292.62   15.29
  -1   6   2  274.53   15.28
   6  -5   2  305.00   15.34
  -5  -1   2  288.24   15.40
  -5  -1   2  270.90   15.32
  -5  -1   2  294.15   15.38
  -1   6   2  270.36   15.39
  -5  -1   5   65.80    4.07
  -5  -1   5   70.85    4.13
  -5  -1   5   73.42    4.15
  -1   6   5   69.96    4.15
  -5  -1   5   72.39    4.09
  -5  -1   5   65.73    4.08
  -1   6   5   72.43    4.14
  -1   6   8   81.01    4.68
  -5  -1   8   77.42    4.57
  -5  -1   8   81.52    4.68
  -5  -1   8   76.31    4.67
  -1   6  11   -0.12    0.39
  -5  -1  11    0.31    0.36
  -5  -1  11    0.10    0.34
  -5  -1  11    0.23    0.45
  -1   6  11   -0.37    0.51
  -5  -1  14   16.17    1.33
  -5  -1  14   16.82    1.43
  -5  -1  14   14.29    1.39
  -5  -1  17   15.63    1.41
  -5  -1  17   12.59    1.26
  -1   6  20    1.04    0.50
  -5  -1  20   -0.14    0.48
  -5  -1  20    0.38    0.36
  -5  -1  20    0.41    0.48
  -1   6  20   -0.28    0.45
  -5  -1  20    0.52    0.41
  -1   6  23    6.06    0.71
  -5  -1  23    5.30    0.75
  -5  -1  23    3.93    0.62
  -5  -1  23    5.07    0.71
  -1   6  23    6.93    0.78
  -1   6  26    2.32    0.38
  -5  -1  26    2.47    0.38
  -4  -2 -26    0.56    0.29
  -2   6 -23    4.13    0.61
  -4  -2 -23    6.49    0.83
  -2   6 -23    5.28    0.69
   6  -4 -23    6.86    0.73
   6  -4 -23    4.73    0.69
  -4  -2 -23    4.86    0.69
   6  -4 -23    5.96    0.73
  -2   6 -23    4.02    0.58
  -4  -2 -23    5.43    0.68
  -4  -2 -23    4.73    0.78
  -2   6 -20   80.58    4.81
  -4  -2 -20   74.40    4.88
  -4  -2 -20   78.18    4.83
   6  -4 -20   78.90    4.79
  -4  -2 -20   76.13    4.83
  -2   6 -20   76.90    4.69
   6  -4 -20   79.25    4.84
  -4  -2 -20   82.77    4.88
   6  -4 -20   79.61    4.84
  -4  -2 -20   77.79    4.89
   6  -4 -17  228.61   12.66
  -2   6 -17  225.82   12.58
   6  -4 -17  215.41   12.53
  -4  -2 -17  218.47   12.77
  -2   6 -17  235.21   12.68
  -4  -2 -17  225.25   12.74
  -4  -2 -17  237.54   12.68
   6  -4 -17  233.79   12.69
  -4  -2 -17  225.99   12.66
  -4  -2 -17  226.08   12.77
   6  -4 -17  226.21   12.70
  -4  -2 -17  211.72   12.70
   6  -4 -17  232.10   12.72
  -4  -2 -17  230.48   12.83
  -2   6 -17  236.03   12.60
   6  -4 -14    5.98    0.76
  -4  -2 -14    2.58    0.71
   6  -4 -14    6.22    0.79
  -2   6 -14    3.65    0.72
  -2   6 -14    6.29    0.75
  -2   6 -14    5.24    0.67
  -4  -2 -14    6.65    0.87
  -4  -2 -14    4.37    0.73
  -4  -2 -14    4.45    0.79
   6  -4 -14    5.13    0.79
  -4  -2 -14    4.96    0.79
  -2   6 -14    8.22    0.89
  -4  -2 -14    6.47    0.85
  -4  -2 -14    4.91    0.84
  -4  -2 -14    3.71    0.69
   6  -4 -14    3.67    0.72
  -4  -2 -14    7.09    0.75
   6  -4 -14    5.11    0.82
  -4  -2 -14    5.50    0.87
  -4  -2 -14    6.19    0.89
  -2   6 -14    6.02    0.76
  -4  -2 -11   93.59    5.48
  -2   6 -11   98.62    5.39
   6  -4 -11   94.45    5.34
  -4  -2 -11   91.94    5.45
  -4  -2 -11   96.60    5.41
  -2   6 -11   87.31    5.29
  -4  -2 -11   94.53    5.43
  -4  -2 -11   86.62    5.32
  -4  -2 -11   91.34    5.41
  -4  -2 -11   95.63    5.49
  -2   6 -11   89.06    5.35
   6  -4 -11   86.51    5.35
  -4  -2 -11   96.26    5.35
  -4  -2 -11   92.16    5.45
   6  -4 -11   85.55    5.35
  -4  -2 -11   88.51    5.45
   6  -4  -8   23.30    1.61
  -4  -2  -8   24.49    1.66
  -4  -2  -8   22.29    1.74
  -4  -2  -8   22.98    1.75
  -2   6  -8   23.58    1.56
  -2   6  -8   24.42    1.66
  -4  -2  -8   25.56    1.74
  -4  -2  -8   24.54    1.74
  -4  -2  -8   23.34    1.66
  -2   6  -8   22.87    1.60
  -4  -2  -8   23.82    1.73
  -4  -2  -8   24.49    1.81
   6  -4  -8   23.77    1.68
  -4  -2  -8   22.61    1.57
  -4  -2  -8   24.04    1.77
   6  -4  -8   21.79    1.65
  -4  -2  -8   24.53    1.77
  -4  -2  -5    2.00    0.49
  -4  -2  -5    1.51    0.32
  -4  -2  -5    1.51    0.42
  -4  -2  -5    1.84    0.44
  -4  -2  -5    1.29    0.44
  -4  -2  -5    2.04    0.45
  -4  -2  -5    2.94    0.58
  -4  -2  -5    1.61    0.35
   6  -4  -5    2.08    0.42
  -4  -2  -5    2.08    0.55
   6  -4  -5    2.03    0.40
  -4  -2  -2  192.22   10.50
  -2   6  -2  187.75   10.49
  -4  -2  -2  205.69   10.44
  -4  -2  -2  180.03   10.35
  -4  -2  -2  204.12   10.54
  -4  -2  -2  211.38   10.49
  -4  -2  -2  193.49   10.49
  -4  -2  -2  196.12   10.47
  -4  -2  -2  181.86   10.36
  -2   6  -2  183.09   10.42
  -4  -2  -2  189.03   10.50
  -4  -2  -2  189.17   10.48
  -4  -2  -2  193.51   10.46
  -4  -2  -2  182.67   10.36
  -4  -2  -2  193.31   10.51
  -4  -2   1    3.99    0.55
  -4  -2   1    5.20    0.53
  -4  -2   1    5.02    0.59
  -2   6   1    3.29    0.50
  -4  -2   1    4.67    0.63
  -4  -2   1    4.71    0.56
  -4  -2   1    3.32    0.56
  -2   6   1    3.08    0.60
  -4  -2   4  267.47   15.14
  -4  -2   4  289.43   15.13
  -2   6   4  274.71   15.20
  -4  -2   4  279.37   15.18
  -2   6   4  270.51   15.11
  -4  -2   4  272.76   15.06
  -4  -2   4  289.84   15.11
  -2   6   4  281.63   15.21
  -4  -2   4  287.45   15.20
  -2   6   4  278.70   15.22
  -4  -2   4  290.75   15.18
  -4  -2   7   45.70    2.79
  -4  -2   7   45.60    2.85
  -2   6   7   46.64    2.90
  -4  -2   7   45.75    2.87
  -4  -2   7   42.84    2.84
  -2   6   7   46.41    2.91
  -4  -2  10  109.00    6.38
  -4  -2  10  116.76    6.47
  -2   6  13   62.67    3.78
  -4  -2  13   61.17    3.77
  -4  -2  13   60.27    3.68
  -2   6  13   60.82    3.79
  -4  -2  13   56.04    3.72
  -2   6  16   16.41    1.56
  -4  -2  16   17.67    1.54
  -2   6  16   18.72    1.61
  -4  -2  16   20.35    1.62
  -4  -2  16   19.28    1.61
  -2   6  19    3.23    0.63
  -2   6  19    2.92    0.64
  -4  -2  19    2.56    0.60
  -4  -2  19    1.14    0.59
  -4  -2  22   43.08    2.91
  -4  -2  22   40.92    2.84
  -4  -2  22   44.28    2.90
  -4  -2  22   42.91    2.81
  -2   6  22   44.06    2.92
  -2   6  25    0.15    0.33
  -4  -2  25    0.41    0.32
  -4  -2  25   -0.16    0.31
  -2   6  25   -0.17    0.37
  -3   6 -24  171.51    9.46
   6  -3 -24  175.23    9.51
  -3  -3 -24  167.49    9.54
   6  -3 -24  166.02    9.44
  -3  -3 -24  173.79    9.53
   6  -3 -24  166.46    9.51
  -3  -3 -24  169.88    9.50
  -3  -3 -24  182.02    9.59
  -3   6 -21   14.16    1.34
  -3   6 -21   14.97    1.34
  -3  -3 -21   15.08    1.44
   6  -3 -21   15.87    1.36
  -3   6 -21   13.62    1.28
  -3  -3 -21   16.65    1.46
  -3  -3 -21   17.22    1.41
   6  -3 -21   13.97    1.36
  -3  -3 -21   14.59    1.41
   6  -3 -21   15.57    1.42
  -3  -3 -21   17.20    1.51
   6  -3 -18  133.09    7.71
  -3   6 -18  133.52    7.70
  -3  -3 -18  131.21    7.84
  -3   6 -18  143.82    7.65
  -3  -3 -18  125.97    7.72
   6  -3 -18  132.81    7.71
  -3  -3 -18  135.61    7.85
  -3  -3 -18  128.11    7.72
   6  -3 -18  145.21    7.79
  -3  -3 -18  129.33    7.79
   6  -3 -18  132.45    7.73
  -3  -3 -18  140.96    7.89
  -3   6 -18  125.02    7.54
   6  -3 -15   19.38    1.54
  -3   6 -15   19.91    1.46
   6  -3 -15   17.10    1.44
  -3  -3 -15   21.64    1.71
  -3   6 -15   17.38    1.51
  -3   6 -15   18.81    1.46
  -3  -3 -15   14.83    1.50
  -3  -3 -15   20.60    1.57
  -3  -3 -15   17.13    1.48
  -3  -3 -15   18.59    1.67
  -3  -3 -15   16.55    1.52
  -3  -3 -15   15.43    1.39
   6  -3 -15   19.04    1.56
   6  -3 -15   18.30    1.56
  -3  -3 -15   20.59    1.69
  -3   6 -15   17.91    1.43
  -3   6 -12    0.50    0.39
   6  -3 -12    0.39    0.37
  -3   6 -12    0.35    0.34
  -3  -3 -12    0.25    0.42
  -3   6 -12    0.31    0.40
  -3  -3 -12    0.87    0.47
  -3  -3 -12    0.83    0.43
  -3   6 -12    0.34    0.36
  -3  -3 -12    0.44    0.41
  -3   6 -12    1.24    0.36
  -3  -3 -12    1.04    0.60
  -3  -3 -12    1.14    0.46
   6  -3 -12    2.13    0.53
   6  -3 -12    1.06    0.47
  -3  -3 -12    0.63    0.50
   6  -3  -9  279.30   15.22
  -3  -3  -9  287.59   15.19
  -3  -3  -9  277.17   15.37
  -3   6  -9  283.03   15.23
  -3   6  -9  275.54   15.18
  -3  -3  -9  279.82   15.31
  -3   6  -9  283.13   15.26
  -3  -3  -9  281.81   15.39
  -3   6  -9  280.24   15.24
   6  -3  -9  282.53   15.27
   6  -3  -9  279.50   15.27
  -3  -3  -9  278.85   15.36
  -3  -3  -6   -0.45    0.44
  -3  -3  -6   -0.06    0.25
  -3  -3  -6    0.12    0.30
  -3  -3  -6    0.36    0.38
  -3  -3  -6   -0.09    0.41
  -3  -3  -6    0.34    0.34
  -3  -3  -6    0.66    0.29
  -3   6  -6    0.30    0.34
  -3  -3  -6    0.64    0.42
   6  -3  -6   -0.21    0.31
  -3  -3  -6    0.81    0.42
  -3  -3  -6    0.35    0.38
   6  -3  -6    0.07    0.28
  -3   6  -3   17.67    1.36
  -3  -3  -3   16.66    1.26
  -3  -3  -3   18.48    1.35
  -3  -3  -3   16.75    1.33
  -3  -3  -3   18.02    1.34
  -3  -3  -3   17.87    1.26
  -3   6  -3   16.63    1.21
  -3   6  -3   17.07    1.31
   6  -3  -3   19.05    1.23
  -3  -3  -3   19.23    1.37
  -3  -3   0   18.80    1.39
  -3  -3   0   21.96    1.48
  -3  -3   0   21.04    1.39
  -3   6   0   18.64    1.41
  -3   6   0   18.81    1.31
  -3  -3   0   18.69    1.30
  -3  -3   0   21.38    1.41
  -3  -3   0   20.74    1.44
  -3   6   0   20.74    1.46
  -3  -3   3   87.04    4.92
  -3  -3   3   82.48    4.98
  -3   6   3   90.67    5.06
  -3  -3   3   85.62    4.98
  -3  -3   3   90.33    5.00
  -3  -3   3   92.87    4.93
  -3   6   3   93.06    5.06
  -3  -3   3   76.64    4.97
  -3   6   3   87.24    5.04
  -3   6   6    6.23    0.68
  -3   6   6    7.55    0.79
  -3  -3   6    6.67    0.73
  -3  -3   6    5.11    0.68
  -3   6   6    5.79    0.73
  -3  -3   6    5.34    0.63
  -3  -3   6    5.33    0.61
  -3   6   6    6.35    0.75
  -3   6   9   28.53    1.89
  -3  -3   9   27.42    1.91
  -3  -3   9   30.22    2.00
  -3  -3   9   23.45    1.88
  -3  -3  12  123.93    7.78
  -3   6  12  140.09    7.81
  -3   6  12  130.36    7.75
  -3  -3  12  139.14    7.71
  -3  -3  12  144.77    7.81
  -3   6  15   30.50    2.30
  -3  -3  15   35.66    2.29
  -3  -3  15   28.78    2.34
  -3   6  15   29.87    2.27
  -3  -3  15   30.33    2.24
  -3  -3  15   32.03    2.29
  -3   6  18   12.10    1.27
  -3  -3  18   10.35    1.16
  -3  -3  18   11.07    1.19
  -3   6  18   12.21    1.21
  -3  -3  21    1.66    0.55
  -3   6  24   14.23    1.30
  -3  -3  24   16.22    1.36
  -3  -3  24   17.28    1.32
  -3  -3  24   16.07    1.31
  -3   6  24   17.52    1.39
  -3  -3  27   -0.24    0.21
  -3   6  27   -0.15    0.20
  -4   6 -25    5.97    0.64
  -2  -4 -25    4.73    0.58
   6  -2 -25    4.47    0.61
   6  -2 -25    4.28    0.56
  -2  -4 -25    5.91    0.65
   6  -2 -25    6.20    0.66
  -2  -4 -25    6.14    0.68
  -2  -4 -25    5.74    0.66
   6  -2 -25    5.54    0.67
   6  -2 -22   16.27    1.32
  -4   6 -22   13.05    1.20
  -4   6 -22   12.94    1.18
  -2  -4 -22   13.61    1.24
   6  -2 -22   14.47    1.26
   6  -2 -22   14.17    1.22
  -4   6 -22   12.33    1.13
  -2  -4 -22   16.33    1.36
   6  -2 -22   11.22    1.19
  -2  -4 -22   12.23    1.24
   6  -2 -22   13.48    1.26
  -2  -4 -22   11.79    1.23
   6  -2 -19   18.68    1.53
  -4   6 -19   16.72    1.45
  -2  -4 -19   16.32    1.53
  -4   6 -19   19.78    1.47
   6  -2 -19   16.13    1.47
  -2  -4 -19   17.21    1.55
   6  -2 -19   15.35    1.47
  -2  -4 -19   17.26    1.61
   6  -2 -19   13.09    1.44
   6  -2 -16   17.67    1.48
   6  -2 -16   15.75    1.34
  -2  -4 -16   16.21    1.51
  -4   6 -16   16.02    1.44
  -2  -4 -16   15.96    1.43
  -4   6 -16   14.26    1.35
  -2  -4 -16   14.48    1.52
  -2  -4 -16   16.73    1.53
   6  -2 -16   18.45    1.54
   6  -2 -16   14.93    1.43
  -2  -4 -16   17.57    1.55
   6  -2 -13    0.21    0.37
  -2  -4 -13    1.13    0.49
  -4   6 -13    0.76    0.38
  -4   6 -13    0.10    0.40
  -2  -4 -13    0.71    0.38
  -4   6 -13    1.05    0.46
  -2  -4 -13    0.20    0.37
  -2  -4 -13    0.82    0.55
  -2  -4 -13    0.51    0.48
  -4   6 -13    1.62    0.44
   6  -2 -13    1.01    0.50
   6  -2 -13    0.67    0.43
  -2  -4 -13    1.93    0.55
  -4   6 -13    0.17    0.31
  -4   6 -10   42.77    2.56
  -2  -4 -10   42.35    2.76
  -2  -4 -10   41.03    2.70
  -4   6 -10   40.19    2.60
  -4   6 -10   37.28    2.59
  -4   6  -7    0.41    0.29
  -2  -4  -7   -0.09    0.32
  -2  -4  -7    0.25    0.31
  -4   6  -7    0.33    0.39
  -2  -4  -7    0.58    0.41
   6  -2  -7    0.22    0.31
  -4   6  -7    0.64    0.32
  -2  -4  -7    0.19    0.41
   6  -2  -7   -0.29    0.35
  -2  -4  -7    0.35    0.36
  -4   6  -4  202.72   11.90
  -2  -4  -4  226.18   11.96
  -4   6  -4  221.09   11.88
  -2  -4  -4  224.72   11.94
  -4   6  -4  217.09   11.91
  -2  -4  -4  219.95   11.95
  -4   6  -1  118.96    6.62
  -2  -4  -1  119.03    6.60
  -4   6  -1  119.36    6.63
  -4   6  -1  115.39    6.55
  -2  -4  -1  128.55    6.63
  -2  -4  -1  112.15    6.52
  -2  -4  -1  116.42    6.55
  -2  -4  -1  126.42    6.63
  -4   6  -1  112.71    6.65
  -2  -4  -1  116.16    6.62
  -2  -4   2   96.55    5.48
  -4   6   2  100.77    5.55
  -2  -4   2  101.66    5.51
  -4   6   2   99.39    5.55
  -2  -4   2   98.13    5.46
  -2  -4   2   96.64    5.39
  -4   6   2   94.28    5.52
  -2  -4   2   87.33    5.49
  -4   6   5   43.86    2.65
  -4   6   5   41.11    2.64
  -2  -4   5   38.90    2.51
  -4   6   5   45.07    2.61
  -2  -4   5   37.51    2.57
  -4   6   5   42.25    2.65
  -2  -4   5   40.91    2.60
  -2  -4   5   41.47    2.59
  -2  -4   5   38.16    2.56
  -4   6   5   42.93    2.63
  -4   6   8    0.73    0.40
  -2  -4   8    0.28    0.31
  -4   6   8    0.31    0.34
  -2  -4   8    0.29    0.33
  -2  -4   8    0.69    0.37
  -4   6   8    0.41    0.42
  -4   6   8    0.10    0.37
  -4   6  11  286.56   15.35
  -4   6  11  278.20   15.24
  -2  -4  11  265.63   15.29
  -4   6  11  280.74   15.33
  -2  -4  11  287.83   15.25
  -2  -4  11  272.33   15.26
  -4   6  14   -0.14    0.51
  -4   6  14    0.58    0.44
  -4   6  14    0.28    0.49
  -2  -4  14   -0.14    0.45
  -2  -4  14    0.42    0.38
  -2  -4  14    0.26    0.41
  -4   6  17   84.63    5.38
  -2  -4  17   89.45    5.48
  -4   6  17   89.05    5.39
  -4   6  20    9.80    1.15
  -4   6  20    9.23    1.07
  -2  -4  20   10.09    1.08
  -2  -4  20    9.01    1.08
  -4   6  23    0.47    0.43
  -4   6  23    0.10    0.42
  -2  -4  23    0.63    0.36
  -4   6  23   -0.10    0.35
  -2  -4  23   -0.11    0.42
  -4   6  23    0.12    0.41
  -4   6  26   32.06    2.12
  -2  -4  26   33.17    2.08
  -4   6  26   30.47    2.10
  -5   6 -26   42.99    2.30
  -1  -5 -26   40.02    2.31
   6  -1 -23   14.36    1.27
  -5   6 -23   17.78    1.32
   6  -1 -23   15.62    1.29
  -1  -5 -23   13.75    1.19
   6  -1 -23   12.59    1.17
  -5   6 -23   15.60    1.23
  -1  -5 -23   14.13    1.28
   6  -1 -23   13.64    1.25
  -1  -5 -23   19.92    1.40
   6  -1 -23   16.43    1.32
  -1  -5 -23   17.02    1.34
   6  -1 -20   59.97    3.77
  -5   6 -20   57.68    3.73
  -5   6 -20   58.63    3.66
  -1  -5 -20   54.50    3.71
  -5   6 -20   59.70    3.76
  -1  -5 -20   64.01    3.92
  -1  -5 -20   62.69    3.85
   6  -1 -20   57.43    3.75
   6  -1 -20   56.74    3.74
  -1  -5 -20   63.03    3.86
   6  -1 -17    0.25    0.48
  -1  -5 -17    0.93    0.48
  -5   6 -17    0.57    0.43
  -5   6 -17   -0.12    0.42
  -5   6 -17    0.60    0.44
  -5   6 -17   -0.23    0.49
  -1  -5 -17    0.61    0.55
   6  -1 -17    1.44    0.64
   6  -1 -17    1.85    0.54
  -1  -5 -17    0.14    0.48
  -1  -5 -14    0.99    0.45
  -5   6 -14    2.92    0.55
  -5   6 -14    1.91    0.50
  -5   6 -14    3.04    0.58
  -1  -5 -14    1.85    0.63
  -5   6 -14    2.23    0.51
   6  -1 -14    1.74    0.53
   6  -1 -14    1.43    0.58
   6  -1 -14    1.68    0.57
  -1  -5 -14    1.45    0.55
  -1  -5 -11   46.68    3.20
  -5   6 -11   52.87    3.24
  -5   6 -11   52.66    3.22
  -5   6 -11   50.41    3.22
  -1  -5 -11   52.11    3.35
  -5   6 -11   50.61    3.22
  -5   6 -11   52.87    3.14
   6  -1 -11   52.70    3.21
   6  -1 -11   54.47    3.24
  -1  -5 -11   49.70    3.26
  -1  -5  -8    1.32    0.38
  -1  -5  -8    1.53    0.45
  -5   6  -8    0.45    0.41
   6  -1  -8    0.38    0.28
  -5   6  -8    0.67    0.30
   6  -1  -8    1.52    0.39
  -1  -5  -8    0.54    0.34
  -5   6  -5   90.27    5.38
  -1  -5  -5   97.06    5.41
  -5   6  -5   93.31    5.37
  -1  -5  -5   92.22    5.34
  -5   6  -5   94.24    5.34
  -1  -5  -5   93.37    5.39
   6  -1  -5   92.73    5.27
  -1  -5  -5   98.96    5.36
  -5   6  -2   43.82    2.61
  -5   6  -2   40.50    2.54
  -1  -5  -2   40.73    2.49
  -5   6  -2   40.07    2.53
  -1  -5  -2   40.85    2.53
  -1  -5   1  337.26   18.00
  -5   6   1  341.60   18.05
  -1  -5   1  332.16   18.03
  -5   6   1  323.65   18.02
  -1  -5   4    2.18    0.41
  -5   6   4    1.83    0.45
  -5   6   4    1.63    0.45
  -5   6   4    2.55    0.50
  -5   6   4    2.12    0.50
  -1  -5   4    1.87    0.42
  -1  -5   4    2.34    0.48
  -5   6   4    2.10    0.48
  -5   6   7    6.28    0.79
  -5   6   7    6.37    0.78
  -5   6   7    6.60    0.77
  -5   6   7    5.29    0.73
  -1  -5   7    6.08    0.73
  -1  -5   7    7.34    0.79
  -5   6   7    5.87    0.73
  -5   6  10  385.08   21.17
  -1  -5  10  386.87   21.09
  -1  -5  10  395.40   21.16
  -5   6  10  387.76   21.19
  -5   6  10  397.93   21.22
  -5   6  13   43.37    2.81
  -1  -5  13   39.91    2.83
  -5   6  13   38.84    2.81
  -1  -5  13   40.58    2.76
  -5   6  16  354.48   18.98
  -1  -5  16  334.29   18.97
  -5   6  16  356.83   19.00
  -5   6  16  334.87   18.85
  -5   6  19   -0.15    0.53
  -1  -5  19    0.15    0.49
  -5   6  19    0.36    0.43
  -5   6  19    0.29    0.48
  -5   6  22    4.93    0.73
  -1  -5  22    5.17    0.72
  -1  -5  22    5.90    0.78
  -5   6  25    1.40    0.42
  -1  -5  25    1.75    0.39
  -5   6  25    2.36    0.43
  -6   6 -24    9.69    0.91
   6   0 -24   11.85    0.97
   6   0 -24   10.76    0.93
   6   0 -24    9.53    0.83
   0  -6 -24    9.86    0.94
  -6   6 -24   10.45    0.90
   6   0 -24   11.01    0.92
   0  -6 -24   12.92    1.01
   6   0 -24   11.23    0.98
   0  -6 -24   10.21    0.89
  -6   6 -21    4.60    0.69
   6   0 -21    4.65    0.71
  -6   6 -21    2.69    0.57
   0  -6 -21    4.27    0.73
   6   0 -21    5.00    0.72
   0  -6 -21    3.44    0.66
   6   0 -21    4.31    0.71
   6   0 -18   20.01    1.64
  -6   6 -18   20.85    1.64
  -6   6 -18   16.44    1.51
  -6   6 -18   17.93    1.61
   0  -6 -18   17.44    1.69
   6   0 -18   22.19    1.68
   6   0 -18   18.19    1.58
   6   0 -18   21.60    1.69
   0  -6 -18   19.61    1.64
  -6   6 -15   33.65    2.33
  -6   6 -15   34.67    2.36
  -6   6 -15   36.25    2.36
  -6   6 -15   32.71    2.35
   0  -6 -15   32.79    2.51
  -6   6 -15   30.55    2.30
  -6   6 -15   32.04    2.23
   6   0 -15   33.62    2.40
   6   0 -15   35.91    2.39
   6   0 -15   31.55    2.33
   0  -6 -15   31.66    2.36
  -6   6 -12   39.28    2.50
  -6   6 -12   35.18    2.45
  -6   6 -12   38.64    2.53
   0  -6 -12   39.50    2.69
  -6   6 -12   35.41    2.49
  -6   6 -12   35.74    2.49
  -6   6 -12   36.16    2.45
   6   0 -12   39.43    2.52
   6   0 -12   37.56    2.53
  -6   6  -9    2.70    0.54
  -6   6  -9    2.95    0.52
   6   0  -9    4.17    0.59
  -6   6  -9    3.51    0.58
  -6   6  -9    4.17    0.64
   0  -6  -6   55.22    3.31
  -6   6  -6   47.87    3.26
  -6   6  -6   56.70    3.21
   0  -6  -3   62.47    3.78
  -6   6  -3   63.15    3.87
  -6   6  -3   68.77    3.90
  -6   6  -3   66.13    3.80
  -6   6  -3   65.20    3.82
   0  -6   0  184.76   10.26
  -6   6   0  189.23   10.33
  -6   6   3   50.40    3.16
  -6   6   3   56.47    3.23
  -6   6   3   51.64    3.23
   0  -6   3   51.89    3.19
  -6   6   3   46.58    3.15
   0  -6   3   53.33    3.19
  -6   6   6   76.45    4.33
   0  -6   6   66.77    4.21
  -6   6   6   72.99    4.26
  -6   6   6   72.18    4.30
   0  -6   6   71.32    4.22
  -6   6   6   68.43    4.23
  -6   6   9    0.94    0.42
  -6   6   9    1.42    0.53
  -6   6   9    0.12    0.46
  -6   6   9    0.55    0.37
   0  -6   9    0.69    0.33
   0  -6   9   -0.11    0.35
   0  -6   9    0.96    0.44
  -6   6   9    0.73    0.48
  -6   6  12   64.85    4.15
   0  -6  12   64.44    4.05
  -6   6  12   70.11    4.14
  -6   6  12   68.07    4.18
  -6   6  12   61.53    4.00
   0  -6  15   12.80    1.29
  -6   6  15   10.46    1.24
  -6   6  15   11.17    1.21
   0  -6  15   10.16    1.11
  -6   6  15   13.86    1.27
   0  -6  18   78.90    4.82
  -6   6  18   75.32    4.78
  -6   6  18   80.26    4.76
  -6   6  18   71.60    4.69
  -6   6  21   33.89    2.26
   0  -6  21   29.96    2.31
  -6   6  21   36.73    2.40
  -6   6  21   32.74    2.34
   0  -6  21   34.76    2.34
   0  -6  21   30.25    2.26
  -6   6  21   30.07    2.25
  -6   6  24    4.43    0.59
  -6   6  24    4.87    0.59
   0  -6  24    4.20    0.56
   0  -6  24    3.37    0.51
  -6   6  24    3.91    0.52
  -7   6 -25    0.13    0.19
   1  -7 -25    0.05    0.20
   6   1 -25    0.14    0.20
  -7   6 -22   23.04    1.68
   6   1 -22   24.45    1.72
   6   1 -22   25.76    1.72
  -7   6 -22   23.88    1.70
  -7   6 -22   23.75    1.62
   6   1 -22   21.16    1.62
  -7   6 -22   24.00    1.72
   1  -7 -22   28.47    1.81
   6   1 -22   22.50    1.69
   1  -7 -22   26.13    1.77
   6   1 -22   23.82    1.72
  -7   6 -19   22.21    1.71
   1  -7 -19   20.49    1.75
  -7   6 -16   43.29    2.96
  -7   6 -16   50.98    3.12
  -7   6 -16   44.78    3.09
  -7   6 -16   47.76    2.99
   6   1 -16   50.74    3.16
   6   1 -16   46.36    3.08
   6   1 -16   44.11    3.07
  -7   6 -13   23.32    1.87
  -7   6 -13   25.83    1.92
  -7   6 -13   23.92    1.90
  -7   6 -13   27.62    2.02
  -7   6 -13   25.26    1.95
   6   1 -13   26.76    1.97
  -7   6 -13   27.76    1.93
   6   1 -13   28.15    1.96
  -7   6 -10    3.90    0.68
  -7   6 -10    5.34    0.74
  -7   6 -10    6.05    0.80
  -7   6 -10    5.79    0.80
  -7   6  -7  149.62    8.24
   1  -7  -7  143.28    8.27
  -7   6  -7  150.16    8.30
  -7   6  -7  141.67    8.31
  -7   6  -7  153.36    8.34
   1  -7  -4    2.78    0.47
  -7   6  -4    3.03    0.62
  -7   6  -4    2.87    0.53
  -7   6  -4    2.76    0.49
  -7   6  -4    1.93    0.48
   1  -7  -1   22.19    1.60
  -7   6  -1   23.12    1.66
  -7   6  -1   22.59    1.60
  -7   6  -1   21.06    1.53
  -7   6   2   10.68    1.10
   1  -7   2   11.26    1.08
  -7   6   2   13.51    1.06
   1  -7   5  142.53    8.00
   1  -7   5  141.96    7.89
  -7   6   5  135.28    7.95
  -7   6   8   78.30    4.60
   1  -7   8   72.84    4.44
   1  -7   8   76.03    4.56
  -7   6   8   70.37    4.49
  -7   6   8   73.97    4.49
  -7   6  11    2.38    0.61
   1  -7  11    1.33    0.47
   1  -7  11    2.89    0.64
  -7   6  11    1.79    0.54
  -7   6  11    1.21    0.52
  -7   6  14   21.33    1.87
  -7   6  14   25.83    1.95
  -7   6  14   21.03    1.81
  -7   6  17   29.27    2.18
   1  -7  17   26.90    2.17
  -7   6  17   27.81    2.16
  -7   6  17   26.57    2.09
  -7   6  20   20.58    1.72
   1  -7  20   26.26    1.87
  -7   6  20   26.54    1.87
  -7   6  20   19.09    1.69
  -7   6  23    1.40    0.40
  -7   6  23    1.35    0.43
   1  -7  23    1.13    0.40
   1  -7  23    2.43    0.42
  -8   6 -23   13.87    0.97
   6   2 -23   12.66    0.99
  -8   6 -23   11.60    0.93
   6   2 -23   12.06    0.97
   2  -8 -23   13.71    0.99
   6   2 -23   15.08    1.02
   6   2 -20    1.19    0.45
  -8   6 -20    0.76    0.35
   6   2 -20    0.24    0.31
  -8   6 -20    0.43    0.33
  -8   6 -20    1.25    0.43
  -8   6 -20    0.29    0.40
   2  -8 -20    1.35    0.42
   6   2 -20    0.64    0.42
   2  -8 -20    0.37    0.39
   6   2 -20    0.38    0.39
  -8   6 -17    6.68    0.84
  -8   6 -17    6.02    0.80
  -8   6 -17    7.31    0.91
   2  -8 -17    5.98    0.85
   6   2 -17    6.24    0.82
   6   2 -17    6.02    0.84
  -8   6 -14   11.21    1.14
  -8   6 -14   11.33    1.15
  -8   6 -14   11.17    1.19
  -8   6 -14   13.83    1.21
  -8   6 -14   10.27    1.10
   6   2 -14   15.02    1.21
   6   2 -14   11.19    1.18
  -8   6 -11    1.13    0.53
  -8   6 -11    0.33    0.39
  -8   6 -11    0.47    0.43
  -8   6 -11    0.40    0.48
  -8   6 -11    0.45    0.43
  -8   6 -11    0.79    0.42
  -8   6 -11    0.61    0.43
  -8   6  -8   25.96    1.82
   2  -8  -8   24.77    1.82
  -8   6  -8   24.69    1.87
  -8   6  -8   21.16    1.71
  -8   6  -8   24.23    1.84
  -8   6  -5   83.66    5.03
   2  -8  -5   86.11    4.99
  -8   6  -5   81.64    4.96
  -8   6  -5   83.97    5.05
  -8   6  -5   85.64    5.04
  -8   6  -5   86.78    4.97
   2  -8  -5   83.89    5.04
  -8   6  -5   81.98    4.97
  -8   6  -5   87.75    5.06
  -8   6  -2  105.58    6.25
   2  -8  -2  122.07    6.36
  -8   6  -2  104.48    6.27
  -8   6  -2  107.43    6.34
  -8   6  -2  100.81    6.19
  -8   6  -2  115.12    6.25
  -8   6  -2  113.38    6.33
   2  -8   1   88.15    5.04
  -8   6   1   83.89    5.00
  -8   6   1   81.78    4.98
   2  -8   1   84.44    5.00
   2  -8   4    6.44    0.85
  -8   6   4    7.53    0.91
   2  -8   4    6.13    0.82
  -8   6   4    6.61    0.80
   2  -8   4    5.38    0.74
  -8   6   7   26.00    1.89
  -8   6   7   26.33    2.04
   2  -8   7   26.67    2.02
  -8   6   7   24.03    1.86
   2  -8  10   90.64    5.41
  -8   6  10   85.90    5.29
  -8   6  13   27.21    2.15
  -8   6  13   27.59    2.13
  -8   6  16   40.31    2.73
   2  -8  16   35.16    2.65
  -8   6  16   36.34    2.62
  -8   6  19    5.02    0.73
   2  -8  19    5.38    0.77
  -8   6  19    5.67    0.79
  -8   6  22    1.75    0.44
   2  -8  22    2.02    0.42
   2  -8  22    1.93    0.43
   6   3 -21    4.67    0.53
  -9   6 -21    2.84    0.43
  -9   6 -21    2.48    0.41
  -9   6 -21    3.92    0.49
   6   3 -21    3.00    0.46
   3  -9 -21    1.91    0.37
   6   3 -21    4.10    0.49
  -9   6 -18   69.81    4.20
  -9   6 -18   71.46    4.30
  -9   6 -18   70.93    4.20
  -9   6 -18   77.38    4.37
  -9   6 -18   72.44    4.23
   6   3 -18   78.18    4.33
   6   3 -18   67.55    4.21
   6   3 -18   71.20    4.30
  -9   6 -15   19.61    1.58
  -9   6 -15   21.05    1.61
  -9   6 -15   22.75    1.71
  -9   6 -15   19.12    1.65
  -9   6 -12   15.20    1.37
  -9   6 -12   17.18    1.42
  -9   6 -12   15.74    1.33
  -9   6 -12   14.74    1.34
  -9   6 -12   18.19    1.52
  -9   6  -9  168.82    9.39
   3  -9  -9  171.93    9.47
  -9   6  -9  170.26    9.47
  -9   6  -9  162.54    9.33
  -9   6  -9  162.10    9.36
  -9   6  -9  174.42    9.54
  -9   6  -9  159.20    9.42
  -9   6  -9  167.56    9.45
  -9   6  -6   11.00    1.10
   3  -9  -6   10.27    1.11
  -9   6  -6   14.10    1.21
  -9   6  -6    8.34    1.05
  -9   6  -6   10.16    1.12
   3  -9  -6   11.08    1.08
  -9   6  -6   11.32    1.19
  -9   6  -3  535.96   29.70
   3  -9  -3  548.24   29.76
  -9   6  -3  571.02   29.82
  -9   6  -3  553.23   29.73
  -9   6  -3  546.27   29.68
  -9   6  -3  553.29   29.69
  -9   6  -3  567.20   29.81
   3  -9   0   98.40    5.84
  -9   6   0   99.24    5.69
  -9   6   0   96.33    5.80
   3  -9   3   18.57    1.53
  -9   6   3   17.35    1.47
  -9   6   3   15.00    1.42
   3  -9   3   15.23    1.45
  -9   6   3   16.84    1.38
  -9   6   3   16.30    1.45
  -9   6   6   39.23    2.75
   3  -9   6   42.15    2.87
  -9   6   9    5.16    0.84
   3  -9   9    4.84    0.84
  -9   6   9    7.41    0.88
   3  -9  12  196.88   10.80
  -9   6  12  200.21   10.82
  -9   6  12  177.23   10.65
  -9   6  15   14.36    1.39
  -9   6  18   12.82    1.18
  -9   6  18   10.02    1.05
   3  -9  18   13.74    1.18
   3  -9  21   12.97    1.01
  -9   6  21   12.15    0.98
   6   4 -19    0.12    0.31
 -10   6 -19    0.88    0.29
 -10   6 -19    0.14    0.23
 -10   6 -19    0.25    0.27
   6   4 -19   -0.06    0.30
   6   4 -19    0.30    0.28
 -10   6 -16    0.57    0.37
 -10   6 -16    1.75    0.42
 -10   6 -16    2.23    0.45
 -10   6 -16    1.22    0.41
 -10   6 -16    1.03    0.40
   6   4 -16    0.52    0.37
 -10   6 -13   10.02    1.01
 -10   6 -10  100.40    6.04
 -10   6 -10  106.07    5.95
 -10   6 -10   96.88    6.06
 -10   6 -10  106.33    6.03
 -10   6 -10  109.23    6.05
   4 -10 -10   97.70    6.04
 -10   6  -7   28.28    2.11
 -10   6  -7   30.73    2.06
 -10   6  -7   26.60    2.09
   4 -10  -7   25.10    2.02
 -10   6  -7   27.86    2.05
   4 -10  -7   30.35    2.19
 -10   6  -7   30.49    2.06
 -10   6  -4  173.94   10.27
 -10   6  -4  193.26   10.40
   4 -10  -4  172.56   10.32
 -10   6  -4  188.36   10.37
 -10   6  -4  178.47   10.28
 -10   6  -4  193.48   10.31
 -10   6  -4  185.55   10.30
 -10   6  -4  189.75   10.43
 -10   6  -1   14.87    1.29
   4 -10  -1   14.73    1.32
 -10   6  -1   11.99    1.26
 -10   6  -1   12.05    1.19
 -10   6  -1   14.81    1.23
 -10   6  -1   11.22    1.24
 -10   6   2   12.54    1.29
   4 -10   2   14.02    1.36
 -10   6   2   14.36    1.39
   4 -10   2   16.18    1.44
   4 -10   5   73.41    4.31
   4 -10   5   72.70    4.32
 -10   6   5   63.42    4.18
 -10   6   5   60.76    4.16
   4 -10   8  173.55    9.56
 -10   6   8  160.48    9.48
   4 -10  11   72.67    4.30
 -10   6  11   64.81    4.16
 -10   6  11   66.91    4.27
 -10   6  14   10.49    1.10
   4 -10  17    5.08    0.68
   4 -10  20    0.17    0.22
   6   5 -17    0.17    0.27
   6   5 -17   -0.20    0.25
 -11   6 -17    0.73    0.25
 -11   6 -17    0.41    0.27
 -11   6 -14   25.57    1.68
   6   5 -14   23.21    1.65
 -11   6 -14   25.32    1.69
 -11   6 -14   22.77    1.69
 -11   6 -11   11.82    1.11
 -11   6 -11   12.76    1.13
 -11   6 -11   11.61    1.06
 -11   6  -5    3.89    0.61
   5 -11  -5    2.92    0.58
 -11   6  -5    4.77    0.69
 -11   6  -5    3.71    0.66
 -11   6  -5    2.39    0.53
 -11   6  -2   11.95    1.16
 -11   6  -2   10.32    1.13
   5 -11  -2   13.59    1.23
 -11   6  -2   14.11    1.24
 -11   6  -2   11.59    1.17
 -11   6  -2   12.50    1.13
 -11   6  -2   10.90    1.22
 -11   6   1  101.26    6.25
   5 -11   1  114.47    6.39
 -11   6   1  108.91    6.32
   5 -11   1  108.74    6.42
 -11   6   1  104.54    6.32
 -11   6   4    8.11    0.97
   5 -11   4    7.20    0.97
 -11   6   4    8.26    0.98
   5 -11   4    6.93    0.98
   5 -11   7   71.03    4.35
 -11   6   7   67.98    4.28
   5 -11  10    2.66    0.56
 -11   6  10    3.15    0.59
 -11   6  10    2.87    0.61
 -11   6  13    2.52    0.51
   5 -11  16    6.49    0.71
 -12   6 -15    4.10    0.44
   6   6 -15    3.59    0.45
 -12   6 -12   30.57    1.80
 -12   6 -12   24.81    1.75
   6   6 -12   23.65    1.66
 -12   6 -12   30.40    1.78
 -12   6  -9   10.79    0.95
 -12   6  -9   12.12    1.02
 -12   6  -9   10.85    0.94
 -12   6  -6    0.53    0.34
   6 -12  -6    0.18    0.32
 -12   6  -6    0.08    0.33
 -12   6  -6   -0.08    0.35
 -12   6  -6    0.58    0.32
 -12   6  -3    1.41    0.41
   6 -12  -3    1.38    0.40
 -12   6  -3    0.96    0.40
 -12   6  -3    1.35    0.44
 -12   6   0   62.39    3.87
   6 -12   0   66.16    4.00
 -12   6   0   63.39    3.87
 -12   6   0   62.52    3.84
   6 -12   0   62.61    4.00
 -12   6   0   69.00    4.01
 -12   6   3   92.70    5.72
 -12   6   3   96.65    5.72
   6 -12   3  101.24    5.83
 -12   6   3  105.59    5.82
 -12   6   6   31.47    2.16
 -12   6   6   29.41    2.10
   6 -12   6   32.48    2.17
 -12   6   6   29.65    2.12
 -12   6   9   11.96    1.08
 -12   6   9   11.65    1.04
   6 -12   9   10.20    1.00
 -12   6   9   12.13    1.03
 -12   6  12    1.01    0.38
 -12   6  15   39.57    2.43
 -12   6  15   40.02    2.39
   6 -12  15   42.25    2.43
   7 -13 -10    6.16    0.56
 -13   6 -10    5.96    0.56
 -13   6  -7    5.60    0.54
   7 -13  -7    6.28    0.63
 -13   6  -7    4.38    0.52
 -13   6  -4   36.19    2.20
   7 -13  -4   38.60    2.34
 -13   6  -4   35.09    2.19
   7 -13  -4   33.31    2.24
 -13   6  -1   27.64    1.82
 -13   6  -1   27.65    1.81
   7 -13  -1   30.34    1.97
 -13   6   2    2.84    0.46
   7 -13   2    3.41    0.54
 -13   6   2    3.00    0.44
 -13   6   5    6.72    0.66
   7 -13   5    6.80    0.71
 -13   6   5    8.91    0.78
 -13   6   5    6.94    0.69
 -13   6   8    0.49    0.24
 -13   6   8    0.51    0.28
 -13   6   8    0.84    0.25
   7 -13  11   16.63    1.14
   5   7 -14   31.56    2.04
 -12   5 -14   35.99    2.10
 -12   5 -14   36.83    2.11
 -12   5 -11    2.50    0.45
 -12   5 -11    1.64    0.38
   5   7 -11    1.76    0.33
 -12   5 -11    1.91    0.40
 -12   5  -8    1.87    0.51
 -12   5  -8    3.07    0.47
 -12   5  -8    2.06    0.42
   7 -12  -8    1.72    0.42
 -12   5  -5   37.92    2.35
 -12   5  -5   33.77    2.28
 -12   5  -5   32.69    2.22
 -12   5  -5   35.47    2.31
 -12   5  -5   32.83    2.24
   7 -12  -5   37.00    2.37
 -12   5  -2   29.55    2.05
 -12   5  -2   30.60    2.07
 -12   5  -2   28.46    2.00
 -12   5  -2   31.65    2.16
   7 -12  -2   26.11    2.06
 -12   5   1   48.53    3.25
 -12   5   1   49.96    3.28
   7 -12   1   54.75    3.37
 -12   5   1   54.96    3.36
 -12   5   1   50.40    3.25
   7 -12   1   55.96    3.40
 -12   5   4   -0.11    0.39
   7 -12   4    0.22    0.42
 -12   5   4    0.17    0.38
 -12   5   4   -0.26    0.36
   7 -12   4    0.55    0.36
 -12   5   4    0.22    0.46
 -12   5   7   -0.11    0.42
 -12   5   7    0.33    0.34
   7 -12   7    0.09    0.32
 -12   5   7    0.10    0.39
 -12   5  10    0.93    0.41
 -12   5  10    0.80    0.33
 -12   5  10    0.92    0.41
 -12   5  13    7.65    0.72
 -12   5  13    6.13    0.63
   4   7 -18    2.13    0.31
 -11   4 -18    1.54    0.30
 -11   4 -15   19.74    1.32
 -11   4 -15   14.58    1.18
 -11   4 -15   18.74    1.25
   7 -11 -15   15.95    1.22
   4   7 -15   14.75    1.13
 -11   4 -12   12.47    1.14
 -11   4 -12   12.97    1.11
   7 -11 -12   12.19    1.06
 -11   4 -12   14.84    1.17
 -11   4 -12   13.12    1.10
   7 -11 -12   13.84    1.19
   4   7 -12   14.28    1.16
 -11   4  -9   31.12    2.15
 -11   4  -9   32.42    2.17
   7 -11  -9   29.84    2.14
   4   7  -9   29.09    2.10
 -11   4  -9   30.55    2.08
 -11   4  -6   21.41    1.75
   7 -11  -6   22.04    1.81
 -11   4  -6   23.20    1.76
 -11   4  -6   23.65    1.72
   7 -11  -6   19.32    1.71
 -11   4  -6   25.26    1.82
 -11   4  -3   16.70    1.56
 -11   4  -3   21.97    1.75
   7 -11  -3   20.72    1.75
 -11   4  -3   24.96    1.81
 -11   4  -3   22.11    1.77
 -11   4  -3   27.29    1.81
 -11   4  -3   25.37    1.87
 -11   4   0   64.46    3.89
 -11   4   0   57.40    3.76
 -11   4   0   62.92    3.89
 -11   4   0   61.63    3.93
 -11   4   0   66.16    3.94
   7 -11   0   55.20    3.87
   7 -11   3  109.55    6.55
 -11   4   3  112.25    6.47
 -11   4   3  106.46    6.54
 -11   4   3  111.32    6.58
   7 -11   3  114.14    6.56
 -11   4   6   59.35    3.72
   7 -11   6   61.86    3.74
 -11   4   6   58.46    3.77
 -11   4   6   54.69    3.76
   7 -11   6   56.40    3.70
   7 -11   9   35.37    2.48
 -11   4   9   40.39    2.64
 -11   4  12   14.55    1.28
 -11   4  15   47.75    2.99
 -11   4  15   50.04    3.04
 -11   4  18   20.86    1.38
 -10   3 -19   16.93    1.16
 -10   3 -19   17.69    1.15
   3   7 -19   15.82    1.11
   3   7 -19   16.70    1.11
 -10   3 -16   19.14    1.50
 -10   3 -16   21.22    1.55
 -10   3 -16   19.47    1.47
   7 -10 -16   19.04    1.50
   3   7 -16   20.77    1.45
   7 -10 -16   18.36    1.46
   3   7 -16   19.71    1.47
 -10   3 -13   36.01    2.36
 -10   3 -13   34.47    2.34
 -10   3 -13   32.85    2.27
   3   7 -13   31.74    2.21
   3   7 -13   32.38    2.25
 -10   3 -13   35.57    2.25
   7 -10 -13   29.46    2.29
 -10   3 -13   31.93    2.21
   3   7 -10   10.62    1.10
 -10   3 -10   10.69    1.10
 -10   3 -10   10.92    1.08
 -10   3 -10   10.19    1.07
 -10   3 -10    6.90    1.01
   3   7 -10   11.31    1.07
   7 -10 -10    9.71    1.11
 -10   3 -10   10.71    1.07
 -10   3 -10    9.70    0.99
   7 -10 -10   10.83    1.16
 -10   3 -10    8.32    0.99
 -10   3 -10   12.07    1.10
 -10   3 -10   10.93    1.09
 -10   3 -10    9.43    1.03
   3   7 -10   11.87    1.06
 -10   3  -7    7.46    0.98
 -10   3  -7    7.27    0.89
 -10   3  -7    8.46    0.94
 -10   3  -7    5.91    0.85
   7 -10  -7    9.72    1.05
   3   7  -7   10.08    0.98
 -10   3  -7    8.24    1.01
 -10   3  -7    6.12    0.83
   7 -10  -7    7.73    1.01
 -10   3  -7    8.27    0.97
 -10   3  -7    8.67    1.08
 -10   3  -7    9.53    1.03
 -10   3  -4    0.95    0.46
 -10   3  -4    0.55    0.44
 -10   3  -4    1.17    0.51
 -10   3  -4    1.04    0.51
 -10   3  -4    0.76    0.53
 -10   3  -4    0.81    0.38
   7 -10  -4    0.86    0.50
 -10   3  -4    1.25    0.54
 -10   3  -4    1.19    0.54
 -10   3  -4    0.13    0.52
 -10   3  -4    1.27    0.56
 -10   3  -1   56.82    3.68
 -10   3  -1   61.55    3.73
 -10   3  -1   63.56    3.77
   7 -10  -1   56.76    3.77
 -10   3  -1   56.45    3.73
 -10   3  -1   58.78    3.76
 -10   3  -1   57.42    3.77
 -10   3  -1   55.02    3.76
 -10   3   2    5.36    0.77
 -10   3   2    4.19    0.72
 -10   3   2    3.23    0.71
 -10   3   2    3.35    0.76
 -10   3   2    4.44    0.73
 -10   3   2    3.62    0.75
   7 -10   2    4.94    0.84
 -10   3   5  139.08    8.07
 -10   3   5  147.95    8.17
 -10   3   5  145.47    8.15
   7 -10   5  136.65    8.13
 -10   3   5  137.29    8.09
 -10   3   5  138.94    8.21
   7 -10   5  143.31    8.18
 -10   3   8   54.33    3.44
 -10   3   8   46.87    3.31
   7 -10   8   51.98    3.36
 -10   3   8   52.39    3.34
 -10   3   8   48.41    3.43
   7 -10   8   57.85    3.45
 -10   3  11    4.69    0.79
 -10   3  11    4.40    0.72
 -10   3  14    0.41    0.40
 -10   3  14    2.02    0.59
 -10   3  14    1.62    0.49
   7 -10  17    3.84    0.52
 -10   3  17    4.32    0.63
 -10   3  20   16.09    1.12
  -9   2 -20   11.04    0.92
  -9   2 -20   11.88    0.96
   7  -9 -20    9.53    0.87
   7  -9 -20   10.31    0.88
   2   7 -20   11.57    0.92
   2   7 -20   11.52    0.92
  -9   2 -17    1.21    0.50
  -9   2 -17    1.63    0.48
  -9   2 -17    0.21    0.45
   7  -9 -17    2.53    0.52
   2   7 -17    1.13    0.43
   7  -9 -17    1.29    0.43
  -9   2 -17    1.16    0.40
   2   7 -17    0.58    0.43
  -9   2 -17   -0.10    0.40
   2   7 -14   18.78    1.54
  -9   2 -14   20.31    1.64
  -9   2 -14   18.56    1.60
  -9   2 -14   20.19    1.58
   2   7 -14   18.74    1.54
  -9   2 -14   21.49    1.62
   7  -9 -14   17.39    1.57
  -9   2 -14   18.79    1.50
  -9   2 -14   18.15    1.50
   7  -9 -14   14.60    1.52
   2   7 -14   19.93    1.53
   2   7 -11    0.24    0.46
   2   7 -11    1.13    0.53
  -9   2 -11    0.49    0.55
  -9   2 -11    0.40    0.48
  -9   2 -11    0.69    0.48
  -9   2 -11    0.72    0.48
  -9   2 -11    0.67    0.47
   7  -9 -11    1.38    0.56
  -9   2 -11    0.13    0.43
  -9   2 -11    0.12    0.47
  -9   2 -11    0.58    0.51
  -9   2 -11   -0.11    0.41
   7  -9 -11    0.28    0.47
  -9   2 -11    0.23    0.43
  -9   2 -11    0.53    0.50
  -9   2 -11    0.57    0.44
   2   7 -11    0.68    0.43
  -9   2  -8   52.03    3.58
  -9   2  -8   55.90    3.72
  -9   2  -8   55.66    3.75
  -9   2  -8   59.05    3.69
  -9   2  -8   63.58    3.79
  -9   2  -8   62.35    3.78
   2   7  -8   62.08    3.73
   7  -9  -8   62.77    3.82
  -9   2  -8   56.64    3.69
  -9   2  -8   53.13    3.66
  -9   2  -8   54.69    3.58
   7  -9  -8   62.48    3.85
  -9   2  -8   52.86    3.72
  -9   2  -8   54.12    3.68
  -9   2  -8   61.28    3.79
  -9   2  -8   61.98    3.74
   2   7  -8   62.70    3.69
  -9   2  -5   64.08    3.96
  -9   2  -5   63.40    3.95
  -9   2  -5   69.16    4.09
  -9   2  -5   61.03    3.92
  -9   2  -5   65.17    4.06
  -9   2  -5   56.50    3.91
  -9   2  -5   63.12    3.97
   7  -9  -5   65.96    4.05
  -9   2  -5   59.20    3.95
  -9   2  -5   62.00    4.01
  -9   2  -5   67.19    3.91
   7  -9  -5   63.77    4.10
  -9   2  -5   64.82    4.04
  -9   2  -5   66.42    4.09
  -9   2  -5   71.61    4.07
  -9   2  -5   56.72    3.94
  -9   2  -5   68.05    4.04
  -9   2  -2   53.75    3.34
  -9   2  -2   51.29    3.36
  -9   2  -2   51.70    3.39
  -9   2  -2   47.30    3.24
  -9   2  -2   52.48    3.47
   7  -9  -2   49.13    3.36
  -9   2  -2   52.26    3.35
   7  -9  -2   51.20    3.44
  -9   2  -2   59.33    3.55
  -9   2  -2   56.06    3.43
  -9   2  -2   55.75    3.45
  -9   2  -2   53.46    3.44
  -9   2   1    3.49    0.66
  -9   2   1    2.88    0.62
  -9   2   1    3.81    0.75
  -9   2   1    3.10    0.73
  -9   2   1    3.47    0.64
   7  -9   1    3.93    0.68
  -9   2   1    3.59    0.68
  -9   2   1    2.88    0.68
  -9   2   1    3.43    0.70
   7  -9   4    2.09    0.62
  -9   2   4    2.03    0.59
  -9   2   4    3.10    0.60
  -9   2   4    3.60    0.69
  -9   2   4    4.28    0.72
  -9   2   4    2.63    0.59
  -9   2   4    3.43    0.78
  -9   2   7  230.03   13.03
   7  -9   7  230.63   12.95
   7  -9   7  234.15   12.98
  -9   2   7  238.31   13.02
  -9   2   7  240.09   13.01
  -9   2   7  227.68   12.90
  -9   2  10    0.27    0.49
  -9   2  10    0.74    0.51
   7  -9  10    0.96    0.42
  -9   2  13   89.31    5.63
  -9   2  13  102.81    5.81
  -9   2  13   94.66    5.68
  -9   2  16    0.20    0.35
  -9   2  16   -0.24    0.45
  -9   2  16    0.46    0.44
   2   7  19    0.51    0.30
  -8   1 -21    2.55    0.47
  -8   1 -21    1.87    0.41
  -8   1 -21    1.91    0.45
   7  -8 -21    1.50    0.37
   1   7 -21    2.39    0.45
   7  -8 -21    1.00    0.33
  -8   1 -21    1.05    0.38
   1   7 -21    2.87    0.42
   1   7 -18  179.97   10.19
  -8   1 -18  169.48   10.26
  -8   1 -18  193.08   10.31
  -8   1 -18  189.44   10.34
  -8   1 -18  188.04   10.22
  -8   1 -18  179.77   10.25
   1   7 -18  187.63   10.26
   7  -8 -18  184.03   10.27
   1   7 -15   33.72    2.52
  -8   1 -15   38.67    2.64
  -8   1 -15   35.07    2.59
  -8   1 -15   42.69    2.67
  -8   1 -15   34.79    2.61
  -8   1 -15   39.00    2.57
  -8   1 -15   38.33    2.62
   7  -8 -15   35.66    2.58
   1   7 -15   37.27    2.54
  -8   1 -15   34.24    2.57
  -8   1 -15   34.45    2.48
   1   7 -15   36.79    2.53
   1   7 -12   39.28    2.68
  -8   1 -12   40.93    2.71
  -8   1 -12   37.84    2.76
  -8   1 -12   35.38    2.68
  -8   1 -12   40.63    2.75
  -8   1 -12   36.78    2.71
  -8   1 -12   40.53    2.66
  -8   1 -12   39.63    2.71
   1   7 -12   38.21    2.66
   7  -8 -12   39.23    2.74
  -8   1 -12   33.30    2.57
  -8   1 -12   39.88    2.65
  -8   1 -12   42.96    2.64
  -8   1 -12   36.53    2.69
  -8   1 -12   38.01    2.59
  -8   1 -12   41.06    2.69
  -8   1 -12   35.00    2.56
   1   7 -12   38.24    2.62
  -8   1  -9   19.85    1.59
  -8   1  -9   24.26    1.77
  -8   1  -9   20.25    1.79
  -8   1  -9   20.34    1.66
  -8   1  -9   15.43    1.61
  -8   1  -9   17.67    1.68
   1   7  -9   19.99    1.67
  -8   1  -9   21.54    1.72
   7  -8  -9   21.35    1.77
  -8   1  -9   23.38    1.75
  -8   1  -9   25.72    1.77
  -8   1  -9   15.51    1.66
  -8   1  -9   24.36    1.74
  -8   1  -9   22.01    1.62
  -8   1  -9   19.66    1.73
  -8   1  -9   20.29    1.66
  -8   1  -9   22.76    1.67
   1   7  -9   20.53    1.65
  -8   1  -6    9.47    1.00
  -8   1  -6   10.14    0.97
   7  -8  -6   10.44    1.07
  -8   1  -6   10.93    1.14
  -8   1  -6   10.12    1.13
  -8   1  -6    8.82    1.06
  -8   1  -6    8.87    0.98
   1   7  -6    9.76    1.03
  -8   1  -6    8.01    0.97
  -8   1  -6   10.96    1.01
   7  -8  -6   10.66    1.14
  -8   1  -6    9.02    1.04
  -8   1  -6   10.49    1.15
  -8   1  -6   10.53    0.96
  -8   1  -6   10.77    1.10
  -8   1  -6    8.79    1.08
  -8   1  -6    8.80    1.01
  -8   1  -6   10.08    1.06
  -8   1  -6    8.86    0.98
  -8   1  -3  161.17    9.17
  -8   1  -3  158.15    9.24
  -8   1  -3  175.94    9.29
   7  -8  -3  164.86    9.19
  -8   1  -3  153.25    9.14
  -8   1  -3  158.14    9.33
   1   7  -3  163.62    9.20
  -8   1  -3  158.34    9.19
  -8   1  -3  170.12    9.28
   7  -8  -3  178.29    9.31
  -8   1  -3  160.29    9.24
   7  -8  -3  172.00    9.35
  -8   1  -3  164.46    9.35
  -8   1  -3  169.11    9.37
  -8   1  -3  160.86    9.25
  -8   1  -3  162.29    9.28
  -8   1  -3  172.83    9.32
  -8   1   0    0.32    0.36
  -8   1   0    0.33    0.37
  -8   1   0   -0.43    0.45
  -8   1   0    0.93    0.49
  -8   1   0    0.52    0.49
  -8   1   0    0.31    0.36
  -8   1   0    0.12    0.56
   1   7   0    0.19    0.35
   7  -8   0    0.48    0.44
  -8   1   0   -0.12    0.47
  -8   1   0    0.55    0.42
  -8   1   3   40.92    2.61
  -8   1   3   35.34    2.52
  -8   1   3   35.73    2.57
   7  -8   3   37.65    2.56
  -8   1   3   38.48    2.54
  -8   1   3   38.91    2.56
  -8   1   6    5.58    0.84
  -8   1   6    6.24    0.84
  -8   1   6    4.94    0.82
   7  -8   6    6.94    0.85
  -8   1   6    5.76    0.86
   7  -8   9    1.15    0.42
  -8   1   9    1.42    0.58
  -8   1   9    1.90    0.48
  -8   1   9    1.75    0.51
   1   7   9    0.74    0.45
  -8   1   9    0.99    0.47
  -8   1  12    9.84    1.03
  -8   1  12    8.52    1.11
  -8   1  15    6.43    0.84
  -8   1  15    4.97    0.85
  -8   1  18    4.53    0.62
  -8   1  18    4.73    0.73
  -8   1  21    0.42    0.29
   1   7  21    0.86    0.35
  -7   0 -22    2.24    0.47
  -7   0 -22    3.09    0.47
   7  -7 -22    2.45    0.46
   0   7 -22    3.18    0.48
  -7   0 -22    2.82    0.50
   0   7 -22    2.41    0.41
   0   7 -19   14.40    1.18
  -7   0 -19   12.26    1.19
  -7   0 -19   11.57    1.17
  -7   0 -19   11.36    1.13
   7  -7 -19    9.41    1.06
  -7   0 -16  180.54   10.44
  -7   0 -16  181.35   10.41
  -7   0 -16  191.25   10.40
   7  -7 -16  186.55   10.38
  -7   0 -16  179.25   10.40
  -7   0 -16  188.50   10.31
  -7   0 -16  195.27   10.44
  -7   0 -16  181.25   10.31
  -7   0 -16  174.55   10.19
   0   7 -16  179.90   10.31
   0   7 -16  181.11   10.28
   0   7 -13   49.35    3.18
   7  -7 -13   52.42    3.21
  -7   0 -13   54.64    3.38
   0   7 -13   42.07    3.04
  -7   0 -13   49.99    3.30
  -7   0 -13   49.55    3.25
   7  -7 -13   50.32    3.24
  -7   0 -13   48.95    3.30
  -7   0 -13   48.57    3.17
  -7   0 -13   49.12    3.26
   0   7 -13   51.70    3.22
  -7   0 -13   43.19    3.16
  -7   0 -13   47.62    3.13
  -7   0 -13   44.90    3.06
  -7   0 -13   45.78    3.04
   0   7 -13   44.87    3.11
  -7   0 -10   35.97    2.54
   7  -7 -10   34.87    2.51
  -7   0 -10   37.51    2.66
   0   7 -10   35.11    2.43
  -7   0 -10   39.51    2.66
  -7   0 -10   40.76    2.63
   7  -7 -10   33.56    2.50
  -7   0 -10   36.80    2.62
  -7   0 -10   42.81    2.58
   0   7 -10   37.79    2.58
  -7   0 -10   34.52    2.57
  -7   0 -10   38.54    2.65
  -7   0 -10   36.37    2.52
  -7   0 -10   35.21    2.48
  -7   0 -10   36.09    2.46
  -7   0 -10   37.70    2.49
  -7   0 -10   34.59    2.41
  -7   0  -7    4.21    0.68
  -7   0  -7    5.96    0.68
   7  -7  -7    5.95    0.81
  -7   0  -7    4.47    0.77
  -7   0  -7    4.55    0.77
  -7   0  -7    5.03    0.71
  -7   0  -7    6.28    0.83
   7  -7  -7    4.22    0.68
  -7   0  -7    4.79    0.77
  -7   0  -7    4.22    0.67
  -7   0  -7    4.55    0.69
  -7   0  -7    4.08    0.67
  -7   0  -7    6.77    0.78
  -7   0  -7    4.84    0.62
  -7   0  -7    6.05    0.85
   0   7  -7    6.52    0.79
  -7   0  -7    4.06    0.63
  -7   0  -7    5.78    0.71
  -7   0  -4   18.02    1.40
  -7   0  -4   17.77    1.39
  -7   0  -4   14.36    1.36
   7  -7  -4   16.94    1.36
  -7   0  -4   15.40    1.45
  -7   0  -4   18.00    1.35
  -7   0  -4   17.21    1.48
  -7   0  -4   20.94    1.48
  -7   0  -4   16.75    1.43
   0   7  -4   18.69    1.41
  -7   0  -4   17.53    1.40
  -7   0  -4   15.45    1.40
  -7   0  -4   17.89    1.52
  -7   0  -4   17.05    1.46
  -7   0  -4   16.66    1.38
  -7   0  -4   17.32    1.41
  -7   0  -1  122.28    6.95
  -7   0  -1  128.23    7.02
   7  -7  -1  118.22    6.87
  -7   0  -1  126.75    7.08
  -7   0  -1  115.57    6.97
  -7   0  -1  129.56    7.03
  -7   0  -1  120.66    6.96
   7  -7  -1  119.81    6.99
  -7   0  -1  123.23    7.06
  -7   0  -1  124.03    7.05
  -7   0  -1  121.00    6.99
  -7   0   2   -0.11    0.33
   0   7   2   -0.20    0.49
  -7   0   2    0.10    0.33
  -7   0   2   -0.30    0.36
  -7   0   2    0.24    0.42
  -7   0   2    0.42    0.43
  -7   0   2   -0.18    0.36
  -7   0   2   -0.11    0.53
   7  -7   2   -0.40    0.39
  -7   0   2    0.10    0.33
   0   7   2   -0.20    0.35
  -7   0   5    0.11    0.37
  -7   0   5    1.03    0.44
  -7   0   5    0.57    0.44
   0   7   5    0.82    0.43
  -7   0   5    1.36    0.40
   0   7   5    0.22    0.39
  -7   0   5    0.11    0.45
  -7   0   8   10.47    1.04
  -7   0   8    8.16    1.01
   0   7   8    7.97    0.93
  -7   0  11    0.63    0.46
  -7   0  11    1.31    0.57
  -7   0  11    0.83    0.54
   0   7  11    1.29    0.51
  -7   0  14   12.42    1.19
  -7   0  14   12.83    1.33
   0   7  14   13.32    1.25
  -7   0  17   64.61    4.07
   0   7  17   62.58    3.99
  -7   0  20    6.51    0.75
  -7   0  20    6.78    0.82
   0   7  20    7.83    0.84
   7  -6 -23    1.21    0.34
  -1   7 -23    1.46    0.35
  -6  -1 -23    1.07    0.43
  -1   7 -20   24.24    1.78
  -6  -1 -20   20.48    1.81
  -6  -1 -20   24.36    1.76
   7  -6 -20   24.66    1.81
  -6  -1 -20   22.16    1.74
  -1   7 -20   22.96    1.73
  -1   7 -20   23.20    1.66
  -6  -1 -20   23.73    1.76
  -6  -1 -20   24.57    1.77
  -1   7 -17   32.06    2.25
  -6  -1 -17   30.28    2.35
  -6  -1 -17   30.19    2.30
  -6  -1 -17   29.49    2.26
   7  -6 -17   30.30    2.24
  -6  -1 -17   31.10    2.30
  -6  -1 -17   28.54    2.27
   7  -6 -17   32.64    2.31
  -6  -1 -17   31.32    2.29
  -1   7 -17   31.16    2.22
  -1   7 -14   18.27    1.68
   7  -6 -14   23.89    1.77
  -6  -1 -14   18.83    1.80
  -1   7 -14   21.10    1.68
  -6  -1 -14   23.40    1.87
  -6  -1 -14   22.17    1.79
   7  -6 -14   21.81    1.81
  -6  -1 -14   21.12    1.80
  -6  -1 -14   22.98    1.80
  -6  -1 -14   24.49    1.90
  -1   7 -14   20.01    1.76
  -6  -1 -14   23.78    1.86
  -6  -1 -14   23.77    1.73
   7  -6 -14   20.21    1.80
  -6  -1 -14   22.16    1.83
  -1   7 -14   21.07    1.74
  -1   7 -11    1.95    0.61
  -6  -1 -11    2.07    0.51
  -6  -1 -11    2.03    0.70
  -6  -1 -11    2.00    0.58
   7  -6 -11    1.26    0.55
  -1   7 -11    1.65    0.53
  -6  -1 -11    1.70    0.55
  -6  -1 -11    2.45    0.63
  -6  -1 -11    2.35    0.62
   7  -6 -11    1.94    0.57
  -6  -1 -11    2.58    0.63
  -6  -1 -11    2.96    0.57
  -6  -1 -11    1.99    0.58
  -6  -1 -11    1.94    0.59
  -6  -1 -11    2.44    0.52
   7  -6 -11    0.99    0.49
  -6  -1 -11    1.07    0.45
  -6  -1 -11    2.06    0.49
  -6  -1 -11    2.34    0.68
  -6  -1  -8   75.41    4.56
  -6  -1  -8   75.41    4.50
   7  -6  -8   76.75    4.54
  -6  -1  -8   75.32    4.54
  -6  -1  -8   74.80    4.66
  -1   7  -8   73.93    4.54
  -6  -1  -8   82.08    4.64
   7  -6  -8   73.11    4.54
  -6  -1  -8   74.53    4.63
  -6  -1  -8   80.44    4.55
  -6  -1  -8   74.27    4.49
  -6  -1  -8   81.60    4.64
  -6  -1  -8   77.04    4.68
  -6  -1  -8   71.71    4.47
  -6  -1  -8   74.23    4.43
  -6  -1  -8   79.60    4.59
   7  -6  -8   71.66    4.54
  -6  -1  -8   77.66    4.68
  -6  -1  -5  142.45    7.79
  -6  -1  -5  135.54    7.72
   7  -6  -5  146.01    7.72
  -6  -1  -5  128.31    7.82
  -1   7  -5  133.18    7.71
  -6  -1  -5  136.36    7.76
  -6  -1  -5  143.20    7.82
  -6  -1  -5  140.33    7.73
  -6  -1  -5  141.26    7.85
  -6  -1  -5  129.56    7.80
  -6  -1  -5  140.67    7.77
  -6  -1  -5  127.92    7.64
  -6  -1  -2   11.44    1.03
  -6  -1  -2   11.29    0.93
  -6  -1  -2   11.40    1.03
  -6  -1  -2   11.31    0.95
   7  -6  -2    9.61    0.92
  -6  -1  -2   12.21    1.03
  -6  -1   1   21.87    1.68
  -6  -1   1   23.79    1.66
  -6  -1   1   23.77    1.66
   7  -6   1   23.05    1.66
  -1   7   1   23.63    1.72
  -6  -1   4    2.86    0.53
  -6  -1   4    2.75    0.53
  -6  -1   4    3.15    0.56
  -6  -1   4    2.99    0.54
  -6  -1   4    3.03    0.55
  -1   7   4    2.52    0.57
  -6  -1   7  147.79    8.17
  -1   7   7  144.61    8.13
  -1   7   7  137.26    8.12
  -6  -1   7  140.72    8.08
  -6  -1   7  157.03    8.22
  -1   7   7  136.43    8.15
  -1   7  10    5.80    0.77
  -6  -1  10    4.68    0.72
  -1   7  10    6.15    0.77
  -1   7  10    3.92    0.76
  -6  -1  10    5.63    0.81
  -6  -1  13   22.30    1.76
  -1   7  13   21.76    1.81
  -6  -1  13   25.04    1.91
  -1   7  13   23.88    1.91
  -1   7  16   44.56    2.96
  -6  -1  16   41.92    2.94
  -1   7  16   45.38    3.06
  -1   7  19   20.02    1.55
  -6  -1  19   17.35    1.53
  -6  -1  19   19.51    1.62
  -6  -1  22   21.35    1.54
  -1   7  22   21.43    1.49
  -6  -1  22   19.06    1.51
  -1   7  22   21.76    1.58
  -5  -2 -24   15.48    1.13
   7  -5 -24   12.29    1.00
  -2   7 -21    2.35    0.49
  -5  -2 -21    2.56    0.63
   7  -5 -21    3.33    0.52
  -2   7 -21    3.78    0.62
   7  -5 -21    1.67    0.50
  -5  -2 -21    1.69    0.42
  -5  -2 -21    1.18    0.47
  -2   7 -21    1.91    0.45
   7  -5 -21    1.74    0.58
  -5  -2 -21    2.21    0.52
  -2   7 -18    3.20    0.59
  -5  -2 -18    2.27    0.69
   7  -5 -18    2.58    0.61
  -2   7 -18    3.14    0.63
  -5  -2 -18    1.62    0.56
  -5  -2 -18    3.26    0.67
   7  -5 -18    2.04    0.60
  -5  -2 -18    2.19    0.61
  -5  -2 -18    3.92    0.76
   7  -5 -18    3.83    0.76
  -5  -2 -18    4.14    0.74
  -5  -2 -18    1.21    0.55
  -2   7 -18    1.31    0.50
  -2   7 -15  107.46    6.45
   7  -5 -15  109.55    6.46
  -5  -2 -15  112.26    6.66
  -2   7 -15  112.47    6.48
  -5  -2 -15  114.40    6.63
  -5  -2 -15  114.24    6.57
   7  -5 -15  111.72    6.54
  -5  -2 -15  113.82    6.58
  -2   7 -15  118.43    6.56
  -5  -2 -15  106.94    6.61
  -5  -2 -15  108.71    6.40
   7  -5 -15  107.19    6.53
  -5  -2 -15  110.47    6.41
   7  -5 -15  107.01    6.53
  -5  -2 -15  107.08    6.60
  -5  -2 -15  109.14    6.64
  -2   7 -15  114.37    6.46
   7  -5 -12  157.06    9.24
   7  -5 -12  159.54    9.28
  -5  -2 -12  160.99    9.44
  -2   7 -12  159.79    9.29
  -5  -2 -12  169.12    9.43
  -5  -2 -12  180.45    9.42
   7  -5 -12  161.80    9.33
  -5  -2 -12  166.82    9.41
  -5  -2 -12  172.23    9.31
  -5  -2 -12  160.32    9.43
  -2   7 -12  158.33    9.31
   7  -5 -12  171.87    9.37
  -5  -2 -12  170.76    9.32
  -5  -2 -12  168.74    9.46
   7  -5 -12  159.86    9.35
  -5  -2 -12  165.38    9.47
  -5  -2  -9   53.74    3.33
   7  -5  -9   52.82    3.36
  -5  -2  -9   53.59    3.49
  -2   7  -9   51.18    3.34
  -5  -2  -9   52.27    3.41
   7  -5  -9   58.63    3.43
  -5  -2  -9   49.73    3.42
  -5  -2  -9   54.92    3.37
  -2   7  -9   54.47    3.29
  -5  -2  -9   55.99    3.31
  -2   7  -9   51.98    3.38
  -5  -2  -9   59.83    3.55
   7  -5  -9   55.28    3.38
   7  -5  -9   49.30    3.34
  -5  -2  -9   56.25    3.40
  -5  -2  -9   50.72    3.44
  -5  -2  -6   29.97    2.19
  -2   7  -6   30.81    2.10
  -5  -2  -6   33.13    2.16
  -5  -2  -6   29.65    2.15
  -5  -2  -6   34.88    2.26
  -5  -2  -6   31.81    2.08
  -2   7  -6   28.31    2.00
   7  -5  -6   29.35    2.06
  -5  -2  -6   34.69    2.17
  -5  -2  -6   27.24    2.15
  -5  -2  -3   23.58    1.65
  -5  -2  -3   24.73    1.66
  -5  -2  -3   22.15    1.56
  -2   7  -3   21.64    1.53
  -5  -2  -3   24.82    1.75
  -5  -2  -3   20.54    1.53
  -5  -2  -3   19.75    1.56
  -5  -2   0  106.54    6.47
  -5  -2   0  110.78    6.45
  -2   7   0  118.60    6.51
  -5  -2   0  117.27    6.44
  -5  -2   0  118.80    6.40
  -5  -2   0  113.38    6.47
  -2   7   0  108.01    6.37
  -5  -2   0  115.24    6.48
  -5  -2   0  113.68    6.43
  -2   7   0  111.54    6.48
  -5  -2   3    5.16    0.70
  -5  -2   3    4.37    0.61
  -5  -2   3    5.05    0.70
  -2   7   3    6.55    0.69
  -5  -2   3    5.38    0.67
  -5  -2   3    6.02    0.67
  -2   7   3    5.99    0.77
  -5  -2   6   60.81    3.69
  -2   7   6   60.73    3.64
  -5  -2   6   60.53    3.76
  -5  -2   6   61.86    3.75
  -2   7   6   60.36    3.79
  -2   7   9   13.68    1.29
  -5  -2   9   16.08    1.22
  -5  -2   9   11.51    1.22
  -5  -2   9   12.91    1.28
  -2   7   9   13.94    1.34
  -5  -2  12   55.27    3.62
  -2   7  12   60.82    3.78
  -5  -2  12   50.54    3.66
  -2   7  12   64.94    3.86
  -2   7  15   13.51    1.38
  -5  -2  15   13.40    1.31
  -2   7  15   13.93    1.43
  -2   7  18   14.89    1.42
  -5  -2  18   13.73    1.41
  -5  -2  18   13.42    1.31
  -2   7  18   17.73    1.55
  -2   7  21   31.65    2.05
  -5  -2  21   28.04    2.01
  -5  -2  21   28.22    2.01
  -2   7  21   32.24    2.11
  -2   7  24    3.00    0.50
  -2   7  24    4.65    0.59
  -2   7  24    4.24    0.57
  -5  -2  24    3.97    0.51
  -4  -3 -25    6.76    0.63
  -3   7 -22    2.36    0.51
  -4  -3 -22    4.12    0.65
  -3   7 -22    3.52    0.57
   7  -4 -22    4.77    0.65
   7  -4 -22    3.10    0.61
  -4  -3 -22    3.89    0.64
   7  -4 -22    4.81    0.68
  -4  -3 -22    4.41    0.65
  -4  -3 -19    0.72    0.50
   7  -4 -19    0.77    0.39
  -3   7 -19    1.21    0.51
   7  -4 -19    1.11    0.48
  -4  -3 -19    0.84    0.50
   7  -4 -19    0.64    0.49
  -4  -3 -19    0.96    0.50
   7  -4 -19    0.13    0.49
  -4  -3 -19    0.73    0.54
   7  -4 -16    2.10    0.59
  -3   7 -16    1.93    0.51
  -4  -3 -16    2.45    0.71
   7  -4 -16    4.18    0.66
  -3   7 -16    2.12    0.62
  -3   7 -16    3.08    0.57
   7  -4 -16    3.64    0.73
  -4  -3 -16    3.78    0.67
  -4  -3 -16    2.78    0.73
   7  -4 -16    5.05    0.80
  -4  -3 -16    2.13    0.52
  -4  -3 -16    1.36    0.69
  -4  -3 -16    1.39    0.59
  -3   7 -16    3.46    0.59
   7  -4 -16    3.09    0.66
   7  -4 -13   14.29    1.29
  -3   7 -13   13.04    1.22
  -4  -3 -13   13.40    1.41
   7  -4 -13   17.71    1.36
  -3   7 -13   11.94    1.18
  -4  -3 -13   15.24    1.41
  -4  -3 -13   16.76    1.41
  -4  -3 -13   14.06    1.32
  -3   7 -13   13.47    1.31
  -4  -3 -13   16.45    1.49
   7  -4 -13   15.13    1.38
  -4  -3 -13   15.05    1.28
  -4  -3 -13   14.69    1.47
   7  -4 -13   14.47    1.34
  -4  -3 -13   14.79    1.44
  -3   7 -13   15.74    1.30
   7  -4 -10  141.95    8.04
  -4  -3 -10  143.06    8.24
  -3   7 -10  138.74    7.97
  -4  -3 -10  149.93    8.21
  -4  -3 -10  148.31    8.20
  -3   7 -10  141.08    8.06
  -3   7 -10  146.88    8.07
  -4  -3 -10  149.24    8.28
  -3   7 -10  142.14    8.10
   7  -4 -10  146.91    8.12
  -4  -3 -10  147.00    8.14
  -4  -3 -10  134.57    8.21
   7  -4 -10  134.07    8.09
  -4  -3 -10  147.66    8.24
  -3   7  -7   36.37    2.41
  -3   7  -7   35.66    2.31
  -4  -3  -7   42.81    2.56
  -4  -3  -7   37.43    2.49
  -4  -3  -7   37.02    2.35
  -4  -3  -7   41.25    2.57
   7  -4  -7   35.29    2.37
  -4  -3  -7   34.44    2.36
  -4  -3  -7   38.09    2.55
  -3   7  -7   35.99    2.39
  -4  -3  -4   58.27    3.43
  -4  -3  -4   52.34    3.29
  -3   7  -4   52.27    3.32
  -4  -3  -4   58.41    3.48
  -4  -3  -4   61.08    3.36
  -4  -3  -4   51.37    3.26
  -4  -3  -4   56.06    3.44
  -4  -3  -4   52.52    3.42
  -4  -3  -4   57.78    3.38
  -4  -3  -1   19.28    1.52
  -3   7  -1   21.45    1.56
  -4  -3  -1   19.75    1.47
  -4  -3  -1   22.17    1.58
  -4  -3  -1   19.78    1.43
  -4  -3  -1   20.47    1.48
  -4  -3  -1   20.63    1.55
  -3   7  -1   20.83    1.51
  -4  -3  -1   22.15    1.54
  -4  -3  -1   21.88    1.54
  -3   7  -1   16.79    1.51
  -4  -3   2   31.19    2.03
  -3   7   2   29.83    2.04
  -4  -3   2   26.93    1.98
  -4  -3   2   30.93    2.01
  -4  -3   2   27.28    1.93
  -3   7   2   30.68    2.01
  -4  -3   2   29.63    1.99
  -4  -3   2   29.92    1.94
  -3   7   2   28.53    2.05
  -4  -3   5  100.45    5.60
  -4  -3   5   94.75    5.57
  -4  -3   5   99.63    5.50
  -3   7   5   90.16    5.49
  -4  -3   5   94.06    5.51
  -3   7   5   97.15    5.63
  -3   7   8   -0.12    0.43
  -3   7   8   -0.12    0.40
  -4  -3   8    0.34    0.39
  -4  -3   8    0.58    0.43
  -4  -3  11  103.62    6.08
  -3   7  11   99.01    6.05
  -3   7  11  101.25    6.10
  -4  -3  11  102.85    6.02
  -3   7  11  105.20    6.13
  -4  -3  14   18.91    1.55
  -3   7  14   19.77    1.69
  -3   7  14   19.82    1.73
  -4  -3  14   19.28    1.64
  -3   7  14   21.11    1.82
  -3   7  17    4.55    0.87
  -3   7  17    5.66    0.86
  -4  -3  17    5.68    0.81
  -3   7  17    7.49    1.02
  -4  -3  20   21.47    1.70
  -3   7  23    3.64    0.59
  -4  -3  23    2.85    0.53
  -3   7  23    3.13    0.55
  -4  -3  23    1.30    0.38
  -3   7  23    2.36    0.54
  -4  -3  23    2.45    0.47
  -4   7 -23    0.86    0.39
  -3  -4 -23    2.07    0.46
   7  -3 -23    3.04    0.52
   7  -3 -23    2.51    0.46
  -4   7 -23    1.41    0.38
  -3  -4 -23    2.00    0.49
   7  -3 -23    1.64    0.46
  -3  -4 -23    2.23    0.48
   7  -3 -23    3.00    0.53
  -3  -4 -20   11.48    1.24
  -4   7 -20   12.95    1.16
   7  -3 -17   59.55    3.61
  -4   7 -17   57.04    3.57
  -3  -4 -17   51.00    3.61
  -4   7 -17   58.69    3.59
  -4   7 -17   57.17    3.50
   7  -3 -17   53.86    3.59
  -4   7 -17   53.41    3.48
   7  -3 -17   55.57    3.60
  -3  -4 -17   56.12    3.70
   7  -3 -17   57.14    3.63
  -3  -4 -17   49.63    3.63
   7  -3 -14    8.95    0.96
  -3  -4 -14    9.64    1.07
   7  -3 -14    8.55    0.96
  -4   7 -14    9.72    0.97
  -4   7 -14    8.21    0.91
  -3  -4 -14    7.40    0.91
  -3  -4 -14    8.93    1.17
   7  -3 -14    8.56    0.98
  -3  -4 -14    8.14    1.10
   7  -3 -14   10.51    1.05
  -3  -4 -14    8.67    1.06
  -4   7 -14    7.61    0.86
   7  -3 -11  123.96    7.33
  -3  -4 -11  126.15    7.46
  -4   7 -11  138.90    7.44
  -4   7 -11  125.28    7.29
  -3  -4 -11  130.16    7.41
  -4   7 -11  134.91    7.33
  -4   7 -11  117.50    7.29
  -4   7 -11  132.02    7.36
  -3  -4 -11  134.77    7.54
  -4   7 -11  130.76    7.33
   7  -3 -11  127.46    7.38
  -3  -4 -11  127.17    7.50
  -3  -4 -11  132.95    7.50
   7  -3 -11  129.71    7.38
  -3  -4  -8    2.91    0.57
  -3  -4  -8    2.85    0.53
  -4   7  -8    2.76    0.54
  -3  -4  -8    1.53    0.46
  -3  -4  -8    2.83    0.63
  -4   7  -8    1.95    0.46
  -3  -4  -8    2.90    0.62
  -3  -4  -8    2.66    0.57
  -4   7  -5   53.22    3.25
  -3  -4  -5   56.48    3.35
  -3  -4  -5   52.71    3.21
  -3  -4  -5   53.35    3.31
   7  -3  -5   50.13    3.15
  -3  -4  -5   53.85    3.29
  -4   7  -2   15.97    1.31
  -3  -4  -2   15.16    1.29
  -4   7  -2   16.21    1.32
  -4   7  -2   15.38    1.20
  -3  -4  -2   16.50    1.28
  -3  -4  -2   17.70    1.32
  -3  -4  -2   16.45    1.27
  -3  -4  -2   16.78    1.32
  -3  -4  -2   18.29    1.36
  -3  -4   1    4.83    0.63
  -4   7   1    2.80    0.60
  -4   7   1    3.27    0.50
  -4   7   1    3.52    0.61
  -3  -4   1    4.86    0.62
  -3  -4   1    4.45    0.56
  -4   7   1    5.64    0.75
  -3  -4   1    3.64    0.59
  -4   7   4    9.07    0.90
  -3  -4   4    9.79    0.94
  -3  -4   4    8.04    0.88
  -4   7   4    8.29    0.93
  -3  -4   4    8.79    0.93
  -3  -4   4    8.80    0.87
  -4   7   7   18.91    1.50
  -3  -4   7   19.68    1.54
  -4   7   7   18.60    1.59
  -3  -4   7   18.44    1.53
  -3  -4   7   20.73    1.45
  -4   7   7   18.64    1.57
  -4   7   7   21.12    1.62
  -4   7  10    3.70    0.75
  -3  -4  10    2.97    0.63
  -4   7  10    3.58    0.69
  -4   7  10    3.22    0.65
  -4   7  10    2.52    0.66
  -3  -4  10    3.43    0.62
  -3  -4  10    3.67    0.65
  -3  -4  13   76.10    4.71
  -4   7  13   73.63    4.69
  -4   7  13   80.98    4.80
  -3  -4  13   71.50    4.56
  -4   7  13   76.47    4.77
  -4   7  16   30.83    2.38
  -3  -4  16   33.12    2.47
  -4   7  16   30.41    2.41
  -3  -4  16   34.26    2.34
  -3  -4  16   31.76    2.31
  -4   7  16   33.34    2.48
  -4   7  19    5.68    0.89
  -4   7  19    4.56    0.77
  -3  -4  19    5.65    0.76
  -4   7  19    5.12    0.86
  -4   7  22    5.61    0.75
  -3  -4  22    4.09    0.59
  -4   7  22    3.53    0.63
  -3  -4  22    2.85    0.58
  -4   7  22    3.96    0.67
  -4   7  25    0.32    0.29
  -3  -4  25    0.79    0.32
  -3  -4  25    0.53    0.23
  -4   7  25    1.17    0.36
  -5   7 -24   11.98    0.95
   7  -2 -24   13.11    0.97
  -2  -5 -24    9.29    0.84
   7  -2 -24    9.81    0.90
  -2  -5 -24   11.60    0.98
   7  -2 -24   12.19    0.99
   7  -2 -24   13.06    1.00
  -2  -5 -24   12.40    0.98
   7  -2 -21   16.88    1.40
  -5   7 -21   15.42    1.36
  -5   7 -21   14.05    1.26
  -2  -5 -21   16.46    1.35
   7  -2 -21   15.17    1.33
   7  -2 -21   15.83    1.39
  -2  -5 -21   17.73    1.46
  -2  -5 -21   19.36    1.45
   7  -2 -21   17.77    1.43
  -5   7 -21   16.95    1.36
  -2  -5 -21   16.39    1.45
   7  -2 -18    3.43    0.60
  -2  -5 -18    2.60    0.59
  -5   7 -18    3.27    0.57
  -5   7 -18    1.45    0.49
  -5   7 -18    3.13    0.57
  -2  -5 -18    2.97    0.77
   7  -2 -18    1.03    0.53
   7  -2 -18    1.92    0.59
  -2  -5 -18    1.75    0.66
  -2  -5 -18    2.24    0.61
   7  -2 -15   60.38    3.56
   7  -2 -15   55.78    3.44
  -2  -5 -15   52.67    3.55
  -5   7 -15   59.10    3.55
  -5   7 -15   55.57    3.50
  -5   7 -15   55.49    3.44
  -2  -5 -15   55.95    3.69
  -5   7 -15   44.95    3.35
   7  -2 -15   59.63    3.60
  -2  -5 -15   56.37    3.68
   7  -2 -15   54.50    3.54
  -2  -5 -15   50.76    3.55
  -2  -5 -12   36.03    2.56
  -5   7 -12   37.68    2.57
  -5   7 -12   35.59    2.48
  -5   7 -12   42.25    2.60
  -2  -5 -12   36.98    2.68
  -5   7 -12   32.66    2.45
   7  -2 -12   43.82    2.61
  -2  -5 -12   37.23    2.66
   7  -2 -12   37.85    2.55
  -2  -5 -12   35.10    2.58
  -2  -5  -9   48.47    3.20
  -5   7  -9   49.98    3.10
  -5   7  -9   48.64    3.13
  -5   7  -9   54.64    3.24
  -2  -5  -9   53.81    3.33
  -2  -5  -9   52.36    3.29
   7  -2  -9   50.05    3.14
  -2  -5  -9   47.32    3.20
   7  -2  -9   50.37    3.16
   7  -2  -6   11.95    1.03
  -5   7  -6    9.62    1.05
  -2  -5  -6   13.89    1.17
  -2  -5  -6   12.74    1.08
  -5   7  -3  228.95   12.96
  -2  -5  -3  240.26   12.97
  -5   7  -3  230.19   12.90
  -2  -5  -3  245.45   12.94
  -5   7  -3  229.71   12.94
  -2  -5  -3  234.45   12.96
  -2  -5  -3  248.88   13.01
  -2  -5   0  104.65    5.75
  -5   7   0   99.36    5.76
  -2  -5   0   98.75    5.69
  -5   7   0  103.73    5.79
  -5   7   0   99.93    5.69
  -2  -5   0   98.66    5.67
  -2  -5   0   95.15    5.76
  -2  -5   3   30.28    1.97
  -5   7   3   29.86    2.05
  -2  -5   3   27.00    1.94
  -2  -5   3   29.35    2.02
  -5   7   3   29.46    2.09
  -2  -5   3   27.41    1.99
  -5   7   6    8.81    0.91
  -2  -5   6    6.84    0.88
  -2  -5   6    7.60    0.89
  -5   7   6    7.95    0.90
  -5   7   6    7.16    0.89
  -5   7   9  103.72    6.25
  -2  -5   9  107.82    6.24
  -2  -5   9  103.06    6.28
  -5   7   9  109.93    6.33
  -2  -5   9  105.70    6.27
  -5   7   9  113.32    6.35
  -5   7   9  116.47    6.38
  -5   7   9  101.14    6.28
  -5   7  12  635.52   34.11
  -2  -5  12  620.65   34.06
  -2  -5  12  655.18   34.18
  -5   7  12  642.16   34.21
  -5   7  12  631.16   34.15
  -2  -5  12  629.32   34.18
  -5   7  12  640.46   34.21
  -5   7  12  623.62   34.22
  -5   7  15    3.42    0.67
  -5   7  15    3.56    0.81
  -5   7  15    1.66    0.65
  -2  -5  15    3.11    0.72
  -5   7  15    3.35    0.71
  -5   7  15    4.55    0.77
  -2  -5  18  173.34    9.67
  -5   7  18  166.01    9.58
  -5   7  18  176.06    9.65
  -5   7  18  162.52    9.51
  -2  -5  18  158.47    9.45
  -2  -5  18  165.10    9.47
  -5   7  18  175.90    9.65
  -5   7  21    2.82    0.67
  -5   7  21    4.01    0.70
  -2  -5  21    3.57    0.59
  -5   7  21    3.16    0.61
  -2  -5  21    4.49    0.68
  -5   7  24   30.93    1.92
  -2  -5  24   25.05    1.77
  -5   7  24   29.26    1.89
  -6   7 -25    0.75    0.23
   7  -1 -25    0.94    0.26
  -1  -6 -25    0.52    0.25
  -6   7 -22    2.83    0.52
   7  -1 -22    2.59    0.54
   7  -1 -22    3.74    0.54
   7  -1 -22    3.25    0.50
  -6   7 -22    2.85    0.50
  -1  -6 -22    2.05    0.55
   7  -1 -22    2.27    0.50
  -1  -6 -22    3.73    0.61
   7  -1 -22    2.95    0.56
  -1  -6 -22    2.38    0.49
  -6   7 -19    1.41    0.47
  -1  -6 -19    0.94    0.51
   7  -1 -16    2.22    0.54
  -6   7 -16    0.57    0.50
  -6   7 -16    1.06    0.52
  -6   7 -16    0.97    0.42
   7  -1 -16    1.03    0.51
  -1  -6 -16    1.32    0.55
   7  -1 -16    2.03    0.62
  -1  -6 -16    2.13    0.58
  -6   7 -13    2.27    0.55
  -6   7 -13    1.77    0.59
  -6   7 -13    2.22    0.59
  -1  -6 -13    2.47    0.65
  -6   7 -13    1.15    0.41
   7  -1 -13    2.34    0.65
   7  -1 -13    2.16    0.58
  -1  -6 -13    0.88    0.45
  -6   7 -10    7.41    0.86
  -6   7 -10    7.98    0.87
  -6   7 -10    6.05    0.84
  -1  -6 -10    7.14    0.92
  -6   7 -10    7.88    0.87
  -1  -6 -10    6.63    0.95
   7  -1 -10    7.85    0.85
  -1  -6  -7  143.45    7.86
  -6   7  -7  136.32    7.82
  -1  -6  -7  133.83    7.83
  -6   7  -4    4.67    0.60
  -1  -6  -4    3.68    0.58
  -6   7  -4    3.41    0.64
  -1  -6  -4    4.66    0.61
  -6   7  -4    3.24    0.59
  -6   7  -1   29.04    2.12
  -1  -6  -1   33.44    2.15
  -1  -6  -1   34.15    2.26
  -6   7  -1   33.69    2.23
  -6   7   2   10.64    1.07
  -1  -6   2   11.62    1.08
  -1  -6   2   11.03    0.98
  -6   7   5   25.27    1.85
  -6   7   5   24.74    1.86
  -1  -6   5   24.42    1.81
  -1  -6   5   21.61    1.76
  -1  -6   5   25.78    1.80
  -6   7   5   24.47    1.82
  -6   7   8   19.90    1.62
  -6   7   8   17.12    1.56
  -6   7   8   20.94    1.63
  -1  -6   8   19.25    1.53
  -6   7   8   19.92    1.61
  -1  -6   8   16.45    1.51
  -1  -6   8   19.05    1.58
  -6   7   8   20.44    1.62
  -6   7  11   55.78    3.61
  -1  -6  11   56.99    3.52
  -1  -6  11   54.83    3.56
  -6   7  11   49.37    3.55
  -6   7  11   52.68    3.55
  -1  -6  11   60.47    3.66
  -6   7  11   57.38    3.64
  -6   7  11   55.12    3.62
  -6   7  14   18.66    1.74
  -1  -6  14   24.42    1.83
  -6   7  14   22.63    1.85
  -1  -6  14   21.32    1.83
  -6   7  14   20.08    1.82
  -6   7  14   24.56    1.92
  -6   7  14   20.92    1.76
  -6   7  17    1.18    0.57
  -6   7  17    1.18    0.49
  -1  -6  17    0.31    0.54
  -6   7  17    0.77    0.52
  -6   7  17    0.14    0.50
  -6   7  20   -0.37    0.38
  -6   7  20   -0.12    0.42
  -1  -6  20    0.98    0.39
  -1  -6  20    0.31    0.37
  -6   7  20    0.24    0.41
  -6   7  23    5.30    0.68
  -6   7  23    4.99    0.67
   7   0 -23    2.56    0.43
  -7   7 -23    2.39    0.38
  -7   7 -23    1.93    0.36
   7   0 -23    2.39    0.38
   7   0 -23    1.32    0.36
   0  -7 -23    2.57    0.44
   7   0 -23    1.86    0.40
   7   0 -20   10.25    0.97
  -7   7 -20    9.52    0.93
  -7   7 -20    7.02    0.83
  -7   7 -20    9.35    0.96
   0  -7 -20   11.80    1.06
   7   0 -20    9.38    0.95
   0  -7 -20    8.23    0.96
   7   0 -20    7.82    0.89
   7   0 -17   60.42    3.88
  -7   7 -17   61.54    3.87
  -7   7 -17   59.31    3.84
  -7   7 -17   63.88    3.97
   0  -7 -17   67.75    4.04
   7   0 -17   64.62    3.93
   0  -7 -17   62.42    3.96
   7   0 -17   59.55    3.88
  -7   7 -14   10.55    1.07
  -7   7 -14   10.70    1.05
  -7   7 -14   11.51    1.17
  -7   7 -14   12.11    1.17
  -7   7 -14   13.16    1.20
   0  -7 -14   13.67    1.30
  -7   7 -14   10.69    1.11
  -7   7 -14   11.15    1.07
   7   0 -14   11.79    1.20
   7   0 -14   10.95    1.15
  -7   7 -11    1.33    0.42
  -7   7 -11    0.46    0.48
  -7   7 -11    1.59    0.54
   0  -7 -11    0.79    0.52
  -7   7 -11    0.93    0.43
   0  -7 -11    1.79    0.58
   7   0 -11    1.89    0.48
  -7   7  -8    7.61    0.91
  -7   7  -8    8.04    0.93
   0  -7  -8    7.23    0.91
  -7   7  -8   10.14    0.93
  -7   7  -5    0.53    0.42
  -7   7  -5    0.98    0.55
  -7   7  -2    0.42    0.41
  -7   7  -2    0.11    0.43
   0  -7  -2    0.50    0.37
  -7   7   1  119.47    6.98
   0  -7   1  122.41    6.98
   0  -7   1  121.83    6.95
  -7   7   4   18.96    1.57
   0  -7   4   18.43    1.51
   0  -7   4   18.98    1.52
  -7   7   7    4.18    0.73
  -7   7   7    4.47    0.72
  -7   7   7    4.44    0.78
   0  -7   7    4.70    0.70
  -7   7   7    5.96    0.80
   0  -7   7    5.76    0.80
  -7   7   7    5.68    0.80
  -7   7  10   38.09    2.66
  -7   7  10   38.21    2.62
   0  -7  10   38.01    2.53
  -7   7  10   32.75    2.52
   0  -7  13   48.93    3.34
  -7   7  13   49.92    3.33
  -7   7  13   45.91    3.26
  -7   7  13   54.29    3.41
  -7   7  13   44.97    3.23
   0  -7  13   51.40    3.27
   0  -7  16  180.43   10.20
  -7   7  16  186.69   10.22
  -7   7  16  181.49   10.16
  -7   7  16  176.81   10.14
  -7   7  16  168.44   10.06
  -7   7  19    9.45    1.07
   0  -7  19   10.61    1.16
  -7   7  19   10.58    1.12
  -7   7  19   10.63    1.05
  -7   7  19   12.12    1.09
   0  -7  22    1.95    0.43
   0  -7  22    2.89    0.42
  -7   7  22    1.56    0.47
  -7   7  22    3.50    0.52
  -8   7 -21   17.07    1.22
   7   1 -21   15.69    1.22
   7   1 -21   15.15    1.18
  -8   7 -21   15.56    1.17
   7   1 -21   14.88    1.19
  -8   7 -21   18.89    1.29
   1  -8 -21   17.90    1.26
   7   1 -21   16.69    1.24
   1  -8 -21   14.22    1.20
   7   1 -21   16.59    1.24
   7   1 -18   22.09    1.57
  -8   7 -18   18.99    1.47
  -8   7 -18   17.16    1.44
  -8   7 -18   19.66    1.56
   1  -8 -18   16.35    1.47
   1  -8 -18   16.53    1.49
   7   1 -18   19.14    1.49
  -8   7 -18   16.84    1.34
   7   1 -18   21.62    1.58
  -8   7 -15    5.47    0.80
  -8   7 -15    5.01    0.72
  -8   7 -15    5.20    0.78
  -8   7 -15    6.71    0.80
  -8   7 -15    4.22    0.76
   1  -8 -15    4.87    0.78
   7   1 -15    5.51    0.81
  -8   7 -15    5.39    0.73
   1  -8 -15    5.40    0.82
   7   1 -15    6.74    0.85
  -8   7 -12   47.88    3.32
  -8   7 -12   56.69    3.43
  -8   7 -12   49.35    3.35
  -8   7 -12   56.00    3.50
  -8   7 -12   50.03    3.42
  -8   7 -12   56.01    3.45
  -8   7 -12   53.74    3.36
   7   1 -12   54.61    3.40
  -8   7  -9  169.77    9.69
  -8   7  -9  177.46    9.79
  -8   7  -9  166.48    9.65
  -8   7  -9  176.67    9.74
  -8   7  -6    7.73    0.88
  -8   7  -6    7.42    0.88
  -8   7  -6    5.64    0.89
   1  -8  -3  132.27    7.78
  -8   7  -3  141.06    7.86
  -8   7  -3  141.70    7.91
   1  -8   0    1.98    0.50
  -8   7   0    2.47    0.62
  -8   7   0    1.17    0.53
   1  -8   0    1.66    0.51
   1  -8   0    3.33    0.60
  -8   7   0    2.34    0.52
  -8   7   3    5.19    0.78
   1  -8   3    4.14    0.67
   1  -8   3    4.05    0.69
  -8   7   6   17.27    1.52
   1  -8   6   20.04    1.56
   1  -8   6   15.56    1.39
   1  -8   6   15.30    1.39
  -8   7   9   15.17    1.39
   1  -8   9   12.48    1.29
  -8   7   9   11.18    1.17
  -8   7   9   11.46    1.20
  -8   7  12    6.44    0.92
  -8   7  12    5.29    0.84
  -8   7  12    7.55    0.97
   1  -8  12    7.04    0.88
   1  -8  15   11.71    1.23
  -8   7  15   13.07    1.25
  -8   7  15   10.69    1.15
  -8   7  15   10.02    1.17
   1  -8  18    0.75    0.46
  -8   7  18    0.94    0.45
  -8   7  18    1.06    0.39
  -8   7  18    0.81    0.47
   1  -8  21    0.30    0.26
   1  -8  21    0.59    0.26
   7   2 -22    7.54    0.65
   7   2 -22    7.99    0.67
  -9   7 -19   34.84    2.17
   7   2 -19   38.95    2.28
   7   2 -19   31.15    2.14
  -9   7 -19   36.72    2.24
  -9   7 -19   39.10    2.30
   7   2 -19   32.81    2.22
   2  -9 -19   30.54    2.14
   7   2 -19   36.78    2.25
  -9   7 -16    3.66    0.54
  -9   7 -16    1.56    0.48
  -9   7 -16    2.77    0.55
  -9   7 -16    2.74    0.50
  -9   7 -16    4.26    0.65
   7   2 -16    2.59    0.50
  -9   7 -16    3.08    0.53
   7   2 -16    1.15    0.49
  -9   7 -13    7.69    0.89
  -9   7 -13    7.92    0.99
  -9   7 -13    9.85    0.97
  -9   7 -13    7.51    0.91
  -9   7 -13    7.04    0.91
  -9   7 -13   10.96    1.00
   7   2 -13    8.83    0.94
  -9   7 -10    8.10    0.98
  -9   7 -10   10.36    1.07
  -9   7 -10    8.25    0.96
  -9   7 -10    9.91    1.08
  -9   7 -10   11.43    1.06
  -9   7 -10    9.69    1.08
  -9   7  -7  197.22   11.07
  -9   7  -7  204.59   11.23
  -9   7  -7  193.45   11.08
  -9   7  -7  202.57   11.22
  -9   7  -7  203.72   11.21
  -9   7  -4    6.08    0.77
   2  -9  -4    5.13    0.73
  -9   7  -4    5.23    0.71
  -9   7  -4    5.72    0.84
   2  -9  -1   72.59    4.59
  -9   7  -1   79.95    4.69
  -9   7  -1   74.68    4.57
   2  -9  -1   76.01    4.65
   2  -9   2    0.76    0.48
   2  -9   2    0.36    0.39
  -9   7   2    1.00    0.45
   2  -9   2    1.22    0.52
   2  -9   5   11.16    1.18
  -9   7   5   10.17    1.14
  -9   7   5   11.13    1.18
   2  -9   8   -0.29    0.58
   2  -9   8   -0.12    0.37
  -9   7   8    0.29    0.53
   2  -9  11   28.86    2.11
   2  -9  11   28.30    2.19
  -9   7  11   27.28    2.09
  -9   7  11   29.15    2.23
  -9   7  14    0.68    0.49
   2  -9  14    0.69    0.49
  -9   7  17    2.24    0.57
   2  -9  17    0.46    0.46
  -9   7  17    1.45    0.47
   2  -9  20   13.31    1.10
   7   3 -20    5.88    0.57
   7   3 -20    7.26    0.60
 -10   7 -20    6.10    0.56
   7   3 -17   36.36    2.24
 -10   7 -17   32.72    2.14
 -10   7 -17   33.86    2.22
 -10   7 -17   34.87    2.24
 -10   7 -17   35.86    2.17
   7   3 -17   36.09    2.24
   7   3 -17   32.06    2.16
 -10   7 -14   12.31    1.19
 -10   7 -14   16.22    1.22
 -10   7 -14   16.67    1.34
 -10   7 -14   14.11    1.25
 -10   7 -14   16.14    1.25
   7   3 -14   14.64    1.21
 -10   7 -11    0.95    0.46
 -10   7 -11    0.12    0.47
 -10   7 -11    0.11    0.35
 -10   7 -11    0.10    0.36
 -10   7 -11    0.22    0.36
 -10   7  -8   25.79    1.94
 -10   7  -8   25.26    2.00
 -10   7  -8   28.28    1.95
 -10   7  -8   25.08    1.94
 -10   7  -8   30.76    2.10
 -10   7  -8   29.91    2.09
 -10   7  -5    7.64    0.84
 -10   7  -5    6.20    0.83
 -10   7  -5    7.17    0.92
 -10   7  -5    8.85    1.04
 -10   7  -5    8.91    0.94
   3 -10  -2  153.34    8.77
 -10   7  -2  155.71    8.82
 -10   7  -2  148.79    8.68
 -10   7  -2  156.72    8.79
   3 -10  -2  155.64    8.80
   3 -10   1    5.13    0.82
   3 -10   1    4.90    0.73
 -10   7   1    4.81    0.83
   3 -10   1    5.65    0.83
 -10   7   1    6.16    0.82
   3 -10   4   28.47    2.07
 -10   7   4   21.81    1.86
   3 -10   7    1.28    0.54
   3 -10   7    0.79    0.37
 -10   7   7    0.41    0.48
 -10   7   7    0.63    0.46
   3 -10  10    1.37    0.48
 -10   7  10    1.08    0.58
   3 -10  10    1.04    0.40
 -10   7  13   27.57    2.09
 -10   7  16    4.14    0.64
   3 -10  16    3.66    0.63
   3 -10  19   33.09    2.10
   7   4 -18    7.83    0.66
   7   4 -18    8.65    0.66
 -11   7 -18    7.21    0.64
 -11   7 -15    4.53    0.56
 -11   7 -15    4.85    0.55
   7   4 -15    3.18    0.47
 -11   7 -15    4.51    0.55
   7   4 -15    3.68    0.54
 -11   7 -12    1.40    0.45
 -11   7 -12    1.32    0.43
 -11   7 -12    0.96    0.41
 -11   7  -9    3.14    0.61
 -11   7  -9    3.48    0.55
 -11   7  -6  136.74    7.82
 -11   7  -3   48.43    2.97
   4 -11  -3   42.69    2.91
 -11   7  -3   44.94    2.94
   4 -11  -3   40.80    2.90
 -11   7   0   51.16    3.56
   4 -11   0   59.49    3.68
 -11   7   0   58.42    3.67
   4 -11   0   57.79    3.71
 -11   7   0   60.51    3.67
 -11   7   3   29.69    2.07
 -11   7   3   26.71    1.96
   4 -11   6   12.80    1.24
 -11   7   6   12.88    1.21
   4 -11   9   39.85    2.62
   4 -11  15   35.17    2.29
   4 -11  18    3.38    0.43
 -12   7 -13   45.55    2.77
   7   5 -13   51.78    2.81
 -12   7 -13   46.67    2.79
 -12   7 -13   44.93    2.79
 -12   7 -10   15.98    1.16
 -12   7 -10   14.39    1.12
 -12   7 -10   15.46    1.14
   5 -12 -10   12.38    1.08
   5 -12 -10   14.09    1.16
 -12   7  -7    4.55    0.63
   5 -12  -7    3.98    0.61
 -12   7  -7    4.79    0.63
   5 -12  -7    4.44    0.63
 -12   7  -4   42.62    2.67
   5 -12  -4   38.55    2.64
   5 -12  -4   40.25    2.64
 -12   7  -4   38.72    2.58
 -12   7  -4   45.68    2.70
   5 -12  -4   44.12    2.77
   5 -12  -1   -0.23    0.41
 -12   7  -1   -0.09    0.29
 -12   7  -1    0.49    0.37
   5 -12   2  142.42    8.01
 -12   7   2  141.75    7.92
 -12   7   2  134.99    7.90
 -12   7   5   21.17    1.60
   5 -12   5   21.10    1.62
 -12   7   5   19.09    1.54
 -12   7   8   -0.09    0.32
 -12   7   8    0.65    0.39
   5 -12   8    0.10    0.33
 -12   7   8    0.31    0.33
 -12   7  11    2.36    0.48
 -12   7  11    3.33    0.53
 -12   7  14   13.62    0.99
   5 -12  14   15.10    1.02
 -13   7 -11    6.93    0.58
 -13   7  -8    3.25    0.42
   6 -13  -8    2.06    0.38
 -13   7  -8    2.99    0.40
 -13   7  -5   14.39    0.99
   6 -13  -5   12.32    1.04
 -13   7  -5   11.43    0.95
   6 -13  -2    0.17    0.35
 -13   7  -2    0.42    0.25
 -13   7   1    9.31    0.82
   6 -13   1   11.86    1.01
 -13   7   1   11.86    0.93
   6 -13   4    1.93    0.48
 -13   7   4    1.77    0.39
   6 -13   7   10.68    0.86
 -13   7   7    7.85    0.73
 -13   7   7   10.19    0.81
   6 -13  10    1.56    0.30
 -13   7  10    1.03    0.29
   7 -14   0    0.36    0.20
   8 -13  -9    0.91    0.27
 -13   5  -6   29.48    1.82
   8 -13  -6   30.65    1.90
   8 -13  -6   26.07    1.83
 -13   5  -3  103.29    5.66
   8 -13  -3  102.18    5.75
   8 -13  -3  102.77    5.72
 -13   5  -3   94.93    5.64
 -13   5   0    8.34    0.74
   8 -13   0    5.95    0.72
   8 -13   0    6.84    0.76
 -13   5   0    8.34    0.76
 -13   5   3   17.45    1.27
 -13   5   3   16.33    1.20
   8 -13   3   17.98    1.29
 -13   5   3   17.35    1.30
 -13   5   6   10.73    0.90
 -13   5   6   11.65    0.90
 -13   5   6   11.10    0.82
 -13   5   6   13.32    0.98
 -13   5   9    0.32    0.26
 -13   5   9    0.40    0.27
   4   8 -13    0.34    0.23
 -12   4 -13    0.49    0.27
 -12   4 -13    0.14    0.25
 -12   4 -10    0.75    0.35
 -12   4 -10   -0.13    0.35
   8 -12 -10    0.20    0.26
   4   8 -10    0.25    0.28
 -12   4  -7    5.46    0.67
 -12   4  -7    2.89    0.48
 -12   4  -7    3.77    0.59
 -12   4  -7    4.78    0.56
   8 -12  -7    3.21    0.57
   4   8  -7    4.53    0.58
 -12   4  -7    4.30    0.62
 -12   4  -4   11.69    1.07
 -12   4  -4   12.97    1.05
   8 -12  -4    9.23    1.01
 -12   4  -4   11.00    1.06
   8 -12  -1    4.77    0.72
 -12   4  -1    4.90    0.71
 -12   4  -1    4.04    0.69
 -12   4  -1    5.12    0.66
 -12   4  -1    4.68    0.73
 -12   4   2   32.51    2.18
   8 -12   2   31.30    2.21
 -12   4   2   27.76    2.03
 -12   4   2   32.09    2.18
 -12   4   2   33.26    2.24
 -12   4   2   31.05    2.21
   8 -12   2   34.50    2.25
 -12   4   5   34.22    2.25
   8 -12   5   32.74    2.27
 -12   4   5   33.94    2.26
 -12   4   5   36.09    2.37
 -12   4   5   34.31    2.36
   8 -12   5   32.80    2.28
   8 -12   8   -0.29    0.32
 -12   4   8    0.38    0.43
 -12   4   8    0.07    0.26
 -12   4   8   -0.10    0.39
 -12   4  11    3.10    0.43
 -12   4  11    4.21    0.55
 -12   4  11    3.02    0.56
 -12   4  14    3.03    0.43
   3   8 -17   11.27    0.81
 -11   3 -17    9.73    0.81
   3   8 -14   14.58    1.03
   8 -11 -14   13.02    1.10
   3   8 -14   13.58    1.08
 -11   3 -14   13.54    1.12
 -11   3 -14   13.86    1.10
 -11   3 -11    2.40    0.51
 -11   3 -11    2.42    0.45
 -11   3 -11    4.25    0.63
   3   8 -11    2.19    0.45
 -11   3 -11    2.79    0.56
   8 -11 -11    3.71    0.63
   3   8 -11    1.68    0.49
 -11   3  -8    0.09    0.39
 -11   3  -8    0.19    0.36
   3   8  -8   -0.40    0.39
 -11   3  -8   -0.10    0.47
   3   8  -8    0.74    0.36
 -11   3  -8    0.30    0.44
 -11   3  -8   -0.08    0.32
   8 -11  -8    0.12    0.48
 -11   3  -8    0.31    0.40
 -11   3  -5    1.04    0.52
 -11   3  -5    0.68    0.48
   8 -11  -5   -0.39    0.55
 -11   3  -5   -0.78    0.45
 -11   3  -2    1.71    0.53
 -11   3  -2    0.62    0.46
   8 -11  -2    1.55    0.56
 -11   3  -2    0.25    0.53
 -11   3  -2    1.78    0.54
 -11   3  -2    0.91    0.44
 -11   3  -2    2.32    0.60
 -11   3  -2    0.60    0.46
 -11   3   1    1.74    0.55
 -11   3   1    1.85    0.52
 -11   3   1    1.53    0.58
 -11   3   1    2.06    0.55
 -11   3   1    3.31    0.69
   8 -11   1    1.92    0.53
 -11   3   4    5.95    0.85
 -11   3   4    5.45    0.79
 -11   3   4    8.05    0.98
 -11   3   4    6.43    0.84
 -11   3   4    6.41    0.91
   8 -11   4    6.64    0.84
 -11   3   7   30.90    2.15
 -11   3   7   28.38    2.23
   8 -11   7   32.15    2.19
 -11   3  10    0.94    0.41
 -11   3  10   -0.12    0.47
 -11   3  10   -0.25    0.33
 -11   3  10   -0.24    0.54
 -11   3  13   49.83    2.99
 -11   3  13   51.03    3.05
 -11   3  13   43.29    2.99
 -11   3  16    6.78    0.67
 -10   2 -18   60.95    3.27
 -10   2 -18   54.21    3.23
   8 -10 -18   53.28    3.21
   2   8 -18   53.83    3.19
   2   8 -18   53.34    3.21
 -10   2 -15   14.43    1.27
 -10   2 -15   15.68    1.27
 -10   2 -15   16.14    1.26
   8 -10 -15   15.82    1.28
   8 -10 -15   16.20    1.29
 -10   2 -15   14.81    1.22
 -10   2 -15   15.15    1.17
   2   8 -15   15.49    1.27
   2   8 -12    9.26    0.97
   2   8 -12   14.38    1.15
 -10   2 -12   10.45    1.06
 -10   2 -12    9.99    1.08
 -10   2 -12    9.68    1.06
 -10   2 -12   10.72    1.04
   8 -10 -12   12.44    1.15
 -10   2 -12   10.17    1.06
 -10   2 -12    8.38    0.97
 -10   2 -12   10.59    1.06
 -10   2 -12   10.77    1.04
   2   8 -12   10.74    0.99
   8 -10 -12    9.74    1.06
 -10   2  -9   32.38    2.38
 -10   2  -9   34.00    2.41
 -10   2  -9   32.47    2.40
 -10   2  -9   30.22    2.34
   8 -10  -9   33.97    2.46
   2   8  -9   37.01    2.44
 -10   2  -9   38.49    2.45
   8 -10  -9   32.52    2.49
 -10   2  -9   34.07    2.44
 -10   2  -9   34.18    2.39
 -10   2  -9   33.58    2.44
 -10   2  -9   37.34    2.44
   2   8  -9   37.68    2.38
   2   8  -6    9.35    1.05
 -10   2  -6   10.58    1.11
 -10   2  -6   13.23    1.21
 -10   2  -6   11.04    1.05
 -10   2  -6    8.85    1.03
 -10   2  -6    7.78    1.01
   8 -10  -6    8.41    1.10
 -10   2  -6   10.39    1.19
 -10   2  -6   13.51    1.23
   8 -10  -6    9.94    1.17
 -10   2  -6   14.14    1.25
 -10   2  -6   10.41    1.16
 -10   2  -6   12.18    1.16
   2   8  -6   11.32    1.04
 -10   2  -6   10.54    1.12
 -10   2  -3   40.88    2.98
 -10   2  -3   44.35    3.00
 -10   2  -3   51.15    3.16
 -10   2  -3   45.08    3.07
   8 -10  -3   45.20    3.10
 -10   2  -3   48.35    3.19
 -10   2  -3   45.00    3.05
 -10   2  -3   46.77    3.08
 -10   2   0   97.42    5.68
 -10   2   0   96.37    5.65
 -10   2   0   96.29    5.70
   8 -10   0   93.78    5.71
 -10   2   0   93.54    5.66
 -10   2   0   97.07    5.73
 -10   2   0   91.02    5.73
 -10   2   3   87.02    5.30
 -10   2   3   86.82    5.33
 -10   2   3   91.47    5.38
 -10   2   3   84.19    5.32
 -10   2   3   90.90    5.45
   8 -10   3   90.12    5.37
 -10   2   6    3.78    0.76
 -10   2   6    5.03    0.78
 -10   2   6    3.94    0.68
 -10   2   6    3.18    0.71
 -10   2   6    2.53    0.65
 -10   2   6    4.34    0.82
   8 -10   6    3.63    0.67
 -10   2   9    8.75    1.00
 -10   2   9    8.06    0.94
 -10   2   9    7.17    1.03
 -10   2   9    8.04    0.93
 -10   2   9    8.05    1.05
   8 -10   9    9.34    0.95
 -10   2  12   40.38    2.64
 -10   2  12   36.89    2.50
 -10   2  12   34.16    2.46
 -10   2  15  116.58    6.72
 -10   2  15  121.31    6.82
 -10   2  18    9.07    0.79
  -9   1 -19    2.60    0.45
  -9   1 -19    2.38    0.47
  -9   1 -19    3.36    0.49
   8  -9 -19    2.63    0.45
   1   8 -19    2.62    0.45
   8  -9 -19    1.77    0.43
  -9   1 -19    2.53    0.46
   1   8 -19    2.91    0.46
   1   8 -16   84.59    4.98
  -9   1 -16   82.57    5.06
  -9   1 -16   90.48    5.14
  -9   1 -16   82.32    5.09
  -9   1 -16   85.27    5.03
   8  -9 -16   86.38    5.09
   8  -9 -16   87.99    5.11
  -9   1 -16   83.16    5.04
  -9   1 -16   88.85    4.99
   1   8 -16   87.65    5.06
   1   8 -13    1.73    0.53
   1   8 -13    2.32    0.55
  -9   1 -13    1.55    0.55
  -9   1 -13    1.39    0.51
  -9   1 -13    0.91    0.57
   8  -9 -13    1.25    0.54
   8  -9 -13    0.89    0.48
   1   8 -13    0.64    0.44
  -9   1 -10   25.36    2.12
  -9   1 -10   33.50    2.32
  -9   1 -10   30.96    2.26
  -9   1 -10   32.39    2.28
  -9   1 -10   32.27    2.20
   8  -9 -10   28.75    2.21
   1   8 -10   29.50    2.20
  -9   1 -10   26.73    2.15
  -9   1 -10   30.76    2.18
  -9   1 -10   27.54    2.07
   8  -9 -10   29.41    2.25
  -9   1 -10   28.02    2.23
  -9   1 -10   29.03    2.13
  -9   1 -10   32.41    2.28
  -9   1 -10   34.56    2.23
   1   8 -10   30.73    2.17
  -9   1  -7    8.71    0.93
  -9   1  -7    7.15    0.98
  -9   1  -7    7.67    0.91
  -9   1  -7    9.08    1.02
  -9   1  -7    8.12    0.98
   8  -9  -7    7.19    0.99
  -9   1  -7    7.91    0.98
  -9   1  -7    8.31    1.10
  -9   1  -7    7.34    0.96
   8  -9  -7    8.89    1.05
  -9   1  -7    7.39    1.02
  -9   1  -7   11.33    1.08
  -9   1  -7    8.37    0.95
   1   8  -7    5.87    0.86
  -9   1  -7    7.29    0.93
  -9   1  -4   38.04    2.59
  -9   1  -4   40.18    2.60
  -9   1  -4   34.89    2.59
  -9   1  -4   34.81    2.47
  -9   1  -4   36.81    2.67
  -9   1  -4   37.97    2.57
   1   8  -4   37.05    2.53
   8  -9  -4   31.93    2.54
  -9   1  -4   41.22    2.66
   8  -9  -4   40.26    2.74
  -9   1  -4   37.89    2.73
  -9   1  -4   40.97    2.76
  -9   1  -4   37.57    2.61
  -9   1  -4   35.33    2.59
  -9   1  -4   40.89    2.63
  -9   1  -1    2.74    0.62
  -9   1  -1    2.01    0.52
  -9   1  -1    2.79    0.65
  -9   1  -1    2.12    0.66
  -9   1  -1    1.53    0.51
  -9   1  -1    2.09    0.76
   1   8  -1    1.96    0.51
   8  -9  -1    1.72    0.53
  -9   1  -1    1.80    0.54
  -9   1  -1    2.62    0.62
  -9   1  -1    1.55    0.59
  -9   1   2   10.25    1.14
  -9   1   2   10.94    1.15
  -9   1   2   10.70    1.19
   8  -9   2   13.58    1.21
  -9   1   2   11.52    1.15
  -9   1   2   11.81    1.25
  -9   1   2   12.20    1.29
  -9   1   5  197.36   11.38
  -9   1   5  190.55   11.32
  -9   1   5  220.74   11.47
  -9   1   5  215.07   11.45
  -9   1   5  192.57   11.28
  -9   1   5  203.76   11.48
  -9   1   5  196.23   11.50
   8  -9   5  216.26   11.42
  -9   1   8   31.94    2.26
  -9   1   8   32.24    2.39
  -9   1   8   33.14    2.35
   8  -9   8   31.30    2.26
  -9   1  11  564.13   29.16
  -9   1  11  539.94   29.10
  -9   1  11  516.86   29.02
   1   8  14   28.95    2.12
  -9   1  14   31.60    2.24
  -9   1  17   15.52    1.28
  -9   1  17   14.34    1.17
   1   8  17   14.00    1.18
  -8   0 -20   38.64    2.29
  -8   0 -20   32.69    2.22
   8  -8 -20   32.99    2.22
   0   8 -20   37.64    2.23
   8  -8 -20   36.69    2.25
  -8   0 -20   32.56    2.21
   0   8 -20   33.27    2.15
   0   8 -17   28.93    2.03
   0   8 -17   28.65    2.01
  -8   0 -17   26.83    2.07
  -8   0 -17   28.50    2.08
  -8   0 -17   29.19    2.10
  -8   0 -17   27.81    2.07
  -8   0 -17   28.39    2.00
   0   8 -17   28.81    2.01
   8  -8 -17   29.84    2.08
   0   8 -14    4.29    0.77
  -8   0 -14    4.22    0.81
  -8   0 -14    4.51    0.77
  -8   0 -14    4.49    0.78
  -8   0 -14    5.73    0.86
   0   8 -14    7.72    0.90
   8  -8 -14    6.98    0.89
  -8   0 -14    5.48    0.78
  -8   0 -14    5.03    0.70
  -8   0 -14    6.18    0.86
  -8   0 -14    7.87    0.94
  -8   0 -14    5.06    0.73
   0   8 -14    6.32    0.80
   0   8 -11    1.03    0.48
  -8   0 -11    1.21    0.54
  -8   0 -11    0.15    0.59
  -8   0 -11    0.71    0.50
  -8   0 -11    0.84    0.57
  -8   0 -11    1.24    0.58
   8  -8 -11    0.27    0.50
  -8   0 -11    0.87    0.45
  -8   0 -11    0.81    0.55
  -8   0 -11    1.11    0.44
  -8   0 -11   -0.15    0.53
  -8   0 -11    0.48    0.45
   0   8 -11    0.35    0.48
  -8   0  -8   -0.11    0.36
   0   8  -8    0.77    0.55
  -8   0  -8    0.87    0.39
   8  -8  -8    0.48    0.55
  -8   0  -8    0.37    0.52
  -8   0  -8    0.29    0.56
  -8   0  -8    0.69    0.45
   0   8  -8    0.12    0.48
  -8   0  -8    0.79    0.54
  -8   0  -8    0.14    0.43
   8  -8  -8   -0.40    0.49
  -8   0  -8    1.02    0.47
  -8   0  -8    1.11    0.66
  -8   0  -8   -0.12    0.49
  -8   0  -8    0.14    0.61
  -8   0  -8    0.54    0.40
  -8   0  -5   32.48    2.24
  -8   0  -5   30.61    2.20
   8  -8  -5   31.44    2.22
  -8   0  -5   29.77    2.24
  -8   0  -5   34.35    2.42
   0   8  -5   29.91    2.20
  -8   0  -5   33.43    2.27
  -8   0  -5   33.91    2.31
  -8   0  -5   28.97    2.16
   8  -8  -5   30.60    2.26
  -8   0  -5   33.70    2.29
  -8   0  -5   32.43    2.38
  -8   0  -5   31.99    2.39
  -8   0  -5   29.88    2.22
  -8   0  -5   30.53    2.20
  -8   0  -2    1.19    0.42
  -8   0  -2    0.59    0.42
  -8   0  -2    0.94    0.54
  -8   0  -2    1.11    0.51
  -8   0  -2    0.23    0.40
   0   8  -2    1.41    0.49
  -8   0  -2    0.40    0.56
   8  -8  -2    1.24    0.48
  -8   0  -2    1.20    0.72
  -8   0  -2    0.12    0.44
  -8   0  -2    0.12    0.49
  -8   0   1   31.27    2.07
  -8   0   1   30.07    2.08
   0   8   1   27.05    1.96
  -8   0   1   29.64    2.16
  -8   0   1   27.14    2.05
  -8   0   1   26.83    1.96
   8  -8   1   25.97    2.00
  -8   0   1   26.35    2.09
  -8   0   1   27.08    1.99
  -8   0   1   24.14    1.99
  -8   0   4   13.21    1.25
  -8   0   4   13.86    1.29
  -8   0   4   12.50    1.33
  -8   0   4   15.14    1.31
  -8   0   4   14.24    1.33
  -8   0   4   12.91    1.21
  -8   0   7   53.20    3.49
  -8   0   7   58.25    3.63
   0   8   7   56.15    3.57
  -8   0   7   60.01    3.65
  -8   0   7   50.40    3.57
  -8   0  10    7.54    0.99
   0   8  10    7.97    0.97
  -8   0  10    8.29    1.05
  -8   0  13   27.17    2.05
   0   8  13   27.46    2.13
  -8   0  13   31.09    2.24
  -8   0  16   34.11    2.36
   0   8  16   35.42    2.42
  -8   0  16   31.98    2.41
  -8   0  19    1.14    0.33
   0   8  19    0.09    0.38
  -8   0  19    0.38    0.40
   8  -7 -21    0.51    0.33
  -1   8 -21   -0.33    0.32
  -7  -1 -21    0.08    0.32
  -7  -1 -21    0.33    0.36
  -7  -1 -18    1.23    0.56
  -1   8 -18    0.83    0.43
  -7  -1 -18    1.29    0.47
  -7  -1 -18   -0.11    0.43
  -7  -1 -18    0.35    0.46
  -7  -1 -18    0.72    0.41
  -1   8 -18    0.97    0.39
   8  -7 -15    9.56    1.09
  -7  -1 -15    8.51    1.07
  -7  -1 -15   10.14    1.14
  -1   8 -15   12.97    1.20
  -7  -1 -15   10.66    1.15
  -7  -1 -15   11.08    1.07
  -7  -1 -15   10.44    1.20
  -1   8 -15    9.78    1.07
  -1   8 -15   11.04    1.07
  -1   8 -15   11.16    1.07
  -1   8 -12    7.16    0.92
  -7  -1 -12    7.06    0.84
  -7  -1 -12    6.43    1.00
   8  -7 -12    5.52    0.81
  -1   8 -12    5.75    0.78
  -7  -1 -12    6.78    0.97
  -7  -1 -12    6.16    0.89
   8  -7 -12    6.66    0.91
  -7  -1 -12    7.19    0.97
  -7  -1 -12    7.48    0.98
  -7  -1 -12    4.64    0.78
  -7  -1 -12    6.39    0.79
  -7  -1 -12    5.41    0.72
  -7  -1 -12    4.86    0.91
  -1   8 -12    7.58    0.92
  -7  -1  -9   12.60    1.20
   8  -7  -9   12.12    1.22
  -7  -1  -9   12.90    1.34
  -7  -1  -9   13.07    1.28
   8  -7  -9   12.67    1.24
  -1   8  -9   13.44    1.24
  -7  -1  -9   12.89    1.31
  -7  -1  -9   12.52    1.21
  -7  -1  -9    8.92    1.05
  -1   8  -9   13.94    1.27
  -7  -1  -9   11.01    1.25
  -7  -1  -9   14.08    1.26
  -7  -1  -9   13.29    1.20
  -7  -1  -9   14.41    1.40
  -7  -1  -9   14.19    1.28
  -7  -1  -9   11.17    1.19
  -7  -1  -9   12.39    1.14
  -7  -1  -6   19.13    1.49
  -7  -1  -6   16.13    1.37
   8  -7  -6   15.64    1.34
  -7  -1  -6   13.26    1.32
  -7  -1  -6   13.50    1.42
  -1   8  -6   18.46    1.44
  -7  -1  -6   19.02    1.47
  -7  -1  -6   16.15    1.44
  -7  -1  -6   13.18    1.27
  -7  -1  -6   18.00    1.41
  -7  -1  -6   15.20    1.48
  -7  -1  -6   15.48    1.37
  -7  -1  -6   13.64    1.30
  -7  -1  -3    4.88    0.74
  -7  -1  -3    4.03    0.62
  -7  -1  -3    4.72    0.70
  -7  -1  -3    4.56    0.64
   8  -7  -3    5.32    0.69
  -7  -1  -3    5.35    0.77
  -7  -1  -3    5.18    0.72
  -7  -1  -3    4.29    0.71
   8  -7  -3    3.47    0.62
  -1   8  -3    4.61    0.74
  -7  -1  -3    3.01    0.72
  -7  -1  -3    2.44    0.73
  -7  -1  -3    5.40    0.70
  -7  -1   0    2.55    0.53
  -7  -1   0    2.00    0.56
  -7  -1   0    2.00    0.45
  -7  -1   0    0.63    0.43
  -7  -1   0    2.34    0.58
  -7  -1   0    1.56    0.64
   8  -7   0    0.74    0.41
  -7  -1   0    1.47    0.66
  -7  -1   0    1.41    0.45
  -7  -1   3  143.42    7.81
  -7  -1   3  134.69    7.78
  -1   8   3  124.17    7.71
  -7  -1   3  134.99    7.75
  -7  -1   3  143.18    7.74
  -7  -1   3  140.47    7.85
  -7  -1   3  138.77    7.79
  -7  -1   3  125.64    7.62
  -7  -1   3  146.70    7.80
  -7  -1   3  130.02    7.66
  -1   8   3  135.02    7.77
  -7  -1   6    6.45    0.91
  -7  -1   6    6.21    0.92
  -7  -1   6    6.60    0.84
  -7  -1   6    8.17    0.95
  -1   8   6    7.13    0.89
  -1   8   6    7.98    0.96
  -7  -1   9  163.23    9.31
  -7  -1   9  161.07    9.41
  -1   8   9  170.61    9.37
  -1   8   9  162.20    9.45
  -7  -1   9  166.72    9.47
  -1   8   9  168.39    9.46
  -7  -1  12   51.20    3.36
  -1   8  12   50.86    3.42
  -7  -1  12   50.70    3.42
  -1   8  12   51.84    3.42
  -1   8  15    6.62    0.95
  -7  -1  15    4.84    0.82
  -1   8  15    4.70    0.81
  -1   8  18   17.13    1.53
  -7  -1  18   19.61    1.57
  -1   8  18   17.00    1.50
  -1   8  21   17.04    1.33
  -7  -1  21   15.99    1.27
  -1   8  21   18.13    1.28
   8  -6 -22    2.42    0.44
  -6  -2 -22    3.42    0.53
  -2   8 -22    1.75    0.35
  -6  -2 -22    2.86    0.49
   8  -6 -19    5.82    0.80
  -6  -2 -19    6.27    0.76
  -6  -2 -19    6.04    0.79
   8  -6 -19    5.81    0.80
  -6  -2 -19    6.85    0.87
  -2   8 -19    6.57    0.81
  -2   8 -16   39.04    2.51
   8  -6 -16   35.71    2.49
  -6  -2 -16   37.27    2.66
  -2   8 -16   36.02    2.49
  -6  -2 -16   38.45    2.60
   8  -6 -16   36.33    2.55
  -6  -2 -16   35.59    2.54
  -6  -2 -16   37.37    2.62
  -6  -2 -16   31.52    2.36
   8  -6 -16   34.31    2.52
  -6  -2 -16   38.56    2.62
  -2   8 -16   37.64    2.50
  -6  -2 -13   24.70    1.97
  -2   8 -13   28.04    2.00
   8  -6 -13   24.51    1.95
  -6  -2 -13   27.53    2.15
  -2   8 -13   25.71    1.97
  -6  -2 -13   27.83    2.11
   8  -6 -13   24.83    1.99
  -6  -2 -13   24.37    2.02
  -2   8 -13   27.55    2.05
  -6  -2 -13   22.04    2.02
  -6  -2 -13   25.76    1.94
  -6  -2 -13   27.30    2.01
   8  -6 -13   28.55    2.07
  -6  -2 -13   29.05    2.16
  -2   8 -13   26.19    1.97
  -6  -2 -10   84.21    5.10
  -6  -2 -10   90.90    5.03
  -6  -2 -10   83.40    5.00
   8  -6 -10   86.04    5.08
  -6  -2 -10   83.94    5.20
  -6  -2 -10   92.71    5.19
   8  -6 -10   83.54    5.06
  -2   8 -10   83.64    5.03
  -6  -2 -10   80.30    5.14
  -6  -2 -10   83.14    5.03
  -6  -2 -10   78.45    5.16
  -2   8 -10   87.55    5.11
  -6  -2 -10   81.78    5.08
   8  -6 -10   77.86    5.04
  -6  -2 -10   85.29    5.21
  -6  -2  -7   27.76    1.95
   8  -6  -7   27.35    1.94
  -6  -2  -7   27.09    2.07
  -2   8  -7   27.81    1.97
  -6  -2  -7   26.57    2.00
   8  -6  -7   23.88    1.87
  -6  -2  -7   25.89    2.00
  -6  -2  -7   23.58    1.88
  -6  -2  -7   25.43    1.90
  -6  -2  -7   25.64    2.06
  -6  -2  -7   27.02    1.86
  -6  -2  -7   26.04    2.03
  -6  -2  -7   25.81    1.97
  -6  -2  -7   26.26    1.99
  -6  -2  -7   27.31    1.94
   8  -6  -4    5.17    0.75
  -6  -2  -4    6.72    0.92
  -6  -2  -4    6.07    0.73
  -6  -2  -4    7.08    0.85
  -6  -2  -4    4.75    0.73
  -2   8  -4    5.52    0.80
  -6  -2  -4    5.67    0.83
  -6  -2  -4    5.12    0.76
  -6  -2  -4    5.44    0.68
  -6  -2  -4    8.20    0.94
  -6  -2  -4    6.95    0.85
  -6  -2  -1   82.87    5.04
   8  -6  -1   86.02    5.00
  -6  -2  -1   84.57    5.13
  -6  -2  -1   87.64    5.15
  -6  -2  -1   89.91    5.16
  -6  -2  -1   82.17    5.07
  -6  -2  -1   92.59    5.16
  -6  -2  -1   84.34    5.15
  -6  -2  -1   84.46    5.11
  -2   8  -1   88.76    5.17
  -6  -2   2  111.30    6.58
  -2   8   2  110.99    6.59
  -6  -2   2  115.94    6.60
  -6  -2   2  120.03    6.58
  -6  -2   2  114.16    6.61
  -6  -2   2  118.84    6.60
  -6  -2   2  105.72    6.50
  -6  -2   2  115.63    6.56
  -2   8   2  113.33    6.63
  -6  -2   5   81.85    5.02
  -6  -2   5   92.38    5.09
  -6  -2   5   84.06    5.01
  -6  -2   5   84.05    5.00
  -6  -2   5   83.45    5.01
  -2   8   5   81.75    5.03
  -2   8   5   78.85    5.05
  -6  -2   8   24.53    1.83
  -6  -2   8   21.87    1.87
  -2   8   8   22.20    1.93
  -6  -2   8   26.02    1.94
  -2   8   8   26.20    1.94
  -2   8   8   25.66    1.93
  -2   8   8   25.74    2.00
  -6  -2  11    0.52    0.45
  -2   8  11    0.65    0.50
  -2   8  11    0.55    0.54
  -2   8  11    0.15    0.55
  -6  -2  11   -0.14    0.47
  -2   8  11   -0.15    0.55
  -6  -2  14   13.01    1.26
  -2   8  14   12.98    1.26
  -2   8  14   13.91    1.32
  -2   8  14   12.55    1.34
  -6  -2  17    5.87    0.81
  -2   8  17    6.99    0.91
  -2   8  20    0.28    0.35
  -2   8  20    1.09    0.50
  -6  -2  20    0.85    0.39
  -2   8  20    0.21    0.37
  -2   8  23   12.47    0.97
   8  -5 -23   30.89    1.89
  -5  -3 -23   34.88    1.97
  -5  -3 -20    5.88    0.76
  -3   8 -20    5.64    0.74
   8  -5 -20    4.86    0.66
   8  -5 -20    5.90    0.77
  -5  -3 -20    4.61    0.76
  -3   8 -20    5.26    0.63
   8  -5 -20    4.84    0.74
  -5  -3 -20    6.37    0.80
  -5  -3 -17   -0.14    0.46
   8  -5 -17    1.39    0.47
  -3   8 -17    0.70    0.44
   8  -5 -17    1.11    0.50
  -5  -3 -17    0.94    0.43
  -5  -3 -17    0.99    0.52
   8  -5 -17    1.63    0.52
  -5  -3 -17    0.69    0.61
  -3   8 -17    0.31    0.39
  -5  -3 -14    0.30    0.54
  -3   8 -14    1.10    0.49
   8  -5 -14    0.95    0.51
  -3   8 -14    1.24    0.57
   8  -5 -14    1.54    0.59
  -5  -3 -14    2.13    0.59
  -3   8 -14    1.25    0.49
  -5  -3 -14    1.69    0.75
   8  -5 -14    1.55    0.56
  -5  -3 -14    0.59    0.42
  -5  -3 -14    0.45    0.61
   8  -5 -14    2.45    0.62
  -3   8 -14    1.91    0.58
   8  -5 -11  108.33    6.30
  -5  -3 -11  106.77    6.45
  -5  -3 -11  113.39    6.43
  -3   8 -11  110.05    6.30
   8  -5 -11  108.63    6.34
  -5  -3 -11  112.18    6.40
  -5  -3 -11  106.18    6.45
  -3   8 -11  114.41    6.35
   8  -5 -11  104.81    6.30
   8  -5 -11   95.96    6.25
  -5  -3 -11  112.23    6.36
  -5  -3 -11  104.27    6.44
  -5  -3  -8  103.92    6.53
  -5  -3  -8  120.09    6.81
  -3   8  -8  118.54    6.66
  -5  -3  -8  120.94    6.76
   8  -5  -8  116.66    6.65
  -5  -3  -8  116.85    6.75
  -3   8  -8  116.46    6.59
  -5  -3  -8  120.27    6.63
  -3   8  -8  116.49    6.67
  -5  -3  -8  115.48    6.81
   8  -5  -8  105.04    6.59
  -5  -3  -8  119.72    6.72
  -5  -3  -8  115.36    6.80
  -5  -3  -5   31.78    2.23
  -5  -3  -5   34.00    2.29
  -3   8  -5   28.21    2.13
  -3   8  -5   29.75    2.07
  -5  -3  -5   32.43    2.28
  -5  -3  -5   33.37    2.23
  -5  -3  -5   28.27    2.14
  -5  -3  -5   29.71    2.10
  -5  -3  -2   19.22    1.50
  -5  -3  -2   17.55    1.54
  -5  -3  -2   20.57    1.56
  -5  -3  -2   21.44    1.63
  -3   8  -2   21.14    1.62
  -5  -3   1  201.93   10.73
  -5  -3   1  201.46   10.70
  -3   8   1  186.63   10.69
  -5  -3   1  204.48   10.71
  -5  -3   1  184.67   10.61
  -5  -3   1  179.98   10.60
  -3   8   1  192.88   10.62
  -5  -3   1  196.56   10.66
  -5  -3   1  185.01   10.60
  -3   8   1  189.58   10.74
  -5  -3   4   66.61    4.12
  -5  -3   4   64.39    4.06
  -5  -3   4   66.80    4.01
  -3   8   4   68.71    4.02
  -5  -3   4   65.07    4.03
  -3   8   4   69.32    4.13
  -3   8   4   62.47    4.11
  -5  -3   7   19.27    1.59
  -3   8   7   20.76    1.59
  -5  -3   7   20.40    1.69
  -3   8   7   23.05    1.82
  -5  -3   7   19.49    1.67
  -5  -3   7   22.11    1.62
  -3   8   7   20.78    1.70
  -3   8   7   19.39    1.69
  -3   8  10    3.54    0.71
  -3   8  10    1.74    0.60
  -5  -3  10    1.78    0.57
  -3   8  10    2.06    0.68
  -5  -3  13   86.88    5.15
  -3   8  13   84.38    5.26
  -3   8  13   91.20    5.35
  -5  -3  13   80.62    5.22
  -3   8  13   84.06    5.28
  -3   8  16    6.92    0.94
  -3   8  16    7.93    1.01
  -3   8  16    6.03    0.93
  -5  -3  16    7.32    0.90
  -3   8  19   23.70    1.82
  -5  -3  19   20.38    1.69
  -3   8  19   24.56    1.85
  -3   8  19   24.08    1.83
  -3   8  22    5.91    0.68
  -5  -3  22    4.80    0.59
  -3   8  22    6.45    0.71
  -5  -3  22    4.90    0.65
  -3   8  22    6.94    0.75
  -4  -4 -24    1.43    0.31
  -4  -4 -24    0.77    0.26
  -4   8 -21    7.25    0.73
  -4  -4 -21    5.09    0.63
   8  -4 -21    5.99    0.71
  -4  -4 -21    4.30    0.69
   8  -4 -21    7.42    0.79
  -4   8 -21    5.37    0.65
  -4  -4 -21    5.80    0.76
   8  -4 -21    5.98    0.77
  -4  -4 -21    6.28    0.78
   8  -4 -18    0.71    0.48
  -4  -4 -18    0.14    0.49
   8  -4 -18    0.48    0.40
  -4   8 -18    0.11    0.40
  -4   8 -18   -0.22    0.44
  -4  -4 -18   -0.54    0.54
   8  -4 -15    0.35    0.42
  -4  -4 -15   -0.15    0.45
  -4   8 -15   -0.12    0.49
  -4   8 -15   -0.31    0.39
   8  -4 -15    0.26    0.44
   8  -4 -15    0.51    0.47
  -4  -4 -15    0.80    0.47
  -4  -4 -15    0.30    0.55
   8  -4 -15   -0.13    0.49
  -4   8 -15    0.10    0.39
  -4   8 -12    0.12    0.43
  -4  -4 -12    0.14    0.46
   8  -4 -12    0.35    0.47
  -4   8 -12   -0.37    0.43
  -4   8 -12   -0.09    0.34
  -4  -4 -12    0.90    0.58
   8  -4 -12    0.61    0.49
  -4  -4 -12    0.25    0.48
  -4  -4 -12    1.92    0.68
   8  -4 -12    0.36    0.40
  -4  -4  -9  288.68   15.89
  -4   8  -9  296.09   15.74
  -4   8  -9  279.70   15.63
  -4   8  -9  294.07   15.73
  -4  -4  -9  306.77   15.95
  -4   8  -9  271.97   15.71
   8  -4  -9  273.85   15.71
  -4  -4  -9  303.43   15.92
  -4   8  -6   27.42    2.00
  -4   8  -6   28.19    2.02
  -4  -4  -6   25.50    2.08
  -4  -4  -6   27.61    2.09
  -4  -4  -6   32.53    2.17
  -4  -4  -6   30.44    2.05
  -4  -4  -3  635.18   34.08
  -4   8  -3  612.19   34.05
  -4  -4  -3  650.34   34.08
  -4  -4  -3  622.61   33.99
  -4  -4  -3  658.42   34.09
  -4  -4  -3  627.76   34.01
  -4  -4  -3  641.99   34.04
  -4  -4   0   71.95    4.48
  -4   8   0   73.17    4.48
  -4   8   0   74.95    4.47
  -4  -4   0   74.26    4.46
  -4  -4   0   74.05    4.42
  -4  -4   0   75.81    4.43
  -4  -4   0   75.22    4.50
  -4   8   3    0.74    0.44
  -4  -4   3    0.57    0.39
  -4  -4   3    1.41    0.46
  -4  -4   3    0.96    0.44
  -4  -4   3    0.83    0.39
  -4   8   3    1.16    0.52
  -4   8   3    1.48    0.60
  -4   8   6  129.96    7.52
  -4  -4   6  139.43    7.61
  -4   8   6  129.05    7.64
  -4  -4   6  136.40    7.59
  -4  -4   6  132.93    7.47
  -4   8   6  128.28    7.62
  -4   8   6  124.37    7.60
  -4  -4   9   90.48    5.72
  -4   8   9  103.89    5.88
  -4   8   9   97.01    5.85
  -4  -4   9   93.27    5.77
  -4   8   9  104.35    5.90
  -4  -4   9   94.50    5.79
  -4   8  12  292.99   16.26
  -4   8  12  286.45   16.23
  -4  -4  12  283.55   16.13
  -4   8  12  312.73   16.32
  -4   8  15    0.92    0.60
  -4   8  15    2.34    0.75
  -4   8  18    9.53    1.10
  -4   8  18   10.27    1.15
  -4  -4  18   10.48    1.04
  -4   8  21   11.49    1.07
  -4   8  21    9.54    1.00
  -4   8  21   11.41    1.09
  -4   8  24    2.00    0.38
  -4   8  24    1.48    0.33
  -5   8 -22   10.10    0.93
  -3  -5 -22   10.86    0.90
   8  -3 -22   11.70    0.97
   8  -3 -22   12.06    0.98
  -5   8 -22    8.14    0.87
  -3  -5 -22   11.92    1.01
   8  -3 -22   12.21    1.01
  -3  -5 -22   12.57    1.03
   8  -3 -19   20.64    1.51
  -5   8 -19   18.15    1.44
  -3  -5 -19   19.06    1.50
   8  -3 -19   17.01    1.48
  -3  -5 -19   18.61    1.60
   8  -3 -19   16.17    1.48
  -3  -5 -19   21.62    1.64
   8  -3 -19   16.70    1.47
   8  -3 -16    0.12    0.35
  -3  -5 -16    1.06    0.47
   8  -3 -16    0.11    0.40
  -5   8 -16    0.36    0.49
  -5   8 -16   -0.65    0.39
  -3  -5 -16    0.30    0.55
   8  -3 -16   -0.38    0.49
  -3  -5 -16    0.11    0.31
  -3  -5 -16    0.15    0.44
   8  -3 -16    0.49    0.44
   8  -3 -13    0.89    0.46
  -3  -5 -13    1.22    0.51
  -5   8 -13    0.74    0.42
  -5   8 -13    0.23    0.43
  -5   8 -13    0.72    0.43
  -3  -5 -13   -0.45    0.52
  -5   8 -13    0.54    0.34
   8  -3 -13    0.99    0.50
  -3  -5 -13    0.59    0.65
   8  -3 -13    1.08    0.52
  -5   8 -10    2.04    0.47
  -3  -5 -10    3.83    0.66
  -5   8 -10    2.01    0.49
  -3  -5 -10    1.38    0.46
  -5   8 -10    2.15    0.60
  -3  -5 -10    1.54    0.56
  -5   8 -10    2.86    0.55
   8  -3 -10    2.12    0.55
  -3  -5 -10    1.79    0.61
  -5   8  -7   73.38    4.43
  -5   8  -7   78.71    4.54
  -3  -5  -7   77.82    4.59
  -3  -5  -7   72.74    4.42
  -3  -5  -7   70.27    4.50
  -3  -5  -7   79.46    4.59
  -3  -5  -7   70.18    4.48
  -3  -5  -4    2.92    0.59
  -3  -5  -4    3.03    0.63
  -3  -5  -4    4.32    0.63
  -3  -5  -4    3.23    0.62
  -5   8  -4    4.73    0.72
  -3  -5  -4    4.95    0.71
  -5   8  -1  210.02   11.83
  -3  -5  -1  218.12   11.83
  -3  -5  -1  206.58   11.83
  -5   8  -1  218.43   11.86
  -3  -5  -1  214.51   11.86
  -5   8   2    6.18    0.92
  -3  -5   2    8.80    0.95
  -3  -5   2   10.92    0.99
  -3  -5   2    9.56    0.97
  -5   8   2    7.65    0.96
  -3  -5   2   10.09    1.02
  -5   8   2    8.20    1.01
  -5   8   5    0.59    0.49
  -3  -5   5    0.24    0.40
  -3  -5   5    1.32    0.42
  -3  -5   5    0.79    0.37
  -5   8   5    0.52    0.50
  -5   8   5    0.39    0.51
  -3  -5   8  139.44    8.38
  -5   8   8  157.77    8.58
  -5   8   8  149.60    8.54
  -3  -5   8  149.01    8.49
  -5   8   8  151.17    8.55
  -3  -5   8  144.98    8.49
  -3  -5  11   32.36    2.38
  -5   8  11   38.17    2.56
  -5   8  11   29.45    2.38
  -5   8  11   32.51    2.48
  -3  -5  14  286.17   16.15
  -5   8  14  289.03   16.20
  -5   8  14  285.90   16.13
  -5   8  14  305.70   16.23
  -5   8  17    4.09    0.74
  -5   8  17    3.34    0.73
  -5   8  17    4.92    0.83
  -3  -5  17    4.41    0.66
  -5   8  20   11.29    1.14
  -5   8  20   10.64    1.07
  -5   8  20   12.33    1.16
  -3  -5  23   10.15    0.86
  -5   8  23   10.94    0.93
  -5   8  23   10.34    0.92
  -6   8 -23    0.85    0.33
   8  -2 -23    1.95    0.36
   8  -2 -23    1.65    0.35
  -2  -6 -23    1.49    0.38
  -6   8 -20    5.12    0.67
   8  -2 -20    6.65    0.75
  -6   8 -20    4.34    0.59
   8  -2 -20    6.19    0.74
  -6   8 -20    4.97    0.68
  -2  -6 -20    5.90    0.78
   8  -2 -20    4.70    0.71
  -2  -6 -20    5.46    0.74
   8  -2 -20    4.90    0.70
   8  -2 -17   46.14    3.14
  -6   8 -17   52.89    3.26
  -6   8 -17   53.29    3.25
  -2  -6 -17   55.17    3.43
   8  -2 -17   47.58    3.28
  -2  -6 -17   52.38    3.39
   8  -2 -14    0.69    0.44
  -6   8 -14   -0.12    0.43
  -6   8 -14    0.12    0.44
  -6   8 -14    0.85    0.43
  -6   8 -14    0.55    0.42
   8  -2 -14   -0.13    0.42
  -2  -6 -14    0.58    0.49
   8  -2 -14    0.48    0.41
   8  -2 -11   -0.54    0.49
  -6   8 -11    0.12    0.39
  -6   8 -11   -0.44    0.44
  -6   8 -11    0.47    0.40
  -2  -6 -11    0.12    0.40
  -6   8 -11    0.47    0.51
  -2  -6 -11    0.28    0.54
   8  -2 -11    0.12    0.40
  -2  -6 -11   -0.14    0.55
   8  -2  -8    2.14    0.49
  -2  -6  -8    2.50    0.61
  -2  -6  -8    2.57    0.61
  -6   8  -8    1.62    0.52
  -2  -6  -8    1.53    0.51
  -2  -6  -5  105.71    6.08
  -2  -6  -5  102.01    6.09
  -6   8  -5   96.30    6.04
  -2  -6  -5  111.56    6.10
  -6   8  -2   35.86    2.38
  -6   8  -2   30.38    2.22
  -6   8  -2   32.79    2.29
  -2  -6  -2   35.42    2.37
  -2  -6   1    3.52    0.59
  -6   8   1    2.36    0.60
  -6   8   1    2.43    0.55
  -6   8   1    2.59    0.59
  -2  -6   1    3.21    0.60
  -2  -6   1    3.47    0.55
  -2  -6   1    2.94    0.62
  -6   8   4   25.22    1.98
  -2  -6   4   25.39    1.96
  -2  -6   4   28.08    2.02
  -2  -6   4   23.00    1.90
  -2  -6   4   32.29    2.08
  -6   8   4   28.63    2.07
  -2  -6   7   13.02    1.24
  -2  -6   7   12.40    1.23
  -6   8   7   10.97    1.23
  -2  -6   7   11.24    1.15
  -6   8   7   15.19    1.34
  -6   8   7   13.16    1.32
  -6   8  10   36.35    2.72
  -2  -6  10   39.95    2.69
  -6   8  10   38.45    2.77
  -6   8  10   38.51    2.71
  -2  -6  13    9.16    0.98
  -2  -6  13    8.21    1.04
  -6   8  13    6.69    1.04
  -6   8  13    8.13    1.09
  -2  -6  13    9.32    1.09
  -6   8  13    9.43    1.16
  -6   8  13    9.43    1.08
  -6   8  13    9.94    1.08
  -6   8  16   22.24    1.80
  -2  -6  16   23.65    1.83
  -6   8  16   23.02    1.83
  -6   8  16   19.80    1.75
  -6   8  16   20.15    1.72
  -6   8  16   18.09    1.60
  -6   8  19   -0.23    0.50
  -6   8  19    0.10    0.41
  -6   8  19    0.24    0.46
  -6   8  22    8.76    0.85
  -6   8  22   10.15    0.91
  -7   8 -21    0.44    0.29
   8  -1 -21    0.21    0.34
  -7   8 -21   -0.22    0.24
   8  -1 -21    0.57    0.36
  -7   8 -21    0.60    0.28
  -1  -7 -21    1.29    0.38
   8  -1 -21   -0.08    0.35
  -1  -7 -21    0.87    0.38
   8  -1 -21    0.36    0.31
   8  -1 -18    3.89    0.64
  -7   8 -18    6.16    0.74
  -7   8 -18    4.92    0.64
  -7   8 -18    5.41    0.72
  -1  -7 -18    6.28    0.81
  -1  -7 -18    4.45    0.71
   8  -1 -18    3.67    0.67
   8  -1 -18    4.79    0.71
  -1  -7 -18    4.50    0.61
   8  -1 -15    6.47    0.82
  -7   8 -15    4.33    0.70
  -7   8 -15    5.11    0.76
  -7   8 -15    5.06    0.72
  -7   8 -15    6.01    0.80
  -1  -7 -15    5.02    0.84
  -7   8 -15    5.03    0.77
   8  -1 -15    5.24    0.76
  -1  -7 -15    5.74    0.87
   8  -1 -15    5.52    0.78
  -7   8 -12    9.00    0.96
  -7   8 -12    8.89    0.95
  -7   8 -12    8.29    1.02
  -1  -7 -12    9.33    1.08
  -7   8 -12    9.34    1.00
   8  -1 -12   10.05    1.05
  -1  -7 -12    9.41    1.08
  -7   8  -9    1.26    0.56
   8  -1  -9    1.32    0.45
  -1  -7  -9    1.00    0.55
  -7   8  -9    1.09    0.48
  -7   8  -9    1.78    0.53
  -1  -7  -9    0.63    0.45
  -1  -7  -6    5.37    0.84
  -7   8  -6    6.70    0.88
  -1  -7  -3   39.43    2.64
  -7   8  -3   37.62    2.56
  -7   8  -3   34.53    2.49
  -1  -7   0    0.85    0.37
  -1  -7   0    0.10    0.38
  -7   8   0   -0.22    0.44
  -1  -7   0   -0.25    0.45
  -7   8   0    0.44    0.42
  -7   8   0    0.49    0.54
  -7   8   3  168.21    9.27
  -7   8   3  159.13    9.30
  -1  -7   3  163.17    9.28
  -1  -7   3  157.07    9.23
  -1  -7   3  171.69    9.32
  -7   8   6    9.22    1.11
  -7   8   6    8.65    1.09
  -1  -7   6   11.34    1.14
  -7   8   6   11.72    1.17
  -1  -7   6    9.78    1.06
  -1  -7   6    9.31    1.07
  -7   8   9   18.35    1.62
  -1  -7   9   16.49    1.58
  -1  -7   9   16.05    1.53
  -7   8   9   19.07    1.66
  -7   8   9   19.93    1.64
  -7   8   9   19.67    1.68
  -1  -7  12   34.23    2.49
  -7   8  12   35.13    2.59
  -1  -7  12   36.14    2.57
  -1  -7  12   34.90    2.59
  -7   8  12   38.30    2.68
  -7   8  12   34.68    2.62
  -7   8  12   33.80    2.54
  -7   8  12   42.82    2.71
  -7   8  15   35.17    2.57
  -1  -7  15   34.28    2.58
  -7   8  15   40.74    2.69
  -7   8  15   40.61    2.69
  -7   8  15   33.11    2.55
  -7   8  18  179.73    9.78
  -7   8  18  163.54    9.77
  -1  -7  18  191.66    9.93
  -7   8  18  166.37    9.82
  -7   8  21    1.48    0.43
  -8   8 -22    4.20    0.45
   8   0 -22    3.39    0.45
   8   0 -22    3.42    0.41
   8   0 -22    3.79    0.43
  -8   8 -19    0.55    0.36
   8   0 -19    0.64    0.35
  -8   8 -19    0.46    0.31
  -8   8 -19    1.74    0.42
   0  -8 -19    0.42    0.35
   8   0 -19    0.43    0.39
   0  -8 -19    0.08    0.35
   8   0 -19    0.48    0.32
   8   0 -16   34.98    2.43
  -8   8 -16   35.69    2.50
   0  -8 -16   34.37    2.48
   8   0 -16   38.04    2.51
   0  -8 -16   36.20    2.48
   8   0 -16   39.19    2.46
  -8   8 -13   27.76    1.95
  -8   8 -13   25.86    1.97
  -8   8 -13   28.91    2.02
  -8   8 -13   26.43    2.04
   0  -8 -13   23.84    2.00
  -8   8 -13   29.03    2.03
  -8   8 -13   26.93    1.92
   8   0 -13   28.57    2.05
   0  -8 -13   25.62    2.00
   8   0 -10    7.66    0.94
  -8   8 -10    8.28    0.95
  -8   8 -10    9.86    1.05
  -8   8 -10    7.91    1.00
  -8   8 -10    9.21    0.98
  -8   8 -10    6.56    0.93
  -8   8  -7   54.52    3.62
  -8   8  -7   61.58    3.71
   0  -8  -4   13.23    1.31
  -8   8  -4   12.60    1.24
  -8   8  -4   12.73    1.23
   0  -8  -1   24.69    1.92
   0  -8  -1   28.75    2.07
  -8   8  -1   25.17    1.99
  -8   8  -1   26.93    2.01
   0  -8   2    0.50    0.42
   0  -8   2    0.38    0.44
  -8   8   2    0.37    0.55
   0  -8   5   29.58    2.22
   0  -8   5   29.46    2.18
   0  -8   8   -0.51    0.46
   0  -8   8    0.41    0.41
   0  -8   8    0.14    0.49
  -8   8   8    0.41    0.53
  -8   8   8   -0.15    0.59
  -8   8  11    1.17    0.62
   0  -8  11    1.70    0.52
  -8   8  11    1.38    0.49
   0  -8  11    0.71    0.44
   0  -8  11    0.27    0.40
  -8   8  14    6.78    0.90
   0  -8  14    5.94    0.80
  -8   8  14    4.05    0.73
   0  -8  14    4.95    0.76
  -8   8  17   28.11    2.06
   0  -8  17   28.89    2.11
  -8   8  17   29.05    2.08
  -8   8  20   32.60    2.12
   8   1 -20   -0.05    0.26
  -9   8 -20   -0.13    0.23
  -9   8 -20   -0.05    0.23
   8   1 -20    0.05    0.24
   8   1 -20    0.17    0.26
   8   1 -20    0.29    0.21
  -9   8 -17    6.50    0.71
   8   1 -17    8.08    0.82
  -9   8 -17    7.88    0.81
  -9   8 -17    7.09    0.80
   8   1 -17    9.04    0.86
  -9   8 -17    6.30    0.68
   8   1 -17    8.19    0.77
   1  -9 -17    8.58    0.83
  -9   8 -14    4.48    0.61
  -9   8 -14    4.13    0.61
  -9   8 -14    3.90    0.65
  -9   8 -11   43.90    2.81
  -9   8 -11   44.03    2.84
  -9   8 -11   40.36    2.79
  -9   8 -11   44.18    2.84
  -9   8 -11   44.48    2.93
  -9   8 -11   39.01    2.82
  -9   8 -11   44.54    2.88
  -9   8  -8    5.44    0.82
  -9   8  -8    6.24    0.87
  -9   8  -8    7.05    0.88
  -9   8  -5  128.69    7.91
  -9   8  -5  140.44    7.91
  -9   8  -5  143.09    7.98
  -9   8  -5  138.72    7.93
   1  -9  -5  139.87    8.01
  -9   8  -2   56.01    3.49
  -9   8  -2   49.54    3.48
  -9   8  -2   51.75    3.56
   1  -9  -2   61.20    3.66
   1  -9  -2   58.30    3.56
  -9   8   1    2.10    0.64
  -9   8   1    1.17    0.55
   1  -9   1    1.17    0.53
   1  -9   1    1.84    0.55
  -9   8   4    6.73    0.93
   1  -9   4    5.99    0.88
   1  -9   4    8.23    0.97
   1  -9   4    6.40    0.85
   1  -9   7   33.72    2.40
  -9   8   7   29.27    2.39
  -9   8  10   51.64    3.48
   1  -9  10   52.19    3.40
  -9   8  13    1.07    0.55
   1  -9  13    0.12    0.37
  -9   8  16    0.66    0.44
   1  -9  16    0.90    0.48
   1  -9  19    0.08    0.29
   8   2 -18   19.64    1.25
 -10   8 -18   16.40    1.23
   8   2 -18   20.09    1.28
   8   2 -18   15.41    1.16
 -10   8 -15    1.11    0.40
   8   2 -15    1.42    0.42
 -10   8 -15    2.18    0.41
 -10   8 -15    1.25    0.45
 -10   8 -15    1.21    0.34
   2 -10 -15    1.27    0.38
 -10   8 -15    1.44    0.39
 -10   8 -12    2.31    0.49
   8   2 -12    3.09    0.58
 -10   8 -12    1.70    0.45
 -10   8 -12    1.43    0.50
 -10   8 -12    3.27    0.57
 -10   8 -12    2.64    0.54
 -10   8 -12    3.71    0.57
 -10   8  -9   23.64    1.72
 -10   8  -9   20.89    1.71
 -10   8  -9   22.90    1.66
 -10   8  -9   24.61    1.75
 -10   8  -9   19.28    1.71
 -10   8  -9   21.14    1.71
 -10   8  -6  103.67    5.98
 -10   8  -6   98.89    5.89
 -10   8  -6  105.82    5.97
 -10   8  -6   99.44    5.84
 -10   8  -6  104.59    5.95
   2 -10  -6   90.59    5.88
   2 -10  -6  104.18    6.04
   2 -10  -3    2.66    0.64
 -10   8  -3    4.35    0.69
   2 -10   0   29.86    2.36
 -10   8   0   35.88    2.35
 -10   8   0   35.71    2.46
 -10   8   0   30.12    2.25
 -10   8   3   11.10    1.19
 -10   8   3   11.02    1.12
   2 -10   6   18.56    1.60
   2 -10   6   18.14    1.50
 -10   8   6   16.00    1.51
   2 -10   9   13.06    1.31
 -10   8   9   13.22    1.24
   2 -10   9   10.28    1.13
 -10   8  12    3.12    0.66
   2 -10  12    4.33    0.69
   2 -10  12    3.26    0.56
   2 -10  15    8.39    0.91
   2 -10  18    1.05    0.35
 -11   8 -16    5.67    0.57
 -11   8 -16    4.31    0.47
   8   3 -16    3.87    0.49
   8   3 -16    5.89    0.56
 -11   8 -13    6.96    0.71
   8   3 -13    6.80    0.72
 -11   8 -13    7.28    0.74
 -11   8 -13    8.69    0.80
   3 -11 -13    6.27    0.78
 -11   8 -10    0.26    0.36
 -11   8 -10    0.58    0.35
 -11   8 -10   -0.37    0.39
 -11   8 -10    0.97    0.38
   3 -11 -10   -0.21    0.39
 -11   8  -7   18.57    1.54
   3 -11  -7   18.06    1.50
 -11   8  -4    8.29    0.91
 -11   8  -4    5.77    0.85
 -11   8  -4    6.97    0.81
   3 -11  -4    6.98    0.88
 -11   8  -1   68.30    4.22
 -11   8  -1   70.34    4.29
   3 -11  -1   64.79    4.20
   3 -11  -1   72.74    4.32
   3 -11   2   15.18    1.34
 -11   8   2   12.57    1.29
   3 -11   5    6.19    0.79
 -11   8   5    5.13    0.79
 -11   8   8    8.53    0.95
   3 -11   8    9.46    0.97
 -11   8  11   17.39    1.42
   3 -11  11   19.95    1.54
   3 -11  14    2.74    0.52
 -11   8  17   14.39    1.02
   3 -11  17   14.68    1.06
 -12   8 -14    2.22    0.33
   8   4 -14    1.66    0.30
 -12   8 -14    2.47    0.34
 -12   8 -14    2.05    0.32
 -12   8 -11   11.09    0.88
 -12   8 -11    9.26    0.83
 -12   8 -11   10.82    0.86
   8   4 -11    9.27    0.81
   4 -12 -11   10.59    0.90
   4 -12  -8    4.90    0.60
 -12   8  -8    4.49    0.64
 -12   8  -8    7.21    0.71
 -12   8  -8    6.08    0.62
   4 -12  -8    6.31    0.72
   4 -12  -5    0.09    0.27
 -12   8  -5    0.35    0.33
 -12   8  -5   -0.09    0.37
 -12   8  -5    0.43    0.33
   4 -12  -5   -0.09    0.30
 -12   8  -2   56.68    3.36
 -12   8  -2   51.05    3.27
 -12   8  -2   58.44    3.41
   4 -12  -2   53.92    3.41
   4 -12  -2   52.52    3.32
 -12   8   1    5.65    0.68
 -12   8   1    7.28    0.84
   4 -12   1    5.47    0.75
   4 -12   1    6.15    0.76
   4 -12   4    1.60    0.50
   4 -12   4    1.05    0.38
 -12   8   4    1.30    0.51
 -12   8   7    7.81    0.85
   4 -12   7    7.58    0.84
 -12   8  10    6.62    0.73
   4 -12  10    5.22    0.65
 -12   8  13   -0.12    0.30
   4 -12  13    0.18    0.24
 -13   8  -9    0.22    0.23
 -13   8  -9    0.74    0.24
   5 -13  -6   10.69    0.90
 -13   8  -6   10.87    0.90
 -13   8  -3    7.91    0.72
   5 -13  -3    5.98    0.71
 -13   8  -3    8.12    0.71
 -13   8   0   58.40    3.43
   5 -13   0   58.87    3.51
 -13   8   3    3.76    0.54
   5 -13   3    3.00    0.51
 -13   8   6   54.21    3.20
 -13   8   9    3.89    0.45
   5 -13   9    2.93    0.43
   9 -13  -8    3.45    0.41
 -13   4  -5    3.14    0.44
   9 -13  -5    3.52    0.47
   9 -13  -5    2.84    0.42
   4   9  -5    2.33    0.35
 -13   4  -5    3.46    0.46
 -13   4  -2    4.98    0.56
   9 -13  -2    4.16    0.53
 -13   4  -2    3.57    0.46
   9 -13  -2    3.39    0.50
 -13   4  -2    4.14    0.53
 -13   4   1    0.43    0.32
   9 -13   1   -0.13    0.26
 -13   4   1    0.32    0.24
   9 -13   1    0.07    0.29
 -13   4   1    0.33    0.31
 -13   4   4    4.85    0.57
 -13   4   4    3.51    0.55
 -13   4   4    4.48    0.51
   9 -13   4    4.23    0.47
 -13   4   7    4.93    0.48
 -13   4   7    5.00    0.54
 -13   4   7    4.71    0.53
   3   9 -12   43.51    2.42
   9 -12 -12   37.94    2.37
 -12   3  -9    0.72    0.30
   9 -12  -9    1.13    0.32
   3   9  -9    1.66    0.30
 -12   3  -9    0.65    0.33
   3   9  -9    0.71    0.30
   9 -12  -6    4.25    0.63
   3   9  -6    5.41    0.58
 -12   3  -6    3.22    0.57
 -12   3  -6    3.31    0.59
 -12   3  -6    4.41    0.59
   3   9  -6    4.35    0.54
   9 -12  -3    7.04    0.80
 -12   3  -3    6.62    0.80
 -12   3  -3    7.03    0.80
 -12   3  -3    5.89    0.74
   3   9  -3    7.15    0.74
 -12   3   0    7.18    0.82
 -12   3   0    5.68    0.75
 -12   3   0    7.01    0.73
 -12   3   0    5.28    0.76
 -12   3   0    6.27    0.79
   9 -12   0    5.77    0.76
 -12   3   3    4.51    0.61
   9 -12   3    3.46    0.55
 -12   3   3    3.81    0.53
 -12   3   3    3.91    0.64
 -12   3   3    3.44    0.60
 -12   3   3    4.47    0.68
   9 -12   3    2.66    0.54
 -12   3   6    2.04    0.52
 -12   3   6    1.91    0.44
 -12   3   6    1.54    0.49
 -12   3   9   14.86    1.13
 -12   3   9   17.20    1.26
 -12   3   9   15.73    1.27
 -12   3  12   15.18    1.12
   9 -11 -16    1.80    0.32
   2   9 -16    1.53    0.32
 -11   2 -13    0.42    0.33
   2   9 -13    0.21    0.31
   9 -11 -13    0.08    0.35
   2   9 -10   28.06    1.99
 -11   2 -10   27.91    1.97
 -11   2 -10   28.46    1.94
   2   9 -10   30.44    1.99
 -11   2 -10   31.18    1.98
   9 -11 -10   30.66    2.08
 -11   2 -10   28.54    1.96
   2   9 -10   28.78    1.90
 -11   2  -7   32.23    2.29
 -11   2  -7   31.20    2.20
   2   9  -7   33.74    2.27
 -11   2  -7   32.98    2.28
   9 -11  -7   32.29    2.34
 -11   2  -7   39.03    2.34
 -11   2  -7   37.43    2.36
 -11   2  -4   32.92    2.23
   2   9  -4   30.16    2.16
 -11   2  -1    6.29    0.83
 -11   2   2   24.94    1.91
 -11   2   5    7.51    0.86
 -11   2   5    5.79    0.81
 -11   2   5    6.98    0.90
 -11   2   5    6.83    0.86
   9 -11   5    9.29    0.93
 -11   2   8    1.04    0.47
 -11   2   8    1.58    0.47
 -11   2   8    1.94    0.54
 -11   2   8    2.24    0.53
 -11   2   8    1.17    0.53
 -11   2  11   47.72    2.95
 -11   2  11   43.40    2.84
 -11   2  11   50.65    3.02
 -11   2  11   47.15    2.99
 -11   2  14   19.64    1.35
 -11   2  14   16.95    1.35
 -11   2  14   19.38    1.35
   9 -10 -17   47.51    2.73
   1   9 -17   44.10    2.68
   9 -10 -17   44.12    2.71
   1   9 -14    5.49    0.69
 -10   1 -14    3.81    0.63
   9 -10 -14    3.88    0.64
 -10   1 -14    5.37    0.67
   9 -10 -14    6.20    0.73
 -10   1 -14    3.87    0.60
 -10   1 -14    5.30    0.61
   1   9 -11    3.42    0.63
   1   9 -11    2.65    0.59
 -10   1 -11    3.24    0.61
 -10   1 -11    4.22    0.67
   9 -10 -11    3.23    0.63
 -10   1 -11    3.77    0.72
 -10   1 -11    2.60    0.53
   9 -10 -11    3.96    0.61
 -10   1 -11    4.47    0.70
 -10   1 -11    3.56    0.56
 -10   1 -11    3.94    0.63
   1   9 -11    4.09    0.59
 -10   1  -8    0.57    0.45
 -10   1  -5    9.31    0.96
   9 -10  -5    7.76    0.95
 -10   1  -5    8.68    0.98
 -10   1  -5    7.14    0.98
 -10   1  -5    7.32    1.02
 -10   1  -5    6.50    0.87
   9 -10  -5    7.72    0.99
 -10   1  -5    8.41    0.97
 -10   1  -5    8.30    0.98
 -10   1  -5    8.87    0.97
   1   9  -5    8.20    0.89
 -10   1  -5    7.42    0.90
 -10   1  -2    0.36    0.45
 -10   1  -2    1.06    0.49
 -10   1  -2    1.64    0.61
 -10   1  -2    0.94    0.51
 -10   1  -2    1.97    0.56
   1   9  -2    0.78    0.42
   9 -10  -2    1.79    0.54
 -10   1  -2    2.07    0.75
 -10   1  -2    0.82    0.50
 -10   1  -2    1.61    0.55
 -10   1  -2    2.11    0.56
 -10   1   1   11.36    1.11
 -10   1   1   11.93    1.17
 -10   1   1   13.67    1.22
 -10   1   1   11.04    1.19
 -10   1   1   10.62    1.13
 -10   1   1   10.98    1.16
 -10   1   1   11.85    1.25
 -10   1   4    1.10    0.49
 -10   1   4    0.59    0.46
 -10   1   4    0.77    0.49
 -10   1   4    0.27    0.48
 -10   1   4    1.27    0.51
 -10   1   4    0.28    0.53
   9 -10   4    1.09    0.50
 -10   1   7   75.59    4.79
 -10   1   7   89.38    4.97
 -10   1   7   88.33    4.97
 -10   1   7   79.29    4.94
 -10   1   7   74.74    4.95
 -10   1  10   65.66    3.83
 -10   1  10   59.91    3.78
 -10   1  10   55.73    3.70
 -10   1  10   57.94    3.82
 -10   1  10   62.06    3.84
 -10   1  13    3.98    0.64
 -10   1  13    4.07    0.72
 -10   1  13    4.86    0.61
 -10   1  13    5.02    0.67
 -10   1  13    4.51    0.60
 -10   1  16    8.38    0.75
 -10   1  16    7.86    0.74
 -10   1  16    7.81    0.80
   0   9 -18   17.01    1.17
   9  -9 -18   16.44    1.19
  -9   0 -18   14.94    1.16
   9  -9 -18   13.91    1.15
   0   9 -15   20.42    1.46
   0   9 -15   19.93    1.43
  -9   0 -15   19.97    1.50
  -9   0 -15   20.30    1.51
  -9   0 -15   16.21    1.44
   9  -9 -15   17.47    1.42
   9  -9 -15   18.18    1.46
  -9   0 -15   14.92    1.40
  -9   0 -15   17.49    1.41
  -9   0 -15   16.21    1.31
   0   9 -15   18.52    1.41
  -9   0 -12   25.88    1.81
  -9   0 -12   24.56    1.79
  -9   0 -12   26.18    1.90
  -9   0  -9   21.20    1.61
  -9   0  -9   25.30    1.77
  -9   0  -9   18.41    1.69
  -9   0  -9   19.46    1.70
  -9   0  -9   15.86    1.57
   9  -9  -9   19.15    1.68
  -9   0  -9   24.85    1.81
   0   9  -9   24.32    1.78
  -9   0  -9   22.37    1.65
   9  -9  -9   19.44    1.73
  -9   0  -9   19.68    1.73
  -9   0  -9   20.37    1.65
  -9   0  -9   19.85    1.74
  -9   0  -9   20.22    1.68
   0   9  -9   25.52    1.73
  -9   0  -6   74.92    4.61
  -9   0  -6   78.82    4.66
  -9   0  -6   73.43    4.62
   0   9  -6   77.08    4.60
  -9   0  -6   73.19    4.52
   9  -9  -6   72.51    4.62
  -9   0  -6   73.68    4.59
   9  -9  -6   82.79    4.75
  -9   0  -6   75.14    4.74
  -9   0  -6   79.29    4.75
  -9   0  -6   76.89    4.65
  -9   0  -6   73.45    4.57
  -9   0  -3   28.15    2.08
  -9   0  -3   28.56    2.04
   0   9  -3   27.96    2.01
  -9   0  -3   25.12    2.04
   9  -9  -3   28.00    2.09
  -9   0  -3   27.12    2.13
  -9   0  -3   26.66    2.07
  -9   0  -3   27.34    2.06
  -9   0   0   23.35    1.76
  -9   0   0   17.05    1.59
  -9   0   0   20.60    1.63
  -9   0   0   18.60    1.68
  -9   0   0   21.44    1.78
   0   9   0   20.79    1.63
  -9   0   0   22.45    1.68
   9  -9   0   22.47    1.73
  -9   0   0   20.96    1.78
  -9   0   0   20.31    1.68
  -9   0   0   20.23    1.71
  -9   0   0   20.56    1.69
  -9   0   3    6.57    0.85
  -9   0   3    5.45    0.85
  -9   0   3    7.28    0.89
  -9   0   3    7.64    0.95
   0   9   3    5.43    0.75
  -9   0   3    5.17    0.79
  -9   0   3    5.95    0.94
  -9   0   6  121.69    7.27
  -9   0   6  125.56    7.35
  -9   0   6  128.64    7.35
  -9   0   6  134.01    7.40
  -9   0   6  118.99    7.28
  -9   0   6  130.04    7.43
  -9   0   9  166.90    9.51
  -9   0   9  169.66    9.65
  -9   0   9  176.86    9.68
  -9   0   9  167.63    9.70
  -9   0  12   82.95    4.94
  -9   0  12   78.78    4.82
   0   9  12   82.45    4.87
  -9   0  12   79.94    4.90
  -9   0  15  134.91    7.61
  -9   0  15  139.07    7.56
   0   9  15  129.48    7.51
  -9   0  15  130.40    7.50
  -9   0  18    9.94    0.92
  -9   0  18   11.68    0.88
  -8  -1 -19    0.06    0.29
  -1   9 -19   -0.51    0.32
  -8  -1 -19    0.07    0.34
  -8  -1 -19    0.23    0.33
   9  -8 -19    0.07    0.32
  -1   9 -16    0.28    0.38
  -1   9 -16    0.57    0.41
  -8  -1 -16    0.45    0.44
  -8  -1 -16    0.42    0.44
   9  -8 -16   -0.41    0.46
  -8  -1 -16    0.95    0.43
  -8  -1 -16    0.43    0.44
  -8  -1 -16    0.45    0.34
  -1   9 -16    0.18    0.35
  -1   9 -13    0.59    0.45
  -1   9 -13    1.24    0.37
  -8  -1 -13    0.68    0.50
  -8  -1 -13    0.63    0.44
  -8  -1 -13    0.39    0.38
   9  -8 -13    2.32    0.57
  -8  -1 -13    0.75    0.42
  -8  -1 -13    1.35    0.55
  -8  -1 -13    0.66    0.49
  -1   9 -13    0.43    0.46
  -8  -1 -10   50.94    3.22
  -8  -1 -10   52.42    3.25
   9  -8 -10   48.75    3.25
  -8  -1 -10   49.07    3.39
  -1   9 -10   48.25    3.18
  -8  -1 -10   55.57    3.37
  -8  -1 -10   52.12    3.34
  -8  -1 -10   48.16    3.22
   9  -8 -10   51.80    3.32
  -1   9 -10   52.32    3.31
  -8  -1 -10   52.79    3.30
  -8  -1 -10   45.19    3.12
  -8  -1 -10   49.89    3.37
  -8  -1 -10   49.71    3.19
  -8  -1 -10   46.93    3.31
  -1   9 -10   49.55    3.22
  -8  -1  -7   33.81    2.37
  -8  -1  -7   37.83    2.43
  -8  -1  -7   34.46    2.43
   9  -8  -7   34.04    2.41
  -8  -1  -7   32.60    2.39
  -8  -1  -7   33.23    2.54
  -1   9  -7   34.29    2.35
  -8  -1  -7   35.11    2.47
  -1   9  -7   35.06    2.42
  -8  -1  -7   32.98    2.35
   9  -8  -7   30.22    2.39
  -8  -1  -7   36.24    2.48
  -8  -1  -7   31.93    2.33
  -8  -1  -7   37.87    2.57
  -8  -1  -7   35.11    2.52
  -8  -1  -7   32.49    2.30
  -8  -1  -4    5.51    0.78
  -8  -1  -4    5.94    0.77
   9  -8  -4    5.35    0.75
  -8  -1  -4    7.00    0.88
  -8  -1  -4    6.20    0.84
  -8  -1  -4    6.10    0.81
  -8  -1  -4    5.33    0.81
  -1   9  -4    5.43    0.81
  -8  -1  -4    5.97    0.92
   9  -8  -4    5.35    0.83
  -8  -1  -4    6.23    0.97
  -8  -1  -4    3.94    0.70
  -8  -1  -1    0.47    0.38
  -8  -1  -1    1.31    0.54
  -8  -1  -1    1.23    0.54
  -8  -1  -1    1.64    0.62
  -8  -1  -1    1.58    0.52
  -8  -1  -1    1.81    0.52
  -8  -1  -1    2.70    0.69
  -1   9  -1    1.98    0.58
   9  -8  -1    1.67    0.52
  -8  -1  -1    0.68    0.45
  -8  -1   2   57.79    3.54
  -8  -1   2   55.98    3.46
  -8  -1   2   54.94    3.57
  -8  -1   2   57.03    3.56
  -8  -1   2   49.28    3.36
  -8  -1   2   55.85    3.53
  -8  -1   2   54.08    3.44
  -8  -1   2   49.12    3.43
  -8  -1   5  140.14    8.01
  -8  -1   5  141.22    7.99
  -8  -1   5  138.52    8.07
  -8  -1   5  130.70    7.97
  -8  -1   5  148.55    8.07
  -1   9   5  140.44    7.98
  -1   9   5  132.84    7.99
  -8  -1   8    6.15    0.85
  -8  -1   8    4.96    0.76
  -1   9   8    5.46    0.81
  -8  -1   8    5.27    0.83
  -8  -1  11   39.56    2.78
  -8  -1  11   44.99    2.90
  -8  -1  11   38.91    2.77
  -8  -1  11   37.21    2.73
  -1   9  11   43.18    2.86
  -8  -1  14    4.25    0.63
  -1   9  14    3.33    0.70
  -8  -1  14    2.85    0.65
  -8  -1  17    6.48    0.76
  -1   9  17    6.61    0.79
  -8  -1  17    6.87    0.80
   9  -7 -20   12.27    1.05
  -7  -2 -20   14.34    1.11
  -2   9 -20   13.79    1.01
  -7  -2 -20   13.69    1.10
  -7  -2 -20   13.07    1.01
  -2   9 -17    2.30    0.46
  -2   9 -17    0.59    0.42
  -7  -2 -17    1.38    0.53
   9  -7 -17    1.18    0.47
  -7  -2 -17    1.68    0.37
  -7  -2 -17    1.87    0.55
  -7  -2 -17    0.57    0.34
  -2   9 -17    1.23    0.40
  -2   9 -14    0.76    0.41
   9  -7 -14    0.56    0.44
  -2   9 -14    0.95    0.42
  -7  -2 -14    0.42    0.48
   9  -7 -14   -0.23    0.44
  -7  -2 -14    0.13    0.44
  -2   9 -14    1.07    0.48
  -7  -2 -14    1.44    0.61
  -7  -2 -14    0.21    0.36
  -7  -2 -14    0.67    0.46
  -2   9 -14    0.43    0.41
  -7  -2 -11   31.19    2.15
  -7  -2 -11   25.62    2.16
  -2   9 -11   29.10    2.08
  -7  -2 -11   26.20    2.12
   9  -7 -11   27.50    2.09
  -7  -2 -11   28.04    2.15
  -2   9 -11   27.66    2.12
  -7  -2 -11   29.84    2.23
  -2   9 -11   28.22    2.07
   9  -7  -8    0.24    0.46
  -7  -2  -8    0.22    0.42
  -7  -2  -8   -0.60    0.56
  -7  -2  -8   -0.11    0.53
  -7  -2  -8    0.40    0.54
  -7  -2  -8    0.11    0.39
  -7  -2  -8    0.14    0.57
  -7  -2  -8    0.26    0.46
  -2   9  -8    0.84    0.52
  -2   9  -8   -0.26    0.47
  -7  -2  -8   -0.40    0.47
[truncated: 84,700 more chars]
